# Supplementary material for: Transcriptome Analysis of In Vitro Fertilization and Parthenogenesis Activation during Early Embryonic Development in Pigs
Source: Genes (Basel). 2021 Sep 22;12(10):1461. doi: 10.3390/genes12101461 (PMC8535918; doi:10.3390/genes12101461)
Supplement: Supplementary file 1 [file genes-12-01461-s001.zip]

Archive with 12 entries (12 files):
- supplementary fig S1 pipeline.pdf
- supplementary fig S2 gene distribution.pdf
- supplementary fig S3 correlation.pdf
- supplementary fig S4 DEG_IVF_PA.pdf
- supplementary fig S5 A_F linc_character.pdf
- supplementary fig S6 WGCNA.pdf
- supplementary figure table legends.pdf
- supplementary Table S1 2.xlsx
- Supplementary Table S3.xlsx
- supplementary Table S4.xlsx
- Supplementary Table S5 6 7.xlsx
- Supplementary Table S8 9 10.xlsx
