# Supplementary material for: Transcriptome Analysis of In Vitro Fertilization and Parthenogenesis Activation during Early Embryonic Development in Pigs
Source: Genes (Basel). 2021 Sep 22;12(10):1461. doi: 10.3390/genes12101461 (PMC8535918; doi:10.3390/genes12101461)
Supplement: Supplementary file 1 [file genes-12-01461-s001.zip › supplementary Table S1 2.xlsx]

## Sheet: Table S1
Table S9 Primers for qRT-PCR
genes		primers	TM(℃)
INPP5F	Forward	GTGATGGATAACAAAGCCCAGG	59
	Reverse	TCATCGGAGTGGTAGGAGTCA
DIRAS3	Forward	GACCGACCCCATTGTGATGT	59
	Reverse	TCCCTCTCCTCCTCCAATGT
PHLDA2	Forward	CACACACTGGACGAGTCGG	60
	Reverse	TTCTCTGCCTTTGTCCTCGC
PEG10	Forward	TGGGCATACACACACGAACA	60
	Reverse	TCATCCGTGAGCTGTCAACC
LDHB	Forward	AGTGTGATTTCCCACAAGCC	60
	Reverse	GAGAGACAGAAGCACACTATGA
HSPE1	Forward	GCCTTTTCCCGAGTTCACG	60
	Reverse	TACCGTTTCAGCTGCACTTCT
NUP35	Forward	TGTCCTGTCTTGGATTGTCATCT	59
	Reverse	ACTCTTTCAAAAACTGCTCAATACA
C14orf166	Forward	GCTCCCGACGCCCTCT	59
	Reverse	GCCAGCAGGATTGTGGTAGT
MSTRG.12993	Forward	ATCTCGTGACGTAAAGCGGG	60
	Reverse	TCAAATCAGCTCTGCGAGGG
MSTRG.53456	Forward	GACGAGCCATAGCTGCTTCT	60
	Reverse	CTGAAATCAAGAAAAGGATCAGGTT
MSTRG.58641	Forward	TTTTTGGTAAACAGGCGGGG	56
	Reverse	CTCCTCGCACACGCTTACA
MSTRG.341	Forward	AATCTTATCAGAAACTGAGCAGCAA	56
	Reverse	TGTGGGTGGTAACAGACAGAAA

## Sheet: Table S2
Table S10 Reaction system of real-time quantitative PCR
Reaction system components	volume（μL）
2 × miRNA Universal SYBR qPCR Master Mix	5μL
Specific Primer (10 μM)	0.2μL
mQ Primer R (10 μM)	0.2μL
cDNA template	1μL
RNase-Free H2O	up to 10μL
Reaction conditions: 95℃, 5min; (95℃, 10s; 60℃, 30s) × 40 cycles; melting curve is automatically set by CFX-96 (Bio-RAD) instrument
