# Supplementary material for: Transcriptome Analysis of In Vitro Fertilization and Parthenogenesis Activation during Early Embryonic Development in Pigs
Source: Genes (Basel). 2021 Sep 22;12(10):1461. doi: 10.3390/genes12101461 (PMC8535918; doi:10.3390/genes12101461)
Supplement: Supplementary file 1 [file genes-12-01461-s001.zip › Supplementary Table S3.xlsx]

## Sheet: Table S3
Information of differential expression genes in this study
1	StringTie	transcript	198992	208447	1000	+	.	gene_id "MSTRG.9"; transcript_id "ENSSSCT00000024788"; gene_name "DLL1"; ref_gene_id "ENSSSCG00000027726";
1	StringTie	transcript	199231	211342	1000	+	.	gene_id "MSTRG.9"; transcript_id "ENSSSCT00000062318"; gene_name "DLL1"; ref_gene_id "ENSSSCG00000027726";
1	StringTie	transcript	199765	200405	1000	+	.	gene_id "MSTRG.9"; transcript_id "MSTRG.9.3";
1	StringTie	transcript	22257	39931	1000	+	.	gene_id "MSTRG.13"; transcript_id "MSTRG.13.1";
1	StringTie	transcript	22257	39931	1000	+	.	gene_id "MSTRG.13"; transcript_id "MSTRG.13.2";
1	StringTie	transcript	22258	39931	1000	+	.	gene_id "MSTRG.13"; transcript_id "MSTRG.13.3";
1	StringTie	transcript	23368	39931	1000	+	.	gene_id "MSTRG.13"; transcript_id "MSTRG.13.4";
1	StringTie	transcript	23368	39931	1000	+	.	gene_id "MSTRG.13"; transcript_id "ENSSSCT00000058189"; gene_name "PSMB1"; ref_gene_id "ENSSSCG00000027257";
1	StringTie	transcript	23853	40113	1000	+	.	gene_id "MSTRG.13"; transcript_id "ENSSSCT00000023500"; gene_name "PSMB1"; ref_gene_id "ENSSSCG00000027257";
1	StringTie	transcript	555355	578329	1000	+	.	gene_id "MSTRG.14"; transcript_id "ENSSSCT00000004429"; gene_name "PHF10"; ref_gene_id "ENSSSCG00000030155";
1	StringTie	transcript	556722	578329	1000	+	.	gene_id "MSTRG.14"; transcript_id "ENSSSCT00000004435"; gene_name "PHF10"; ref_gene_id "ENSSSCG00000030155";
1	StringTie	transcript	556722	578329	1000	+	.	gene_id "MSTRG.14"; transcript_id "ENSSSCT00000031463"; gene_name "PHF10"; ref_gene_id "ENSSSCG00000030155";
1	StringTie	transcript	556826	578329	1000	+	.	gene_id "MSTRG.14"; transcript_id "MSTRG.14.4";
1	StringTie	transcript	557078	576706	1000	+	.	gene_id "MSTRG.14"; transcript_id "ENSSSCT00000056161"; gene_name "PHF10"; ref_gene_id "ENSSSCG00000030155";
1	StringTie	transcript	575725	578431	1000	-	.	gene_id "MSTRG.17"; transcript_id "ENSSSCT00000022754"; gene_name "C6orf120"; ref_gene_id "ENSSSCG00000038931";
1	StringTie	transcript	578465	719928	1000	+	.	gene_id "MSTRG.18"; transcript_id "ENSSSCT00000004431"; gene_name "WDR27"; ref_gene_id "ENSSSCG00000004008";
1	StringTie	transcript	578473	587549	1000	+	.	gene_id "MSTRG.18"; transcript_id "MSTRG.18.2";
1	StringTie	transcript	578473	602673	1000	+	.	gene_id "MSTRG.18"; transcript_id "MSTRG.18.3";
1	StringTie	transcript	512678	540886	1000	-	.	gene_id "MSTRG.31"; transcript_id "ENSSSCT00000040859"; gene_name "ERMARD"; ref_gene_id "ENSSSCG00000004010";
1	StringTie	transcript	512678	540896	1000	-	.	gene_id "MSTRG.31"; transcript_id "ENSSSCT00000055698"; gene_name "ERMARD"; ref_gene_id "ENSSSCG00000004010";
1	StringTie	transcript	512679	540958	1000	-	.	gene_id "MSTRG.31"; transcript_id "ENSSSCT00000037459"; gene_name "ERMARD"; ref_gene_id "ENSSSCG00000004010";
1	StringTie	transcript	513373	540886	1000	-	.	gene_id "MSTRG.31"; transcript_id "ENSSSCT00000041743"; gene_name "ERMARD"; ref_gene_id "ENSSSCG00000004010";
1	StringTie	transcript	513493	538474	1000	-	.	gene_id "MSTRG.31"; transcript_id "ENSSSCT00000004434"; gene_name "ERMARD"; ref_gene_id "ENSSSCG00000004010";
1	StringTie	transcript	513499	525837	1000	-	.	gene_id "MSTRG.31"; transcript_id "MSTRG.31.6";
1	StringTie	transcript	1193167	1332694	1000	-	.	gene_id "MSTRG.58"; transcript_id "ENSSSCT00000054680"; gene_name "SMOC2"; ref_gene_id "ENSSSCG00000004013";
1	StringTie	transcript	1194541	1279874	1000	-	.	gene_id "MSTRG.58"; transcript_id "MSTRG.58.2";
1	StringTie	transcript	1194554	1332691	1000	-	.	gene_id "MSTRG.58"; transcript_id "ENSSSCT00000004437"; gene_name "SMOC2"; ref_gene_id "ENSSSCG00000004013";
1	StringTie	transcript	1495818	1517984	1000	+	.	gene_id "MSTRG.62"; transcript_id "ENSSSCT00000004442"; gene_name "FRMD1"; ref_gene_id "ENSSSCG00000004017";
1	StringTie	transcript	1496032	1521666	1000	+	.	gene_id "MSTRG.62"; transcript_id "ENSSSCT00000027970"; gene_name "FRMD1"; ref_gene_id "ENSSSCG00000004017";
1	StringTie	transcript	1919994	1958266	1000	+	.	gene_id "MSTRG.77"; transcript_id "ENSSSCT00000060870"; gene_name "UNC93A"; ref_gene_id "ENSSSCG00000027404";
1	StringTie	transcript	1929928	1958142	1000	+	.	gene_id "MSTRG.77"; transcript_id "ENSSSCT00000023133"; gene_name "UNC93A"; ref_gene_id "ENSSSCG00000027404";
1	StringTie	transcript	1937967	1958142	1000	+	.	gene_id "MSTRG.77"; transcript_id "ENSSSCT00000048825"; gene_name "UNC93A"; ref_gene_id "ENSSSCG00000027404";
1	StringTie	transcript	1938457	1958328	1000	+	.	gene_id "MSTRG.77"; transcript_id "ENSSSCT00000004444"; gene_name "UNC93A"; ref_gene_id "ENSSSCG00000027404";
1	StringTie	transcript	1943176	1958139	1000	+	.	gene_id "MSTRG.77"; transcript_id "ENSSSCT00000059154"; gene_name "UNC93A"; ref_gene_id "ENSSSCG00000027404";
1	StringTie	transcript	1981951	1996113	1000	-	.	gene_id "MSTRG.84"; transcript_id "ENSSSCT00000058461"; ref_gene_id "ENSSSCG00000032403";
1	StringTie	transcript	2541383	2552887	1000	+	.	gene_id "MSTRG.94"; transcript_id "MSTRG.94.1";
1	StringTie	transcript	2541469	2552887	1000	+	.	gene_id "MSTRG.94"; transcript_id "MSTRG.94.2";
1	StringTie	transcript	2541488	2552907	1000	+	.	gene_id "MSTRG.94"; transcript_id "MSTRG.94.3";
1	StringTie	transcript	2541629	2552388	1000	+	.	gene_id "MSTRG.94"; transcript_id "ENSSSCT00000064731"; gene_name "MPC1"; ref_gene_id "ENSSSCG00000032916";
1	StringTie	transcript	2576729	2593516	1000	+	.	gene_id "MSTRG.97"; transcript_id "MSTRG.97.1";
1	StringTie	transcript	2576729	2593516	1000	+	.	gene_id "MSTRG.97"; transcript_id "ENSSSCT00000004445"; gene_name "SFT2D1"; ref_gene_id "ENSSSCG00000004020";
1	StringTie	transcript	2576780	2593516	1000	+	.	gene_id "MSTRG.97"; transcript_id "MSTRG.97.3";
1	StringTie	transcript	1569648	1698751	1000	-	.	gene_id "MSTRG.98"; transcript_id "MSTRG.98.1";
1	StringTie	transcript	1569652	1697843	1000	-	.	gene_id "MSTRG.98"; transcript_id "MSTRG.98.2";
1	StringTie	transcript	1569652	1573543	1000	-	.	gene_id "MSTRG.98"; transcript_id "MSTRG.98.3";
1	StringTie	transcript	1569652	1698703	1000	-	.	gene_id "MSTRG.98"; transcript_id "MSTRG.98.4";
1	StringTie	transcript	1569652	1573720	1000	-	.	gene_id "MSTRG.98"; transcript_id "MSTRG.98.5";
1	StringTie	transcript	1569652	1600169	1000	-	.	gene_id "MSTRG.98"; transcript_id "MSTRG.98.6";
1	StringTie	transcript	1579704	1587105	1000	-	.	gene_id "MSTRG.98"; transcript_id "MSTRG.98.7";
1	StringTie	transcript	1581995	1698532	1000	-	.	gene_id "MSTRG.98"; transcript_id "ENSSSCT00000051253"; gene_name "AFDN"; ref_gene_id "ENSSSCG00000004018";
1	StringTie	transcript	1581995	1698532	1000	-	.	gene_id "MSTRG.98"; transcript_id "ENSSSCT00000039396"; gene_name "AFDN"; ref_gene_id "ENSSSCG00000004018";
1	StringTie	transcript	1581995	1664606	1000	-	.	gene_id "MSTRG.98"; transcript_id "ENSSSCT00000004443"; gene_name "AFDN"; ref_gene_id "ENSSSCG00000004018";
1	StringTie	transcript	1584012	1697843	1000	-	.	gene_id "MSTRG.98"; transcript_id "ENSSSCT00000043070"; gene_name "AFDN"; ref_gene_id "ENSSSCG00000004018";
1	StringTie	transcript	1610374	1698921	1000	-	.	gene_id "MSTRG.98"; transcript_id "MSTRG.98.12";
1	StringTie	transcript	1625127	1699025	1000	-	.	gene_id "MSTRG.98"; transcript_id "MSTRG.98.13";
1	StringTie	transcript	1653844	1698598	1000	-	.	gene_id "MSTRG.98"; transcript_id "MSTRG.98.14";
1	StringTie	transcript	1654476	1698703	1000	-	.	gene_id "MSTRG.98"; transcript_id "MSTRG.98.15";
1	StringTie	transcript	1654525	1698728	1000	-	.	gene_id "MSTRG.98"; transcript_id "MSTRG.98.16";
1	StringTie	transcript	1654525	1699082	1000	-	.	gene_id "MSTRG.98"; transcript_id "MSTRG.98.17";
1	StringTie	transcript	1654691	1663794	1000	-	.	gene_id "MSTRG.98"; transcript_id "MSTRG.98.18";
1	StringTie	transcript	2081860	2122975	1000	-	.	gene_id "MSTRG.120"; transcript_id "MSTRG.120.1";
1	StringTie	transcript	2081860	2120803	1000	-	.	gene_id "MSTRG.120"; transcript_id "MSTRG.120.2";
1	StringTie	transcript	2093330	2120828	1000	-	.	gene_id "MSTRG.120"; transcript_id "ENSSSCT00000004448"; gene_name "FGFR1OP"; ref_gene_id "ENSSSCG00000004023";
1	StringTie	transcript	2093331	2120793	1000	-	.	gene_id "MSTRG.120"; transcript_id "ENSSSCT00000054266"; gene_name "FGFR1OP"; ref_gene_id "ENSSSCG00000004023";
1	StringTie	transcript	2094828	2120972	1000	-	.	gene_id "MSTRG.120"; transcript_id "MSTRG.120.5";
1	StringTie	transcript	2094828	2120777	1000	-	.	gene_id "MSTRG.120"; transcript_id "ENSSSCT00000037518"; gene_name "FGFR1OP"; ref_gene_id "ENSSSCG00000004023";
1	StringTie	transcript	2094870	2122611	1000	-	.	gene_id "MSTRG.120"; transcript_id "MSTRG.120.7";
1	StringTie	transcript	2094870	2120768	1000	-	.	gene_id "MSTRG.120"; transcript_id "ENSSSCT00000059456"; gene_name "FGFR1OP"; ref_gene_id "ENSSSCG00000004023";
1	StringTie	transcript	2094871	2118306	1000	-	.	gene_id "MSTRG.120"; transcript_id "MSTRG.120.9";
1	StringTie	transcript	2097663	2120896	1000	-	.	gene_id "MSTRG.120"; transcript_id "MSTRG.120.10";
1	StringTie	transcript	2145176	2164767	1000	+	.	gene_id "MSTRG.123"; transcript_id "ENSSSCT00000044112"; ref_gene_id "ENSSSCG00000004024";
1	StringTie	transcript	2146810	2166287	1000	+	.	gene_id "MSTRG.123"; transcript_id "MSTRG.123.2";
1	StringTie	transcript	2146810	2164764	1000	+	.	gene_id "MSTRG.123"; transcript_id "ENSSSCT00000064938"; ref_gene_id "ENSSSCG00000004024";
1	StringTie	transcript	2147550	2161564	1000	+	.	gene_id "MSTRG.123"; transcript_id "MSTRG.123.4";
1	StringTie	transcript	2149444	2166287	1000	+	.	gene_id "MSTRG.123"; transcript_id "ENSSSCT00000046761"; ref_gene_id "ENSSSCG00000004024";
1	StringTie	transcript	2149444	2166287	1000	+	.	gene_id "MSTRG.123"; transcript_id "ENSSSCT00000064255"; ref_gene_id "ENSSSCG00000004024";
1	StringTie	transcript	2149560	2163866	1000	+	.	gene_id "MSTRG.123"; transcript_id "ENSSSCT00000004450"; ref_gene_id "ENSSSCG00000004024";
1	StringTie	transcript	2882387	3393722	1000	+	.	gene_id "MSTRG.153"; transcript_id "MSTRG.153.1";
1	StringTie	transcript	2882387	3386480	1000	+	.	gene_id "MSTRG.153"; transcript_id "ENSSSCT00000004453"; gene_name "PDE10A"; ref_gene_id "ENSSSCG00000004027";
1	StringTie	transcript	3028304	3041812	1000	+	.	gene_id "MSTRG.153"; transcript_id "MSTRG.153.3";
1	StringTie	transcript	3036308	3058552	1000	+	.	gene_id "MSTRG.153"; transcript_id "MSTRG.153.4";
1	StringTie	transcript	3037340	3041815	1000	+	.	gene_id "MSTRG.153"; transcript_id "MSTRG.153.5";
1	StringTie	transcript	3038217	3042856	1000	+	.	gene_id "MSTRG.153"; transcript_id "MSTRG.153.6";
1	StringTie	transcript	3038256	3239326	1000	+	.	gene_id "MSTRG.153"; transcript_id "MSTRG.153.7";
1	StringTie	transcript	3039323	3041842	1000	+	.	gene_id "MSTRG.153"; transcript_id "MSTRG.153.8";
1	StringTie	transcript	3058295	3091762	1000	+	.	gene_id "MSTRG.153"; transcript_id "MSTRG.153.9";
1	StringTie	transcript	3058295	3350254	1000	+	.	gene_id "MSTRG.153"; transcript_id "MSTRG.153.10";
1	StringTie	transcript	3120411	3383543	1000	+	.	gene_id "MSTRG.153"; transcript_id "ENSSSCT00000041923"; gene_name "PDE10A"; ref_gene_id "ENSSSCG00000004027";
1	StringTie	transcript	3328232	3350268	1000	+	.	gene_id "MSTRG.153"; transcript_id "MSTRG.153.12";
1	StringTie	transcript	4732578	4881938	1000	-	.	gene_id "MSTRG.185"; transcript_id "ENSSSCT00000057600"; gene_name "QKI"; ref_gene_id "ENSSSCG00000004029";
1	StringTie	transcript	4732701	4883870	1000	-	.	gene_id "MSTRG.185"; transcript_id "ENSSSCT00000056118"; gene_name "QKI"; ref_gene_id "ENSSSCG00000004029";
1	StringTie	transcript	4732711	4884442	1000	-	.	gene_id "MSTRG.185"; transcript_id "MSTRG.185.3";
1	StringTie	transcript	4742484	4843417	1000	-	.	gene_id "MSTRG.185"; transcript_id "MSTRG.185.4";
1	StringTie	transcript	4743314	4883870	1000	-	.	gene_id "MSTRG.185"; transcript_id "ENSSSCT00000060412"; gene_name "QKI"; ref_gene_id "ENSSSCG00000004029";
1	StringTie	transcript	4743314	4882751	1000	-	.	gene_id "MSTRG.185"; transcript_id "ENSSSCT00000004455"; gene_name "QKI"; ref_gene_id "ENSSSCG00000004029";
1	StringTie	transcript	4743953	4883870	1000	-	.	gene_id "MSTRG.185"; transcript_id "ENSSSCT00000042383"; gene_name "QKI"; ref_gene_id "ENSSSCG00000004029";
1	StringTie	transcript	7275039	7473353	1000	-	.	gene_id "MSTRG.225"; transcript_id "MSTRG.225.1";
1	StringTie	transcript	7368096	7406257	1000	-	.	gene_id "MSTRG.225"; transcript_id "MSTRG.225.2";
1	StringTie	transcript	7368101	7379103	1000	-	.	gene_id "MSTRG.225"; transcript_id "MSTRG.225.3";
1	StringTie	transcript	7368103	7472548	1000	-	.	gene_id "MSTRG.225"; transcript_id "ENSSSCT00000004472"; gene_name "IGF2R"; ref_gene_id "ENSSSCG00000004044";
1	StringTie	transcript	7440102	7472606	1000	-	.	gene_id "MSTRG.225"; transcript_id "MSTRG.225.5";
1	StringTie	transcript	7449299	7473673	1000	-	.	gene_id "MSTRG.225"; transcript_id "MSTRG.225.6";
1	StringTie	transcript	7679352	7691724	1000	+	.	gene_id "MSTRG.233"; transcript_id "ENSSSCT00000056447"; gene_name "SOD2"; ref_gene_id "ENSSSCG00000040317";
1	StringTie	transcript	7679571	7691722	1000	+	.	gene_id "MSTRG.233"; transcript_id "ENSSSCT00000039602"; gene_name "SOD2"; ref_gene_id "ENSSSCG00000040317";
1	StringTie	transcript	7679571	7691722	1000	+	.	gene_id "MSTRG.233"; transcript_id "ENSSSCT00000054351"; gene_name "SOD2"; ref_gene_id "ENSSSCG00000040317";
1	StringTie	transcript	8208084	8218717	1000	+	.	gene_id "MSTRG.253"; transcript_id "ENSSSCT00000004481"; gene_name "TAGAP"; ref_gene_id "ENSSSCG00000004053";
1	StringTie	transcript	8213340	8216071	1000	+	.	gene_id "MSTRG.253"; transcript_id "MSTRG.253.2";
1	StringTie	transcript	8243286	8267214	1000	+	.	gene_id "MSTRG.266"; transcript_id "MSTRG.266.1";
1	StringTie	transcript	8243300	8265639	1000	+	.	gene_id "MSTRG.266"; transcript_id "ENSSSCT00000060453"; gene_name "RSPH3"; ref_gene_id "ENSSSCG00000004055";
1	StringTie	transcript	8243526	8265639	1000	+	.	gene_id "MSTRG.266"; transcript_id "ENSSSCT00000046747"; gene_name "RSPH3"; ref_gene_id "ENSSSCG00000004055";
1	StringTie	transcript	8243769	8265639	1000	+	.	gene_id "MSTRG.266"; transcript_id "ENSSSCT00000004483"; gene_name "RSPH3"; ref_gene_id "ENSSSCG00000004055";
1	StringTie	transcript	8243922	8265639	1000	+	.	gene_id "MSTRG.266"; transcript_id "MSTRG.266.5";
1	StringTie	transcript	8243922	8249600	1000	+	.	gene_id "MSTRG.266"; transcript_id "MSTRG.266.6";
1	StringTie	transcript	8243962	8251905	1000	+	.	gene_id "MSTRG.266"; transcript_id "MSTRG.266.7";
1	StringTie	transcript	8244014	8245611	1000	+	.	gene_id "MSTRG.266"; transcript_id "MSTRG.266.8";
1	StringTie	transcript	8244044	8251905	1000	+	.	gene_id "MSTRG.266"; transcript_id "MSTRG.266.9";
1	StringTie	transcript	8244064	8250302	1000	+	.	gene_id "MSTRG.266"; transcript_id "MSTRG.266.10";
1	StringTie	transcript	8246886	8265639	1000	+	.	gene_id "MSTRG.266"; transcript_id "ENSSSCT00000061102"; gene_name "RSPH3"; ref_gene_id "ENSSSCG00000004055";
1	StringTie	transcript	7516915	7589371	1000	-	.	gene_id "MSTRG.267"; transcript_id "MSTRG.267.1";
1	StringTie	transcript	7559623	7579209	1000	-	.	gene_id "MSTRG.267"; transcript_id "MSTRG.267.2";
1	StringTie	transcript	7559751	7579207	1000	-	.	gene_id "MSTRG.267"; transcript_id "MSTRG.267.3";
1	StringTie	transcript	7560145	7590227	1000	-	.	gene_id "MSTRG.267"; transcript_id "MSTRG.267.4";
1	StringTie	transcript	7560145	7590072	1000	-	.	gene_id "MSTRG.267"; transcript_id "MSTRG.267.5";
1	StringTie	transcript	7560160	7579185	1000	-	.	gene_id "MSTRG.267"; transcript_id "MSTRG.267.6";
1	StringTie	transcript	7560416	7578687	1000	-	.	gene_id "MSTRG.267"; transcript_id "ENSSSCT00000004474"; gene_name "PNLDC1"; ref_gene_id "ENSSSCG00000004046";
1	StringTie	transcript	7579238	7589228	1000	-	.	gene_id "MSTRG.267"; transcript_id "ENSSSCT00000043829"; gene_name "MRPL18"; ref_gene_id "ENSSSCG00000004047";
1	StringTie	transcript	7581259	7590015	1000	-	.	gene_id "MSTRG.267"; transcript_id "MSTRG.267.9";
1	StringTie	transcript	7581767	7589409	1000	-	.	gene_id "MSTRG.267"; transcript_id "MSTRG.267.10";
1	StringTie	transcript	7581767	7589410	1000	-	.	gene_id "MSTRG.267"; transcript_id "MSTRG.267.11";
1	StringTie	transcript	7581767	7590015	1000	-	.	gene_id "MSTRG.267"; transcript_id "ENSSSCT00000004475"; gene_name "MRPL18"; ref_gene_id "ENSSSCG00000004047";
1	StringTie	transcript	7581815	7589341	1000	-	.	gene_id "MSTRG.267"; transcript_id "MSTRG.267.13";
1	StringTie	transcript	7553955	7651592	1000	-	.	gene_id "MSTRG.272"; transcript_id "MSTRG.272.1";
1	StringTie	transcript	7553957	7651286	1000	-	.	gene_id "MSTRG.272"; transcript_id "MSTRG.272.2";
1	StringTie	transcript	7617281	7651286	1000	-	.	gene_id "MSTRG.272"; transcript_id "MSTRG.272.3";
1	StringTie	transcript	7617282	7651613	1000	-	.	gene_id "MSTRG.272"; transcript_id "MSTRG.272.4";
1	StringTie	transcript	7617282	7651592	1000	-	.	gene_id "MSTRG.272"; transcript_id "MSTRG.272.5";
1	StringTie	transcript	7622547	7651613	1000	-	.	gene_id "MSTRG.272"; transcript_id "ENSSSCT00000058364"; gene_name "WTAP"; ref_gene_id "ENSSSCG00000004050";
1	StringTie	transcript	7622547	7643758	1000	-	.	gene_id "MSTRG.272"; transcript_id "ENSSSCT00000059243"; gene_name "WTAP"; ref_gene_id "ENSSSCG00000004050";
1	StringTie	transcript	7622550	7651286	1000	-	.	gene_id "MSTRG.272"; transcript_id "ENSSSCT00000004478"; gene_name "WTAP"; ref_gene_id "ENSSSCG00000004050";
1	StringTie	transcript	7629537	7651592	1000	-	.	gene_id "MSTRG.272"; transcript_id "ENSSSCT00000043325"; gene_name "WTAP"; ref_gene_id "ENSSSCG00000004050";
1	StringTie	transcript	7590140	7601795	1000	+	.	gene_id "MSTRG.273"; transcript_id "ENSSSCT00000004476"; gene_name "TCP1"; ref_gene_id "ENSSSCG00000004048";
1	StringTie	transcript	7590213	7600706	1000	+	.	gene_id "MSTRG.273"; transcript_id "ENSSSCT00000049476"; gene_name "TCP1"; ref_gene_id "ENSSSCG00000004048";
1	StringTie	transcript	7590213	7600699	1000	+	.	gene_id "MSTRG.273"; transcript_id "ENSSSCT00000065084"; gene_name "TCP1"; ref_gene_id "ENSSSCG00000004048";
1	StringTie	transcript	7590263	7600703	1000	+	.	gene_id "MSTRG.273"; transcript_id "ENSSSCT00000042694"; gene_name "TCP1"; ref_gene_id "ENSSSCG00000004048";
1	StringTie	transcript	7597333	7612910	1000	-	.	gene_id "MSTRG.275"; transcript_id "ENSSSCT00000039899"; gene_name "ACAT2"; ref_gene_id "ENSSSCG00000004049";
1	StringTie	transcript	7597333	7612910	1000	-	.	gene_id "MSTRG.275"; transcript_id "ENSSSCT00000044125"; gene_name "ACAT2"; ref_gene_id "ENSSSCG00000004049";
1	StringTie	transcript	7600412	7612381	1000	-	.	gene_id "MSTRG.275"; transcript_id "MSTRG.275.3";
1	StringTie	transcript	7600626	7612333	1000	-	.	gene_id "MSTRG.275"; transcript_id "ENSSSCT00000004477"; gene_name "ACAT2"; ref_gene_id "ENSSSCG00000004049";
1	StringTie	transcript	6890814	6997463	1000	-	.	gene_id "MSTRG.324"; transcript_id "MSTRG.324.1";
1	StringTie	transcript	6890814	6997463	1000	-	.	gene_id "MSTRG.324"; transcript_id "MSTRG.324.2";
1	StringTie	transcript	6890815	6997133	1000	-	.	gene_id "MSTRG.324"; transcript_id "MSTRG.324.3";
1	StringTie	transcript	6890845	6996986	1000	-	.	gene_id "MSTRG.324"; transcript_id "MSTRG.324.4";
1	StringTie	transcript	6891751	7050374	1000	-	.	gene_id "MSTRG.324"; transcript_id "ENSSSCT00000027521"; gene_name "MAP3K4"; ref_gene_id "ENSSSCG00000004037";
1	StringTie	transcript	6891751	7050374	1000	-	.	gene_id "MSTRG.324"; transcript_id "ENSSSCT00000004465"; gene_name "MAP3K4"; ref_gene_id "ENSSSCG00000004037";
1	StringTie	transcript	6898165	6996968	1000	-	.	gene_id "MSTRG.324"; transcript_id "MSTRG.324.7";
1	StringTie	transcript	6910330	6996976	1000	-	.	gene_id "MSTRG.324"; transcript_id "MSTRG.324.8";
1	StringTie	transcript	6961989	6991945	1000	-	.	gene_id "MSTRG.324"; transcript_id "MSTRG.324.9";
1	StringTie	transcript	7048396	7049873	1000	-	.	gene_id "MSTRG.324"; transcript_id "MSTRG.324.10";
1	StringTie	transcript	7048795	7050295	1000	-	.	gene_id "MSTRG.324"; transcript_id "MSTRG.324.11";
1	StringTie	transcript	8403355	8470978	1000	+	.	gene_id "MSTRG.338"; transcript_id "MSTRG.338.1";
1	StringTie	transcript	8403355	8452747	1000	+	.	gene_id "MSTRG.338"; transcript_id "ENSSSCT00000004487"; gene_name "EZR"; ref_gene_id "ENSSSCG00000004058";
1	StringTie	transcript	8403402	8410341	1000	+	.	gene_id "MSTRG.338"; transcript_id "MSTRG.338.3";
1	StringTie	transcript	8404370	8452747	1000	+	.	gene_id "MSTRG.338"; transcript_id "MSTRG.338.4";
1	StringTie	transcript	8404379	8452744	1000	+	.	gene_id "MSTRG.338"; transcript_id "MSTRG.338.5";
1	StringTie	transcript	8404416	8452745	1000	+	.	gene_id "MSTRG.338"; transcript_id "MSTRG.338.6";
1	StringTie	transcript	8453281	8470978	1000	+	.	gene_id "MSTRG.338"; transcript_id "MSTRG.338.7";
1	StringTie	transcript	8453199	8524583	1000	-	.	gene_id "MSTRG.341"; transcript_id "MSTRG.341.1";
1	StringTie	transcript	8453199	8524583	1000	-	.	gene_id "MSTRG.341"; transcript_id "MSTRG.341.2";
1	StringTie	transcript	8453280	8524632	1000	-	.	gene_id "MSTRG.341"; transcript_id "MSTRG.341.3";
1	StringTie	transcript	8453281	8524632	1000	-	.	gene_id "MSTRG.341"; transcript_id "MSTRG.341.4";
1	StringTie	transcript	8453282	8524600	1000	-	.	gene_id "MSTRG.341"; transcript_id "MSTRG.341.5";
1	StringTie	transcript	8453285	8524537	1000	-	.	gene_id "MSTRG.341"; transcript_id "MSTRG.341.6";
1	StringTie	transcript	8453508	8536381	1000	-	.	gene_id "MSTRG.341"; transcript_id "ENSSSCT00000004486"; gene_name "SYTL3"; ref_gene_id "ENSSSCG00000004057";
1	StringTie	transcript	8458941	8524533	1000	-	.	gene_id "MSTRG.341"; transcript_id "MSTRG.341.8";
1	StringTie	transcript	8458941	8524632	1000	-	.	gene_id "MSTRG.341"; transcript_id "MSTRG.341.9";
1	StringTie	transcript	8481052	8546566	1000	-	.	gene_id "MSTRG.341"; transcript_id "MSTRG.341.10";
1	StringTie	transcript	8536533	8546580	1000	-	.	gene_id "MSTRG.341"; transcript_id "MSTRG.341.11";
1	StringTie	transcript	8536544	8546580	1000	-	.	gene_id "MSTRG.341"; transcript_id "MSTRG.341.12";
1	StringTie	transcript	8536558	8546557	1000	-	.	gene_id "MSTRG.341"; transcript_id "MSTRG.341.13";
1	StringTie	transcript	9130336	9238992	1000	-	.	gene_id "MSTRG.349"; transcript_id "ENSSSCT00000053140"; gene_name "SNX9"; ref_gene_id "ENSSSCG00000030535";
1	StringTie	transcript	9131846	9192792	1000	-	.	gene_id "MSTRG.349"; transcript_id "ENSSSCT00000061240"; gene_name "SNX9"; ref_gene_id "ENSSSCG00000030535";
1	StringTie	transcript	9131846	9192861	1000	-	.	gene_id "MSTRG.349"; transcript_id "ENSSSCT00000030285"; gene_name "SNX9"; ref_gene_id "ENSSSCG00000030535";
1	StringTie	transcript	8555745	8562959	1000	+	.	gene_id "MSTRG.362"; transcript_id "MSTRG.362.1";
1	StringTie	transcript	8555745	8567087	1000	+	.	gene_id "MSTRG.362"; transcript_id "ENSSSCT00000054081"; gene_name "DYNLT1"; ref_gene_id "ENSSSCG00000033107";
1	StringTie	transcript	8555745	8567087	1000	+	.	gene_id "MSTRG.362"; transcript_id "ENSSSCT00000042927"; gene_name "DYNLT1"; ref_gene_id "ENSSSCG00000033107";
1	StringTie	transcript	8556022	8562887	1000	+	.	gene_id "MSTRG.362"; transcript_id "MSTRG.362.4";
1	StringTie	transcript	8556022	8562887	1000	+	.	gene_id "MSTRG.362"; transcript_id "MSTRG.362.5";
1	StringTie	transcript	8556373	8562973	1000	+	.	gene_id "MSTRG.362"; transcript_id "MSTRG.362.6";
1	StringTie	transcript	8556405	8562959	1000	+	.	gene_id "MSTRG.362"; transcript_id "MSTRG.362.7";
1	StringTie	transcript	8626336	8892423	1000	-	.	gene_id "MSTRG.364"; transcript_id "MSTRG.364.1";
1	StringTie	transcript	8653425	8661856	1000	-	.	gene_id "MSTRG.364"; transcript_id "MSTRG.364.2";
1	StringTie	transcript	8653510	8656488	1000	-	.	gene_id "MSTRG.364"; transcript_id "MSTRG.364.3";
1	StringTie	transcript	8655450	8823128	1000	-	.	gene_id "MSTRG.364"; transcript_id "ENSSSCT00000050178"; gene_name "TULP4"; ref_gene_id "ENSSSCG00000031776";
1	StringTie	transcript	8824732	8892423	1000	-	.	gene_id "MSTRG.364"; transcript_id "MSTRG.364.5";
1	StringTie	transcript	8824795	8890662	1000	-	.	gene_id "MSTRG.364"; transcript_id "MSTRG.364.6";
1	StringTie	transcript	8824795	8853940	1000	-	.	gene_id "MSTRG.364"; transcript_id "MSTRG.364.7";
1	StringTie	transcript	8917239	8934989	1000	-	.	gene_id "MSTRG.371"; transcript_id "MSTRG.371.1";
1	StringTie	transcript	8917239	8934989	1000	-	.	gene_id "MSTRG.371"; transcript_id "MSTRG.371.2";
1	StringTie	transcript	8917239	8921507	1000	-	.	gene_id "MSTRG.371"; transcript_id "MSTRG.371.3";
1	StringTie	transcript	8917242	8962049	1000	-	.	gene_id "MSTRG.371"; transcript_id "MSTRG.371.4";
1	StringTie	transcript	8917278	8920169	1000	-	.	gene_id "MSTRG.371"; transcript_id "MSTRG.371.5";
1	StringTie	transcript	8917555	8922978	1000	-	.	gene_id "MSTRG.371"; transcript_id "MSTRG.371.6";
1	StringTie	transcript	8928300	8934989	1000	-	.	gene_id "MSTRG.371"; transcript_id "ENSSSCT00000032308"; gene_name "GTF2H5"; ref_gene_id "ENSSSCG00000024019";
1	StringTie	transcript	8928400	8934989	1000	-	.	gene_id "MSTRG.371"; transcript_id "MSTRG.371.8";
1	StringTie	transcript	8928400	8934989	1000	-	.	gene_id "MSTRG.371"; transcript_id "MSTRG.371.9";
1	StringTie	transcript	8928432	8934989	1000	-	.	gene_id "MSTRG.371"; transcript_id "MSTRG.371.10";
1	StringTie	transcript	8928432	8934989	1000	-	.	gene_id "MSTRG.371"; transcript_id "MSTRG.371.11";
1	StringTie	transcript	8921485	9002794	1000	+	.	gene_id "MSTRG.372"; transcript_id "MSTRG.372.1";
1	StringTie	transcript	8921485	8979486	1000	+	.	gene_id "MSTRG.372"; transcript_id "MSTRG.372.2";
1	StringTie	transcript	8934673	9002949	1000	+	.	gene_id "MSTRG.372"; transcript_id "MSTRG.372.3";
1	StringTie	transcript	8935007	9003668	1000	+	.	gene_id "MSTRG.372"; transcript_id "MSTRG.372.4";
1	StringTie	transcript	8935057	8968959	1000	+	.	gene_id "MSTRG.372"; transcript_id "MSTRG.372.5";
1	StringTie	transcript	8935073	9000228	1000	+	.	gene_id "MSTRG.372"; transcript_id "ENSSSCT00000013465"; gene_name "SERAC1"; ref_gene_id "ENSSSCG00000012314";
1	StringTie	transcript	8935091	9001474	1000	+	.	gene_id "MSTRG.372"; transcript_id "ENSSSCT00000049688"; gene_name "SERAC1"; ref_gene_id "ENSSSCG00000012314";
1	StringTie	transcript	8935132	9000884	1000	+	.	gene_id "MSTRG.372"; transcript_id "MSTRG.372.8";
1	StringTie	transcript	8935132	9000884	1000	+	.	gene_id "MSTRG.372"; transcript_id "ENSSSCT00000039355"; gene_name "SERAC1"; ref_gene_id "ENSSSCG00000012314";
1	StringTie	transcript	8965501	8979522	1000	+	.	gene_id "MSTRG.372"; transcript_id "MSTRG.372.10";
1	StringTie	transcript	11443678	11501438	1000	+	.	gene_id "MSTRG.386"; transcript_id "MSTRG.386.1";
1	StringTie	transcript	11443710	11470801	1000	+	.	gene_id "MSTRG.386"; transcript_id "MSTRG.386.2";
1	StringTie	transcript	11443720	11470801	1000	+	.	gene_id "MSTRG.386"; transcript_id "MSTRG.386.3";
1	StringTie	transcript	11443726	11498171	1000	+	.	gene_id "MSTRG.386"; transcript_id "MSTRG.386.4";
1	StringTie	transcript	11446060	11500978	1000	+	.	gene_id "MSTRG.386"; transcript_id "ENSSSCT00000004497"; gene_name "NOX3"; ref_gene_id "ENSSSCG00000004068";
1	StringTie	transcript	12297377	12395687	1000	+	.	gene_id "MSTRG.411"; transcript_id "ENSSSCT00000004500"; gene_name "CNKSR3"; ref_gene_id "ENSSSCG00000004071";
1	StringTie	transcript	12428854	12492485	1000	+	.	gene_id "MSTRG.418"; transcript_id "MSTRG.418.1";
1	StringTie	transcript	12430002	12492574	1000	+	.	gene_id "MSTRG.418"; transcript_id "MSTRG.418.2";
1	StringTie	transcript	12430042	12492925	1000	+	.	gene_id "MSTRG.418"; transcript_id "MSTRG.418.3";
1	StringTie	transcript	12430064	12597745	1000	+	.	gene_id "MSTRG.418"; transcript_id "MSTRG.418.4";
1	StringTie	transcript	12449284	12492191	1000	+	.	gene_id "MSTRG.418"; transcript_id "MSTRG.418.5";
1	StringTie	transcript	12449291	12492488	1000	+	.	gene_id "MSTRG.418"; transcript_id "MSTRG.418.6";
1	StringTie	transcript	12449663	12492467	1000	+	.	gene_id "MSTRG.418"; transcript_id "MSTRG.418.7";
1	StringTie	transcript	12528708	12597745	1000	+	.	gene_id "MSTRG.418"; transcript_id "ENSSSCT00000004501"; gene_name "IPCEF1"; ref_gene_id "ENSSSCG00000004072";
1	StringTie	transcript	12528708	12597745	1000	+	.	gene_id "MSTRG.418"; transcript_id "ENSSSCT00000056688"; gene_name "IPCEF1"; ref_gene_id "ENSSSCG00000004072";
1	StringTie	transcript	13446492	13458290	1000	+	.	gene_id "MSTRG.428"; transcript_id "MSTRG.428.1";
1	StringTie	transcript	13446492	13458290	1000	+	.	gene_id "MSTRG.428"; transcript_id "MSTRG.428.2";
1	StringTie	transcript	13446492	13458290	1000	+	.	gene_id "MSTRG.428"; transcript_id "ENSSSCT00000004505"; gene_name "MTRF1L"; ref_gene_id "ENSSSCG00000004076";
1	StringTie	transcript	13446495	13458290	1000	+	.	gene_id "MSTRG.428"; transcript_id "MSTRG.428.4";
1	StringTie	transcript	13466589	13478499	1000	+	.	gene_id "MSTRG.433"; transcript_id "MSTRG.433.1";
1	StringTie	transcript	13466914	13478505	1000	+	.	gene_id "MSTRG.433"; transcript_id "MSTRG.433.2";
1	StringTie	transcript	13466914	13478402	1000	+	.	gene_id "MSTRG.433"; transcript_id "MSTRG.433.3";
1	StringTie	transcript	13466914	13482333	1000	+	.	gene_id "MSTRG.433"; transcript_id "ENSSSCT00000004506"; gene_name "FBXO5"; ref_gene_id "ENSSSCG00000004077";
1	StringTie	transcript	13466914	13482333	1000	+	.	gene_id "MSTRG.433"; transcript_id "ENSSSCT00000061652"; gene_name "FBXO5"; ref_gene_id "ENSSSCG00000004077";
1	StringTie	transcript	13467462	13478476	1000	+	.	gene_id "MSTRG.433"; transcript_id "MSTRG.433.6";
1	StringTie	transcript	13467469	13478473	1000	+	.	gene_id "MSTRG.433"; transcript_id "MSTRG.433.7";
1	StringTie	transcript	13467498	13478478	1000	+	.	gene_id "MSTRG.433"; transcript_id "MSTRG.433.8";
1	StringTie	transcript	13467501	13481861	1000	+	.	gene_id "MSTRG.433"; transcript_id "MSTRG.433.9";
1	StringTie	transcript	11565951	11649597	1000	+	.	gene_id "MSTRG.434"; transcript_id "MSTRG.434.1";
1	StringTie	transcript	11565967	11652934	1000	+	.	gene_id "MSTRG.434"; transcript_id "MSTRG.434.2";
1	StringTie	transcript	11565967	11617849	1000	+	.	gene_id "MSTRG.434"; transcript_id "MSTRG.434.3";
1	StringTie	transcript	11565967	11570835	1000	+	.	gene_id "MSTRG.434"; transcript_id "MSTRG.434.4";
1	StringTie	transcript	11566042	11617849	1000	+	.	gene_id "MSTRG.434"; transcript_id "MSTRG.434.5";
1	StringTie	transcript	11566181	11617847	1000	+	.	gene_id "MSTRG.434"; transcript_id "MSTRG.434.6";
1	StringTie	transcript	11566188	11578863	1000	+	.	gene_id "MSTRG.434"; transcript_id "MSTRG.434.7";
1	StringTie	transcript	11566188	11615221	1000	+	.	gene_id "MSTRG.434"; transcript_id "MSTRG.434.8";
1	StringTie	transcript	11566188	11652934	1000	+	.	gene_id "MSTRG.434"; transcript_id "ENSSSCT00000054905"; gene_name "TFB1M"; ref_gene_id "ENSSSCG00000024361";
1	StringTie	transcript	11566242	11649568	1000	+	.	gene_id "MSTRG.434"; transcript_id "MSTRG.434.10";
1	StringTie	transcript	11566242	11648618	1000	+	.	gene_id "MSTRG.434"; transcript_id "MSTRG.434.11";
1	StringTie	transcript	11566242	11648502	1000	+	.	gene_id "MSTRG.434"; transcript_id "MSTRG.434.12";
1	StringTie	transcript	11566245	11653871	1000	+	.	gene_id "MSTRG.434"; transcript_id "ENSSSCT00000031943"; gene_name "TFB1M"; ref_gene_id "ENSSSCG00000024361";
1	StringTie	transcript	11566270	11597006	1000	+	.	gene_id "MSTRG.434"; transcript_id "MSTRG.434.14";
1	StringTie	transcript	11631744	11648502	1000	+	.	gene_id "MSTRG.434"; transcript_id "MSTRG.434.15";
1	StringTie	transcript	11617807	11618550	1000	-	.	gene_id "MSTRG.435"; transcript_id "ENSSSCT00000004496"; gene_name "CLDN20"; ref_gene_id "ENSSSCG00000004067";
1	StringTie	transcript	11648503	11887785	1000	-	.	gene_id "MSTRG.436"; transcript_id "MSTRG.436.1";
1	StringTie	transcript	11648507	11683152	1000	-	.	gene_id "MSTRG.436"; transcript_id "ENSSSCT00000057926"; gene_name "TIAM2"; ref_gene_id "ENSSSCG00000004065";
1	StringTie	transcript	11648508	11683153	1000	-	.	gene_id "MSTRG.436"; transcript_id "ENSSSCT00000064337"; gene_name "TIAM2"; ref_gene_id "ENSSSCG00000004065";
1	StringTie	transcript	11648509	11690348	1000	-	.	gene_id "MSTRG.436"; transcript_id "ENSSSCT00000027128"; gene_name "TIAM2"; ref_gene_id "ENSSSCG00000004065";
1	StringTie	transcript	11648510	11690988	1000	-	.	gene_id "MSTRG.436"; transcript_id "ENSSSCT00000039486"; gene_name "TIAM2"; ref_gene_id "ENSSSCG00000004065";
1	StringTie	transcript	11649017	11887319	1000	-	.	gene_id "MSTRG.436"; transcript_id "MSTRG.436.6";
1	StringTie	transcript	11649017	11799068	1000	-	.	gene_id "MSTRG.436"; transcript_id "ENSSSCT00000023199"; gene_name "TIAM2"; ref_gene_id "ENSSSCG00000004065";
1	StringTie	transcript	11649017	11799068	1000	-	.	gene_id "MSTRG.436"; transcript_id "ENSSSCT00000004494"; gene_name "TIAM2"; ref_gene_id "ENSSSCG00000004065";
1	StringTie	transcript	11651453	11656806	1000	-	.	gene_id "MSTRG.436"; transcript_id "MSTRG.436.9";
1	StringTie	transcript	11658690	11886553	1000	-	.	gene_id "MSTRG.436"; transcript_id "MSTRG.436.10";
1	StringTie	transcript	11749356	11887777	1000	-	.	gene_id "MSTRG.436"; transcript_id "MSTRG.436.11";
1	StringTie	transcript	11764936	11886589	1000	-	.	gene_id "MSTRG.436"; transcript_id "MSTRG.436.12";
1	StringTie	transcript	11790965	11887785	1000	-	.	gene_id "MSTRG.436"; transcript_id "MSTRG.436.13";
1	StringTie	transcript	11853131	11887206	1000	-	.	gene_id "MSTRG.436"; transcript_id "MSTRG.436.14";
1	StringTie	transcript	11888070	11963493	1000	-	.	gene_id "MSTRG.444"; transcript_id "MSTRG.444.1";
1	StringTie	transcript	11929991	12122417	1000	-	.	gene_id "MSTRG.444"; transcript_id "ENSSSCT00000062929"; gene_name "SCAF8"; ref_gene_id "ENSSSCG00000004070";
1	StringTie	transcript	11972085	12058903	1000	-	.	gene_id "MSTRG.444"; transcript_id "MSTRG.444.3";
1	StringTie	transcript	11972090	12122485	1000	-	.	gene_id "MSTRG.444"; transcript_id "MSTRG.444.4";
1	StringTie	transcript	11972092	12122302	1000	-	.	gene_id "MSTRG.444"; transcript_id "ENSSSCT00000004499"; gene_name "SCAF8"; ref_gene_id "ENSSSCG00000004070";
1	StringTie	transcript	11972153	12004368	1000	-	.	gene_id "MSTRG.444"; transcript_id "MSTRG.444.6";
1	StringTie	transcript	11972322	12004368	1000	-	.	gene_id "MSTRG.444"; transcript_id "MSTRG.444.7";
1	StringTie	transcript	12027258	12122519	1000	-	.	gene_id "MSTRG.444"; transcript_id "MSTRG.444.8";
1	StringTie	transcript	12040479	12073061	1000	-	.	gene_id "MSTRG.444"; transcript_id "ENSSSCT00000057187"; gene_name "SCAF8"; ref_gene_id "ENSSSCG00000004070";
1	StringTie	transcript	12040484	12122424	1000	-	.	gene_id "MSTRG.444"; transcript_id "ENSSSCT00000056077"; gene_name "SCAF8"; ref_gene_id "ENSSSCG00000004070";
1	StringTie	transcript	12040485	12121897	1000	-	.	gene_id "MSTRG.444"; transcript_id "ENSSSCT00000048023"; gene_name "SCAF8"; ref_gene_id "ENSSSCG00000004070";
1	StringTie	transcript	12041132	12146676	1000	-	.	gene_id "MSTRG.444"; transcript_id "ENSSSCT00000065131"; gene_name "SCAF8"; ref_gene_id "ENSSSCG00000004070";
1	StringTie	transcript	12050396	12122637	1000	-	.	gene_id "MSTRG.444"; transcript_id "MSTRG.444.13";
1	StringTie	transcript	12056479	12122637	1000	-	.	gene_id "MSTRG.444"; transcript_id "MSTRG.444.14";
1	StringTie	transcript	9621068	9624056	1000	+	.	gene_id "MSTRG.473"; transcript_id "ENSSSCT00000053025"; ref_gene_id "ENSSSCG00000038527";
1	StringTie	transcript	9662970	9679876	1000	+	.	gene_id "MSTRG.479"; transcript_id "MSTRG.479.1";
1	StringTie	transcript	9664529	9675251	1000	+	.	gene_id "MSTRG.479"; transcript_id "MSTRG.479.2";
1	StringTie	transcript	9664529	9679880	1000	+	.	gene_id "MSTRG.479"; transcript_id "MSTRG.479.3";
1	StringTie	transcript	9664571	9719230	1000	+	.	gene_id "MSTRG.479"; transcript_id "MSTRG.479.4";
1	StringTie	transcript	9666476	9680414	1000	+	.	gene_id "MSTRG.479"; transcript_id "MSTRG.479.5";
1	StringTie	transcript	9666476	9679876	1000	+	.	gene_id "MSTRG.479"; transcript_id "MSTRG.479.6";
1	StringTie	transcript	9666477	9689414	1000	+	.	gene_id "MSTRG.479"; transcript_id "MSTRG.479.7";
1	StringTie	transcript	9666477	9679880	1000	+	.	gene_id "MSTRG.479"; transcript_id "MSTRG.479.8";
1	StringTie	transcript	9666479	9675251	1000	+	.	gene_id "MSTRG.479"; transcript_id "MSTRG.479.9";
1	StringTie	transcript	9666479	9679796	1000	+	.	gene_id "MSTRG.479"; transcript_id "MSTRG.479.10";
1	StringTie	transcript	9666487	9679880	1000	+	.	gene_id "MSTRG.479"; transcript_id "MSTRG.479.11";
1	StringTie	transcript	9666499	9675246	1000	+	.	gene_id "MSTRG.479"; transcript_id "MSTRG.479.12";
1	StringTie	transcript	9667885	9679794	1000	+	.	gene_id "MSTRG.479"; transcript_id "MSTRG.479.13";
1	StringTie	transcript	9667885	9719230	1000	+	.	gene_id "MSTRG.479"; transcript_id "ENSSSCT00000004492"; gene_name "TMEM242"; ref_gene_id "ENSSSCG00000004063";
1	StringTie	transcript	15341033	15443776	1000	-	.	gene_id "MSTRG.525"; transcript_id "MSTRG.525.1";
1	StringTie	transcript	15341608	15445672	1000	-	.	gene_id "MSTRG.525"; transcript_id "MSTRG.525.2";
1	StringTie	transcript	15341771	15445523	1000	-	.	gene_id "MSTRG.525"; transcript_id "MSTRG.525.3";
1	StringTie	transcript	15342790	15443675	1000	-	.	gene_id "MSTRG.525"; transcript_id "MSTRG.525.4";
1	StringTie	transcript	15344392	15443349	1000	-	.	gene_id "MSTRG.525"; transcript_id "ENSSSCT00000038405"; gene_name "PLEKHG1"; ref_gene_id "ENSSSCG00000032778";
1	StringTie	transcript	15347571	15445318	1000	-	.	gene_id "MSTRG.525"; transcript_id "MSTRG.525.6";
1	StringTie	transcript	15396559	15445373	1000	-	.	gene_id "MSTRG.525"; transcript_id "MSTRG.525.7";
1	StringTie	transcript	15396562	15443675	1000	-	.	gene_id "MSTRG.525"; transcript_id "MSTRG.525.8";
1	StringTie	transcript	15399368	15445318	1000	-	.	gene_id "MSTRG.525"; transcript_id "MSTRG.525.9";
1	StringTie	transcript	15399414	15443675	1000	-	.	gene_id "MSTRG.525"; transcript_id "MSTRG.525.10";
1	StringTie	transcript	15403386	15445379	1000	-	.	gene_id "MSTRG.525"; transcript_id "MSTRG.525.11";
1	StringTie	transcript	15140428	15330412	1000	-	.	gene_id "MSTRG.543"; transcript_id "MSTRG.543.1";
1	StringTie	transcript	15140428	15330195	1000	-	.	gene_id "MSTRG.543"; transcript_id "MSTRG.543.2";
1	StringTie	transcript	15148470	15325050	1000	-	.	gene_id "MSTRG.543"; transcript_id "ENSSSCT00000004523"; gene_name "MTHFD1L"; ref_gene_id "ENSSSCG00000004092";
1	StringTie	transcript	15148470	15329787	1000	-	.	gene_id "MSTRG.543"; transcript_id "ENSSSCT00000059971"; gene_name "MTHFD1L"; ref_gene_id "ENSSSCG00000004092";
1	StringTie	transcript	15226040	15330276	1000	-	.	gene_id "MSTRG.543"; transcript_id "MSTRG.543.5";
1	StringTie	transcript	15296269	15329645	1000	-	.	gene_id "MSTRG.543"; transcript_id "MSTRG.543.6";
1	StringTie	transcript	14151446	14201703	1000	+	.	gene_id "MSTRG.570"; transcript_id "ENSSSCT00000004511"; ref_gene_id "ENSSSCG00000004082";
1	StringTie	transcript	14217036	14491628	1000	-	.	gene_id "MSTRG.576"; transcript_id "ENSSSCT00000035147"; gene_name "ESR1"; ref_gene_id "ENSSSCG00000025777";
1	StringTie	transcript	14217036	14491897	1000	-	.	gene_id "MSTRG.576"; transcript_id "ENSSSCT00000063430"; gene_name "ESR1"; ref_gene_id "ENSSSCG00000025777";
1	StringTie	transcript	14218969	14493363	1000	-	.	gene_id "MSTRG.576"; transcript_id "ENSSSCT00000024477"; gene_name "ESR1"; ref_gene_id "ENSSSCG00000025777";
1	StringTie	transcript	14226057	14507715	1000	-	.	gene_id "MSTRG.576"; transcript_id "ENSSSCT00000004517"; gene_name "ESR1"; ref_gene_id "ENSSSCG00000025777";
1	StringTie	transcript	14494767	14625750	1000	-	.	gene_id "MSTRG.576"; transcript_id "MSTRG.576.5";
1	StringTie	transcript	14495571	14717914	1000	-	.	gene_id "MSTRG.576"; transcript_id "ENSSSCT00000041158"; gene_name "CCDC170"; ref_gene_id "ENSSSCG00000004087";
1	StringTie	transcript	14507602	14750770	1000	-	.	gene_id "MSTRG.576"; transcript_id "ENSSSCT00000042096"; gene_name "CCDC170"; ref_gene_id "ENSSSCG00000004087";
1	StringTie	transcript	14602564	14625739	1000	-	.	gene_id "MSTRG.576"; transcript_id "MSTRG.576.8";
1	StringTie	transcript	14646521	14717914	1000	-	.	gene_id "MSTRG.576"; transcript_id "ENSSSCT00000040529"; gene_name "CCDC170"; ref_gene_id "ENSSSCG00000004087";
1	StringTie	transcript	14657359	14751051	1000	-	.	gene_id "MSTRG.576"; transcript_id "ENSSSCT00000030322"; gene_name "CCDC170"; ref_gene_id "ENSSSCG00000004087";
1	StringTie	transcript	14657365	14750796	1000	-	.	gene_id "MSTRG.576"; transcript_id "ENSSSCT00000004518"; gene_name "CCDC170"; ref_gene_id "ENSSSCG00000004087";
1	StringTie	transcript	14677976	14700231	1000	-	.	gene_id "MSTRG.576"; transcript_id "MSTRG.576.12";
1	StringTie	transcript	14677980	14698112	1000	-	.	gene_id "MSTRG.576"; transcript_id "MSTRG.576.13";
1	StringTie	transcript	14776607	14795458	1000	-	.	gene_id "MSTRG.600"; transcript_id "ENSSSCT00000004519"; gene_name "ARMT1"; ref_gene_id "ENSSSCG00000004088";
1	StringTie	transcript	14777132	14794973	1000	-	.	gene_id "MSTRG.600"; transcript_id "MSTRG.600.2";
1	StringTie	transcript	14777139	14794982	1000	-	.	gene_id "MSTRG.600"; transcript_id "MSTRG.600.3";
1	StringTie	transcript	14777139	14794982	1000	-	.	gene_id "MSTRG.600"; transcript_id "MSTRG.600.4";
1	StringTie	transcript	14862142	14898463	1000	+	.	gene_id "MSTRG.608"; transcript_id "MSTRG.608.1";
1	StringTie	transcript	14865864	14896185	1000	+	.	gene_id "MSTRG.608"; transcript_id "MSTRG.608.2";
1	StringTie	transcript	14865919	14898185	1000	+	.	gene_id "MSTRG.608"; transcript_id "MSTRG.608.3";
1	StringTie	transcript	14865919	14897541	1000	+	.	gene_id "MSTRG.608"; transcript_id "ENSSSCT00000059490"; gene_name "ZBTB2"; ref_gene_id "ENSSSCG00000004090";
1	StringTie	transcript	14866060	14894954	1000	+	.	gene_id "MSTRG.608"; transcript_id "ENSSSCT00000004521"; gene_name "ZBTB2"; ref_gene_id "ENSSSCG00000004090";
1	StringTie	transcript	14866199	14894958	1000	+	.	gene_id "MSTRG.608"; transcript_id "MSTRG.608.6";
1	StringTie	transcript	14897930	14942200	1000	+	.	gene_id "MSTRG.608"; transcript_id "MSTRG.608.7";
1	StringTie	transcript	17306373	17511719	1000	-	.	gene_id "MSTRG.664"; transcript_id "ENSSSCT00000042353"; gene_name "SASH1"; ref_gene_id "ENSSSCG00000033175";
1	StringTie	transcript	17306373	17402306	1000	-	.	gene_id "MSTRG.664"; transcript_id "ENSSSCT00000059607"; gene_name "SASH1"; ref_gene_id "ENSSSCG00000033175";
1	StringTie	transcript	17306373	17451393	1000	-	.	gene_id "MSTRG.664"; transcript_id "ENSSSCT00000062342"; gene_name "SASH1"; ref_gene_id "ENSSSCG00000033175";
1	StringTie	transcript	17308210	17511719	1000	-	.	gene_id "MSTRG.664"; transcript_id "MSTRG.664.4";
1	StringTie	transcript	17309441	17662825	1000	-	.	gene_id "MSTRG.664"; transcript_id "ENSSSCT00000055101"; gene_name "SASH1"; ref_gene_id "ENSSSCG00000033175";
1	StringTie	transcript	17309741	17574198	1000	-	.	gene_id "MSTRG.664"; transcript_id "ENSSSCT00000031199"; gene_name "SASH1"; ref_gene_id "ENSSSCG00000033175";
1	StringTie	transcript	17309741	17574198	1000	-	.	gene_id "MSTRG.664"; transcript_id "ENSSSCT00000049782"; gene_name "SASH1"; ref_gene_id "ENSSSCG00000033175";
1	StringTie	transcript	17314323	17348109	1000	-	.	gene_id "MSTRG.664"; transcript_id "MSTRG.664.8";
1	StringTie	transcript	17328322	17341289	1000	-	.	gene_id "MSTRG.664"; transcript_id "MSTRG.664.9";
1	StringTie	transcript	17343232	17348107	1000	-	.	gene_id "MSTRG.664"; transcript_id "MSTRG.664.10";
1	StringTie	transcript	17343232	17382456	1000	-	.	gene_id "MSTRG.664"; transcript_id "MSTRG.664.11";
1	StringTie	transcript	17412802	17511719	1000	-	.	gene_id "MSTRG.664"; transcript_id "MSTRG.664.12";
1	StringTie	transcript	17431435	17512931	1000	-	.	gene_id "MSTRG.664"; transcript_id "MSTRG.664.13";
1	StringTie	transcript	15757679	15779186	1000	-	.	gene_id "MSTRG.699"; transcript_id "ENSSSCT00000044721"; gene_name "IYD"; ref_gene_id "ENSSSCG00000004093";
1	StringTie	transcript	15758046	15779492	1000	-	.	gene_id "MSTRG.699"; transcript_id "ENSSSCT00000004525"; gene_name "IYD"; ref_gene_id "ENSSSCG00000004093";
1	StringTie	transcript	16022399	16030098	1000	+	.	gene_id "MSTRG.709"; transcript_id "MSTRG.709.1";
1	StringTie	transcript	16023146	16025005	1000	+	.	gene_id "MSTRG.709"; transcript_id "ENSSSCT00000053471"; ref_gene_id "ENSSSCG00000032525";
1	StringTie	transcript	16112178	16119704	1000	-	.	gene_id "MSTRG.716"; transcript_id "ENSSSCT00000004535"; ref_gene_id "ENSSSCG00000026042";
1	StringTie	transcript	16198234	16249698	1000	-	.	gene_id "MSTRG.721"; transcript_id "ENSSSCT00000004538"; gene_name "PCMT1"; ref_gene_id "ENSSSCG00000004103";
1	StringTie	transcript	16202414	16249666	1000	-	.	gene_id "MSTRG.721"; transcript_id "MSTRG.721.2";
1	StringTie	transcript	16202414	16249766	1000	-	.	gene_id "MSTRG.721"; transcript_id "MSTRG.721.3";
1	StringTie	transcript	16202861	16249525	1000	-	.	gene_id "MSTRG.721"; transcript_id "MSTRG.721.4";
1	StringTie	transcript	16231022	16249520	1000	-	.	gene_id "MSTRG.721"; transcript_id "ENSSSCT00000048091"; gene_name "PCMT1"; ref_gene_id "ENSSSCG00000004103";
1	StringTie	transcript	16237620	16249811	1000	-	.	gene_id "MSTRG.721"; transcript_id "MSTRG.721.6";
1	StringTie	transcript	16249612	16267634	1000	+	.	gene_id "MSTRG.722"; transcript_id "ENSSSCT00000052785"; gene_name "NUP43"; ref_gene_id "ENSSSCG00000004105";
1	StringTie	transcript	16249632	16267634	1000	+	.	gene_id "MSTRG.722"; transcript_id "MSTRG.722.2";
1	StringTie	transcript	16251777	16262842	1000	+	.	gene_id "MSTRG.722"; transcript_id "MSTRG.722.3";
1	StringTie	transcript	16251840	16265318	1000	+	.	gene_id "MSTRG.722"; transcript_id "ENSSSCT00000004540"; gene_name "NUP43"; ref_gene_id "ENSSSCG00000004105";
1	StringTie	transcript	16272696	16275341	1000	-	.	gene_id "MSTRG.725"; transcript_id "ENSSSCT00000049533"; ref_gene_id "ENSSSCG00000031644";
1	StringTie	transcript	16330847	16345221	1000	+	.	gene_id "MSTRG.728"; transcript_id "MSTRG.728.1";
1	StringTie	transcript	16330847	16360800	1000	+	.	gene_id "MSTRG.728"; transcript_id "MSTRG.728.2";
1	StringTie	transcript	16330847	16360800	1000	+	.	gene_id "MSTRG.728"; transcript_id "ENSSSCT00000004539"; gene_name "KATNA1"; ref_gene_id "ENSSSCG00000004104";
1	StringTie	transcript	16330915	16360800	1000	+	.	gene_id "MSTRG.728"; transcript_id "ENSSSCT00000023948"; gene_name "KATNA1"; ref_gene_id "ENSSSCG00000004104";
1	StringTie	transcript	16331408	16341676	1000	+	.	gene_id "MSTRG.728"; transcript_id "MSTRG.728.5";
1	StringTie	transcript	16532938	16612551	1000	-	.	gene_id "MSTRG.747"; transcript_id "MSTRG.747.1";
1	StringTie	transcript	16532938	16611876	1000	-	.	gene_id "MSTRG.747"; transcript_id "MSTRG.747.2";
1	StringTie	transcript	16532938	16585100	1000	-	.	gene_id "MSTRG.747"; transcript_id "ENSSSCT00000041680"; gene_name "TAB2"; ref_gene_id "ENSSSCG00000004110";
1	StringTie	transcript	16532938	16585100	1000	-	.	gene_id "MSTRG.747"; transcript_id "ENSSSCT00000038147"; gene_name "TAB2"; ref_gene_id "ENSSSCG00000004110";
1	StringTie	transcript	16533275	16612551	1000	-	.	gene_id "MSTRG.747"; transcript_id "MSTRG.747.5";
1	StringTie	transcript	16533281	16612176	1000	-	.	gene_id "MSTRG.747"; transcript_id "MSTRG.747.6";
1	StringTie	transcript	16533281	16611795	1000	-	.	gene_id "MSTRG.747"; transcript_id "MSTRG.747.7";
1	StringTie	transcript	16533284	16612229	1000	-	.	gene_id "MSTRG.747"; transcript_id "MSTRG.747.8";
1	StringTie	transcript	16533284	16611369	1000	-	.	gene_id "MSTRG.747"; transcript_id "ENSSSCT00000058535"; gene_name "TAB2"; ref_gene_id "ENSSSCG00000004110";
1	StringTie	transcript	16533284	16601189	1000	-	.	gene_id "MSTRG.747"; transcript_id "ENSSSCT00000034966"; gene_name "TAB2"; ref_gene_id "ENSSSCG00000004110";
1	StringTie	transcript	16533377	16612229	1000	-	.	gene_id "MSTRG.747"; transcript_id "MSTRG.747.11";
1	StringTie	transcript	16533377	16611934	1000	-	.	gene_id "MSTRG.747"; transcript_id "MSTRG.747.12";
1	StringTie	transcript	16533377	16611915	1000	-	.	gene_id "MSTRG.747"; transcript_id "MSTRG.747.13";
1	StringTie	transcript	16533377	16611209	1000	-	.	gene_id "MSTRG.747"; transcript_id "MSTRG.747.14";
1	StringTie	transcript	16533377	16541280	1000	-	.	gene_id "MSTRG.747"; transcript_id "MSTRG.747.15";
1	StringTie	transcript	16533377	16611934	1000	-	.	gene_id "MSTRG.747"; transcript_id "MSTRG.747.16";
1	StringTie	transcript	16533377	16585419	1000	-	.	gene_id "MSTRG.747"; transcript_id "MSTRG.747.17";
1	StringTie	transcript	16533377	16611934	1000	-	.	gene_id "MSTRG.747"; transcript_id "MSTRG.747.18";
1	StringTie	transcript	16533377	16610937	1000	-	.	gene_id "MSTRG.747"; transcript_id "ENSSSCT00000004545"; gene_name "TAB2"; ref_gene_id "ENSSSCG00000004110";
1	StringTie	transcript	21373611	21430218	1000	-	.	gene_id "MSTRG.758"; transcript_id "MSTRG.758.1";
1	StringTie	transcript	21373611	21430445	1000	-	.	gene_id "MSTRG.758"; transcript_id "MSTRG.758.2";
1	StringTie	transcript	21373611	21401676	1000	-	.	gene_id "MSTRG.758"; transcript_id "ENSSSCT00000004563"; gene_name "ZC2HC1B"; ref_gene_id "ENSSSCG00000004128";
1	StringTie	transcript	21384616	21430218	1000	-	.	gene_id "MSTRG.758"; transcript_id "MSTRG.758.4";
1	StringTie	transcript	21398540	21430218	1000	-	.	gene_id "MSTRG.758"; transcript_id "MSTRG.758.5";
1	StringTie	transcript	21407702	21430218	1000	-	.	gene_id "MSTRG.758"; transcript_id "MSTRG.758.6";
1	StringTie	transcript	21412650	21430218	1000	-	.	gene_id "MSTRG.758"; transcript_id "MSTRG.758.7";
1	StringTie	transcript	21413941	21430218	1000	-	.	gene_id "MSTRG.758"; transcript_id "MSTRG.758.8";
1	StringTie	transcript	21414546	21430218	1000	-	.	gene_id "MSTRG.758"; transcript_id "ENSSSCT00000004565"; ref_gene_id "ENSSSCG00000004130";
1	StringTie	transcript	21406937	21409950	1000	+	.	gene_id "MSTRG.759"; transcript_id "ENSSSCT00000061187"; ref_gene_id "ENSSSCG00000040918";
1	StringTie	transcript	21801560	21826163	1000	+	.	gene_id "MSTRG.776"; transcript_id "MSTRG.776.1";
1	StringTie	transcript	21801560	21824435	1000	+	.	gene_id "MSTRG.776"; transcript_id "ENSSSCT00000048579"; gene_name "ADAT2"; ref_gene_id "ENSSSCG00000039598";
1	StringTie	transcript	22241307	22436130	1000	+	.	gene_id "MSTRG.786"; transcript_id "ENSSSCT00000056296"; gene_name "HIVEP2"; ref_gene_id "ENSSSCG00000004138";
1	StringTie	transcript	22352136	22435306	1000	+	.	gene_id "MSTRG.786"; transcript_id "ENSSSCT00000054067"; gene_name "HIVEP2"; ref_gene_id "ENSSSCG00000004138";
1	StringTie	transcript	22412432	22436439	1000	+	.	gene_id "MSTRG.786"; transcript_id "ENSSSCT00000004573"; gene_name "HIVEP2"; ref_gene_id "ENSSSCG00000004138";
1	StringTie	transcript	21265084	21342070	1000	+	.	gene_id "MSTRG.808"; transcript_id "MSTRG.808.1";
1	StringTie	transcript	21265084	21343790	1000	+	.	gene_id "MSTRG.808"; transcript_id "MSTRG.808.2";
1	StringTie	transcript	21265084	21342996	1000	+	.	gene_id "MSTRG.808"; transcript_id "MSTRG.808.3";
1	StringTie	transcript	21265084	21343152	1000	+	.	gene_id "MSTRG.808"; transcript_id "MSTRG.808.4";
1	StringTie	transcript	21265084	21342070	1000	+	.	gene_id "MSTRG.808"; transcript_id "MSTRG.808.5";
1	StringTie	transcript	21265084	21342070	1000	+	.	gene_id "MSTRG.808"; transcript_id "MSTRG.808.6";
1	StringTie	transcript	21265086	21371060	1000	+	.	gene_id "MSTRG.808"; transcript_id "MSTRG.808.7";
1	StringTie	transcript	21265086	21371060	1000	+	.	gene_id "MSTRG.808"; transcript_id "MSTRG.808.8";
1	StringTie	transcript	21265086	21371060	1000	+	.	gene_id "MSTRG.808"; transcript_id "MSTRG.808.9";
1	StringTie	transcript	21265090	21343152	1000	+	.	gene_id "MSTRG.808"; transcript_id "MSTRG.808.10";
1	StringTie	transcript	21265090	21371072	1000	+	.	gene_id "MSTRG.808"; transcript_id "MSTRG.808.11";
1	StringTie	transcript	21265090	21343152	1000	+	.	gene_id "MSTRG.808"; transcript_id "MSTRG.808.12";
1	StringTie	transcript	21265090	21343152	1000	+	.	gene_id "MSTRG.808"; transcript_id "MSTRG.808.13";
1	StringTie	transcript	21265090	21371067	1000	+	.	gene_id "MSTRG.808"; transcript_id "MSTRG.808.14";
1	StringTie	transcript	21265112	21342113	1000	+	.	gene_id "MSTRG.808"; transcript_id "MSTRG.808.15";
1	StringTie	transcript	21265119	21342113	1000	+	.	gene_id "MSTRG.808"; transcript_id "MSTRG.808.16";
1	StringTie	transcript	21265119	21343790	1000	+	.	gene_id "MSTRG.808"; transcript_id "MSTRG.808.17";
1	StringTie	transcript	21265119	21342113	1000	+	.	gene_id "MSTRG.808"; transcript_id "MSTRG.808.18";
1	StringTie	transcript	21265135	21343181	1000	+	.	gene_id "MSTRG.808"; transcript_id "MSTRG.808.19";
1	StringTie	transcript	21265135	21343181	1000	+	.	gene_id "MSTRG.808"; transcript_id "MSTRG.808.20";
1	StringTie	transcript	21265140	21370616	1000	+	.	gene_id "MSTRG.808"; transcript_id "MSTRG.808.21";
1	StringTie	transcript	21265140	21370616	1000	+	.	gene_id "MSTRG.808"; transcript_id "MSTRG.808.22";
1	StringTie	transcript	21265140	21342074	1000	+	.	gene_id "MSTRG.808"; transcript_id "MSTRG.808.23";
1	StringTie	transcript	21265140	21342074	1000	+	.	gene_id "MSTRG.808"; transcript_id "MSTRG.808.24";
1	StringTie	transcript	21265140	21343181	1000	+	.	gene_id "MSTRG.808"; transcript_id "MSTRG.808.25";
1	StringTie	transcript	21265140	21343181	1000	+	.	gene_id "MSTRG.808"; transcript_id "MSTRG.808.26";
1	StringTie	transcript	21265140	21342074	1000	+	.	gene_id "MSTRG.808"; transcript_id "MSTRG.808.27";
1	StringTie	transcript	21265140	21342074	1000	+	.	gene_id "MSTRG.808"; transcript_id "MSTRG.808.28";
1	StringTie	transcript	21265142	21342111	1000	+	.	gene_id "MSTRG.808"; transcript_id "MSTRG.808.29";
1	StringTie	transcript	21265142	21342111	1000	+	.	gene_id "MSTRG.808"; transcript_id "MSTRG.808.30";
1	StringTie	transcript	21265142	21371049	1000	+	.	gene_id "MSTRG.808"; transcript_id "MSTRG.808.31";
1	StringTie	transcript	21265142	21371049	1000	+	.	gene_id "MSTRG.808"; transcript_id "MSTRG.808.32";
1	StringTie	transcript	21265142	21342070	1000	+	.	gene_id "MSTRG.808"; transcript_id "MSTRG.808.33";
1	StringTie	transcript	21265142	21342070	1000	+	.	gene_id "MSTRG.808"; transcript_id "MSTRG.808.34";
1	StringTie	transcript	21265142	21342090	1000	+	.	gene_id "MSTRG.808"; transcript_id "MSTRG.808.35";
1	StringTie	transcript	21269199	21343181	1000	+	.	gene_id "MSTRG.808"; transcript_id "MSTRG.808.36";
1	StringTie	transcript	21269199	21343181	1000	+	.	gene_id "MSTRG.808"; transcript_id "MSTRG.808.37";
1	StringTie	transcript	21269199	21370616	1000	+	.	gene_id "MSTRG.808"; transcript_id "MSTRG.808.38";
1	StringTie	transcript	21269199	21343181	1000	+	.	gene_id "MSTRG.808"; transcript_id "MSTRG.808.39";
1	StringTie	transcript	21269262	21342113	1000	+	.	gene_id "MSTRG.808"; transcript_id "MSTRG.808.40";
1	StringTie	transcript	21269262	21342070	1000	+	.	gene_id "MSTRG.808"; transcript_id "MSTRG.808.41";
1	StringTie	transcript	21269652	21342113	1000	+	.	gene_id "MSTRG.808"; transcript_id "MSTRG.808.42";
1	StringTie	transcript	21269710	21342046	1000	+	.	gene_id "MSTRG.808"; transcript_id "MSTRG.808.43";
1	StringTie	transcript	21269710	21342046	1000	+	.	gene_id "MSTRG.808"; transcript_id "MSTRG.808.44";
1	StringTie	transcript	21269710	21342046	1000	+	.	gene_id "MSTRG.808"; transcript_id "MSTRG.808.45";
1	StringTie	transcript	21270398	21371068	1000	+	.	gene_id "MSTRG.808"; transcript_id "MSTRG.808.46";
1	StringTie	transcript	21270398	21342996	1000	+	.	gene_id "MSTRG.808"; transcript_id "MSTRG.808.47";
1	StringTie	transcript	21270398	21342996	1000	+	.	gene_id "MSTRG.808"; transcript_id "MSTRG.808.48";
1	StringTie	transcript	21270400	21342070	1000	+	.	gene_id "MSTRG.808"; transcript_id "MSTRG.808.49";
1	StringTie	transcript	21270402	21342090	1000	+	.	gene_id "MSTRG.808"; transcript_id "MSTRG.808.50";
1	StringTie	transcript	21270402	21342090	1000	+	.	gene_id "MSTRG.808"; transcript_id "MSTRG.808.51";
1	StringTie	transcript	21270402	21342111	1000	+	.	gene_id "MSTRG.808"; transcript_id "MSTRG.808.52";
1	StringTie	transcript	21270402	21371067	1000	+	.	gene_id "MSTRG.808"; transcript_id "MSTRG.808.53";
1	StringTie	transcript	21270402	21371049	1000	+	.	gene_id "MSTRG.808"; transcript_id "MSTRG.808.54";
1	StringTie	transcript	21270403	21342075	1000	+	.	gene_id "MSTRG.808"; transcript_id "MSTRG.808.55";
1	StringTie	transcript	21270403	21342075	1000	+	.	gene_id "MSTRG.808"; transcript_id "MSTRG.808.56";
1	StringTie	transcript	21270408	21342068	1000	+	.	gene_id "MSTRG.808"; transcript_id "MSTRG.808.57";
1	StringTie	transcript	21270494	21342335	1000	+	.	gene_id "MSTRG.808"; transcript_id "MSTRG.808.58";
1	StringTie	transcript	21270494	21342335	1000	+	.	gene_id "MSTRG.808"; transcript_id "MSTRG.808.59";
1	StringTie	transcript	21270494	21347228	1000	+	.	gene_id "MSTRG.808"; transcript_id "MSTRG.808.60";
1	StringTie	transcript	21270602	21299963	1000	+	.	gene_id "MSTRG.808"; transcript_id "MSTRG.808.61";
1	StringTie	transcript	21303473	21342113	1000	+	.	gene_id "MSTRG.808"; transcript_id "MSTRG.808.62";
1	StringTie	transcript	21303473	21342111	1000	+	.	gene_id "MSTRG.808"; transcript_id "MSTRG.808.63";
1	StringTie	transcript	21303473	21342111	1000	+	.	gene_id "MSTRG.808"; transcript_id "MSTRG.808.64";
1	StringTie	transcript	21303994	21370628	1000	+	.	gene_id "MSTRG.808"; transcript_id "ENSSSCT00000058859"; gene_name "PLAGL1"; ref_gene_id "ENSSSCG00000004127";
1	StringTie	transcript	21327544	21370631	1000	+	.	gene_id "MSTRG.808"; transcript_id "ENSSSCT00000004562"; gene_name "PLAGL1"; ref_gene_id "ENSSSCG00000004127";
1	StringTie	transcript	21346381	21371067	1000	+	.	gene_id "MSTRG.808"; transcript_id "ENSSSCT00000060952"; gene_name "PLAGL1"; ref_gene_id "ENSSSCG00000004127";
1	StringTie	transcript	21351721	21370605	1000	+	.	gene_id "MSTRG.808"; transcript_id "MSTRG.808.68";
1	StringTie	transcript	21365165	21369871	1000	+	.	gene_id "MSTRG.808"; transcript_id "ENSSSCT00000056848"; gene_name "PLAGL1"; ref_gene_id "ENSSSCG00000004127";
1	StringTie	transcript	22662012	22702072	1000	-	.	gene_id "MSTRG.829"; transcript_id "MSTRG.829.1";
1	StringTie	transcript	22662015	22801620	1000	-	.	gene_id "MSTRG.829"; transcript_id "ENSSSCT00000053391"; gene_name "ADGRG6"; ref_gene_id "ENSSSCG00000004139";
1	StringTie	transcript	22662016	22801909	1000	-	.	gene_id "MSTRG.829"; transcript_id "ENSSSCT00000004574"; gene_name "ADGRG6"; ref_gene_id "ENSSSCG00000004139";
1	StringTie	transcript	22662016	22801079	1000	-	.	gene_id "MSTRG.829"; transcript_id "ENSSSCT00000038356"; gene_name "ADGRG6"; ref_gene_id "ENSSSCG00000004139";
1	StringTie	transcript	22662017	22743448	1000	-	.	gene_id "MSTRG.829"; transcript_id "ENSSSCT00000055583"; gene_name "ADGRG6"; ref_gene_id "ENSSSCG00000004139";
1	StringTie	transcript	22662018	22801580	1000	-	.	gene_id "MSTRG.829"; transcript_id "MSTRG.829.6";
1	StringTie	transcript	22662018	22801878	1000	-	.	gene_id "MSTRG.829"; transcript_id "ENSSSCT00000064165"; gene_name "ADGRG6"; ref_gene_id "ENSSSCG00000004139";
1	StringTie	transcript	22690131	22698056	1000	-	.	gene_id "MSTRG.829"; transcript_id "MSTRG.829.8";
1	StringTie	transcript	22802500	22923980	1000	-	.	gene_id "MSTRG.832"; transcript_id "MSTRG.832.1";
1	StringTie	transcript	22802500	22923830	1000	-	.	gene_id "MSTRG.832"; transcript_id "MSTRG.832.2";
1	StringTie	transcript	22861450	22923980	1000	-	.	gene_id "MSTRG.832"; transcript_id "ENSSSCT00000065783"; gene_name "VTA1"; ref_gene_id "ENSSSCG00000004140";
1	StringTie	transcript	22862651	22923839	1000	-	.	gene_id "MSTRG.832"; transcript_id "ENSSSCT00000004575"; gene_name "VTA1"; ref_gene_id "ENSSSCG00000004140";
1	StringTie	transcript	26473935	26489776	1000	-	.	gene_id "MSTRG.839"; transcript_id "ENSSSCT00000034426"; gene_name "TNFAIP3"; ref_gene_id "ENSSSCG00000004154";
1	StringTie	transcript	26473935	26486033	1000	-	.	gene_id "MSTRG.839"; transcript_id "ENSSSCT00000004592"; gene_name "TNFAIP3"; ref_gene_id "ENSSSCG00000004154";
1	StringTie	transcript	26301213	26317883	1000	+	.	gene_id "MSTRG.848"; transcript_id "ENSSSCT00000051639"; gene_name "PERP"; ref_gene_id "ENSSSCG00000038420";
1	StringTie	transcript	19612823	19693402	1000	+	.	gene_id "MSTRG.866"; transcript_id "ENSSSCT00000004555"; gene_name "SHPRH"; ref_gene_id "ENSSSCG00000004120";
1	StringTie	transcript	19612823	19693402	1000	+	.	gene_id "MSTRG.866"; transcript_id "ENSSSCT00000039335"; gene_name "SHPRH"; ref_gene_id "ENSSSCG00000004120";
1	StringTie	transcript	19612849	19618538	1000	+	.	gene_id "MSTRG.866"; transcript_id "MSTRG.866.3";
1	StringTie	transcript	19612916	19695273	1000	+	.	gene_id "MSTRG.866"; transcript_id "ENSSSCT00000060565"; gene_name "SHPRH"; ref_gene_id "ENSSSCG00000004120";
1	StringTie	transcript	19612934	19626654	1000	+	.	gene_id "MSTRG.866"; transcript_id "MSTRG.866.5";
1	StringTie	transcript	19612952	19633209	1000	+	.	gene_id "MSTRG.866"; transcript_id "MSTRG.866.6";
1	StringTie	transcript	19613203	19695244	1000	+	.	gene_id "MSTRG.866"; transcript_id "ENSSSCT00000044986"; gene_name "SHPRH"; ref_gene_id "ENSSSCG00000004120";
1	StringTie	transcript	19640606	19695279	1000	+	.	gene_id "MSTRG.866"; transcript_id "MSTRG.866.8";
1	StringTie	transcript	19755720	19770720	1000	+	.	gene_id "MSTRG.872"; transcript_id "ENSSSCT00000043635"; gene_name "FBXO30"; ref_gene_id "ENSSSCG00000004121";
1	StringTie	transcript	19756184	19882802	1000	+	.	gene_id "MSTRG.872"; transcript_id "ENSSSCT00000059678"; gene_name "FBXO30"; ref_gene_id "ENSSSCG00000004121";
1	StringTie	transcript	19756184	20024398	1000	+	.	gene_id "MSTRG.872"; transcript_id "ENSSSCT00000064623"; gene_name "FBXO30"; ref_gene_id "ENSSSCG00000004121";
1	StringTie	transcript	19756238	19777618	1000	+	.	gene_id "MSTRG.872"; transcript_id "ENSSSCT00000041085"; gene_name "FBXO30"; ref_gene_id "ENSSSCG00000004121";
1	StringTie	transcript	19756288	19892090	1000	+	.	gene_id "MSTRG.872"; transcript_id "ENSSSCT00000047736"; gene_name "FBXO30"; ref_gene_id "ENSSSCG00000004121";
1	StringTie	transcript	19756376	19775639	1000	+	.	gene_id "MSTRG.872"; transcript_id "ENSSSCT00000004556"; gene_name "FBXO30"; ref_gene_id "ENSSSCG00000004121";
1	StringTie	transcript	19757493	19772934	1000	+	.	gene_id "MSTRG.872"; transcript_id "MSTRG.872.7";
1	StringTie	transcript	19760406	19775639	1000	+	.	gene_id "MSTRG.872"; transcript_id "ENSSSCT00000040676"; gene_name "FBXO30"; ref_gene_id "ENSSSCG00000004121";
1	StringTie	transcript	19806673	19893339	1000	+	.	gene_id "MSTRG.872"; transcript_id "ENSSSCT00000004557"; gene_name "FBXO30"; ref_gene_id "ENSSSCG00000004121";
1	StringTie	transcript	20511240	21050351	1000	-	.	gene_id "MSTRG.904"; transcript_id "MSTRG.904.1";
1	StringTie	transcript	20511240	21043642	1000	-	.	gene_id "MSTRG.904"; transcript_id "ENSSSCT00000061166"; gene_name "UTRN"; ref_gene_id "ENSSSCG00000004123";
1	StringTie	transcript	20513852	20544415	1000	-	.	gene_id "MSTRG.904"; transcript_id "MSTRG.904.3";
1	StringTie	transcript	20513852	20544415	1000	-	.	gene_id "MSTRG.904"; transcript_id "MSTRG.904.4";
1	StringTie	transcript	20514259	21047932	1000	-	.	gene_id "MSTRG.904"; transcript_id "MSTRG.904.5";
1	StringTie	transcript	20514259	21049551	1000	-	.	gene_id "MSTRG.904"; transcript_id "MSTRG.904.6";
1	StringTie	transcript	20514259	20751980	1000	-	.	gene_id "MSTRG.904"; transcript_id "ENSSSCT00000004558"; gene_name "UTRN"; ref_gene_id "ENSSSCG00000004123";
1	StringTie	transcript	20514354	20518585	1000	-	.	gene_id "MSTRG.904"; transcript_id "MSTRG.904.8";
1	StringTie	transcript	20514359	21049551	1000	-	.	gene_id "MSTRG.904"; transcript_id "MSTRG.904.9";
1	StringTie	transcript	20514359	20563483	1000	-	.	gene_id "MSTRG.904"; transcript_id "MSTRG.904.10";
1	StringTie	transcript	20514370	20544415	1000	-	.	gene_id "MSTRG.904"; transcript_id "MSTRG.904.11";
1	StringTie	transcript	20514385	21047943	1000	-	.	gene_id "MSTRG.904"; transcript_id "MSTRG.904.12";
1	StringTie	transcript	20514385	21049181	1000	-	.	gene_id "MSTRG.904"; transcript_id "MSTRG.904.13";
1	StringTie	transcript	20514841	20544415	1000	-	.	gene_id "MSTRG.904"; transcript_id "MSTRG.904.14";
1	StringTie	transcript	20591220	20616503	1000	-	.	gene_id "MSTRG.904"; transcript_id "MSTRG.904.15";
1	StringTie	transcript	20602836	21047924	1000	-	.	gene_id "MSTRG.904"; transcript_id "MSTRG.904.16";
1	StringTie	transcript	20658205	21047924	1000	-	.	gene_id "MSTRG.904"; transcript_id "MSTRG.904.17";
1	StringTie	transcript	20675460	21047932	1000	-	.	gene_id "MSTRG.904"; transcript_id "MSTRG.904.18";
1	StringTie	transcript	20741680	21049241	1000	-	.	gene_id "MSTRG.904"; transcript_id "MSTRG.904.19";
1	StringTie	transcript	20741684	20843664	1000	-	.	gene_id "MSTRG.904"; transcript_id "MSTRG.904.20";
1	StringTie	transcript	20742055	21049328	1000	-	.	gene_id "MSTRG.904"; transcript_id "MSTRG.904.21";
1	StringTie	transcript	20742079	20847696	1000	-	.	gene_id "MSTRG.904"; transcript_id "MSTRG.904.22";
1	StringTie	transcript	20780466	21047950	1000	-	.	gene_id "MSTRG.904"; transcript_id "MSTRG.904.23";
1	StringTie	transcript	20792055	20846854	1000	-	.	gene_id "MSTRG.904"; transcript_id "MSTRG.904.24";
1	StringTie	transcript	20792455	20843678	1000	-	.	gene_id "MSTRG.904"; transcript_id "MSTRG.904.25";
1	StringTie	transcript	20837392	21047950	1000	-	.	gene_id "MSTRG.904"; transcript_id "MSTRG.904.26";
1	StringTie	transcript	20849151	21049241	1000	-	.	gene_id "MSTRG.904"; transcript_id "MSTRG.904.27";
1	StringTie	transcript	20852170	21047924	1000	-	.	gene_id "MSTRG.904"; transcript_id "MSTRG.904.28";
1	StringTie	transcript	20868155	21049241	1000	-	.	gene_id "MSTRG.904"; transcript_id "MSTRG.904.29";
1	StringTie	transcript	20907269	21001171	1000	-	.	gene_id "MSTRG.904"; transcript_id "MSTRG.904.30";
1	StringTie	transcript	20927834	21047950	1000	-	.	gene_id "MSTRG.904"; transcript_id "MSTRG.904.31";
1	StringTie	transcript	20929320	21047943	1000	-	.	gene_id "MSTRG.904"; transcript_id "MSTRG.904.32";
1	StringTie	transcript	20931267	21034868	1000	-	.	gene_id "MSTRG.904"; transcript_id "MSTRG.904.33";
1	StringTie	transcript	20931279	20972075	1000	-	.	gene_id "MSTRG.904"; transcript_id "MSTRG.904.34";
1	StringTie	transcript	20961224	21049241	1000	-	.	gene_id "MSTRG.904"; transcript_id "MSTRG.904.35";
1	StringTie	transcript	21231286	21232011	1000	+	.	gene_id "MSTRG.932"; transcript_id "ENSSSCT00000043535"; gene_name "SF3B5"; ref_gene_id "ENSSSCG00000035578";
1	StringTie	transcript	28818193	28857311	1000	-	.	gene_id "MSTRG.975"; transcript_id "ENSSSCT00000004606"; gene_name "MYB"; ref_gene_id "ENSSSCG00000004167";
1	StringTie	transcript	28818193	28856387	1000	-	.	gene_id "MSTRG.975"; transcript_id "ENSSSCT00000048083"; gene_name "MYB"; ref_gene_id "ENSSSCG00000004167";
1	StringTie	transcript	28819502	28854373	1000	-	.	gene_id "MSTRG.975"; transcript_id "ENSSSCT00000027213"; gene_name "MYB"; ref_gene_id "ENSSSCG00000004167";
1	StringTie	transcript	28968687	28983541	1000	+	.	gene_id "MSTRG.987"; transcript_id "MSTRG.987.1";
1	StringTie	transcript	28968687	29052425	1000	+	.	gene_id "MSTRG.987"; transcript_id "MSTRG.987.2";
1	StringTie	transcript	28968756	29052295	1000	+	.	gene_id "MSTRG.987"; transcript_id "MSTRG.987.3";
1	StringTie	transcript	28968782	29008996	1000	+	.	gene_id "MSTRG.987"; transcript_id "MSTRG.987.4";
1	StringTie	transcript	28968811	29024409	1000	+	.	gene_id "MSTRG.987"; transcript_id "MSTRG.987.5";
1	StringTie	transcript	28968844	29052295	1000	+	.	gene_id "MSTRG.987"; transcript_id "ENSSSCT00000004608"; gene_name "HBS1L"; ref_gene_id "ENSSSCG00000004169";
1	StringTie	transcript	28968844	29052418	1000	+	.	gene_id "MSTRG.987"; transcript_id "ENSSSCT00000048916"; gene_name "HBS1L"; ref_gene_id "ENSSSCG00000004169";
1	StringTie	transcript	28968856	29052420	1000	+	.	gene_id "MSTRG.987"; transcript_id "ENSSSCT00000038230"; gene_name "HBS1L"; ref_gene_id "ENSSSCG00000004169";
1	StringTie	transcript	28968856	28986204	1000	+	.	gene_id "MSTRG.987"; transcript_id "MSTRG.987.9";
1	StringTie	transcript	28968959	29055581	1000	+	.	gene_id "MSTRG.987"; transcript_id "ENSSSCT00000060427"; gene_name "HBS1L"; ref_gene_id "ENSSSCG00000004169";
1	StringTie	transcript	28968959	28986204	1000	+	.	gene_id "MSTRG.987"; transcript_id "MSTRG.987.11";
1	StringTie	transcript	28968959	29055581	1000	+	.	gene_id "MSTRG.987"; transcript_id "ENSSSCT00000038791"; gene_name "HBS1L"; ref_gene_id "ENSSSCG00000004169";
1	StringTie	transcript	28968959	29055581	1000	+	.	gene_id "MSTRG.987"; transcript_id "ENSSSCT00000061209"; gene_name "HBS1L"; ref_gene_id "ENSSSCG00000004169";
1	StringTie	transcript	28566238	28754466	1000	+	.	gene_id "MSTRG.1000"; transcript_id "MSTRG.1000.1";
1	StringTie	transcript	28566397	28760468	1000	+	.	gene_id "MSTRG.1000"; transcript_id "ENSSSCT00000004605"; gene_name "AHI1"; ref_gene_id "ENSSSCG00000004166";
1	StringTie	transcript	28566908	28760434	1000	+	.	gene_id "MSTRG.1000"; transcript_id "MSTRG.1000.3";
1	StringTie	transcript	28566908	28760408	1000	+	.	gene_id "MSTRG.1000"; transcript_id "MSTRG.1000.4";
1	StringTie	transcript	28566908	28754562	1000	+	.	gene_id "MSTRG.1000"; transcript_id "ENSSSCT00000062806"; gene_name "AHI1"; ref_gene_id "ENSSSCG00000004166";
1	StringTie	transcript	28566908	28759126	1000	+	.	gene_id "MSTRG.1000"; transcript_id "ENSSSCT00000040870"; gene_name "AHI1"; ref_gene_id "ENSSSCG00000004166";
1	StringTie	transcript	28566908	28759126	1000	+	.	gene_id "MSTRG.1000"; transcript_id "ENSSSCT00000058434"; gene_name "AHI1"; ref_gene_id "ENSSSCG00000004166";
1	StringTie	transcript	28573888	28754562	1000	+	.	gene_id "MSTRG.1000"; transcript_id "ENSSSCT00000057650"; gene_name "AHI1"; ref_gene_id "ENSSSCG00000004166";
1	StringTie	transcript	28586597	28760468	1000	+	.	gene_id "MSTRG.1000"; transcript_id "ENSSSCT00000065502"; gene_name "AHI1"; ref_gene_id "ENSSSCG00000004166";
1	StringTie	transcript	28586611	28634474	1000	+	.	gene_id "MSTRG.1000"; transcript_id "MSTRG.1000.10";
1	StringTie	transcript	28586611	28652326	1000	+	.	gene_id "MSTRG.1000"; transcript_id "MSTRG.1000.11";
1	StringTie	transcript	28586611	28762381	1000	+	.	gene_id "MSTRG.1000"; transcript_id "ENSSSCT00000057712"; gene_name "AHI1"; ref_gene_id "ENSSSCG00000004166";
1	StringTie	transcript	28586611	28759126	1000	+	.	gene_id "MSTRG.1000"; transcript_id "ENSSSCT00000060523"; gene_name "AHI1"; ref_gene_id "ENSSSCG00000004166";
1	StringTie	transcript	28586611	28759126	1000	+	.	gene_id "MSTRG.1000"; transcript_id "ENSSSCT00000036796"; gene_name "AHI1"; ref_gene_id "ENSSSCG00000004166";
1	StringTie	transcript	28596814	28760436	1000	+	.	gene_id "MSTRG.1000"; transcript_id "MSTRG.1000.15";
1	StringTie	transcript	28597970	28721260	1000	+	.	gene_id "MSTRG.1000"; transcript_id "MSTRG.1000.16";
1	StringTie	transcript	28654583	28721260	1000	+	.	gene_id "MSTRG.1000"; transcript_id "MSTRG.1000.17";
1	StringTie	transcript	29625957	29753600	1000	+	.	gene_id "MSTRG.1011"; transcript_id "ENSSSCT00000062973"; gene_name "SGK1"; ref_gene_id "ENSSSCG00000021443";
1	StringTie	transcript	29626014	29662184	1000	+	.	gene_id "MSTRG.1011"; transcript_id "MSTRG.1011.2";
1	StringTie	transcript	29724075	29753600	1000	+	.	gene_id "MSTRG.1011"; transcript_id "ENSSSCT00000037228"; gene_name "SGK1"; ref_gene_id "ENSSSCG00000021443";
1	StringTie	transcript	29745087	29753602	1000	+	.	gene_id "MSTRG.1011"; transcript_id "ENSSSCT00000058706"; gene_name "SGK1"; ref_gene_id "ENSSSCG00000021443";
1	StringTie	transcript	29745114	29753599	1000	+	.	gene_id "MSTRG.1011"; transcript_id "ENSSSCT00000037646"; gene_name "SGK1"; ref_gene_id "ENSSSCG00000021443";
1	StringTie	transcript	29745420	29753601	1000	+	.	gene_id "MSTRG.1011"; transcript_id "ENSSSCT00000039329"; gene_name "SGK1"; ref_gene_id "ENSSSCG00000021443";
1	StringTie	transcript	29747845	29753666	1000	+	.	gene_id "MSTRG.1011"; transcript_id "ENSSSCT00000027054"; gene_name "SGK1"; ref_gene_id "ENSSSCG00000021443";
1	StringTie	transcript	29747895	29753616	1000	+	.	gene_id "MSTRG.1011"; transcript_id "MSTRG.1011.8";
1	StringTie	transcript	25155198	25160264	1000	+	.	gene_id "MSTRG.1040"; transcript_id "MSTRG.1040.1";
1	StringTie	transcript	25155198	25160264	1000	+	.	gene_id "MSTRG.1040"; transcript_id "MSTRG.1040.2";
1	StringTie	transcript	25155211	25160264	1000	+	.	gene_id "MSTRG.1040"; transcript_id "MSTRG.1040.3";
1	StringTie	transcript	25155664	25160264	1000	+	.	gene_id "MSTRG.1040"; transcript_id "ENSSSCT00000055465"; gene_name "CITED2"; ref_gene_id "ENSSSCG00000004142";
1	StringTie	transcript	25156037	25158044	1000	+	.	gene_id "MSTRG.1040"; transcript_id "ENSSSCT00000004577"; gene_name "CITED2"; ref_gene_id "ENSSSCG00000004142";
1	StringTie	transcript	25156162	25162193	1000	+	.	gene_id "MSTRG.1040"; transcript_id "ENSSSCT00000050649"; gene_name "CITED2"; ref_gene_id "ENSSSCG00000004142";
1	StringTie	transcript	25228333	25282893	1000	+	.	gene_id "MSTRG.1042"; transcript_id "ENSSSCT00000004578"; gene_name "TXLNB"; ref_gene_id "ENSSSCG00000004143";
1	StringTie	transcript	25228615	25285301	1000	+	.	gene_id "MSTRG.1042"; transcript_id "ENSSSCT00000064833"; gene_name "TXLNB"; ref_gene_id "ENSSSCG00000004143";
1	StringTie	transcript	25431344	25448313	1000	-	.	gene_id "MSTRG.1050"; transcript_id "MSTRG.1050.1";
1	StringTie	transcript	25431344	25447727	1000	-	.	gene_id "MSTRG.1050"; transcript_id "ENSSSCT00000004581"; gene_name "ABRACL"; ref_gene_id "ENSSSCG00000004145";
1	StringTie	transcript	25432317	25446979	1000	-	.	gene_id "MSTRG.1050"; transcript_id "MSTRG.1050.3";
1	StringTie	transcript	25432317	25446979	1000	-	.	gene_id "MSTRG.1050"; transcript_id "ENSSSCT00000052670"; gene_name "ABRACL"; ref_gene_id "ENSSSCG00000004145";
1	StringTie	transcript	25480522	25565282	1000	+	.	gene_id "MSTRG.1054"; transcript_id "MSTRG.1054.1";
1	StringTie	transcript	25480597	25565307	1000	+	.	gene_id "MSTRG.1054"; transcript_id "MSTRG.1054.2";
1	StringTie	transcript	25480830	25565285	1000	+	.	gene_id "MSTRG.1054"; transcript_id "MSTRG.1054.3";
1	StringTie	transcript	25480923	25565288	1000	+	.	gene_id "MSTRG.1054"; transcript_id "MSTRG.1054.4";
1	StringTie	transcript	25480923	25565283	1000	+	.	gene_id "MSTRG.1054"; transcript_id "MSTRG.1054.5";
1	StringTie	transcript	25480923	25565080	1000	+	.	gene_id "MSTRG.1054"; transcript_id "ENSSSCT00000056258"; gene_name "REPS1"; ref_gene_id "ENSSSCG00000004146";
1	StringTie	transcript	25480923	25565080	1000	+	.	gene_id "MSTRG.1054"; transcript_id "ENSSSCT00000033622"; gene_name "REPS1"; ref_gene_id "ENSSSCG00000004146";
1	StringTie	transcript	25480923	25565284	1000	+	.	gene_id "MSTRG.1054"; transcript_id "MSTRG.1054.8";
1	StringTie	transcript	25480923	25565282	1000	+	.	gene_id "MSTRG.1054"; transcript_id "MSTRG.1054.9";
1	StringTie	transcript	25480939	25565284	1000	+	.	gene_id "MSTRG.1054"; transcript_id "MSTRG.1054.10";
1	StringTie	transcript	25480940	25565280	1000	+	.	gene_id "MSTRG.1054"; transcript_id "MSTRG.1054.11";
1	StringTie	transcript	25480940	25565280	1000	+	.	gene_id "MSTRG.1054"; transcript_id "MSTRG.1054.12";
1	StringTie	transcript	25481006	25561871	1000	+	.	gene_id "MSTRG.1054"; transcript_id "MSTRG.1054.13";
1	StringTie	transcript	25481128	25565283	1000	+	.	gene_id "MSTRG.1054"; transcript_id "MSTRG.1054.14";
1	StringTie	transcript	25481343	25565277	1000	+	.	gene_id "MSTRG.1054"; transcript_id "ENSSSCT00000004582"; gene_name "REPS1"; ref_gene_id "ENSSSCG00000004146";
1	StringTie	transcript	25523064	25565288	1000	+	.	gene_id "MSTRG.1054"; transcript_id "MSTRG.1054.16";
1	StringTie	transcript	25645195	25663547	1000	-	.	gene_id "MSTRG.1062"; transcript_id "ENSSSCT00000004584"; gene_name "CCDC28A"; ref_gene_id "ENSSSCG00000004148";
1	StringTie	transcript	25645723	25663547	1000	-	.	gene_id "MSTRG.1062"; transcript_id "MSTRG.1062.2";
1	StringTie	transcript	25646973	25663547	1000	-	.	gene_id "MSTRG.1062"; transcript_id "MSTRG.1062.3";
1	StringTie	transcript	25646979	25663547	1000	-	.	gene_id "MSTRG.1062"; transcript_id "MSTRG.1062.4";
1	StringTie	transcript	25651288	25663547	1000	-	.	gene_id "MSTRG.1062"; transcript_id "MSTRG.1062.5";
1	StringTie	transcript	25651296	25663547	1000	-	.	gene_id "MSTRG.1062"; transcript_id "MSTRG.1062.6";
1	StringTie	transcript	25734890	25969368	1000	+	.	gene_id "MSTRG.1069"; transcript_id "MSTRG.1069.1";
1	StringTie	transcript	25735454	25988648	1000	+	.	gene_id "MSTRG.1069"; transcript_id "MSTRG.1069.2";
1	StringTie	transcript	25735617	25986810	1000	+	.	gene_id "MSTRG.1069"; transcript_id "MSTRG.1069.3";
1	StringTie	transcript	25735772	25988645	1000	+	.	gene_id "MSTRG.1069"; transcript_id "MSTRG.1069.4";
1	StringTie	transcript	25735928	25738388	1000	+	.	gene_id "MSTRG.1069"; transcript_id "MSTRG.1069.5";
1	StringTie	transcript	25735967	25815673	1000	+	.	gene_id "MSTRG.1069"; transcript_id "MSTRG.1069.6";
1	StringTie	transcript	25736370	25986510	1000	+	.	gene_id "MSTRG.1069"; transcript_id "ENSSSCT00000052552"; gene_name "NHSL1"; ref_gene_id "ENSSSCG00000004149";
1	StringTie	transcript	25852032	25987833	1000	+	.	gene_id "MSTRG.1069"; transcript_id "ENSSSCT00000047086"; gene_name "NHSL1"; ref_gene_id "ENSSSCG00000004149";
1	StringTie	transcript	25878932	25988645	1000	+	.	gene_id "MSTRG.1069"; transcript_id "MSTRG.1069.9";
1	StringTie	transcript	25879002	25988129	1000	+	.	gene_id "MSTRG.1069"; transcript_id "MSTRG.1069.10";
1	StringTie	transcript	25879051	25986810	1000	+	.	gene_id "MSTRG.1069"; transcript_id "MSTRG.1069.11";
1	StringTie	transcript	25879086	25987837	1000	+	.	gene_id "MSTRG.1069"; transcript_id "ENSSSCT00000043821"; gene_name "NHSL1"; ref_gene_id "ENSSSCG00000004149";
1	StringTie	transcript	25879086	25988623	1000	+	.	gene_id "MSTRG.1069"; transcript_id "MSTRG.1069.13";
1	StringTie	transcript	25920286	25988643	1000	+	.	gene_id "MSTRG.1069"; transcript_id "ENSSSCT00000037006"; gene_name "NHSL1"; ref_gene_id "ENSSSCG00000004149";
1	StringTie	transcript	25920299	25988645	1000	+	.	gene_id "MSTRG.1069"; transcript_id "ENSSSCT00000004585"; gene_name "NHSL1"; ref_gene_id "ENSSSCG00000004149";
1	StringTie	transcript	25948682	25988645	1000	+	.	gene_id "MSTRG.1069"; transcript_id "ENSSSCT00000063827"; gene_name "NHSL1"; ref_gene_id "ENSSSCG00000004149";
1	StringTie	transcript	25984666	25988642	1000	+	.	gene_id "MSTRG.1069"; transcript_id "MSTRG.1069.17";
1	StringTie	transcript	26002628	26011454	1000	-	.	gene_id "MSTRG.1077"; transcript_id "ENSSSCT00000004587"; ref_gene_id "ENSSSCG00000004150";
1	StringTie	transcript	26003759	26011323	1000	-	.	gene_id "MSTRG.1077"; transcript_id "MSTRG.1077.2";
1	StringTie	transcript	26024042	26045014	1000	+	.	gene_id "MSTRG.1079"; transcript_id "MSTRG.1079.1";
1	StringTie	transcript	26025498	26044807	1000	+	.	gene_id "MSTRG.1079"; transcript_id "MSTRG.1079.2";
1	StringTie	transcript	26025745	26044845	1000	+	.	gene_id "MSTRG.1079"; transcript_id "MSTRG.1079.3";
1	StringTie	transcript	26043665	26044123	1000	+	.	gene_id "MSTRG.1079"; transcript_id "ENSSSCT00000004588"; ref_gene_id "ENSSSCG00000004151";
1	StringTie	transcript	26077096	26255298	1000	-	.	gene_id "MSTRG.1086"; transcript_id "ENSSSCT00000023062"; gene_name "ARFGEF3"; ref_gene_id "ENSSSCG00000022968";
1	StringTie	transcript	26077096	26255298	1000	-	.	gene_id "MSTRG.1086"; transcript_id "ENSSSCT00000045479"; gene_name "ARFGEF3"; ref_gene_id "ENSSSCG00000022968";
1	StringTie	transcript	26123458	26232440	1000	-	.	gene_id "MSTRG.1086"; transcript_id "MSTRG.1086.3";
1	StringTie	transcript	26130310	26232391	1000	-	.	gene_id "MSTRG.1086"; transcript_id "MSTRG.1086.4";
1	StringTie	transcript	26157316	26232351	1000	-	.	gene_id "MSTRG.1086"; transcript_id "MSTRG.1086.5";
1	StringTie	transcript	26157945	26232350	1000	-	.	gene_id "MSTRG.1086"; transcript_id "MSTRG.1086.6";
1	StringTie	transcript	26167479	26232418	1000	-	.	gene_id "MSTRG.1086"; transcript_id "MSTRG.1086.7";
1	StringTie	transcript	26188904	26232440	1000	-	.	gene_id "MSTRG.1086"; transcript_id "MSTRG.1086.8";
1	StringTie	transcript	26236038	26255431	1000	-	.	gene_id "MSTRG.1086"; transcript_id "MSTRG.1086.9";
1	StringTie	transcript	29899850	29936744	1000	-	.	gene_id "MSTRG.1111"; transcript_id "ENSSSCT00000030224"; gene_name "TBPL1"; ref_gene_id "ENSSSCG00000022387";
1	StringTie	transcript	30961881	30970938	1000	+	.	gene_id "MSTRG.1136"; transcript_id "MSTRG.1136.1";
1	StringTie	transcript	30961906	30970915	1000	+	.	gene_id "MSTRG.1136"; transcript_id "MSTRG.1136.2";
1	StringTie	transcript	30962712	30970544	1000	+	.	gene_id "MSTRG.1136"; transcript_id "ENSSSCT00000004618"; gene_name "VNN2"; ref_gene_id "ENSSSCG00000004179";
1	StringTie	transcript	30915976	30923430	1000	-	.	gene_id "MSTRG.1140"; transcript_id "MSTRG.1140.1";
1	StringTie	transcript	30916190	30923542	1000	-	.	gene_id "MSTRG.1140"; transcript_id "MSTRG.1140.2";
1	StringTie	transcript	30916191	30923430	1000	-	.	gene_id "MSTRG.1140"; transcript_id "MSTRG.1140.3";
1	StringTie	transcript	30920161	30923430	1000	-	.	gene_id "MSTRG.1140"; transcript_id "ENSSSCT00000004616"; gene_name "RPS12"; ref_gene_id "ENSSSCG00000004177";
1	StringTie	transcript	30920161	30923430	1000	-	.	gene_id "MSTRG.1140"; transcript_id "ENSSSCT00000062386"; gene_name "RPS12"; ref_gene_id "ENSSSCG00000004177";
1	StringTie	transcript	30923524	30957745	1000	+	.	gene_id "MSTRG.1145"; transcript_id "ENSSSCT00000004617"; gene_name "SLC18B1"; ref_gene_id "ENSSSCG00000004178";
1	StringTie	transcript	31042611	31051472	1000	+	.	gene_id "MSTRG.1149"; transcript_id "MSTRG.1149.1";
1	StringTie	transcript	31048535	31049551	1000	+	.	gene_id "MSTRG.1149"; transcript_id "ENSSSCT00000054090"; gene_name "TAAR1"; ref_gene_id "ENSSSCG00000035807";
1	StringTie	transcript	30999955	31025700	1000	+	.	gene_id "MSTRG.1153"; transcript_id "MSTRG.1153.1";
1	StringTie	transcript	30999968	31025704	1000	+	.	gene_id "MSTRG.1153"; transcript_id "MSTRG.1153.2";
1	StringTie	transcript	30999968	31006225	1000	+	.	gene_id "MSTRG.1153"; transcript_id "MSTRG.1153.3";
1	StringTie	transcript	30999968	31025704	1000	+	.	gene_id "MSTRG.1153"; transcript_id "MSTRG.1153.4";
1	StringTie	transcript	30999968	31006225	1000	+	.	gene_id "MSTRG.1153"; transcript_id "MSTRG.1153.5";
1	StringTie	transcript	31000208	31026088	1000	+	.	gene_id "MSTRG.1153"; transcript_id "MSTRG.1153.6";
1	StringTie	transcript	31000227	31025907	1000	+	.	gene_id "MSTRG.1153"; transcript_id "MSTRG.1153.7";
1	StringTie	transcript	31000999	31005864	1000	+	.	gene_id "MSTRG.1153"; transcript_id "MSTRG.1153.8";
1	StringTie	transcript	31003338	31023731	1000	+	.	gene_id "MSTRG.1153"; transcript_id "ENSSSCT00000004620"; gene_name "VNN1"; ref_gene_id "ENSSSCG00000004181";
1	StringTie	transcript	27257378	27346529	1000	-	.	gene_id "MSTRG.1158"; transcript_id "ENSSSCT00000047196"; gene_name "PEX7"; ref_gene_id "ENSSSCG00000004160";
1	StringTie	transcript	27257869	27346515	1000	-	.	gene_id "MSTRG.1158"; transcript_id "MSTRG.1158.2";
1	StringTie	transcript	27257871	27346516	1000	-	.	gene_id "MSTRG.1158"; transcript_id "MSTRG.1158.3";
1	StringTie	transcript	27257906	27346529	1000	-	.	gene_id "MSTRG.1158"; transcript_id "MSTRG.1158.4";
1	StringTie	transcript	27257925	27346223	1000	-	.	gene_id "MSTRG.1158"; transcript_id "MSTRG.1158.5";
1	StringTie	transcript	27258275	27383058	1000	-	.	gene_id "MSTRG.1158"; transcript_id "ENSSSCT00000004599"; gene_name "PEX7"; ref_gene_id "ENSSSCG00000004160";
1	StringTie	transcript	27869469	27903486	1000	+	.	gene_id "MSTRG.1183"; transcript_id "MSTRG.1183.1";
1	StringTie	transcript	27869674	27902978	1000	+	.	gene_id "MSTRG.1183"; transcript_id "MSTRG.1183.2";
1	StringTie	transcript	27872183	27902980	1000	+	.	gene_id "MSTRG.1183"; transcript_id "MSTRG.1183.3";
1	StringTie	transcript	27872183	27902980	1000	+	.	gene_id "MSTRG.1183"; transcript_id "MSTRG.1183.4";
1	StringTie	transcript	27872183	27902973	1000	+	.	gene_id "MSTRG.1183"; transcript_id "MSTRG.1183.5";
1	StringTie	transcript	27872183	27902973	1000	+	.	gene_id "MSTRG.1183"; transcript_id "ENSSSCT00000058049"; gene_name "BCLAF1"; ref_gene_id "ENSSSCG00000004163";
1	StringTie	transcript	27872183	27902975	1000	+	.	gene_id "MSTRG.1183"; transcript_id "ENSSSCT00000004602"; gene_name "BCLAF1"; ref_gene_id "ENSSSCG00000004163";
1	StringTie	transcript	27872250	27903373	1000	+	.	gene_id "MSTRG.1183"; transcript_id "ENSSSCT00000048439"; gene_name "BCLAF1"; ref_gene_id "ENSSSCG00000004163";
1	StringTie	transcript	27878432	27903486	1000	+	.	gene_id "MSTRG.1183"; transcript_id "ENSSSCT00000060649"; gene_name "BCLAF1"; ref_gene_id "ENSSSCG00000004163";
1	StringTie	transcript	27878432	27903486	1000	+	.	gene_id "MSTRG.1183"; transcript_id "ENSSSCT00000043883"; gene_name "BCLAF1"; ref_gene_id "ENSSSCG00000004163";
1	StringTie	transcript	27880553	27919899	1000	+	.	gene_id "MSTRG.1183"; transcript_id "ENSSSCT00000037556"; gene_name "BCLAF1"; ref_gene_id "ENSSSCG00000004163";
1	StringTie	transcript	27935090	28425341	1000	-	.	gene_id "MSTRG.1189"; transcript_id "MSTRG.1189.1";
1	StringTie	transcript	27958185	28425815	1000	-	.	gene_id "MSTRG.1189"; transcript_id "MSTRG.1189.2";
1	StringTie	transcript	27958268	28302666	1000	-	.	gene_id "MSTRG.1189"; transcript_id "ENSSSCT00000065157"; gene_name "PDE7B"; ref_gene_id "ENSSSCG00000004165";
1	StringTie	transcript	27958271	28114945	1000	-	.	gene_id "MSTRG.1189"; transcript_id "ENSSSCT00000004604"; gene_name "PDE7B"; ref_gene_id "ENSSSCG00000004165";
1	StringTie	transcript	27958286	28425760	1000	-	.	gene_id "MSTRG.1189"; transcript_id "MSTRG.1189.5";
1	StringTie	transcript	27978642	28425769	1000	-	.	gene_id "MSTRG.1189"; transcript_id "MSTRG.1189.6";
1	StringTie	transcript	27979105	28425767	1000	-	.	gene_id "MSTRG.1189"; transcript_id "MSTRG.1189.7";
1	StringTie	transcript	27979235	28425762	1000	-	.	gene_id "MSTRG.1189"; transcript_id "MSTRG.1189.8";
1	StringTie	transcript	28069549	28425811	1000	-	.	gene_id "MSTRG.1189"; transcript_id "MSTRG.1189.9";
1	StringTie	transcript	28085155	28425780	1000	-	.	gene_id "MSTRG.1189"; transcript_id "MSTRG.1189.10";
1	StringTie	transcript	28085155	28425780	1000	-	.	gene_id "MSTRG.1189"; transcript_id "MSTRG.1189.11";
1	StringTie	transcript	28179797	28425769	1000	-	.	gene_id "MSTRG.1189"; transcript_id "MSTRG.1189.12";
1	StringTie	transcript	28179829	28425837	1000	-	.	gene_id "MSTRG.1189"; transcript_id "MSTRG.1189.13";
1	StringTie	transcript	28230584	28425769	1000	-	.	gene_id "MSTRG.1189"; transcript_id "MSTRG.1189.14";
1	StringTie	transcript	28263359	28425780	1000	-	.	gene_id "MSTRG.1189"; transcript_id "MSTRG.1189.15";
1	StringTie	transcript	28263359	28425780	1000	-	.	gene_id "MSTRG.1189"; transcript_id "MSTRG.1189.16";
1	StringTie	transcript	28263359	28425780	1000	-	.	gene_id "MSTRG.1189"; transcript_id "MSTRG.1189.17";
1	StringTie	transcript	28271769	28425780	1000	-	.	gene_id "MSTRG.1189"; transcript_id "MSTRG.1189.18";
1	StringTie	transcript	28271852	28425756	1000	-	.	gene_id "MSTRG.1189"; transcript_id "MSTRG.1189.19";
1	StringTie	transcript	28285838	28425815	1000	-	.	gene_id "MSTRG.1189"; transcript_id "MSTRG.1189.20";
1	StringTie	transcript	28324205	28425756	1000	-	.	gene_id "MSTRG.1189"; transcript_id "MSTRG.1189.21";
1	StringTie	transcript	28339892	28425341	1000	-	.	gene_id "MSTRG.1189"; transcript_id "MSTRG.1189.22";
1	StringTie	transcript	28359606	28425760	1000	-	.	gene_id "MSTRG.1189"; transcript_id "MSTRG.1189.23";
1	StringTie	transcript	28377520	28425816	1000	-	.	gene_id "MSTRG.1189"; transcript_id "MSTRG.1189.24";
1	StringTie	transcript	28395595	28425811	1000	-	.	gene_id "MSTRG.1189"; transcript_id "MSTRG.1189.25";
1	StringTie	transcript	28411432	28426797	1000	-	.	gene_id "MSTRG.1189"; transcript_id "MSTRG.1189.26";
1	StringTie	transcript	28416377	28425816	1000	-	.	gene_id "MSTRG.1189"; transcript_id "MSTRG.1189.27";
1	StringTie	transcript	28416377	28425816	1000	-	.	gene_id "MSTRG.1189"; transcript_id "MSTRG.1189.28";
1	StringTie	transcript	28417740	28425837	1000	-	.	gene_id "MSTRG.1189"; transcript_id "MSTRG.1189.29";
1	StringTie	transcript	28418567	28425815	1000	-	.	gene_id "MSTRG.1189"; transcript_id "MSTRG.1189.30";
1	StringTie	transcript	28418578	28425811	1000	-	.	gene_id "MSTRG.1189"; transcript_id "MSTRG.1189.31";
1	StringTie	transcript	28418649	28425823	1000	-	.	gene_id "MSTRG.1189"; transcript_id "MSTRG.1189.32";
1	StringTie	transcript	28418649	28425823	1000	-	.	gene_id "MSTRG.1189"; transcript_id "MSTRG.1189.33";
1	StringTie	transcript	28420005	28425815	1000	-	.	gene_id "MSTRG.1189"; transcript_id "MSTRG.1189.34";
1	StringTie	transcript	28420014	28425816	1000	-	.	gene_id "MSTRG.1189"; transcript_id "MSTRG.1189.35";
1	StringTie	transcript	32006042	32020573	1000	-	.	gene_id "MSTRG.1206"; transcript_id "ENSSSCT00000004636"; gene_name "ARG1"; ref_gene_id "ENSSSCG00000004195";
1	StringTie	transcript	32006770	32051376	1000	-	.	gene_id "MSTRG.1206"; transcript_id "ENSSSCT00000035404"; gene_name "ARG1"; ref_gene_id "ENSSSCG00000004195";
1	StringTie	transcript	31673798	31680169	1000	+	.	gene_id "MSTRG.1228"; transcript_id "ENSSSCT00000004631"; gene_name "CTGF"; ref_gene_id "ENSSSCG00000004192";
1	StringTie	transcript	31673798	31680169	1000	+	.	gene_id "MSTRG.1228"; transcript_id "ENSSSCT00000038588"; gene_name "CTGF"; ref_gene_id "ENSSSCG00000004192";
1	StringTie	transcript	31673798	31677691	1000	+	.	gene_id "MSTRG.1228"; transcript_id "ENSSSCT00000059782"; gene_name "CTGF"; ref_gene_id "ENSSSCG00000004192";
1	StringTie	transcript	31674394	31677693	1000	+	.	gene_id "MSTRG.1228"; transcript_id "MSTRG.1228.4";
1	StringTie	transcript	31722508	31797460	1000	-	.	gene_id "MSTRG.1233"; transcript_id "ENSSSCT00000042180"; gene_name "ENPP1"; ref_gene_id "ENSSSCG00000004193";
1	StringTie	transcript	31726093	31763738	1000	-	.	gene_id "MSTRG.1233"; transcript_id "ENSSSCT00000065954"; gene_name "ENPP1"; ref_gene_id "ENSSSCG00000004193";
1	StringTie	transcript	31726093	31763738	1000	-	.	gene_id "MSTRG.1233"; transcript_id "ENSSSCT00000004632"; gene_name "ENPP1"; ref_gene_id "ENSSSCG00000004193";
1	StringTie	transcript	31726532	31797460	1000	-	.	gene_id "MSTRG.1233"; transcript_id "ENSSSCT00000038159"; gene_name "ENPP1"; ref_gene_id "ENSSSCG00000004193";
1	StringTie	transcript	31726532	31797460	1000	-	.	gene_id "MSTRG.1233"; transcript_id "ENSSSCT00000063309"; gene_name "ENPP1"; ref_gene_id "ENSSSCG00000004193";
1	StringTie	transcript	31727977	31797460	1000	-	.	gene_id "MSTRG.1233"; transcript_id "ENSSSCT00000037881"; gene_name "ENPP1"; ref_gene_id "ENSSSCG00000004193";
1	StringTie	transcript	31859952	31959879	1000	-	.	gene_id "MSTRG.1239"; transcript_id "ENSSSCT00000033751"; gene_name "ENPP3"; ref_gene_id "ENSSSCG00000025992";
1	StringTie	transcript	31909767	31910316	1000	+	.	gene_id "MSTRG.1242"; transcript_id "ENSSSCT00000004638"; ref_gene_id "ENSSSCG00000004197";
1	StringTie	transcript	32221061	32354631	1000	-	.	gene_id "MSTRG.1248"; transcript_id "MSTRG.1248.1";
1	StringTie	transcript	32221061	32277407	1000	-	.	gene_id "MSTRG.1248"; transcript_id "ENSSSCT00000056163"; gene_name "AKAP7"; ref_gene_id "ENSSSCG00000036790";
1	StringTie	transcript	32221062	32362678	1000	-	.	gene_id "MSTRG.1248"; transcript_id "MSTRG.1248.3";
1	StringTie	transcript	32221066	32254320	1000	-	.	gene_id "MSTRG.1248"; transcript_id "ENSSSCT00000037551"; gene_name "AKAP7"; ref_gene_id "ENSSSCG00000036790";
1	StringTie	transcript	32221066	32254902	1000	-	.	gene_id "MSTRG.1248"; transcript_id "ENSSSCT00000043979"; gene_name "AKAP7"; ref_gene_id "ENSSSCG00000036790";
1	StringTie	transcript	32221067	32362896	1000	-	.	gene_id "MSTRG.1248"; transcript_id "MSTRG.1248.6";
1	StringTie	transcript	32221067	32254320	1000	-	.	gene_id "MSTRG.1248"; transcript_id "MSTRG.1248.7";
1	StringTie	transcript	32221067	32362001	1000	-	.	gene_id "MSTRG.1248"; transcript_id "ENSSSCT00000037683"; gene_name "AKAP7"; ref_gene_id "ENSSSCG00000036790";
1	StringTie	transcript	32221686	32362921	1000	-	.	gene_id "MSTRG.1248"; transcript_id "MSTRG.1248.9";
1	StringTie	transcript	32223070	32362001	1000	-	.	gene_id "MSTRG.1248"; transcript_id "MSTRG.1248.10";
1	StringTie	transcript	32266554	32362998	1000	-	.	gene_id "MSTRG.1248"; transcript_id "MSTRG.1248.11";
1	StringTie	transcript	32266563	32362656	1000	-	.	gene_id "MSTRG.1248"; transcript_id "MSTRG.1248.12";
1	StringTie	transcript	32266782	32354631	1000	-	.	gene_id "MSTRG.1248"; transcript_id "MSTRG.1248.13";
1	StringTie	transcript	32276206	32362902	1000	-	.	gene_id "MSTRG.1248"; transcript_id "MSTRG.1248.14";
1	StringTie	transcript	32276368	32362921	1000	-	.	gene_id "MSTRG.1248"; transcript_id "MSTRG.1248.15";
1	StringTie	transcript	32277227	32354631	1000	-	.	gene_id "MSTRG.1248"; transcript_id "MSTRG.1248.16";
1	StringTie	transcript	32277227	32362746	1000	-	.	gene_id "MSTRG.1248"; transcript_id "MSTRG.1248.17";
1	StringTie	transcript	32299666	32362645	1000	-	.	gene_id "MSTRG.1248"; transcript_id "MSTRG.1248.18";
1	StringTie	transcript	32300614	32354631	1000	-	.	gene_id "MSTRG.1248"; transcript_id "MSTRG.1248.19";
1	StringTie	transcript	32300614	32354631	1000	-	.	gene_id "MSTRG.1248"; transcript_id "MSTRG.1248.20";
1	StringTie	transcript	32316912	32354631	1000	-	.	gene_id "MSTRG.1248"; transcript_id "MSTRG.1248.21";
1	StringTie	transcript	32316913	32362101	1000	-	.	gene_id "MSTRG.1248"; transcript_id "MSTRG.1248.22";
1	StringTie	transcript	32316913	32352822	1000	-	.	gene_id "MSTRG.1248"; transcript_id "MSTRG.1248.23";
1	StringTie	transcript	32334490	32354631	1000	-	.	gene_id "MSTRG.1248"; transcript_id "MSTRG.1248.24";
1	StringTie	transcript	32417499	32612982	1000	+	.	gene_id "MSTRG.1274"; transcript_id "ENSSSCT00000043663"; gene_name "EPB41L2"; ref_gene_id "ENSSSCG00000004199";
1	StringTie	transcript	32417909	32612982	1000	+	.	gene_id "MSTRG.1274"; transcript_id "ENSSSCT00000024281"; gene_name "EPB41L2"; ref_gene_id "ENSSSCG00000004199";
1	StringTie	transcript	32418217	32630639	1000	+	.	gene_id "MSTRG.1274"; transcript_id "ENSSSCT00000040415"; gene_name "EPB41L2"; ref_gene_id "ENSSSCG00000004199";
1	StringTie	transcript	32418217	32630638	1000	+	.	gene_id "MSTRG.1274"; transcript_id "ENSSSCT00000004640"; gene_name "EPB41L2"; ref_gene_id "ENSSSCG00000004199";
1	StringTie	transcript	32418648	32630639	1000	+	.	gene_id "MSTRG.1274"; transcript_id "ENSSSCT00000065387"; gene_name "EPB41L2"; ref_gene_id "ENSSSCG00000004199";
1	StringTie	transcript	32418655	32630638	1000	+	.	gene_id "MSTRG.1274"; transcript_id "ENSSSCT00000042776"; gene_name "EPB41L2"; ref_gene_id "ENSSSCG00000004199";
1	StringTie	transcript	32418684	32630638	1000	+	.	gene_id "MSTRG.1274"; transcript_id "ENSSSCT00000050067"; gene_name "EPB41L2"; ref_gene_id "ENSSSCG00000004199";
1	StringTie	transcript	32418685	32630638	1000	+	.	gene_id "MSTRG.1274"; transcript_id "ENSSSCT00000037764"; gene_name "EPB41L2"; ref_gene_id "ENSSSCG00000004199";
1	StringTie	transcript	32418716	32630638	1000	+	.	gene_id "MSTRG.1274"; transcript_id "ENSSSCT00000050899"; gene_name "EPB41L2"; ref_gene_id "ENSSSCG00000004199";
1	StringTie	transcript	32466271	32630643	1000	+	.	gene_id "MSTRG.1274"; transcript_id "MSTRG.1274.10";
1	StringTie	transcript	32466884	32630638	1000	+	.	gene_id "MSTRG.1274"; transcript_id "MSTRG.1274.11";
1	StringTie	transcript	32466908	32630638	1000	+	.	gene_id "MSTRG.1274"; transcript_id "MSTRG.1274.12";
1	StringTie	transcript	32467418	32630643	1000	+	.	gene_id "MSTRG.1274"; transcript_id "MSTRG.1274.13";
1	StringTie	transcript	32467428	32582315	1000	+	.	gene_id "MSTRG.1274"; transcript_id "MSTRG.1274.14";
1	StringTie	transcript	32467439	32630642	1000	+	.	gene_id "MSTRG.1274"; transcript_id "MSTRG.1274.15";
1	StringTie	transcript	32467439	32594292	1000	+	.	gene_id "MSTRG.1274"; transcript_id "MSTRG.1274.16";
1	StringTie	transcript	32468555	32630642	1000	+	.	gene_id "MSTRG.1274"; transcript_id "MSTRG.1274.17";
1	StringTie	transcript	32468555	32630639	1000	+	.	gene_id "MSTRG.1274"; transcript_id "MSTRG.1274.18";
1	StringTie	transcript	32468558	32532778	1000	+	.	gene_id "MSTRG.1274"; transcript_id "MSTRG.1274.19";
1	StringTie	transcript	32468558	32594292	1000	+	.	gene_id "MSTRG.1274"; transcript_id "MSTRG.1274.20";
1	StringTie	transcript	32468558	32527872	1000	+	.	gene_id "MSTRG.1274"; transcript_id "MSTRG.1274.21";
1	StringTie	transcript	32468575	32630638	1000	+	.	gene_id "MSTRG.1274"; transcript_id "MSTRG.1274.22";
1	StringTie	transcript	32468592	32630638	1000	+	.	gene_id "MSTRG.1274"; transcript_id "MSTRG.1274.23";
1	StringTie	transcript	32468592	32630638	1000	+	.	gene_id "MSTRG.1274"; transcript_id "MSTRG.1274.24";
1	StringTie	transcript	32468592	32630638	1000	+	.	gene_id "MSTRG.1274"; transcript_id "MSTRG.1274.25";
1	StringTie	transcript	32468592	32630643	1000	+	.	gene_id "MSTRG.1274"; transcript_id "MSTRG.1274.26";
1	StringTie	transcript	32468595	32630643	1000	+	.	gene_id "MSTRG.1274"; transcript_id "MSTRG.1274.27";
1	StringTie	transcript	32468598	32630643	1000	+	.	gene_id "MSTRG.1274"; transcript_id "MSTRG.1274.28";
1	StringTie	transcript	32468599	32630643	1000	+	.	gene_id "MSTRG.1274"; transcript_id "MSTRG.1274.29";
1	StringTie	transcript	32468599	32630643	1000	+	.	gene_id "MSTRG.1274"; transcript_id "MSTRG.1274.30";
1	StringTie	transcript	32468599	32630643	1000	+	.	gene_id "MSTRG.1274"; transcript_id "MSTRG.1274.31";
1	StringTie	transcript	32504737	32630637	1000	+	.	gene_id "MSTRG.1274"; transcript_id "ENSSSCT00000040347"; gene_name "EPB41L2"; ref_gene_id "ENSSSCG00000004199";
1	StringTie	transcript	32600541	32630643	1000	+	.	gene_id "MSTRG.1274"; transcript_id "MSTRG.1274.33";
1	StringTie	transcript	33527735	33717964	1000	+	.	gene_id "MSTRG.1280"; transcript_id "MSTRG.1280.1";
1	StringTie	transcript	33527735	33717964	1000	+	.	gene_id "MSTRG.1280"; transcript_id "MSTRG.1280.2";
1	StringTie	transcript	33527735	33717964	1000	+	.	gene_id "MSTRG.1280"; transcript_id "ENSSSCT00000047609"; gene_name "ARHGAP18"; ref_gene_id "ENSSSCG00000004205";
1	StringTie	transcript	33583406	33725342	1000	+	.	gene_id "MSTRG.1280"; transcript_id "MSTRG.1280.4";
1	StringTie	transcript	33583406	33725342	1000	+	.	gene_id "MSTRG.1280"; transcript_id "MSTRG.1280.5";
1	StringTie	transcript	33583406	33586820	1000	+	.	gene_id "MSTRG.1280"; transcript_id "MSTRG.1280.6";
1	StringTie	transcript	33583406	33717964	1000	+	.	gene_id "MSTRG.1280"; transcript_id "ENSSSCT00000038797"; gene_name "ARHGAP18"; ref_gene_id "ENSSSCG00000004205";
1	StringTie	transcript	33583493	33684274	1000	+	.	gene_id "MSTRG.1280"; transcript_id "ENSSSCT00000004646"; gene_name "ARHGAP18"; ref_gene_id "ENSSSCG00000004205";
1	StringTie	transcript	33617496	33716546	1000	+	.	gene_id "MSTRG.1280"; transcript_id "ENSSSCT00000004647"; gene_name "ARHGAP18"; ref_gene_id "ENSSSCG00000004205";
1	StringTie	transcript	33631669	33717965	1000	+	.	gene_id "MSTRG.1280"; transcript_id "ENSSSCT00000064357"; gene_name "ARHGAP18"; ref_gene_id "ENSSSCG00000004205";
1	StringTie	transcript	36682245	36698672	1000	-	.	gene_id "MSTRG.1323"; transcript_id "MSTRG.1323.1";
1	StringTie	transcript	36685265	36695955	1000	-	.	gene_id "MSTRG.1323"; transcript_id "ENSSSCT00000064634"; gene_name "CENPW"; ref_gene_id "ENSSSCG00000035700";
1	StringTie	transcript	35852494	35909314	1000	+	.	gene_id "MSTRG.1349"; transcript_id "MSTRG.1349.1";
1	StringTie	transcript	35852494	35900746	1000	+	.	gene_id "MSTRG.1349"; transcript_id "MSTRG.1349.2";
1	StringTie	transcript	35852494	35920152	1000	+	.	gene_id "MSTRG.1349"; transcript_id "MSTRG.1349.3";
1	StringTie	transcript	35852494	35911541	1000	+	.	gene_id "MSTRG.1349"; transcript_id "ENSSSCT00000057506"; gene_name "ECHDC1"; ref_gene_id "ENSSSCG00000004216";
1	StringTie	transcript	35853113	35908093	1000	+	.	gene_id "MSTRG.1349"; transcript_id "MSTRG.1349.5";
1	StringTie	transcript	35863411	35909308	1000	+	.	gene_id "MSTRG.1349"; transcript_id "ENSSSCT00000004659"; gene_name "ECHDC1"; ref_gene_id "ENSSSCG00000004216";
1	StringTie	transcript	35909831	35920152	1000	+	.	gene_id "MSTRG.1349"; transcript_id "MSTRG.1349.7";
1	StringTie	transcript	35909583	35926958	1000	-	.	gene_id "MSTRG.1350"; transcript_id "MSTRG.1350.1";
1	StringTie	transcript	35909583	35927003	1000	-	.	gene_id "MSTRG.1350"; transcript_id "ENSSSCT00000043530"; gene_name "RNF146"; ref_gene_id "ENSSSCG00000004217";
1	StringTie	transcript	35909583	35926509	1000	-	.	gene_id "MSTRG.1350"; transcript_id "ENSSSCT00000053296"; gene_name "RNF146"; ref_gene_id "ENSSSCG00000004217";
1	StringTie	transcript	35909586	35926958	1000	-	.	gene_id "MSTRG.1350"; transcript_id "MSTRG.1350.4";
1	StringTie	transcript	35909798	35926958	1000	-	.	gene_id "MSTRG.1350"; transcript_id "MSTRG.1350.5";
1	StringTie	transcript	35909798	35926958	1000	-	.	gene_id "MSTRG.1350"; transcript_id "MSTRG.1350.6";
1	StringTie	transcript	35909798	35926958	1000	-	.	gene_id "MSTRG.1350"; transcript_id "MSTRG.1350.7";
1	StringTie	transcript	35909798	35926958	1000	-	.	gene_id "MSTRG.1350"; transcript_id "ENSSSCT00000004660"; gene_name "RNF146"; ref_gene_id "ENSSSCG00000004217";
1	StringTie	transcript	35909798	35926697	1000	-	.	gene_id "MSTRG.1350"; transcript_id "ENSSSCT00000058349"; gene_name "RNF146"; ref_gene_id "ENSSSCG00000004217";
1	StringTie	transcript	35909807	35926356	1000	-	.	gene_id "MSTRG.1350"; transcript_id "MSTRG.1350.10";
1	StringTie	transcript	33744019	33829027	1000	-	.	gene_id "MSTRG.1362"; transcript_id "ENSSSCT00000062596"; ref_gene_id "ENSSSCG00000004207";
1	StringTie	transcript	33766745	33853718	1000	-	.	gene_id "MSTRG.1362"; transcript_id "ENSSSCT00000004648"; ref_gene_id "ENSSSCG00000004207";
1	StringTie	transcript	33766746	33853718	1000	-	.	gene_id "MSTRG.1362"; transcript_id "ENSSSCT00000043384"; ref_gene_id "ENSSSCG00000004207";
1	StringTie	transcript	33777273	33827827	1000	-	.	gene_id "MSTRG.1362"; transcript_id "MSTRG.1362.4";
1	StringTie	transcript	33801832	34359618	1000	-	.	gene_id "MSTRG.1365"; transcript_id "ENSSSCT00000048337"; ref_gene_id "ENSSSCG00000033894";
1	StringTie	transcript	33867851	34359618	1000	-	.	gene_id "MSTRG.1365"; transcript_id "ENSSSCT00000039085"; ref_gene_id "ENSSSCG00000033894";
1	StringTie	transcript	33867851	34359618	1000	-	.	gene_id "MSTRG.1365"; transcript_id "ENSSSCT00000036716"; ref_gene_id "ENSSSCG00000033894";
1	StringTie	transcript	33867851	34359618	1000	-	.	gene_id "MSTRG.1365"; transcript_id "ENSSSCT00000059566"; ref_gene_id "ENSSSCG00000033894";
1	StringTie	transcript	33919979	34013862	1000	-	.	gene_id "MSTRG.1365"; transcript_id "MSTRG.1365.5";
1	StringTie	transcript	33981621	34013862	1000	-	.	gene_id "MSTRG.1365"; transcript_id "MSTRG.1365.6";
1	StringTie	transcript	34077734	34360081	1000	-	.	gene_id "MSTRG.1365"; transcript_id "MSTRG.1365.7";
1	StringTie	transcript	34102632	34112580	1000	-	.	gene_id "MSTRG.1365"; transcript_id "MSTRG.1365.8";
1	StringTie	transcript	34143090	34360125	1000	-	.	gene_id "MSTRG.1365"; transcript_id "MSTRG.1365.9";
1	StringTie	transcript	34161169	34360431	1000	-	.	gene_id "MSTRG.1365"; transcript_id "MSTRG.1365.10";
1	StringTie	transcript	34161169	34360125	1000	-	.	gene_id "MSTRG.1365"; transcript_id "MSTRG.1365.11";
1	StringTie	transcript	34162020	34360431	1000	-	.	gene_id "MSTRG.1365"; transcript_id "MSTRG.1365.12";
1	StringTie	transcript	34166134	34359754	1000	-	.	gene_id "MSTRG.1365"; transcript_id "MSTRG.1365.13";
1	StringTie	transcript	34692715	35221518	1000	+	.	gene_id "MSTRG.1388"; transcript_id "ENSSSCT00000038851"; gene_name "PTPRK"; ref_gene_id "ENSSSCG00000004209";
1	StringTie	transcript	34692715	35257274	1000	+	.	gene_id "MSTRG.1388"; transcript_id "ENSSSCT00000062128"; gene_name "PTPRK"; ref_gene_id "ENSSSCG00000004209";
1	StringTie	transcript	34692715	35258701	1000	+	.	gene_id "MSTRG.1388"; transcript_id "ENSSSCT00000063294"; gene_name "PTPRK"; ref_gene_id "ENSSSCG00000004209";
1	StringTie	transcript	34692715	35258701	1000	+	.	gene_id "MSTRG.1388"; transcript_id "ENSSSCT00000038730"; gene_name "PTPRK"; ref_gene_id "ENSSSCG00000004209";
1	StringTie	transcript	34692715	35258034	1000	+	.	gene_id "MSTRG.1388"; transcript_id "ENSSSCT00000054145"; gene_name "PTPRK"; ref_gene_id "ENSSSCG00000004209";
1	StringTie	transcript	34692715	35257274	1000	+	.	gene_id "MSTRG.1388"; transcript_id "ENSSSCT00000060259"; gene_name "PTPRK"; ref_gene_id "ENSSSCG00000004209";
1	StringTie	transcript	34692817	35258705	1000	+	.	gene_id "MSTRG.1388"; transcript_id "MSTRG.1388.7";
1	StringTie	transcript	34692817	35077135	1000	+	.	gene_id "MSTRG.1388"; transcript_id "MSTRG.1388.8";
1	StringTie	transcript	34693367	35258700	1000	+	.	gene_id "MSTRG.1388"; transcript_id "ENSSSCT00000004650"; gene_name "PTPRK"; ref_gene_id "ENSSSCG00000004209";
1	StringTie	transcript	34693381	35258703	1000	+	.	gene_id "MSTRG.1388"; transcript_id "MSTRG.1388.10";
1	StringTie	transcript	34693385	34698040	1000	+	.	gene_id "MSTRG.1388"; transcript_id "MSTRG.1388.11";
1	StringTie	transcript	34693403	35258697	1000	+	.	gene_id "MSTRG.1388"; transcript_id "ENSSSCT00000063865"; gene_name "PTPRK"; ref_gene_id "ENSSSCG00000004209";
1	StringTie	transcript	35223749	35296021	1000	-	.	gene_id "MSTRG.1397"; transcript_id "MSTRG.1397.1";
1	StringTie	transcript	35289279	35296234	1000	-	.	gene_id "MSTRG.1397"; transcript_id "MSTRG.1397.2";
1	StringTie	transcript	35294951	35298554	1000	-	.	gene_id "MSTRG.1397"; transcript_id "ENSSSCT00000065626"; ref_gene_id "ENSSSCG00000039900";
1	StringTie	transcript	35333473	35521353	1000	+	.	gene_id "MSTRG.1401"; transcript_id "ENSSSCT00000042817"; gene_name "THEMIS"; ref_gene_id "ENSSSCG00000024392";
1	StringTie	transcript	35333495	35521348	1000	+	.	gene_id "MSTRG.1401"; transcript_id "ENSSSCT00000030479"; gene_name "THEMIS"; ref_gene_id "ENSSSCG00000024392";
1	StringTie	transcript	35354610	35424973	1000	+	.	gene_id "MSTRG.1401"; transcript_id "MSTRG.1401.3";
1	StringTie	transcript	35355400	35390547	1000	+	.	gene_id "MSTRG.1401"; transcript_id "MSTRG.1401.4";
1	StringTie	transcript	35369923	35424930	1000	+	.	gene_id "MSTRG.1401"; transcript_id "MSTRG.1401.5";
1	StringTie	transcript	35422559	35506110	1000	+	.	gene_id "MSTRG.1401"; transcript_id "ENSSSCT00000064036"; ref_gene_id "ENSSSCG00000031145";
1	StringTie	transcript	37640673	37660335	1000	+	.	gene_id "MSTRG.1416"; transcript_id "MSTRG.1416.1";
1	StringTie	transcript	37640673	37660335	1000	+	.	gene_id "MSTRG.1416"; transcript_id "MSTRG.1416.2";
1	StringTie	transcript	37640673	37660335	1000	+	.	gene_id "MSTRG.1416"; transcript_id "ENSSSCT00000004669"; ref_gene_id "ENSSSCG00000004224";
1	StringTie	transcript	37641104	37660334	1000	+	.	gene_id "MSTRG.1416"; transcript_id "MSTRG.1416.4";
1	StringTie	transcript	37667483	37761564	1000	-	.	gene_id "MSTRG.1420"; transcript_id "ENSSSCT00000044248"; gene_name "TPD52L1"; ref_gene_id "ENSSSCG00000004225";
1	StringTie	transcript	37667484	37761593	1000	-	.	gene_id "MSTRG.1420"; transcript_id "ENSSSCT00000004670"; gene_name "TPD52L1"; ref_gene_id "ENSSSCG00000004225";
1	StringTie	transcript	37668029	37761836	1000	-	.	gene_id "MSTRG.1420"; transcript_id "ENSSSCT00000058327"; gene_name "TPD52L1"; ref_gene_id "ENSSSCG00000004225";
1	StringTie	transcript	37791398	37912122	1000	-	.	gene_id "MSTRG.1426"; transcript_id "ENSSSCT00000022320"; gene_name "RNF217"; ref_gene_id "ENSSSCG00000021149";
1	StringTie	transcript	36993702	37043588	1000	+	.	gene_id "MSTRG.1449"; transcript_id "ENSSSCT00000047133"; ref_gene_id "ENSSSCG00000031772";
1	StringTie	transcript	37002135	37008639	1000	+	.	gene_id "MSTRG.1449"; transcript_id "MSTRG.1449.2";
1	StringTie	transcript	37043805	37055099	1000	-	.	gene_id "MSTRG.1452"; transcript_id "ENSSSCT00000056555"; gene_name "NCOA7"; ref_gene_id "ENSSSCG00000004222";
1	StringTie	transcript	37043808	37133123	1000	-	.	gene_id "MSTRG.1452"; transcript_id "MSTRG.1452.2";
1	StringTie	transcript	37043808	37193630	1000	-	.	gene_id "MSTRG.1452"; transcript_id "ENSSSCT00000004667"; gene_name "NCOA7"; ref_gene_id "ENSSSCG00000004222";
1	StringTie	transcript	37043808	37194446	1000	-	.	gene_id "MSTRG.1452"; transcript_id "ENSSSCT00000027938"; gene_name "NCOA7"; ref_gene_id "ENSSSCG00000004222";
1	StringTie	transcript	37043835	37194740	1000	-	.	gene_id "MSTRG.1452"; transcript_id "MSTRG.1452.5";
1	StringTie	transcript	37045835	37167223	1000	-	.	gene_id "MSTRG.1452"; transcript_id "ENSSSCT00000054070"; gene_name "NCOA7"; ref_gene_id "ENSSSCG00000004222";
1	StringTie	transcript	37046039	37123430	1000	-	.	gene_id "MSTRG.1452"; transcript_id "ENSSSCT00000046141"; gene_name "NCOA7"; ref_gene_id "ENSSSCG00000004222";
1	StringTie	transcript	37073334	37133122	1000	-	.	gene_id "MSTRG.1452"; transcript_id "MSTRG.1452.8";
1	StringTie	transcript	37079536	37133123	1000	-	.	gene_id "MSTRG.1452"; transcript_id "MSTRG.1452.9";
1	StringTie	transcript	37080094	37194658	1000	-	.	gene_id "MSTRG.1452"; transcript_id "MSTRG.1452.10";
1	StringTie	transcript	37080450	37133123	1000	-	.	gene_id "MSTRG.1452"; transcript_id "MSTRG.1452.11";
1	StringTie	transcript	37083790	37133049	1000	-	.	gene_id "MSTRG.1452"; transcript_id "MSTRG.1452.12";
1	StringTie	transcript	37106761	37133049	1000	-	.	gene_id "MSTRG.1452"; transcript_id "MSTRG.1452.13";
1	StringTie	transcript	37122165	37194179	1000	-	.	gene_id "MSTRG.1452"; transcript_id "MSTRG.1452.14";
1	StringTie	transcript	37122172	37133055	1000	-	.	gene_id "MSTRG.1452"; transcript_id "MSTRG.1452.15";
1	StringTie	transcript	37124735	37133049	1000	-	.	gene_id "MSTRG.1452"; transcript_id "MSTRG.1452.16";
1	StringTie	transcript	37127436	37133049	1000	-	.	gene_id "MSTRG.1452"; transcript_id "MSTRG.1452.17";
1	StringTie	transcript	37217756	37231384	1000	-	.	gene_id "MSTRG.1457"; transcript_id "ENSSSCT00000004668"; gene_name "HEY2"; ref_gene_id "ENSSSCG00000004223";
1	StringTie	transcript	37219802	37231384	1000	-	.	gene_id "MSTRG.1457"; transcript_id "MSTRG.1457.2";
1	StringTie	transcript	40988528	41002137	1000	-	.	gene_id "MSTRG.1489"; transcript_id "ENSSSCT00000004688"; gene_name "GJA1"; ref_gene_id "ENSSSCG00000004241";
1	StringTie	transcript	40988767	41002189	1000	-	.	gene_id "MSTRG.1489"; transcript_id "ENSSSCT00000062855"; gene_name "GJA1"; ref_gene_id "ENSSSCG00000004241";
1	StringTie	transcript	40988829	41002135	1000	-	.	gene_id "MSTRG.1489"; transcript_id "MSTRG.1489.3";
1	StringTie	transcript	40099186	40140304	1000	+	.	gene_id "MSTRG.1498"; transcript_id "ENSSSCT00000059055"; gene_name "SERINC1"; ref_gene_id "ENSSSCG00000004237";
1	StringTie	transcript	40099308	40141581	1000	+	.	gene_id "MSTRG.1498"; transcript_id "MSTRG.1498.2";
1	StringTie	transcript	40099390	40141544	1000	+	.	gene_id "MSTRG.1498"; transcript_id "ENSSSCT00000004682"; gene_name "SERINC1"; ref_gene_id "ENSSSCG00000004237";
1	StringTie	transcript	40147164	40180295	1000	-	.	gene_id "MSTRG.1502"; transcript_id "ENSSSCT00000004683"; gene_name "HSF2"; ref_gene_id "ENSSSCG00000004238";
1	StringTie	transcript	40147271	40180297	1000	-	.	gene_id "MSTRG.1502"; transcript_id "ENSSSCT00000057546"; gene_name "HSF2"; ref_gene_id "ENSSSCG00000004238";
1	StringTie	transcript	40167016	40180375	1000	-	.	gene_id "MSTRG.1502"; transcript_id "MSTRG.1502.3";
1	StringTie	transcript	41057291	41261858	1000	+	.	gene_id "MSTRG.1517"; transcript_id "ENSSSCT00000060707"; gene_name "TBC1D32"; ref_gene_id "ENSSSCG00000004242";
1	StringTie	transcript	41057786	41210314	1000	+	.	gene_id "MSTRG.1517"; transcript_id "MSTRG.1517.2";
1	StringTie	transcript	41057786	41263561	1000	+	.	gene_id "MSTRG.1517"; transcript_id "ENSSSCT00000004689"; gene_name "TBC1D32"; ref_gene_id "ENSSSCG00000004242";
1	StringTie	transcript	41057850	41084208	1000	+	.	gene_id "MSTRG.1517"; transcript_id "MSTRG.1517.4";
1	StringTie	transcript	41085912	41263561	1000	+	.	gene_id "MSTRG.1517"; transcript_id "MSTRG.1517.5";
1	StringTie	transcript	41085912	41209443	1000	+	.	gene_id "MSTRG.1517"; transcript_id "MSTRG.1517.6";
1	StringTie	transcript	41085912	41100349	1000	+	.	gene_id "MSTRG.1517"; transcript_id "MSTRG.1517.7";
1	StringTie	transcript	41085912	41263510	1000	+	.	gene_id "MSTRG.1517"; transcript_id "MSTRG.1517.8";
1	StringTie	transcript	41085912	41142888	1000	+	.	gene_id "MSTRG.1517"; transcript_id "MSTRG.1517.9";
1	StringTie	transcript	41086781	41142209	1000	+	.	gene_id "MSTRG.1517"; transcript_id "MSTRG.1517.10";
1	StringTie	transcript	41086781	41142112	1000	+	.	gene_id "MSTRG.1517"; transcript_id "MSTRG.1517.11";
1	StringTie	transcript	41086781	41210178	1000	+	.	gene_id "MSTRG.1517"; transcript_id "MSTRG.1517.12";
1	StringTie	transcript	41086782	41263560	1000	+	.	gene_id "MSTRG.1517"; transcript_id "MSTRG.1517.13";
1	StringTie	transcript	41086782	41137239	1000	+	.	gene_id "MSTRG.1517"; transcript_id "MSTRG.1517.14";
1	StringTie	transcript	41086782	41138162	1000	+	.	gene_id "MSTRG.1517"; transcript_id "MSTRG.1517.15";
1	StringTie	transcript	41086782	41207403	1000	+	.	gene_id "MSTRG.1517"; transcript_id "MSTRG.1517.16";
1	StringTie	transcript	41096575	41261858	1000	+	.	gene_id "MSTRG.1517"; transcript_id "ENSSSCT00000041262"; gene_name "TBC1D32"; ref_gene_id "ENSSSCG00000004242";
1	StringTie	transcript	41086806	41091103	1000	-	.	gene_id "MSTRG.1519"; transcript_id "MSTRG.1519.1";
1	StringTie	transcript	41088215	41088399	1000	-	.	gene_id "MSTRG.1519"; transcript_id "ENSSSCT00000050981"; ref_gene_id "ENSSSCG00000037972";
1	StringTie	transcript	38012998	38851414	1000	-	.	gene_id "MSTRG.1560"; transcript_id "MSTRG.1560.1";
1	StringTie	transcript	38014276	38158996	1000	-	.	gene_id "MSTRG.1560"; transcript_id "ENSSSCT00000046717"; ref_gene_id "ENSSSCG00000036607";
1	StringTie	transcript	38037472	38851414	1000	-	.	gene_id "MSTRG.1560"; transcript_id "MSTRG.1560.3";
1	StringTie	transcript	38323389	38851413	1000	-	.	gene_id "MSTRG.1560"; transcript_id "MSTRG.1560.4";
1	StringTie	transcript	38363936	38851414	1000	-	.	gene_id "MSTRG.1560"; transcript_id "MSTRG.1560.5";
1	StringTie	transcript	38454056	38851364	1000	-	.	gene_id "MSTRG.1560"; transcript_id "MSTRG.1560.6";
1	StringTie	transcript	38492380	38563621	1000	-	.	gene_id "MSTRG.1560"; transcript_id "ENSSSCT00000050380"; ref_gene_id "ENSSSCG00000035858";
1	StringTie	transcript	38530519	38851364	1000	-	.	gene_id "MSTRG.1560"; transcript_id "MSTRG.1560.8";
1	StringTie	transcript	38530647	38851735	1000	-	.	gene_id "MSTRG.1560"; transcript_id "MSTRG.1560.9";
1	StringTie	transcript	38705680	38851735	1000	-	.	gene_id "MSTRG.1560"; transcript_id "MSTRG.1560.10";
1	StringTie	transcript	38705683	38851735	1000	-	.	gene_id "MSTRG.1560"; transcript_id "MSTRG.1560.11";
1	StringTie	transcript	38705683	38851735	1000	-	.	gene_id "MSTRG.1560"; transcript_id "MSTRG.1560.12";
1	StringTie	transcript	38705686	38851735	1000	-	.	gene_id "MSTRG.1560"; transcript_id "MSTRG.1560.13";
1	StringTie	transcript	38705693	38851735	1000	-	.	gene_id "MSTRG.1560"; transcript_id "MSTRG.1560.14";
1	StringTie	transcript	38725773	38851414	1000	-	.	gene_id "MSTRG.1560"; transcript_id "MSTRG.1560.15";
1	StringTie	transcript	38741821	38852570	1000	-	.	gene_id "MSTRG.1560"; transcript_id "MSTRG.1560.16";
1	StringTie	transcript	38741821	38852570	1000	-	.	gene_id "MSTRG.1560"; transcript_id "MSTRG.1560.17";
1	StringTie	transcript	38742741	38852475	1000	-	.	gene_id "MSTRG.1560"; transcript_id "MSTRG.1560.18";
1	StringTie	transcript	38743386	38851364	1000	-	.	gene_id "MSTRG.1560"; transcript_id "MSTRG.1560.19";
1	StringTie	transcript	38743398	38851408	1000	-	.	gene_id "MSTRG.1560"; transcript_id "MSTRG.1560.20";
1	StringTie	transcript	38751630	38851364	1000	-	.	gene_id "MSTRG.1560"; transcript_id "MSTRG.1560.21";
1	StringTie	transcript	38752448	38851414	1000	-	.	gene_id "MSTRG.1560"; transcript_id "MSTRG.1560.22";
1	StringTie	transcript	38829215	38851735	1000	-	.	gene_id "MSTRG.1560"; transcript_id "MSTRG.1560.23";
1	StringTie	transcript	38829215	38851735	1000	-	.	gene_id "MSTRG.1560"; transcript_id "MSTRG.1560.24";
1	StringTie	transcript	38829215	38851788	1000	-	.	gene_id "MSTRG.1560"; transcript_id "MSTRG.1560.25";
1	StringTie	transcript	38838761	38851735	1000	-	.	gene_id "MSTRG.1560"; transcript_id "MSTRG.1560.26";
1	StringTie	transcript	39104213	39427476	1000	+	.	gene_id "MSTRG.1592"; transcript_id "MSTRG.1592.1";
1	StringTie	transcript	39104598	39304324	1000	+	.	gene_id "MSTRG.1592"; transcript_id "MSTRG.1592.2";
1	StringTie	transcript	39104617	39197519	1000	+	.	gene_id "MSTRG.1592"; transcript_id "MSTRG.1592.3";
1	StringTie	transcript	39180526	39339224	1000	+	.	gene_id "MSTRG.1592"; transcript_id "ENSSSCT00000029492"; ref_gene_id "ENSSSCG00000027613";
1	StringTie	transcript	39181167	39339171	1000	+	.	gene_id "MSTRG.1592"; transcript_id "MSTRG.1592.5";
1	StringTie	transcript	39228112	39271842	1000	+	.	gene_id "MSTRG.1592"; transcript_id "MSTRG.1592.6";
1	StringTie	transcript	39228112	39357727	1000	+	.	gene_id "MSTRG.1592"; transcript_id "MSTRG.1592.7";
1	StringTie	transcript	39228118	39340237	1000	+	.	gene_id "MSTRG.1592"; transcript_id "MSTRG.1592.8";
1	StringTie	transcript	39228118	39340237	1000	+	.	gene_id "MSTRG.1592"; transcript_id "MSTRG.1592.9";
1	StringTie	transcript	39228128	39295036	1000	+	.	gene_id "MSTRG.1592"; transcript_id "MSTRG.1592.10";
1	StringTie	transcript	39280164	39340237	1000	+	.	gene_id "MSTRG.1592"; transcript_id "MSTRG.1592.11";
1	StringTie	transcript	39677541	39734381	1000	-	.	gene_id "MSTRG.1606"; transcript_id "MSTRG.1606.1";
1	StringTie	transcript	39677541	39733621	1000	-	.	gene_id "MSTRG.1606"; transcript_id "MSTRG.1606.2";
1	StringTie	transcript	39680038	39751616	1000	-	.	gene_id "MSTRG.1606"; transcript_id "ENSSSCT00000004677"; gene_name "CLVS2"; ref_gene_id "ENSSSCG00000004232";
1	StringTie	transcript	39682689	39752486	1000	-	.	gene_id "MSTRG.1606"; transcript_id "ENSSSCT00000051787"; gene_name "CLVS2"; ref_gene_id "ENSSSCG00000004232";
1	StringTie	transcript	39871298	39876298	1000	-	.	gene_id "MSTRG.1611"; transcript_id "ENSSSCT00000038263"; gene_name "FABP7"; ref_gene_id "ENSSSCG00000004234";
1	StringTie	transcript	39871298	39876298	1000	-	.	gene_id "MSTRG.1611"; transcript_id "ENSSSCT00000004679"; gene_name "FABP7"; ref_gene_id "ENSSSCG00000004234";
1	StringTie	transcript	39890908	39896309	1000	+	.	gene_id "MSTRG.1612"; transcript_id "ENSSSCT00000004680"; ref_gene_id "ENSSSCG00000004235";
1	StringTie	transcript	39890976	39891266	1000	+	.	gene_id "MSTRG.1612"; transcript_id "MSTRG.1612.2";
1	StringTie	transcript	43003350	43113371	1000	+	.	gene_id "MSTRG.1613"; transcript_id "ENSSSCT00000004692"; gene_name "FAM184A"; ref_gene_id "ENSSSCG00000004245";
1	StringTie	transcript	43003350	43113371	1000	+	.	gene_id "MSTRG.1613"; transcript_id "ENSSSCT00000037145"; gene_name "FAM184A"; ref_gene_id "ENSSSCG00000004245";
1	StringTie	transcript	43003350	43113371	1000	+	.	gene_id "MSTRG.1613"; transcript_id "ENSSSCT00000046216"; gene_name "FAM184A"; ref_gene_id "ENSSSCG00000004245";
1	StringTie	transcript	43003350	43113371	1000	+	.	gene_id "MSTRG.1613"; transcript_id "ENSSSCT00000058756"; gene_name "FAM184A"; ref_gene_id "ENSSSCG00000004245";
1	StringTie	transcript	43003592	43114389	1000	+	.	gene_id "MSTRG.1613"; transcript_id "MSTRG.1613.5";
1	StringTie	transcript	43003710	43073463	1000	+	.	gene_id "MSTRG.1613"; transcript_id "MSTRG.1613.6";
1	StringTie	transcript	43003810	43113389	1000	+	.	gene_id "MSTRG.1613"; transcript_id "MSTRG.1613.7";
1	StringTie	transcript	43004292	43113389	1000	+	.	gene_id "MSTRG.1613"; transcript_id "MSTRG.1613.8";
1	StringTie	transcript	43171887	43187716	1000	+	.	gene_id "MSTRG.1617"; transcript_id "MSTRG.1617.1";
1	StringTie	transcript	43171887	43268825	1000	+	.	gene_id "MSTRG.1617"; transcript_id "MSTRG.1617.2";
1	StringTie	transcript	43171887	43209537	1000	+	.	gene_id "MSTRG.1617"; transcript_id "MSTRG.1617.3";
1	StringTie	transcript	43171887	43198297	1000	+	.	gene_id "MSTRG.1617"; transcript_id "ENSSSCT00000004693"; ref_gene_id "ENSSSCG00000004246";
1	StringTie	transcript	43171894	43200154	1000	+	.	gene_id "MSTRG.1617"; transcript_id "MSTRG.1617.5";
1	StringTie	transcript	43258485	43265580	1000	+	.	gene_id "MSTRG.1617"; transcript_id "ENSSSCT00000045320"; ref_gene_id "ENSSSCG00000039084";
1	StringTie	transcript	44204802	44230414	1000	-	.	gene_id "MSTRG.1631"; transcript_id "MSTRG.1631.1";
1	StringTie	transcript	44204802	44230378	1000	-	.	gene_id "MSTRG.1631"; transcript_id "MSTRG.1631.2";
1	StringTie	transcript	44204802	44229674	1000	-	.	gene_id "MSTRG.1631"; transcript_id "ENSSSCT00000004699"; ref_gene_id "ENSSSCG00000004252";
1	StringTie	transcript	44204923	44227849	1000	-	.	gene_id "MSTRG.1631"; transcript_id "MSTRG.1631.4";
1	StringTie	transcript	44204935	44226708	1000	-	.	gene_id "MSTRG.1631"; transcript_id "MSTRG.1631.5";
1	StringTie	transcript	44239105	44287001	1000	+	.	gene_id "MSTRG.1635"; transcript_id "MSTRG.1635.1";
1	StringTie	transcript	44239105	44245186	1000	+	.	gene_id "MSTRG.1635"; transcript_id "MSTRG.1635.2";
1	StringTie	transcript	44239364	44287001	1000	+	.	gene_id "MSTRG.1635"; transcript_id "ENSSSCT00000059612"; gene_name "GOPC"; ref_gene_id "ENSSSCG00000004253";
1	StringTie	transcript	44239366	44287001	1000	+	.	gene_id "MSTRG.1635"; transcript_id "ENSSSCT00000046257"; gene_name "GOPC"; ref_gene_id "ENSSSCG00000004253";
1	StringTie	transcript	44239370	44248321	1000	+	.	gene_id "MSTRG.1635"; transcript_id "MSTRG.1635.5";
1	StringTie	transcript	44239383	44251708	1000	+	.	gene_id "MSTRG.1635"; transcript_id "MSTRG.1635.6";
1	StringTie	transcript	44239383	44285220	1000	+	.	gene_id "MSTRG.1635"; transcript_id "ENSSSCT00000054920"; gene_name "GOPC"; ref_gene_id "ENSSSCG00000004253";
1	StringTie	transcript	44239607	44265099	1000	+	.	gene_id "MSTRG.1635"; transcript_id "MSTRG.1635.8";
1	StringTie	transcript	44239607	44265099	1000	+	.	gene_id "MSTRG.1635"; transcript_id "MSTRG.1635.9";
1	StringTie	transcript	44239607	44247804	1000	+	.	gene_id "MSTRG.1635"; transcript_id "MSTRG.1635.10";
1	StringTie	transcript	44239607	44282726	1000	+	.	gene_id "MSTRG.1635"; transcript_id "ENSSSCT00000004701"; gene_name "GOPC"; ref_gene_id "ENSSSCG00000004253";
1	StringTie	transcript	44549190	44557588	1000	-	.	gene_id "MSTRG.1642"; transcript_id "MSTRG.1642.1";
1	StringTie	transcript	44549649	44557588	1000	-	.	gene_id "MSTRG.1642"; transcript_id "MSTRG.1642.2";
1	StringTie	transcript	44550479	44557588	1000	-	.	gene_id "MSTRG.1642"; transcript_id "ENSSSCT00000004703"; gene_name "VGLL2"; ref_gene_id "ENSSSCG00000004255";
1	StringTie	transcript	44551309	44557797	1000	-	.	gene_id "MSTRG.1642"; transcript_id "ENSSSCT00000064779"; gene_name "VGLL2"; ref_gene_id "ENSSSCG00000004255";
1	StringTie	transcript	44553901	44557808	1000	-	.	gene_id "MSTRG.1642"; transcript_id "MSTRG.1642.5";
1	StringTie	transcript	44553901	44557808	1000	-	.	gene_id "MSTRG.1642"; transcript_id "MSTRG.1642.6";
1	StringTie	transcript	43653375	43809924	1000	-	.	gene_id "MSTRG.1651"; transcript_id "ENSSSCT00000004697"; gene_name "SLC35F1"; ref_gene_id "ENSSSCG00000004250";
1	StringTie	transcript	43683565	43809926	1000	-	.	gene_id "MSTRG.1651"; transcript_id "MSTRG.1651.2";
1	StringTie	transcript	44107315	44175282	1000	-	.	gene_id "MSTRG.1664"; transcript_id "MSTRG.1664.1";
1	StringTie	transcript	44107320	44186229	1000	-	.	gene_id "MSTRG.1664"; transcript_id "MSTRG.1664.2";
1	StringTie	transcript	44154708	44186340	1000	-	.	gene_id "MSTRG.1664"; transcript_id "MSTRG.1664.3";
1	StringTie	transcript	44155846	44186229	1000	-	.	gene_id "MSTRG.1664"; transcript_id "ENSSSCT00000030561"; gene_name "NUS1"; ref_gene_id "ENSSSCG00000020885";
1	StringTie	transcript	44156774	44175238	1000	-	.	gene_id "MSTRG.1664"; transcript_id "MSTRG.1664.5";
1	StringTie	transcript	44166136	44186229	1000	-	.	gene_id "MSTRG.1664"; transcript_id "MSTRG.1664.6";
1	StringTie	transcript	44168162	44186229	1000	-	.	gene_id "MSTRG.1664"; transcript_id "MSTRG.1664.7";
1	StringTie	transcript	44301110	44374143	1000	-	.	gene_id "MSTRG.1669"; transcript_id "ENSSSCT00000004702"; gene_name "DCBLD1"; ref_gene_id "ENSSSCG00000004254";
1	StringTie	transcript	44409509	44533146	1000	+	.	gene_id "MSTRG.1676"; transcript_id "ENSSSCT00000029401"; gene_name "ROS1"; ref_gene_id "ENSSSCG00000026978";
1	StringTie	transcript	44430873	44534874	1000	+	.	gene_id "MSTRG.1676"; transcript_id "ENSSSCT00000041797"; gene_name "ROS1"; ref_gene_id "ENSSSCG00000026978";
1	StringTie	transcript	44509353	44534870	1000	+	.	gene_id "MSTRG.1676"; transcript_id "MSTRG.1676.3";
1	StringTie	transcript	44509542	44524079	1000	+	.	gene_id "MSTRG.1676"; transcript_id "MSTRG.1676.4";
1	StringTie	transcript	44765129	44823500	1000	-	.	gene_id "MSTRG.1683"; transcript_id "ENSSSCT00000052059"; gene_name "RFX6"; ref_gene_id "ENSSSCG00000039333";
1	StringTie	transcript	44765129	44825811	1000	-	.	gene_id "MSTRG.1683"; transcript_id "ENSSSCT00000045626"; gene_name "RFX6"; ref_gene_id "ENSSSCG00000039333";
1	StringTie	transcript	44765129	44823500	1000	-	.	gene_id "MSTRG.1683"; transcript_id "ENSSSCT00000051754"; gene_name "RFX6"; ref_gene_id "ENSSSCG00000039333";
1	StringTie	transcript	44899462	44938917	1000	-	.	gene_id "MSTRG.1690"; transcript_id "ENSSSCT00000004711"; gene_name "KPNA5"; ref_gene_id "ENSSSCG00000004262";
1	StringTie	transcript	44903770	44940551	1000	-	.	gene_id "MSTRG.1690"; transcript_id "ENSSSCT00000024609"; gene_name "KPNA5"; ref_gene_id "ENSSSCG00000004262";
1	StringTie	transcript	44921012	44938914	1000	-	.	gene_id "MSTRG.1690"; transcript_id "MSTRG.1690.3";
1	StringTie	transcript	44939894	44961129	1000	+	.	gene_id "MSTRG.1692"; transcript_id "MSTRG.1692.1";
1	StringTie	transcript	44939894	44961129	1000	+	.	gene_id "MSTRG.1692"; transcript_id "ENSSSCT00000004712"; gene_name "ZUFSP"; ref_gene_id "ENSSSCG00000004263";
1	StringTie	transcript	44939942	44962730	1000	+	.	gene_id "MSTRG.1692"; transcript_id "ENSSSCT00000061721"; gene_name "ZUFSP"; ref_gene_id "ENSSSCG00000004263";
1	StringTie	transcript	44940794	44961133	1000	+	.	gene_id "MSTRG.1692"; transcript_id "ENSSSCT00000025750"; gene_name "ZUFSP"; ref_gene_id "ENSSSCG00000004263";
1	StringTie	transcript	44947257	44961318	1000	+	.	gene_id "MSTRG.1692"; transcript_id "MSTRG.1692.5";
1	StringTie	transcript	45342451	45342642	1000	+	.	gene_id "MSTRG.1699"; transcript_id "ENSSSCT00000065506"; ref_gene_id "ENSSSCG00000036232";
1	StringTie	transcript	45144490	45178464	1000	+	.	gene_id "MSTRG.1720"; transcript_id "ENSSSCT00000050791"; gene_name "PTP4A1"; ref_gene_id "ENSSSCG00000025941";
1	StringTie	transcript	45156525	45179733	1000	+	.	gene_id "MSTRG.1720"; transcript_id "MSTRG.1720.2";
1	StringTie	transcript	45156525	45179733	1000	+	.	gene_id "MSTRG.1720"; transcript_id "MSTRG.1720.3";
1	StringTie	transcript	45170468	45180274	1000	+	.	gene_id "MSTRG.1720"; transcript_id "MSTRG.1720.4";
1	StringTie	transcript	45170468	45180274	1000	+	.	gene_id "MSTRG.1720"; transcript_id "ENSSSCT00000026265"; gene_name "PTP4A1"; ref_gene_id "ENSSSCG00000025941";
1	StringTie	transcript	45170503	45218748	1000	+	.	gene_id "MSTRG.1720"; transcript_id "ENSSSCT00000063357"; gene_name "PTP4A1"; ref_gene_id "ENSSSCG00000025941";
1	StringTie	transcript	45170527	45180274	1000	+	.	gene_id "MSTRG.1720"; transcript_id "MSTRG.1720.7";
1	StringTie	transcript	45170527	45180296	1000	+	.	gene_id "MSTRG.1720"; transcript_id "ENSSSCT00000062352"; gene_name "PTP4A1"; ref_gene_id "ENSSSCG00000025941";
1	StringTie	transcript	45170963	45179733	1000	+	.	gene_id "MSTRG.1720"; transcript_id "ENSSSCT00000054951"; gene_name "PTP4A1"; ref_gene_id "ENSSSCG00000025941";
1	StringTie	transcript	45171684	45181026	1000	+	.	gene_id "MSTRG.1720"; transcript_id "ENSSSCT00000058723"; gene_name "PTP4A1"; ref_gene_id "ENSSSCG00000025941";
1	StringTie	transcript	45172132	45178464	1000	+	.	gene_id "MSTRG.1720"; transcript_id "ENSSSCT00000063899"; gene_name "PTP4A1"; ref_gene_id "ENSSSCG00000025941";
1	StringTie	transcript	45219308	45295072	1000	+	.	gene_id "MSTRG.1723"; transcript_id "MSTRG.1723.1";
1	StringTie	transcript	45219389	45295072	1000	+	.	gene_id "MSTRG.1723"; transcript_id "ENSSSCT00000052268"; gene_name "PHF3"; ref_gene_id "ENSSSCG00000035259";
1	StringTie	transcript	45219411	45296398	1000	+	.	gene_id "MSTRG.1723"; transcript_id "ENSSSCT00000040949"; gene_name "PHF3"; ref_gene_id "ENSSSCG00000035259";
1	StringTie	transcript	45219411	45295061	1000	+	.	gene_id "MSTRG.1723"; transcript_id "MSTRG.1723.4";
1	StringTie	transcript	45219411	45295072	1000	+	.	gene_id "MSTRG.1723"; transcript_id "MSTRG.1723.5";
1	StringTie	transcript	45219411	45295055	1000	+	.	gene_id "MSTRG.1723"; transcript_id "MSTRG.1723.6";
1	StringTie	transcript	45219411	45272172	1000	+	.	gene_id "MSTRG.1723"; transcript_id "MSTRG.1723.7";
1	StringTie	transcript	45219411	45292634	1000	+	.	gene_id "MSTRG.1723"; transcript_id "MSTRG.1723.8";
1	StringTie	transcript	45219411	45295049	1000	+	.	gene_id "MSTRG.1723"; transcript_id "MSTRG.1723.9";
1	StringTie	transcript	50188751	50189158	1000	+	.	gene_id "MSTRG.1801"; transcript_id "ENSSSCT00000004930"; ref_gene_id "ENSSSCG00000004463";
1	StringTie	transcript	49189827	49619779	1000	+	.	gene_id "MSTRG.1806"; transcript_id "ENSSSCT00000004719"; gene_name "ADGRB3"; ref_gene_id "ENSSSCG00000004270";
1	StringTie	transcript	49189827	49619712	1000	+	.	gene_id "MSTRG.1806"; transcript_id "ENSSSCT00000066143"; gene_name "ADGRB3"; ref_gene_id "ENSSSCG00000004270";
1	StringTie	transcript	49319142	49520029	1000	+	.	gene_id "MSTRG.1806"; transcript_id "MSTRG.1806.3";
1	StringTie	transcript	49349520	49502518	1000	+	.	gene_id "MSTRG.1806"; transcript_id "MSTRG.1806.4";
1	StringTie	transcript	49349662	49600798	1000	+	.	gene_id "MSTRG.1806"; transcript_id "MSTRG.1806.5";
1	StringTie	transcript	49349666	49601470	1000	+	.	gene_id "MSTRG.1806"; transcript_id "MSTRG.1806.6";
1	StringTie	transcript	49868124	49977893	1000	-	.	gene_id "MSTRG.1818"; transcript_id "MSTRG.1818.1";
1	StringTie	transcript	49868609	49977829	1000	-	.	gene_id "MSTRG.1818"; transcript_id "ENSSSCT00000004721"; gene_name "LMBRD1"; ref_gene_id "ENSSSCG00000004272";
1	StringTie	transcript	49869187	49977989	1000	-	.	gene_id "MSTRG.1818"; transcript_id "ENSSSCT00000042299"; gene_name "LMBRD1"; ref_gene_id "ENSSSCG00000004272";
1	StringTie	transcript	49870073	49977101	1000	-	.	gene_id "MSTRG.1818"; transcript_id "MSTRG.1818.4";
1	StringTie	transcript	49870075	49976357	1000	-	.	gene_id "MSTRG.1818"; transcript_id "MSTRG.1818.5";
1	StringTie	transcript	49870077	49976319	1000	-	.	gene_id "MSTRG.1818"; transcript_id "MSTRG.1818.6";
1	StringTie	transcript	49870079	49972775	1000	-	.	gene_id "MSTRG.1818"; transcript_id "MSTRG.1818.7";
1	StringTie	transcript	49898135	49971769	1000	-	.	gene_id "MSTRG.1818"; transcript_id "MSTRG.1818.8";
1	StringTie	transcript	49905421	49977989	1000	-	.	gene_id "MSTRG.1818"; transcript_id "MSTRG.1818.9";
1	StringTie	transcript	49916145	49945305	1000	-	.	gene_id "MSTRG.1818"; transcript_id "MSTRG.1818.10";
1	StringTie	transcript	49956816	49977851	1000	-	.	gene_id "MSTRG.1818"; transcript_id "MSTRG.1818.11";
1	StringTie	transcript	50403361	50473701	1000	-	.	gene_id "MSTRG.1821"; transcript_id "ENSSSCT00000004723"; ref_gene_id "ENSSSCG00000004274";
1	StringTie	transcript	50463831	50471662	1000	-	.	gene_id "MSTRG.1821"; transcript_id "MSTRG.1821.2";
1	StringTie	transcript	51312991	51329484	1000	+	.	gene_id "MSTRG.1842"; transcript_id "MSTRG.1842.1";
1	StringTie	transcript	51313014	51332328	1000	+	.	gene_id "MSTRG.1842"; transcript_id "ENSSSCT00000060364"; gene_name "OGFRL1"; ref_gene_id "ENSSSCG00000004279";
1	StringTie	transcript	51315427	51325936	1000	+	.	gene_id "MSTRG.1842"; transcript_id "ENSSSCT00000004729"; gene_name "OGFRL1"; ref_gene_id "ENSSSCG00000004279";
1	StringTie	transcript	50579677	50653254	1000	+	.	gene_id "MSTRG.1883"; transcript_id "MSTRG.1883.1";
1	StringTie	transcript	50579715	50716183	1000	+	.	gene_id "MSTRG.1883"; transcript_id "ENSSSCT00000004725"; gene_name "FAM135A"; ref_gene_id "ENSSSCG00000004275";
1	StringTie	transcript	50579726	50715879	1000	+	.	gene_id "MSTRG.1883"; transcript_id "ENSSSCT00000062959"; gene_name "FAM135A"; ref_gene_id "ENSSSCG00000004275";
1	StringTie	transcript	50579730	50716186	1000	+	.	gene_id "MSTRG.1883"; transcript_id "ENSSSCT00000048904"; gene_name "FAM135A"; ref_gene_id "ENSSSCG00000004275";
1	StringTie	transcript	50579736	50716186	1000	+	.	gene_id "MSTRG.1883"; transcript_id "MSTRG.1883.5";
1	StringTie	transcript	50579736	50692163	1000	+	.	gene_id "MSTRG.1883"; transcript_id "MSTRG.1883.6";
1	StringTie	transcript	50579736	50692163	1000	+	.	gene_id "MSTRG.1883"; transcript_id "MSTRG.1883.7";
1	StringTie	transcript	50579821	50715891	1000	+	.	gene_id "MSTRG.1883"; transcript_id "ENSSSCT00000064116"; gene_name "FAM135A"; ref_gene_id "ENSSSCG00000004275";
1	StringTie	transcript	50596450	50714672	1000	+	.	gene_id "MSTRG.1883"; transcript_id "ENSSSCT00000054799"; gene_name "FAM135A"; ref_gene_id "ENSSSCG00000004275";
1	StringTie	transcript	50596489	50714672	1000	+	.	gene_id "MSTRG.1883"; transcript_id "ENSSSCT00000045995"; gene_name "FAM135A"; ref_gene_id "ENSSSCG00000004275";
1	StringTie	transcript	50644679	50714672	1000	+	.	gene_id "MSTRG.1883"; transcript_id "ENSSSCT00000060012"; gene_name "FAM135A"; ref_gene_id "ENSSSCG00000004275";
1	StringTie	transcript	50720788	50736602	1000	+	.	gene_id "MSTRG.1885"; transcript_id "MSTRG.1885.1";
1	StringTie	transcript	50721701	50742500	1000	+	.	gene_id "MSTRG.1885"; transcript_id "MSTRG.1885.2";
1	StringTie	transcript	50721701	50738796	1000	+	.	gene_id "MSTRG.1885"; transcript_id "MSTRG.1885.3";
1	StringTie	transcript	50721701	50769981	1000	+	.	gene_id "MSTRG.1885"; transcript_id "MSTRG.1885.4";
1	StringTie	transcript	50721701	50744471	1000	+	.	gene_id "MSTRG.1885"; transcript_id "MSTRG.1885.5";
1	StringTie	transcript	50721701	50736561	1000	+	.	gene_id "MSTRG.1885"; transcript_id "MSTRG.1885.6";
1	StringTie	transcript	50721701	50732273	1000	+	.	gene_id "MSTRG.1885"; transcript_id "MSTRG.1885.7";
1	StringTie	transcript	50721701	50737706	1000	+	.	gene_id "MSTRG.1885"; transcript_id "ENSSSCT00000057791"; gene_name "SMAP1"; ref_gene_id "ENSSSCG00000004276";
1	StringTie	transcript	50721701	50945633	1000	+	.	gene_id "MSTRG.1885"; transcript_id "ENSSSCT00000052276"; gene_name "SMAP1"; ref_gene_id "ENSSSCG00000004276";
1	StringTie	transcript	50722063	50738674	1000	+	.	gene_id "MSTRG.1885"; transcript_id "MSTRG.1885.10";
1	StringTie	transcript	50726185	50732458	1000	+	.	gene_id "MSTRG.1885"; transcript_id "MSTRG.1885.11";
1	StringTie	transcript	50726186	50736546	1000	+	.	gene_id "MSTRG.1885"; transcript_id "MSTRG.1885.12";
1	StringTie	transcript	50740769	50769981	1000	+	.	gene_id "MSTRG.1885"; transcript_id "MSTRG.1885.13";
1	StringTie	transcript	50780791	50938128	1000	+	.	gene_id "MSTRG.1885"; transcript_id "MSTRG.1885.14";
1	StringTie	transcript	50781590	50851182	1000	+	.	gene_id "MSTRG.1885"; transcript_id "MSTRG.1885.15";
1	StringTie	transcript	50781590	50851622	1000	+	.	gene_id "MSTRG.1885"; transcript_id "MSTRG.1885.16";
1	StringTie	transcript	50781623	50938120	1000	+	.	gene_id "MSTRG.1885"; transcript_id "MSTRG.1885.17";
1	StringTie	transcript	50781623	50938120	1000	+	.	gene_id "MSTRG.1885"; transcript_id "MSTRG.1885.18";
1	StringTie	transcript	50781627	50942189	1000	+	.	gene_id "MSTRG.1885"; transcript_id "ENSSSCT00000004726"; gene_name "SMAP1"; ref_gene_id "ENSSSCG00000004276";
1	StringTie	transcript	50781628	50942188	1000	+	.	gene_id "MSTRG.1885"; transcript_id "MSTRG.1885.20";
1	StringTie	transcript	50781669	50810498	1000	+	.	gene_id "MSTRG.1885"; transcript_id "MSTRG.1885.21";
1	StringTie	transcript	50781669	50945633	1000	+	.	gene_id "MSTRG.1885"; transcript_id "ENSSSCT00000051535"; gene_name "SMAP1"; ref_gene_id "ENSSSCG00000004276";
1	StringTie	transcript	50781669	50891536	1000	+	.	gene_id "MSTRG.1885"; transcript_id "MSTRG.1885.23";
1	StringTie	transcript	50781669	50891570	1000	+	.	gene_id "MSTRG.1885"; transcript_id "MSTRG.1885.24";
1	StringTie	transcript	50781669	50942188	1000	+	.	gene_id "MSTRG.1885"; transcript_id "MSTRG.1885.25";
1	StringTie	transcript	50781669	50923028	1000	+	.	gene_id "MSTRG.1885"; transcript_id "MSTRG.1885.26";
1	StringTie	transcript	50781669	50945633	1000	+	.	gene_id "MSTRG.1885"; transcript_id "ENSSSCT00000056202"; gene_name "SMAP1"; ref_gene_id "ENSSSCG00000004276";
1	StringTie	transcript	50781669	50942188	1000	+	.	gene_id "MSTRG.1885"; transcript_id "MSTRG.1885.28";
1	StringTie	transcript	50781669	50945633	1000	+	.	gene_id "MSTRG.1885"; transcript_id "ENSSSCT00000052865"; gene_name "SMAP1"; ref_gene_id "ENSSSCG00000004276";
1	StringTie	transcript	50781733	50930927	1000	+	.	gene_id "MSTRG.1885"; transcript_id "MSTRG.1885.30";
1	StringTie	transcript	50781733	50795715	1000	+	.	gene_id "MSTRG.1885"; transcript_id "MSTRG.1885.31";
1	StringTie	transcript	50781733	50942188	1000	+	.	gene_id "MSTRG.1885"; transcript_id "ENSSSCT00000050145"; gene_name "SMAP1"; ref_gene_id "ENSSSCG00000004276";
1	StringTie	transcript	50938251	51090367	1000	-	.	gene_id "MSTRG.1895"; transcript_id "MSTRG.1895.1";
1	StringTie	transcript	50938251	51041583	1000	-	.	gene_id "MSTRG.1895"; transcript_id "ENSSSCT00000024170"; gene_name "B3GAT2"; ref_gene_id "ENSSSCG00000026246";
1	StringTie	transcript	50987836	51067250	1000	-	.	gene_id "MSTRG.1895"; transcript_id "MSTRG.1895.3";
1	StringTie	transcript	50987836	51090366	1000	-	.	gene_id "MSTRG.1895"; transcript_id "MSTRG.1895.4";
1	StringTie	transcript	50987847	51041583	1000	-	.	gene_id "MSTRG.1895"; transcript_id "MSTRG.1895.5";
1	StringTie	transcript	50996611	51042723	1000	-	.	gene_id "MSTRG.1895"; transcript_id "MSTRG.1895.6";
1	StringTie	transcript	51081107	51090516	1000	-	.	gene_id "MSTRG.1895"; transcript_id "MSTRG.1895.7";
1	StringTie	transcript	51082605	51090367	1000	-	.	gene_id "MSTRG.1895"; transcript_id "MSTRG.1895.8";
1	StringTie	transcript	51082605	51090367	1000	-	.	gene_id "MSTRG.1895"; transcript_id "MSTRG.1895.9";
1	StringTie	transcript	51082606	51090367	1000	-	.	gene_id "MSTRG.1895"; transcript_id "MSTRG.1895.10";
1	StringTie	transcript	53046099	53191200	1000	+	.	gene_id "MSTRG.1901"; transcript_id "MSTRG.1901.1";
1	StringTie	transcript	53046160	53191221	1000	+	.	gene_id "MSTRG.1901"; transcript_id "MSTRG.1901.2";
1	StringTie	transcript	53046160	53067128	1000	+	.	gene_id "MSTRG.1901"; transcript_id "MSTRG.1901.3";
1	StringTie	transcript	53091419	53191216	1000	+	.	gene_id "MSTRG.1901"; transcript_id "MSTRG.1901.4";
1	StringTie	transcript	53091419	53190676	1000	+	.	gene_id "MSTRG.1901"; transcript_id "ENSSSCT00000037924"; gene_name "CYB5R4"; ref_gene_id "ENSSSCG00000022994";
1	StringTie	transcript	53091419	53190676	1000	+	.	gene_id "MSTRG.1901"; transcript_id "ENSSSCT00000030777"; gene_name "CYB5R4"; ref_gene_id "ENSSSCG00000022994";
1	StringTie	transcript	53091419	53190676	1000	+	.	gene_id "MSTRG.1901"; transcript_id "ENSSSCT00000023321"; gene_name "CYB5R4"; ref_gene_id "ENSSSCG00000022994";
1	StringTie	transcript	53096983	53136655	1000	+	.	gene_id "MSTRG.1901"; transcript_id "MSTRG.1901.8";
1	StringTie	transcript	53097658	53191118	1000	+	.	gene_id "MSTRG.1901"; transcript_id "MSTRG.1901.9";
1	StringTie	transcript	53200313	53322764	1000	+	.	gene_id "MSTRG.1909"; transcript_id "MSTRG.1909.1";
1	StringTie	transcript	53200313	53240929	1000	+	.	gene_id "MSTRG.1909"; transcript_id "MSTRG.1909.2";
1	StringTie	transcript	53200313	53223746	1000	+	.	gene_id "MSTRG.1909"; transcript_id "MSTRG.1909.3";
1	StringTie	transcript	53200321	53317626	1000	+	.	gene_id "MSTRG.1909"; transcript_id "MSTRG.1909.4";
1	StringTie	transcript	53200397	53318105	1000	+	.	gene_id "MSTRG.1909"; transcript_id "MSTRG.1909.5";
1	StringTie	transcript	53200397	53318074	1000	+	.	gene_id "MSTRG.1909"; transcript_id "MSTRG.1909.6";
1	StringTie	transcript	53200406	53318104	1000	+	.	gene_id "MSTRG.1909"; transcript_id "MSTRG.1909.7";
1	StringTie	transcript	53225306	53318109	1000	+	.	gene_id "MSTRG.1909"; transcript_id "MSTRG.1909.8";
1	StringTie	transcript	53255027	53318104	1000	+	.	gene_id "MSTRG.1909"; transcript_id "MSTRG.1909.9";
1	StringTie	transcript	53256257	53318106	1000	+	.	gene_id "MSTRG.1909"; transcript_id "ENSSSCT00000025979"; gene_name "MRAP2"; ref_gene_id "ENSSSCG00000026943";
1	StringTie	transcript	53258442	53318104	1000	+	.	gene_id "MSTRG.1909"; transcript_id "ENSSSCT00000053410"; gene_name "MRAP2"; ref_gene_id "ENSSSCG00000026943";
1	StringTie	transcript	53285370	53318104	1000	+	.	gene_id "MSTRG.1909"; transcript_id "MSTRG.1909.12";
1	StringTie	transcript	53290859	53322764	1000	+	.	gene_id "MSTRG.1909"; transcript_id "MSTRG.1909.13";
1	StringTie	transcript	53835909	53867055	1000	-	.	gene_id "MSTRG.1921"; transcript_id "ENSSSCT00000004744"; gene_name "TBX18"; ref_gene_id "ENSSSCG00000004290";
1	StringTie	transcript	53836940	53866623	1000	-	.	gene_id "MSTRG.1921"; transcript_id "MSTRG.1921.2";
1	StringTie	transcript	54400789	54450181	1000	+	.	gene_id "MSTRG.1945"; transcript_id "ENSSSCT00000034230"; gene_name "NT5E"; ref_gene_id "ENSSSCG00000004291";
1	StringTie	transcript	54438904	54448766	1000	+	.	gene_id "MSTRG.1945"; transcript_id "MSTRG.1945.2";
1	StringTie	transcript	54439275	54448650	1000	+	.	gene_id "MSTRG.1945"; transcript_id "MSTRG.1945.3";
1	StringTie	transcript	54441514	54449957	1000	+	.	gene_id "MSTRG.1945"; transcript_id "MSTRG.1945.4";
1	StringTie	transcript	52732775	52936281	1000	+	.	gene_id "MSTRG.1948"; transcript_id "ENSSSCT00000062194"; gene_name "KCNQ5"; ref_gene_id "ENSSSCG00000004281";
1	StringTie	transcript	52732775	52936281	1000	+	.	gene_id "MSTRG.1948"; transcript_id "ENSSSCT00000038363"; gene_name "KCNQ5"; ref_gene_id "ENSSSCG00000004281";
1	StringTie	transcript	52738963	52940035	1000	+	.	gene_id "MSTRG.1948"; transcript_id "MSTRG.1948.3";
1	StringTie	transcript	52764475	52939688	1000	+	.	gene_id "MSTRG.1948"; transcript_id "ENSSSCT00000026479"; gene_name "KCNQ5"; ref_gene_id "ENSSSCG00000004281";
1	StringTie	transcript	52800626	52939672	1000	+	.	gene_id "MSTRG.1948"; transcript_id "ENSSSCT00000004731"; gene_name "KCNQ5"; ref_gene_id "ENSSSCG00000004281";
1	StringTie	transcript	52895742	52969562	1000	-	.	gene_id "MSTRG.1951"; transcript_id "MSTRG.1951.1";
1	StringTie	transcript	52895742	52991543	1000	-	.	gene_id "MSTRG.1951"; transcript_id "MSTRG.1951.2";
1	StringTie	transcript	52895745	52969479	1000	-	.	gene_id "MSTRG.1951"; transcript_id "MSTRG.1951.3";
1	StringTie	transcript	52895747	52967687	1000	-	.	gene_id "MSTRG.1951"; transcript_id "MSTRG.1951.4";
1	StringTie	transcript	52895750	52991544	1000	-	.	gene_id "MSTRG.1951"; transcript_id "MSTRG.1951.5";
1	StringTie	transcript	52895750	52966484	1000	-	.	gene_id "MSTRG.1951"; transcript_id "MSTRG.1951.6";
1	StringTie	transcript	52895751	52969521	1000	-	.	gene_id "MSTRG.1951"; transcript_id "MSTRG.1951.7";
1	StringTie	transcript	52895751	52969521	1000	-	.	gene_id "MSTRG.1951"; transcript_id "MSTRG.1951.8";
1	StringTie	transcript	52897713	52991754	1000	-	.	gene_id "MSTRG.1951"; transcript_id "MSTRG.1951.9";
1	StringTie	transcript	52897713	52991544	1000	-	.	gene_id "MSTRG.1951"; transcript_id "MSTRG.1951.10";
1	StringTie	transcript	52897715	52967687	1000	-	.	gene_id "MSTRG.1951"; transcript_id "MSTRG.1951.11";
1	StringTie	transcript	52897722	52991543	1000	-	.	gene_id "MSTRG.1951"; transcript_id "MSTRG.1951.12";
1	StringTie	transcript	52903202	52969547	1000	-	.	gene_id "MSTRG.1951"; transcript_id "MSTRG.1951.13";
1	StringTie	transcript	52915215	52991542	1000	-	.	gene_id "MSTRG.1951"; transcript_id "MSTRG.1951.14";
1	StringTie	transcript	52915215	52969474	1000	-	.	gene_id "MSTRG.1951"; transcript_id "MSTRG.1951.15";
1	StringTie	transcript	52915215	52969179	1000	-	.	gene_id "MSTRG.1951"; transcript_id "MSTRG.1951.16";
1	StringTie	transcript	52915217	52992351	1000	-	.	gene_id "MSTRG.1951"; transcript_id "MSTRG.1951.17";
1	StringTie	transcript	52915217	52992351	1000	-	.	gene_id "MSTRG.1951"; transcript_id "MSTRG.1951.18";
1	StringTie	transcript	52915217	52969485	1000	-	.	gene_id "MSTRG.1951"; transcript_id "MSTRG.1951.19";
1	StringTie	transcript	52915221	52967672	1000	-	.	gene_id "MSTRG.1951"; transcript_id "MSTRG.1951.20";
1	StringTie	transcript	52930309	52992351	1000	-	.	gene_id "MSTRG.1951"; transcript_id "MSTRG.1951.21";
1	StringTie	transcript	52942871	52945160	1000	-	.	gene_id "MSTRG.1951"; transcript_id "ENSSSCT00000065769"; ref_gene_id "ENSSSCG00000038552";
1	StringTie	transcript	52944036	52946875	1000	-	.	gene_id "MSTRG.1951"; transcript_id "MSTRG.1951.23";
1	StringTie	transcript	52944057	52975033	1000	-	.	gene_id "MSTRG.1951"; transcript_id "MSTRG.1951.24";
1	StringTie	transcript	52963767	52975014	1000	-	.	gene_id "MSTRG.1951"; transcript_id "MSTRG.1951.25";
1	StringTie	transcript	52963768	52967629	1000	-	.	gene_id "MSTRG.1951"; transcript_id "MSTRG.1951.26";
1	StringTie	transcript	52963769	52969482	1000	-	.	gene_id "MSTRG.1951"; transcript_id "MSTRG.1951.27";
1	StringTie	transcript	52963770	52967672	1000	-	.	gene_id "MSTRG.1951"; transcript_id "MSTRG.1951.28";
1	StringTie	transcript	52964165	52969179	1000	-	.	gene_id "MSTRG.1951"; transcript_id "MSTRG.1951.29";
1	StringTie	transcript	52986462	52987618	1000	-	.	gene_id "MSTRG.1951"; transcript_id "ENSSSCT00000004735"; gene_name "DPPA5"; ref_gene_id "ENSSSCG00000004283";
1	StringTie	transcript	52996724	52999222	1000	+	.	gene_id "MSTRG.1957"; transcript_id "MSTRG.1957.1";
1	StringTie	transcript	52996724	52999206	1000	+	.	gene_id "MSTRG.1957"; transcript_id "MSTRG.1957.2";
1	StringTie	transcript	52996724	52999206	1000	+	.	gene_id "MSTRG.1957"; transcript_id "MSTRG.1957.3";
1	StringTie	transcript	52996725	52999206	1000	+	.	gene_id "MSTRG.1957"; transcript_id "MSTRG.1957.4";
1	StringTie	transcript	52996727	52999209	1000	+	.	gene_id "MSTRG.1957"; transcript_id "MSTRG.1957.5";
1	StringTie	transcript	52996727	52999207	1000	+	.	gene_id "MSTRG.1957"; transcript_id "MSTRG.1957.6";
1	StringTie	transcript	52996727	52999206	1000	+	.	gene_id "MSTRG.1957"; transcript_id "MSTRG.1957.7";
1	StringTie	transcript	52996727	52999206	1000	+	.	gene_id "MSTRG.1957"; transcript_id "MSTRG.1957.8";
1	StringTie	transcript	52996727	52999209	1000	+	.	gene_id "MSTRG.1957"; transcript_id "MSTRG.1957.9";
1	StringTie	transcript	52996727	52999209	1000	+	.	gene_id "MSTRG.1957"; transcript_id "MSTRG.1957.10";
1	StringTie	transcript	52996729	52999207	1000	+	.	gene_id "MSTRG.1957"; transcript_id "MSTRG.1957.11";
1	StringTie	transcript	52996734	52999206	1000	+	.	gene_id "MSTRG.1957"; transcript_id "MSTRG.1957.12";
1	StringTie	transcript	52996799	52999222	1000	+	.	gene_id "MSTRG.1957"; transcript_id "MSTRG.1957.13";
1	StringTie	transcript	52996811	52999206	1000	+	.	gene_id "MSTRG.1957"; transcript_id "MSTRG.1957.14";
1	StringTie	transcript	52996811	52999208	1000	+	.	gene_id "MSTRG.1957"; transcript_id "MSTRG.1957.15";
1	StringTie	transcript	52996811	52999206	1000	+	.	gene_id "MSTRG.1957"; transcript_id "MSTRG.1957.16";
1	StringTie	transcript	52996811	52999208	1000	+	.	gene_id "MSTRG.1957"; transcript_id "MSTRG.1957.17";
1	StringTie	transcript	52996811	52999208	1000	+	.	gene_id "MSTRG.1957"; transcript_id "MSTRG.1957.18";
1	StringTie	transcript	52996811	52999204	1000	+	.	gene_id "MSTRG.1957"; transcript_id "MSTRG.1957.19";
1	StringTie	transcript	52996947	53009784	1000	+	.	gene_id "MSTRG.1957"; transcript_id "MSTRG.1957.20";
1	StringTie	transcript	52996947	53007687	1000	+	.	gene_id "MSTRG.1957"; transcript_id "ENSSSCT00000004736"; ref_gene_id "ENSSSCG00000004284";
1	StringTie	transcript	53006125	53009739	1000	+	.	gene_id "MSTRG.1957"; transcript_id "MSTRG.1957.22";
1	StringTie	transcript	53007429	53009746	1000	+	.	gene_id "MSTRG.1957"; transcript_id "MSTRG.1957.23";
1	StringTie	transcript	53007517	53009748	1000	+	.	gene_id "MSTRG.1957"; transcript_id "MSTRG.1957.24";
1	StringTie	transcript	53007518	53009761	1000	+	.	gene_id "MSTRG.1957"; transcript_id "MSTRG.1957.25";
1	StringTie	transcript	53006124	53009055	1000	-	.	gene_id "MSTRG.1959"; transcript_id "MSTRG.1959.1";
1	StringTie	transcript	53006137	53009761	1000	-	.	gene_id "MSTRG.1959"; transcript_id "MSTRG.1959.2";
1	StringTie	transcript	53006898	53007877	1000	-	.	gene_id "MSTRG.1959"; transcript_id "ENSSSCT00000004737"; gene_name "OOEP"; ref_gene_id "ENSSSCG00000004285";
1	StringTie	transcript	53013137	53038982	1000	+	.	gene_id "MSTRG.1961"; transcript_id "MSTRG.1961.1";
1	StringTie	transcript	53021080	53040127	1000	+	.	gene_id "MSTRG.1961"; transcript_id "MSTRG.1961.2";
1	StringTie	transcript	53021222	53038982	1000	+	.	gene_id "MSTRG.1961"; transcript_id "ENSSSCT00000004740"; gene_name "DDX43"; ref_gene_id "ENSSSCG00000004287";
1	StringTie	transcript	53021222	53038982	1000	+	.	gene_id "MSTRG.1961"; transcript_id "ENSSSCT00000004739"; gene_name "DDX43"; ref_gene_id "ENSSSCG00000004287";
1	StringTie	transcript	55727279	55778258	1000	-	.	gene_id "MSTRG.1975"; transcript_id "ENSSSCT00000059940"; gene_name "GJB7"; ref_gene_id "ENSSSCG00000033562";
1	StringTie	transcript	55731291	55741085	1000	-	.	gene_id "MSTRG.1975"; transcript_id "MSTRG.1975.2";
1	StringTie	transcript	55753933	55763969	1000	+	.	gene_id "MSTRG.1976"; transcript_id "MSTRG.1976.1";
1	StringTie	transcript	55753933	55763039	1000	+	.	gene_id "MSTRG.1976"; transcript_id "MSTRG.1976.2";
1	StringTie	transcript	55753933	55763969	1000	+	.	gene_id "MSTRG.1976"; transcript_id "ENSSSCT00000004754"; gene_name "SMIM8"; ref_gene_id "ENSSSCG00000004300";
1	StringTie	transcript	55753934	55788978	1000	+	.	gene_id "MSTRG.1976"; transcript_id "MSTRG.1976.4";
1	StringTie	transcript	55754128	55763920	1000	+	.	gene_id "MSTRG.1976"; transcript_id "MSTRG.1976.5";
1	StringTie	transcript	55765774	55788281	1000	+	.	gene_id "MSTRG.1976"; transcript_id "ENSSSCT00000004755"; gene_name "C6orf163"; ref_gene_id "ENSSSCG00000004301";
1	StringTie	transcript	56378053	56396643	1000	+	.	gene_id "MSTRG.1992"; transcript_id "MSTRG.1992.1";
1	StringTie	transcript	56378053	56396557	1000	+	.	gene_id "MSTRG.1992"; transcript_id "MSTRG.1992.2";
1	StringTie	transcript	56378300	56395493	1000	+	.	gene_id "MSTRG.1992"; transcript_id "ENSSSCT00000004763"; gene_name "SPACA1"; ref_gene_id "ENSSSCG00000004308";
1	StringTie	transcript	56689046	56689768	1000	+	.	gene_id "MSTRG.2001"; transcript_id "MSTRG.2001.1";
1	StringTie	transcript	56689046	56689768	1000	+	.	gene_id "MSTRG.2001"; transcript_id "ENSSSCT00000030834"; ref_gene_id "ENSSSCG00000029003";
1	StringTie	transcript	55821323	55895693	1000	+	.	gene_id "MSTRG.2003"; transcript_id "MSTRG.2003.1";
1	StringTie	transcript	55821542	55853742	1000	+	.	gene_id "MSTRG.2003"; transcript_id "ENSSSCT00000004756"; ref_gene_id "ENSSSCG00000004302";
1	StringTie	transcript	55821546	55853742	1000	+	.	gene_id "MSTRG.2003"; transcript_id "MSTRG.2003.3";
1	StringTie	transcript	55821546	55853742	1000	+	.	gene_id "MSTRG.2003"; transcript_id "MSTRG.2003.4";
1	StringTie	transcript	55821546	55853742	1000	+	.	gene_id "MSTRG.2003"; transcript_id "MSTRG.2003.5";
1	StringTie	transcript	55821546	55853742	1000	+	.	gene_id "MSTRG.2003"; transcript_id "MSTRG.2003.6";
1	StringTie	transcript	55821546	55853742	1000	+	.	gene_id "MSTRG.2003"; transcript_id "MSTRG.2003.7";
1	StringTie	transcript	55821546	55853742	1000	+	.	gene_id "MSTRG.2003"; transcript_id "MSTRG.2003.8";
1	StringTie	transcript	55821546	55853743	1000	+	.	gene_id "MSTRG.2003"; transcript_id "ENSSSCT00000059405"; ref_gene_id "ENSSSCG00000004302";
1	StringTie	transcript	55821883	55853742	1000	+	.	gene_id "MSTRG.2003"; transcript_id "MSTRG.2003.10";
1	StringTie	transcript	55822074	55853423	1000	+	.	gene_id "MSTRG.2003"; transcript_id "MSTRG.2003.11";
1	StringTie	transcript	55822251	55853742	1000	+	.	gene_id "MSTRG.2003"; transcript_id "MSTRG.2003.12";
1	StringTie	transcript	55823908	55853742	1000	+	.	gene_id "MSTRG.2003"; transcript_id "MSTRG.2003.13";
1	StringTie	transcript	55823924	55843526	1000	+	.	gene_id "MSTRG.2003"; transcript_id "MSTRG.2003.14";
1	StringTie	transcript	55823924	55841059	1000	+	.	gene_id "MSTRG.2003"; transcript_id "MSTRG.2003.15";
1	StringTie	transcript	55823926	55843706	1000	+	.	gene_id "MSTRG.2003"; transcript_id "MSTRG.2003.16";
1	StringTie	transcript	55859614	55895782	1000	+	.	gene_id "MSTRG.2003"; transcript_id "ENSSSCT00000004759"; gene_name "SLC35A1"; ref_gene_id "ENSSSCG00000004304";
1	StringTie	transcript	55878800	55895693	1000	+	.	gene_id "MSTRG.2003"; transcript_id "MSTRG.2003.18";
1	StringTie	transcript	55880919	55895693	1000	+	.	gene_id "MSTRG.2003"; transcript_id "ENSSSCT00000051469"; gene_name "SLC35A1"; ref_gene_id "ENSSSCG00000004304";
1	StringTie	transcript	55893480	55982068	1000	-	.	gene_id "MSTRG.2004"; transcript_id "ENSSSCT00000004760"; gene_name "RARS2"; ref_gene_id "ENSSSCG00000004303";
1	StringTie	transcript	55906508	55970957	1000	-	.	gene_id "MSTRG.2004"; transcript_id "MSTRG.2004.2";
1	StringTie	transcript	55906519	55982035	1000	-	.	gene_id "MSTRG.2004"; transcript_id "ENSSSCT00000004757"; gene_name "RARS2"; ref_gene_id "ENSSSCG00000004303";
1	StringTie	transcript	55906683	55982574	1000	-	.	gene_id "MSTRG.2004"; transcript_id "ENSSSCT00000041379"; gene_name "RARS2"; ref_gene_id "ENSSSCG00000004303";
1	StringTie	transcript	55919815	55970944	1000	-	.	gene_id "MSTRG.2004"; transcript_id "MSTRG.2004.5";
1	StringTie	transcript	55933350	55982035	1000	-	.	gene_id "MSTRG.2004"; transcript_id "MSTRG.2004.6";
1	StringTie	transcript	55933732	55970940	1000	-	.	gene_id "MSTRG.2004"; transcript_id "MSTRG.2004.7";
1	StringTie	transcript	56043345	56069582	1000	-	.	gene_id "MSTRG.2008"; transcript_id "ENSSSCT00000051283"; ref_gene_id "ENSSSCG00000004307";
1	StringTie	transcript	56047137	56075780	1000	-	.	gene_id "MSTRG.2008"; transcript_id "MSTRG.2008.2";
1	StringTie	transcript	56047137	56070187	1000	-	.	gene_id "MSTRG.2008"; transcript_id "ENSSSCT00000004762"; ref_gene_id "ENSSSCG00000004307";
1	StringTie	transcript	54460630	54547244	1000	-	.	gene_id "MSTRG.2011"; transcript_id "MSTRG.2011.1";
1	StringTie	transcript	54460635	54547185	1000	-	.	gene_id "MSTRG.2011"; transcript_id "MSTRG.2011.2";
1	StringTie	transcript	54460635	54597953	1000	-	.	gene_id "MSTRG.2011"; transcript_id "MSTRG.2011.3";
1	StringTie	transcript	54460635	54547240	1000	-	.	gene_id "MSTRG.2011"; transcript_id "MSTRG.2011.4";
1	StringTie	transcript	54460635	54547214	1000	-	.	gene_id "MSTRG.2011"; transcript_id "MSTRG.2011.5";
1	StringTie	transcript	54460640	54547197	1000	-	.	gene_id "MSTRG.2011"; transcript_id "MSTRG.2011.6";
1	StringTie	transcript	54460641	54547166	1000	-	.	gene_id "MSTRG.2011"; transcript_id "MSTRG.2011.7";
1	StringTie	transcript	54460815	54549309	1000	-	.	gene_id "MSTRG.2011"; transcript_id "ENSSSCT00000004747"; gene_name "SNX14"; ref_gene_id "ENSSSCG00000004293";
1	StringTie	transcript	54465358	54597950	1000	-	.	gene_id "MSTRG.2011"; transcript_id "MSTRG.2011.9";
1	StringTie	transcript	54474998	54547140	1000	-	.	gene_id "MSTRG.2011"; transcript_id "MSTRG.2011.10";
1	StringTie	transcript	54563092	54597591	1000	-	.	gene_id "MSTRG.2011"; transcript_id "ENSSSCT00000055678"; ref_gene_id "ENSSSCG00000004294";
1	StringTie	transcript	54564123	54598384	1000	-	.	gene_id "MSTRG.2011"; transcript_id "MSTRG.2011.12";
1	StringTie	transcript	54564123	54597972	1000	-	.	gene_id "MSTRG.2011"; transcript_id "MSTRG.2011.13";
1	StringTie	transcript	54564123	54597581	1000	-	.	gene_id "MSTRG.2011"; transcript_id "ENSSSCT00000045742"; ref_gene_id "ENSSSCG00000004294";
1	StringTie	transcript	54566147	54597581	1000	-	.	gene_id "MSTRG.2011"; transcript_id "MSTRG.2011.15";
1	StringTie	transcript	54566147	54598412	1000	-	.	gene_id "MSTRG.2011"; transcript_id "ENSSSCT00000063076"; ref_gene_id "ENSSSCG00000004294";
1	StringTie	transcript	54567275	54598046	1000	-	.	gene_id "MSTRG.2011"; transcript_id "MSTRG.2011.17";
1	StringTie	transcript	54567275	54599051	1000	-	.	gene_id "MSTRG.2011"; transcript_id "MSTRG.2011.18";
1	StringTie	transcript	54567275	54598046	1000	-	.	gene_id "MSTRG.2011"; transcript_id "MSTRG.2011.19";
1	StringTie	transcript	54567989	54602950	1000	-	.	gene_id "MSTRG.2011"; transcript_id "MSTRG.2011.20";
1	StringTie	transcript	54568977	54597581	1000	-	.	gene_id "MSTRG.2011"; transcript_id "MSTRG.2011.21";
1	StringTie	transcript	54569075	54598384	1000	-	.	gene_id "MSTRG.2011"; transcript_id "ENSSSCT00000004748"; ref_gene_id "ENSSSCG00000004294";
1	StringTie	transcript	55551320	55555213	1000	-	.	gene_id "MSTRG.2060"; transcript_id "ENSSSCT00000058414"; gene_name "CGA"; ref_gene_id "ENSSSCG00000025434";
1	StringTie	transcript	55551320	55569012	1000	-	.	gene_id "MSTRG.2060"; transcript_id "ENSSSCT00000031283"; gene_name "CGA"; ref_gene_id "ENSSSCG00000025434";
1	StringTie	transcript	55551320	55568785	1000	-	.	gene_id "MSTRG.2060"; transcript_id "ENSSSCT00000062390"; gene_name "CGA"; ref_gene_id "ENSSSCG00000025434";
1	StringTie	transcript	58468357	58547844	1000	-	.	gene_id "MSTRG.2086"; transcript_id "MSTRG.2086.1";
1	StringTie	transcript	58481896	58547675	1000	-	.	gene_id "MSTRG.2086"; transcript_id "ENSSSCT00000004790"; gene_name "MAP3K7"; ref_gene_id "ENSSSCG00000004334";
1	StringTie	transcript	58481954	58548057	1000	-	.	gene_id "MSTRG.2086"; transcript_id "ENSSSCT00000035193"; gene_name "MAP3K7"; ref_gene_id "ENSSSCG00000004334";
1	StringTie	transcript	58482082	58547675	1000	-	.	gene_id "MSTRG.2086"; transcript_id "MSTRG.2086.4";
1	StringTie	transcript	58482082	58547844	1000	-	.	gene_id "MSTRG.2086"; transcript_id "ENSSSCT00000036555"; gene_name "MAP3K7"; ref_gene_id "ENSSSCG00000004334";
1	StringTie	transcript	63638525	63700975	1000	+	.	gene_id "MSTRG.2151"; transcript_id "ENSSSCT00000004795"; gene_name "UFL1"; ref_gene_id "ENSSSCG00000004339";
1	StringTie	transcript	63638531	63698630	1000	+	.	gene_id "MSTRG.2151"; transcript_id "ENSSSCT00000048009"; gene_name "UFL1"; ref_gene_id "ENSSSCG00000004339";
1	StringTie	transcript	63639578	63700750	1000	+	.	gene_id "MSTRG.2151"; transcript_id "MSTRG.2151.3";
1	StringTie	transcript	63639624	63700975	1000	+	.	gene_id "MSTRG.2151"; transcript_id "MSTRG.2151.4";
1	StringTie	transcript	63639961	63700559	1000	+	.	gene_id "MSTRG.2151"; transcript_id "MSTRG.2151.5";
1	StringTie	transcript	63639961	63700499	1000	+	.	gene_id "MSTRG.2151"; transcript_id "MSTRG.2151.6";
1	StringTie	transcript	63639961	63698933	1000	+	.	gene_id "MSTRG.2151"; transcript_id "ENSSSCT00000028080"; gene_name "UFL1"; ref_gene_id "ENSSSCG00000004339";
1	StringTie	transcript	63640636	63700750	1000	+	.	gene_id "MSTRG.2151"; transcript_id "MSTRG.2151.8";
1	StringTie	transcript	63705936	63755534	1000	+	.	gene_id "MSTRG.2152"; transcript_id "ENSSSCT00000004796"; gene_name "FHL5"; ref_gene_id "ENSSSCG00000004340";
1	StringTie	transcript	60770686	60944126	1000	-	.	gene_id "MSTRG.2159"; transcript_id "ENSSSCT00000058715"; gene_name "EPHA7"; ref_gene_id "ENSSSCG00000004336";
1	StringTie	transcript	60774388	60944126	1000	-	.	gene_id "MSTRG.2159"; transcript_id "MSTRG.2159.2";
1	StringTie	transcript	60785840	60814695	1000	-	.	gene_id "MSTRG.2159"; transcript_id "MSTRG.2159.3";
1	StringTie	transcript	60792637	60935709	1000	-	.	gene_id "MSTRG.2159"; transcript_id "ENSSSCT00000004792"; gene_name "EPHA7"; ref_gene_id "ENSSSCG00000004336";
1	StringTie	transcript	60899678	60944042	1000	-	.	gene_id "MSTRG.2159"; transcript_id "MSTRG.2159.5";
1	StringTie	transcript	56852866	56871464	1000	-	.	gene_id "MSTRG.2206"; transcript_id "MSTRG.2206.1";
1	StringTie	transcript	56852866	57061981	1000	-	.	gene_id "MSTRG.2206"; transcript_id "MSTRG.2206.2";
1	StringTie	transcript	56852866	57061981	1000	-	.	gene_id "MSTRG.2206"; transcript_id "ENSSSCT00000053939"; gene_name "RNGTT"; ref_gene_id "ENSSSCG00000004311";
1	StringTie	transcript	56852866	57061972	1000	-	.	gene_id "MSTRG.2206"; transcript_id "ENSSSCT00000058496"; gene_name "RNGTT"; ref_gene_id "ENSSSCG00000004311";
1	StringTie	transcript	56853872	56871422	1000	-	.	gene_id "MSTRG.2206"; transcript_id "MSTRG.2206.5";
1	StringTie	transcript	56884899	57061981	1000	-	.	gene_id "MSTRG.2206"; transcript_id "MSTRG.2206.6";
1	StringTie	transcript	56896634	57062070	1000	-	.	gene_id "MSTRG.2206"; transcript_id "ENSSSCT00000004766"; gene_name "RNGTT"; ref_gene_id "ENSSSCG00000004311";
1	StringTie	transcript	56900949	56995414	1000	-	.	gene_id "MSTRG.2206"; transcript_id "MSTRG.2206.8";
1	StringTie	transcript	56997663	57061981	1000	-	.	gene_id "MSTRG.2206"; transcript_id "MSTRG.2206.9";
1	StringTie	transcript	57019145	57061981	1000	-	.	gene_id "MSTRG.2206"; transcript_id "MSTRG.2206.10";
1	StringTie	transcript	57058937	57061981	1000	-	.	gene_id "MSTRG.2206"; transcript_id "MSTRG.2206.11";
1	StringTie	transcript	57011549	57011982	1000	+	.	gene_id "MSTRG.2212"; transcript_id "ENSSSCT00000056541"; ref_gene_id "ENSSSCG00000038261";
1	StringTie	transcript	57128364	57134034	1000	+	.	gene_id "MSTRG.2219"; transcript_id "ENSSSCT00000058910"; gene_name "PNRC1"; ref_gene_id "ENSSSCG00000039953";
1	StringTie	transcript	57128428	57132061	1000	+	.	gene_id "MSTRG.2219"; transcript_id "MSTRG.2219.2";
1	StringTie	transcript	57128428	57134034	1000	+	.	gene_id "MSTRG.2219"; transcript_id "ENSSSCT00000041320"; gene_name "PNRC1"; ref_gene_id "ENSSSCG00000039953";
1	StringTie	transcript	57129268	57132061	1000	+	.	gene_id "MSTRG.2219"; transcript_id "MSTRG.2219.4";
1	StringTie	transcript	57129268	57132058	1000	+	.	gene_id "MSTRG.2219"; transcript_id "ENSSSCT00000027965"; gene_name "PNRC1"; ref_gene_id "ENSSSCG00000039953";
1	StringTie	transcript	57131439	57131640	1000	+	.	gene_id "MSTRG.2219"; transcript_id "ENSSSCT00000054078"; ref_gene_id "ENSSSCG00000035549";
1	StringTie	transcript	57221807	57254596	1000	-	.	gene_id "MSTRG.2222"; transcript_id "MSTRG.2222.1";
1	StringTie	transcript	57221920	57333273	1000	-	.	gene_id "MSTRG.2222"; transcript_id "ENSSSCT00000004771"; gene_name "GABRR2"; ref_gene_id "ENSSSCG00000024249";
1	StringTie	transcript	57287594	57332277	1000	-	.	gene_id "MSTRG.2222"; transcript_id "ENSSSCT00000028234"; gene_name "GABRR2"; ref_gene_id "ENSSSCG00000024249";
1	StringTie	transcript	57287594	57333717	1000	-	.	gene_id "MSTRG.2222"; transcript_id "MSTRG.2222.4";
1	StringTie	transcript	57295788	57300007	1000	-	.	gene_id "MSTRG.2222"; transcript_id "MSTRG.2222.5";
1	StringTie	transcript	57274709	57459116	1000	-	.	gene_id "MSTRG.2228"; transcript_id "MSTRG.2228.1";
1	StringTie	transcript	57281492	57480573	1000	-	.	gene_id "MSTRG.2228"; transcript_id "MSTRG.2228.2";
1	StringTie	transcript	57337082	57364621	1000	-	.	gene_id "MSTRG.2228"; transcript_id "ENSSSCT00000053230"; gene_name "UBE2J1"; ref_gene_id "ENSSSCG00000004317";
1	StringTie	transcript	57337971	57364382	1000	-	.	gene_id "MSTRG.2228"; transcript_id "ENSSSCT00000004773"; gene_name "UBE2J1"; ref_gene_id "ENSSSCG00000004317";
1	StringTie	transcript	57374055	57424143	1000	-	.	gene_id "MSTRG.2230"; transcript_id "ENSSSCT00000054872"; gene_name "RRAGD"; ref_gene_id "ENSSSCG00000004318";
1	StringTie	transcript	57376736	57399793	1000	-	.	gene_id "MSTRG.2230"; transcript_id "MSTRG.2230.2";
1	StringTie	transcript	57376736	57439202	1000	-	.	gene_id "MSTRG.2230"; transcript_id "MSTRG.2230.3";
1	StringTie	transcript	57376736	57417745	1000	-	.	gene_id "MSTRG.2230"; transcript_id "ENSSSCT00000004774"; gene_name "RRAGD"; ref_gene_id "ENSSSCG00000004318";
1	StringTie	transcript	57376845	57424995	1000	-	.	gene_id "MSTRG.2230"; transcript_id "ENSSSCT00000043295"; gene_name "RRAGD"; ref_gene_id "ENSSSCG00000004318";
1	StringTie	transcript	57376845	57438433	1000	-	.	gene_id "MSTRG.2230"; transcript_id "ENSSSCT00000039108"; gene_name "RRAGD"; ref_gene_id "ENSSSCG00000004318";
1	StringTie	transcript	57437811	57644231	1000	+	.	gene_id "MSTRG.2234"; transcript_id "ENSSSCT00000004778"; gene_name "ANKRD6"; ref_gene_id "ENSSSCG00000004322";
1	StringTie	transcript	57437890	57644231	1000	+	.	gene_id "MSTRG.2234"; transcript_id "MSTRG.2234.2";
1	StringTie	transcript	57437890	57631325	1000	+	.	gene_id "MSTRG.2234"; transcript_id "MSTRG.2234.3";
1	StringTie	transcript	57437890	57630625	1000	+	.	gene_id "MSTRG.2234"; transcript_id "MSTRG.2234.4";
1	StringTie	transcript	57437981	57630637	1000	+	.	gene_id "MSTRG.2234"; transcript_id "MSTRG.2234.5";
1	StringTie	transcript	57438000	57645955	1000	+	.	gene_id "MSTRG.2234"; transcript_id "ENSSSCT00000043370"; gene_name "ANKRD6"; ref_gene_id "ENSSSCG00000004322";
1	StringTie	transcript	57438000	57630647	1000	+	.	gene_id "MSTRG.2234"; transcript_id "MSTRG.2234.7";
1	StringTie	transcript	57438004	57645432	1000	+	.	gene_id "MSTRG.2234"; transcript_id "ENSSSCT00000055894"; gene_name "ANKRD6"; ref_gene_id "ENSSSCG00000004322";
1	StringTie	transcript	57438022	57630631	1000	+	.	gene_id "MSTRG.2234"; transcript_id "MSTRG.2234.9";
1	StringTie	transcript	57438022	57645434	1000	+	.	gene_id "MSTRG.2234"; transcript_id "ENSSSCT00000048502"; gene_name "ANKRD6"; ref_gene_id "ENSSSCG00000004322";
1	StringTie	transcript	57438025	57645434	1000	+	.	gene_id "MSTRG.2234"; transcript_id "ENSSSCT00000063190"; gene_name "ANKRD6"; ref_gene_id "ENSSSCG00000004322";
1	StringTie	transcript	57528928	57645421	1000	+	.	gene_id "MSTRG.2234"; transcript_id "MSTRG.2234.12";
1	StringTie	transcript	57575858	57645383	1000	+	.	gene_id "MSTRG.2234"; transcript_id "ENSSSCT00000039423"; gene_name "ANKRD6"; ref_gene_id "ENSSSCG00000004322";
1	StringTie	transcript	57609875	57644231	1000	+	.	gene_id "MSTRG.2234"; transcript_id "ENSSSCT00000056510"; gene_name "ANKRD6"; ref_gene_id "ENSSSCG00000004322";
1	StringTie	transcript	57611208	57639410	1000	+	.	gene_id "MSTRG.2234"; transcript_id "MSTRG.2234.15";
1	StringTie	transcript	57615546	57644231	1000	+	.	gene_id "MSTRG.2234"; transcript_id "ENSSSCT00000031111"; gene_name "ANKRD6"; ref_gene_id "ENSSSCG00000004322";
1	StringTie	transcript	57618450	57644231	1000	+	.	gene_id "MSTRG.2234"; transcript_id "ENSSSCT00000042924"; gene_name "ANKRD6"; ref_gene_id "ENSSSCG00000004322";
1	StringTie	transcript	57621251	57631325	1000	+	.	gene_id "MSTRG.2234"; transcript_id "MSTRG.2234.18";
1	StringTie	transcript	57621251	57630647	1000	+	.	gene_id "MSTRG.2234"; transcript_id "MSTRG.2234.19";
1	StringTie	transcript	57621251	57630647	1000	+	.	gene_id "MSTRG.2234"; transcript_id "MSTRG.2234.20";
1	StringTie	transcript	57621251	57630625	1000	+	.	gene_id "MSTRG.2234"; transcript_id "MSTRG.2234.21";
1	StringTie	transcript	57621251	57629395	1000	+	.	gene_id "MSTRG.2234"; transcript_id "MSTRG.2234.22";
1	StringTie	transcript	57621324	57629397	1000	+	.	gene_id "MSTRG.2234"; transcript_id "MSTRG.2234.23";
1	StringTie	transcript	57621327	57645432	1000	+	.	gene_id "MSTRG.2234"; transcript_id "MSTRG.2234.24";
1	StringTie	transcript	57651684	57654886	1000	-	.	gene_id "MSTRG.2242"; transcript_id "MSTRG.2242.1";
1	StringTie	transcript	57651684	57654572	1000	-	.	gene_id "MSTRG.2242"; transcript_id "MSTRG.2242.2";
1	StringTie	transcript	57651684	57654886	1000	-	.	gene_id "MSTRG.2242"; transcript_id "ENSSSCT00000004780"; gene_name "LYRM2"; ref_gene_id "ENSSSCG00000004324";
1	StringTie	transcript	57834116	57864194	1000	+	.	gene_id "MSTRG.2251"; transcript_id "ENSSSCT00000048442"; gene_name "CASP8AP2"; ref_gene_id "ENSSSCG00000004331";
1	StringTie	transcript	57834116	57859479	1000	+	.	gene_id "MSTRG.2251"; transcript_id "ENSSSCT00000004783"; gene_name "CASP8AP2"; ref_gene_id "ENSSSCG00000004331";
1	StringTie	transcript	57834116	57864194	1000	+	.	gene_id "MSTRG.2251"; transcript_id "ENSSSCT00000050370"; gene_name "CASP8AP2"; ref_gene_id "ENSSSCG00000004331";
1	StringTie	transcript	57834140	57864833	1000	+	.	gene_id "MSTRG.2251"; transcript_id "MSTRG.2251.4";
1	StringTie	transcript	57834140	57864833	1000	+	.	gene_id "MSTRG.2251"; transcript_id "MSTRG.2251.5";
1	StringTie	transcript	57834140	57864839	1000	+	.	gene_id "MSTRG.2251"; transcript_id "MSTRG.2251.6";
1	StringTie	transcript	57834285	57864833	1000	+	.	gene_id "MSTRG.2251"; transcript_id "MSTRG.2251.7";
1	StringTie	transcript	57834285	57864744	1000	+	.	gene_id "MSTRG.2251"; transcript_id "MSTRG.2251.8";
1	StringTie	transcript	57834285	57864833	1000	+	.	gene_id "MSTRG.2251"; transcript_id "ENSSSCT00000004787"; gene_name "CASP8AP2"; ref_gene_id "ENSSSCG00000004331";
1	StringTie	transcript	57879740	57881395	1000	+	.	gene_id "MSTRG.2257"; transcript_id "ENSSSCT00000004786"; gene_name "GJA10"; ref_gene_id "ENSSSCG00000004330";
1	StringTie	transcript	57881141	58204804	1000	-	.	gene_id "MSTRG.2258"; transcript_id "MSTRG.2258.1";
1	StringTie	transcript	57881141	58061625	1000	-	.	gene_id "MSTRG.2258"; transcript_id "MSTRG.2258.2";
1	StringTie	transcript	57887018	57902621	1000	-	.	gene_id "MSTRG.2258"; transcript_id "MSTRG.2258.3";
1	StringTie	transcript	57899809	58061625	1000	-	.	gene_id "MSTRG.2258"; transcript_id "ENSSSCT00000004788"; gene_name "BACH2"; ref_gene_id "ENSSSCG00000004332";
1	StringTie	transcript	57899821	58204804	1000	-	.	gene_id "MSTRG.2258"; transcript_id "ENSSSCT00000064722"; gene_name "BACH2"; ref_gene_id "ENSSSCG00000004332";
1	StringTie	transcript	65835519	65848875	1000	+	.	gene_id "MSTRG.2291"; transcript_id "ENSSSCT00000004803"; gene_name "POU3F2"; ref_gene_id "ENSSSCG00000004346";
1	StringTie	transcript	65835677	65841262	1000	+	.	gene_id "MSTRG.2291"; transcript_id "MSTRG.2291.2";
1	StringTie	transcript	65872122	65935660	1000	-	.	gene_id "MSTRG.2293"; transcript_id "ENSSSCT00000042969"; gene_name "FBXL4"; ref_gene_id "ENSSSCG00000004347";
1	StringTie	transcript	65872123	65935660	1000	-	.	gene_id "MSTRG.2293"; transcript_id "MSTRG.2293.2";
1	StringTie	transcript	65872123	65935708	1000	-	.	gene_id "MSTRG.2293"; transcript_id "ENSSSCT00000004804"; gene_name "FBXL4"; ref_gene_id "ENSSSCG00000004347";
1	StringTie	transcript	65872166	65935653	1000	-	.	gene_id "MSTRG.2293"; transcript_id "MSTRG.2293.4";
1	StringTie	transcript	65872322	65935653	1000	-	.	gene_id "MSTRG.2293"; transcript_id "MSTRG.2293.5";
1	StringTie	transcript	64037673	64044811	1000	-	.	gene_id "MSTRG.2304"; transcript_id "ENSSSCT00000004798"; gene_name "NDUFAF4"; ref_gene_id "ENSSSCG00000004342";
1	StringTie	transcript	64038575	64045146	1000	-	.	gene_id "MSTRG.2304"; transcript_id "ENSSSCT00000029077"; gene_name "NDUFAF4"; ref_gene_id "ENSSSCG00000004342";
1	StringTie	transcript	64078650	64168550	1000	+	.	gene_id "MSTRG.2306"; transcript_id "MSTRG.2306.1";
1	StringTie	transcript	64078666	64168509	1000	+	.	gene_id "MSTRG.2306"; transcript_id "MSTRG.2306.2";
1	StringTie	transcript	64078668	64146874	1000	+	.	gene_id "MSTRG.2306"; transcript_id "MSTRG.2306.3";
1	StringTie	transcript	64078668	64303124	1000	+	.	gene_id "MSTRG.2306"; transcript_id "ENSSSCT00000056993"; gene_name "KLHL32"; ref_gene_id "ENSSSCG00000027002";
1	StringTie	transcript	64078668	64302979	1000	+	.	gene_id "MSTRG.2306"; transcript_id "ENSSSCT00000024655"; gene_name "KLHL32"; ref_gene_id "ENSSSCG00000027002";
1	StringTie	transcript	64078668	64303124	1000	+	.	gene_id "MSTRG.2306"; transcript_id "ENSSSCT00000004799"; gene_name "KLHL32"; ref_gene_id "ENSSSCG00000027002";
1	StringTie	transcript	64078668	64303124	1000	+	.	gene_id "MSTRG.2306"; transcript_id "ENSSSCT00000042078"; gene_name "KLHL32"; ref_gene_id "ENSSSCG00000027002";
1	StringTie	transcript	64078668	64303124	1000	+	.	gene_id "MSTRG.2306"; transcript_id "ENSSSCT00000050922"; gene_name "KLHL32"; ref_gene_id "ENSSSCG00000027002";
1	StringTie	transcript	64078677	64168517	1000	+	.	gene_id "MSTRG.2306"; transcript_id "MSTRG.2306.9";
1	StringTie	transcript	64078686	64168527	1000	+	.	gene_id "MSTRG.2306"; transcript_id "MSTRG.2306.10";
1	StringTie	transcript	64078686	64307190	1000	+	.	gene_id "MSTRG.2306"; transcript_id "ENSSSCT00000064737"; gene_name "KLHL32"; ref_gene_id "ENSSSCG00000027002";
1	StringTie	transcript	64078693	64197449	1000	+	.	gene_id "MSTRG.2306"; transcript_id "MSTRG.2306.12";
1	StringTie	transcript	64078709	64149098	1000	+	.	gene_id "MSTRG.2306"; transcript_id "MSTRG.2306.13";
1	StringTie	transcript	64078874	64307174	1000	+	.	gene_id "MSTRG.2306"; transcript_id "ENSSSCT00000045175"; gene_name "KLHL32"; ref_gene_id "ENSSSCG00000027002";
1	StringTie	transcript	64078908	64307183	1000	+	.	gene_id "MSTRG.2306"; transcript_id "ENSSSCT00000064080"; gene_name "KLHL32"; ref_gene_id "ENSSSCG00000027002";
1	StringTie	transcript	64096209	64168523	1000	+	.	gene_id "MSTRG.2306"; transcript_id "MSTRG.2306.16";
1	StringTie	transcript	64127617	64304337	1000	+	.	gene_id "MSTRG.2306"; transcript_id "ENSSSCT00000031034"; gene_name "KLHL32"; ref_gene_id "ENSSSCG00000027002";
1	StringTie	transcript	64233571	64242054	1000	+	.	gene_id "MSTRG.2306"; transcript_id "MSTRG.2306.18";
1	StringTie	transcript	64242743	64304549	1000	+	.	gene_id "MSTRG.2306"; transcript_id "MSTRG.2306.19";
1	StringTie	transcript	64242743	64304583	1000	+	.	gene_id "MSTRG.2306"; transcript_id "MSTRG.2306.20";
1	StringTie	transcript	64242743	64304555	1000	+	.	gene_id "MSTRG.2306"; transcript_id "MSTRG.2306.21";
1	StringTie	transcript	64242743	64265279	1000	+	.	gene_id "MSTRG.2306"; transcript_id "MSTRG.2306.22";
1	StringTie	transcript	64243262	64304553	1000	+	.	gene_id "MSTRG.2306"; transcript_id "MSTRG.2306.23";
1	StringTie	transcript	64245525	64263940	1000	+	.	gene_id "MSTRG.2306"; transcript_id "MSTRG.2306.24";
1	StringTie	transcript	64285352	64304587	1000	+	.	gene_id "MSTRG.2306"; transcript_id "MSTRG.2306.25";
1	StringTie	transcript	64306080	64459936	1000	-	.	gene_id "MSTRG.2313"; transcript_id "ENSSSCT00000062484"; gene_name "MMS22L"; ref_gene_id "ENSSSCG00000004344";
1	StringTie	transcript	64307268	64460998	1000	-	.	gene_id "MSTRG.2313"; transcript_id "MSTRG.2313.2";
1	StringTie	transcript	64307268	64453250	1000	-	.	gene_id "MSTRG.2313"; transcript_id "MSTRG.2313.3";
1	StringTie	transcript	64307268	64453480	1000	-	.	gene_id "MSTRG.2313"; transcript_id "MSTRG.2313.4";
1	StringTie	transcript	64308126	64459936	1000	-	.	gene_id "MSTRG.2313"; transcript_id "MSTRG.2313.5";
1	StringTie	transcript	64308126	64460998	1000	-	.	gene_id "MSTRG.2313"; transcript_id "MSTRG.2313.6";
1	StringTie	transcript	64308126	64453284	1000	-	.	gene_id "MSTRG.2313"; transcript_id "MSTRG.2313.7";
1	StringTie	transcript	64308126	64453480	1000	-	.	gene_id "MSTRG.2313"; transcript_id "MSTRG.2313.8";
1	StringTie	transcript	64308126	64453284	1000	-	.	gene_id "MSTRG.2313"; transcript_id "MSTRG.2313.9";
1	StringTie	transcript	64308126	64460428	1000	-	.	gene_id "MSTRG.2313"; transcript_id "ENSSSCT00000004800"; gene_name "MMS22L"; ref_gene_id "ENSSSCG00000004344";
1	StringTie	transcript	64308838	64460998	1000	-	.	gene_id "MSTRG.2313"; transcript_id "MSTRG.2313.11";
1	StringTie	transcript	64324110	64453238	1000	-	.	gene_id "MSTRG.2313"; transcript_id "MSTRG.2313.12";
1	StringTie	transcript	64324110	64453238	1000	-	.	gene_id "MSTRG.2313"; transcript_id "MSTRG.2313.13";
1	StringTie	transcript	64430673	64460428	1000	-	.	gene_id "MSTRG.2313"; transcript_id "MSTRG.2313.14";
1	StringTie	transcript	64438744	64460998	1000	-	.	gene_id "MSTRG.2313"; transcript_id "MSTRG.2313.15";
1	StringTie	transcript	64438799	64453480	1000	-	.	gene_id "MSTRG.2313"; transcript_id "MSTRG.2313.16";
1	StringTie	transcript	64438964	64460998	1000	-	.	gene_id "MSTRG.2313"; transcript_id "MSTRG.2313.17";
1	StringTie	transcript	64438979	64453250	1000	-	.	gene_id "MSTRG.2313"; transcript_id "MSTRG.2313.18";
1	StringTie	transcript	64438985	64453439	1000	-	.	gene_id "MSTRG.2313"; transcript_id "MSTRG.2313.19";
1	StringTie	transcript	64439108	64453299	1000	-	.	gene_id "MSTRG.2313"; transcript_id "MSTRG.2313.20";
1	StringTie	transcript	64439108	64453439	1000	-	.	gene_id "MSTRG.2313"; transcript_id "MSTRG.2313.21";
1	StringTie	transcript	68052070	68297867	1000	+	.	gene_id "MSTRG.2364"; transcript_id "MSTRG.2364.1";
1	StringTie	transcript	68052108	68679252	1000	+	.	gene_id "MSTRG.2364"; transcript_id "MSTRG.2364.2";
1	StringTie	transcript	68058030	68324090	1000	+	.	gene_id "MSTRG.2364"; transcript_id "MSTRG.2364.3";
1	StringTie	transcript	68059058	68679256	1000	+	.	gene_id "MSTRG.2364"; transcript_id "MSTRG.2364.4";
1	StringTie	transcript	68060273	68232361	1000	+	.	gene_id "MSTRG.2364"; transcript_id "MSTRG.2364.5";
1	StringTie	transcript	68060830	68232688	1000	+	.	gene_id "MSTRG.2364"; transcript_id "MSTRG.2364.6";
1	StringTie	transcript	68202009	68323990	1000	+	.	gene_id "MSTRG.2364"; transcript_id "MSTRG.2364.7";
1	StringTie	transcript	68202009	68296443	1000	+	.	gene_id "MSTRG.2364"; transcript_id "MSTRG.2364.8";
1	StringTie	transcript	68202009	68340748	1000	+	.	gene_id "MSTRG.2364"; transcript_id "MSTRG.2364.9";
1	StringTie	transcript	68289343	68679256	1000	+	.	gene_id "MSTRG.2364"; transcript_id "ENSSSCT00000004819"; gene_name "GRIK2"; ref_gene_id "ENSSSCG00000004361";
1	StringTie	transcript	68289377	68679252	1000	+	.	gene_id "MSTRG.2364"; transcript_id "ENSSSCT00000032833"; gene_name "GRIK2"; ref_gene_id "ENSSSCG00000004361";
1	StringTie	transcript	66228499	66291533	1000	-	.	gene_id "MSTRG.2404"; transcript_id "ENSSSCT00000062273"; gene_name "FAXC"; ref_gene_id "ENSSSCG00000004349";
1	StringTie	transcript	66232183	66346562	1000	-	.	gene_id "MSTRG.2404"; transcript_id "MSTRG.2404.2";
1	StringTie	transcript	66232183	66309014	1000	-	.	gene_id "MSTRG.2404"; transcript_id "ENSSSCT00000024260"; gene_name "FAXC"; ref_gene_id "ENSSSCG00000004349";
1	StringTie	transcript	66232183	66309472	1000	-	.	gene_id "MSTRG.2404"; transcript_id "ENSSSCT00000004805"; gene_name "FAXC"; ref_gene_id "ENSSSCG00000004349";
1	StringTie	transcript	66232201	66281420	1000	-	.	gene_id "MSTRG.2404"; transcript_id "MSTRG.2404.5";
1	StringTie	transcript	66264682	66309394	1000	-	.	gene_id "MSTRG.2404"; transcript_id "MSTRG.2404.6";
1	StringTie	transcript	66308749	66346545	1000	-	.	gene_id "MSTRG.2404"; transcript_id "ENSSSCT00000028667"; gene_name "FAXC"; ref_gene_id "ENSSSCG00000004349";
1	StringTie	transcript	66320820	66346562	1000	-	.	gene_id "MSTRG.2404"; transcript_id "ENSSSCT00000047364"; gene_name "FAXC"; ref_gene_id "ENSSSCG00000004349";
1	StringTie	transcript	66321288	66381478	1000	-	.	gene_id "MSTRG.2404"; transcript_id "MSTRG.2404.9";
1	StringTie	transcript	66321293	66346558	1000	-	.	gene_id "MSTRG.2404"; transcript_id "MSTRG.2404.10";
1	StringTie	transcript	66321311	66346333	1000	-	.	gene_id "MSTRG.2404"; transcript_id "ENSSSCT00000004806"; gene_name "FAXC"; ref_gene_id "ENSSSCG00000004349";
1	StringTie	transcript	66321459	66381417	1000	-	.	gene_id "MSTRG.2404"; transcript_id "ENSSSCT00000028650"; gene_name "PNISR"; ref_gene_id "ENSSSCG00000037594";
1	StringTie	transcript	66344693	66390409	1000	-	.	gene_id "MSTRG.2404"; transcript_id "MSTRG.2404.13";
1	StringTie	transcript	66344693	66383479	1000	-	.	gene_id "MSTRG.2404"; transcript_id "MSTRG.2404.14";
1	StringTie	transcript	66347042	66381478	1000	-	.	gene_id "MSTRG.2404"; transcript_id "MSTRG.2404.15";
1	StringTie	transcript	66347053	66382184	1000	-	.	gene_id "MSTRG.2404"; transcript_id "MSTRG.2404.16";
1	StringTie	transcript	66348711	66381478	1000	-	.	gene_id "MSTRG.2404"; transcript_id "MSTRG.2404.17";
1	StringTie	transcript	66348711	66372342	1000	-	.	gene_id "MSTRG.2404"; transcript_id "ENSSSCT00000048318"; gene_name "PNISR"; ref_gene_id "ENSSSCG00000037594";
1	StringTie	transcript	66348711	66381449	1000	-	.	gene_id "MSTRG.2404"; transcript_id "ENSSSCT00000060237"; gene_name "PNISR"; ref_gene_id "ENSSSCG00000037594";
1	StringTie	transcript	66349065	66381468	1000	-	.	gene_id "MSTRG.2404"; transcript_id "MSTRG.2404.20";
1	StringTie	transcript	66390523	66436161	1000	-	.	gene_id "MSTRG.2410"; transcript_id "MSTRG.2410.1";
1	StringTie	transcript	66390523	66436161	1000	-	.	gene_id "MSTRG.2410"; transcript_id "MSTRG.2410.2";
1	StringTie	transcript	66390523	66436161	1000	-	.	gene_id "MSTRG.2410"; transcript_id "MSTRG.2410.3";
1	StringTie	transcript	66390523	66436161	1000	-	.	gene_id "MSTRG.2410"; transcript_id "MSTRG.2410.4";
1	StringTie	transcript	66390523	66454771	1000	-	.	gene_id "MSTRG.2410"; transcript_id "ENSSSCT00000004808"; gene_name "USP45"; ref_gene_id "ENSSSCG00000004351";
1	StringTie	transcript	66390568	66436470	1000	-	.	gene_id "MSTRG.2410"; transcript_id "MSTRG.2410.6";
1	StringTie	transcript	66390568	66436470	1000	-	.	gene_id "MSTRG.2410"; transcript_id "MSTRG.2410.7";
1	StringTie	transcript	66390568	66454740	1000	-	.	gene_id "MSTRG.2410"; transcript_id "MSTRG.2410.8";
1	StringTie	transcript	66390568	66435891	1000	-	.	gene_id "MSTRG.2410"; transcript_id "MSTRG.2410.9";
1	StringTie	transcript	66390568	66454740	1000	-	.	gene_id "MSTRG.2410"; transcript_id "ENSSSCT00000030684"; gene_name "USP45"; ref_gene_id "ENSSSCG00000004351";
1	StringTie	transcript	66459889	66467860	1000	+	.	gene_id "MSTRG.2413"; transcript_id "MSTRG.2413.1";
1	StringTie	transcript	66459919	66467856	1000	+	.	gene_id "MSTRG.2413"; transcript_id "MSTRG.2413.2";
1	StringTie	transcript	66459950	66467856	1000	+	.	gene_id "MSTRG.2413"; transcript_id "MSTRG.2413.3";
1	StringTie	transcript	66459964	66465361	1000	+	.	gene_id "MSTRG.2413"; transcript_id "MSTRG.2413.4";
1	StringTie	transcript	66459980	66467850	1000	+	.	gene_id "MSTRG.2413"; transcript_id "ENSSSCT00000053219"; ref_gene_id "ENSSSCG00000038757";
1	StringTie	transcript	66471793	66499216	1000	-	.	gene_id "MSTRG.2416"; transcript_id "ENSSSCT00000037177"; ref_gene_id "ENSSSCG00000004353";
1	StringTie	transcript	66473052	66499025	1000	-	.	gene_id "MSTRG.2416"; transcript_id "MSTRG.2416.2";
1	StringTie	transcript	66473052	66499025	1000	-	.	gene_id "MSTRG.2416"; transcript_id "MSTRG.2416.3";
1	StringTie	transcript	66473052	66499025	1000	-	.	gene_id "MSTRG.2416"; transcript_id "ENSSSCT00000004810"; ref_gene_id "ENSSSCG00000004353";
1	StringTie	transcript	66473052	66499188	1000	-	.	gene_id "MSTRG.2416"; transcript_id "ENSSSCT00000036804"; ref_gene_id "ENSSSCG00000004353";
1	StringTie	transcript	66473075	66499857	1000	-	.	gene_id "MSTRG.2416"; transcript_id "MSTRG.2416.6";
1	StringTie	transcript	66481536	66498918	1000	-	.	gene_id "MSTRG.2416"; transcript_id "ENSSSCT00000050720"; ref_gene_id "ENSSSCG00000004353";
1	StringTie	transcript	66496752	66499020	1000	-	.	gene_id "MSTRG.2416"; transcript_id "MSTRG.2416.8";
1	StringTie	transcript	66642754	66643547	1000	-	.	gene_id "MSTRG.2432"; transcript_id "ENSSSCT00000058826"; ref_gene_id "ENSSSCG00000031854";
1	StringTie	transcript	70994036	71104995	1000	-	.	gene_id "MSTRG.2486"; transcript_id "ENSSSCT00000004823"; gene_name "HACE1"; ref_gene_id "ENSSSCG00000004364";
1	StringTie	transcript	70994132	71104995	1000	-	.	gene_id "MSTRG.2486"; transcript_id "MSTRG.2486.2";
1	StringTie	transcript	70994788	71105046	1000	-	.	gene_id "MSTRG.2486"; transcript_id "ENSSSCT00000051567"; gene_name "HACE1"; ref_gene_id "ENSSSCG00000004364";
1	StringTie	transcript	70994788	71105046	1000	-	.	gene_id "MSTRG.2486"; transcript_id "ENSSSCT00000059109"; gene_name "HACE1"; ref_gene_id "ENSSSCG00000004364";
1	StringTie	transcript	70994788	71092668	1000	-	.	gene_id "MSTRG.2486"; transcript_id "ENSSSCT00000048824"; gene_name "HACE1"; ref_gene_id "ENSSSCG00000004364";
1	StringTie	transcript	71174509	71299820	1000	+	.	gene_id "MSTRG.2494"; transcript_id "ENSSSCT00000043008"; gene_name "LIN28B"; ref_gene_id "ENSSSCG00000037612";
1	StringTie	transcript	71293697	71299920	1000	+	.	gene_id "MSTRG.2494"; transcript_id "MSTRG.2494.2";
1	StringTie	transcript	71294302	71299804	1000	+	.	gene_id "MSTRG.2494"; transcript_id "MSTRG.2494.3";
1	StringTie	transcript	71314238	71360301	1000	-	.	gene_id "MSTRG.2501"; transcript_id "ENSSSCT00000004826"; ref_gene_id "ENSSSCG00000004366";
1	StringTie	transcript	71314274	71360257	1000	-	.	gene_id "MSTRG.2501"; transcript_id "ENSSSCT00000044926"; ref_gene_id "ENSSSCG00000004366";
1	StringTie	transcript	71327440	71356226	1000	-	.	gene_id "MSTRG.2501"; transcript_id "ENSSSCT00000004825"; ref_gene_id "ENSSSCG00000004366";
1	StringTie	transcript	72312082	72337411	1000	+	.	gene_id "MSTRG.2505"; transcript_id "ENSSSCT00000004830"; gene_name "PRDM1"; ref_gene_id "ENSSSCG00000004369";
1	StringTie	transcript	72312082	72337411	1000	+	.	gene_id "MSTRG.2505"; transcript_id "ENSSSCT00000038421"; gene_name "PRDM1"; ref_gene_id "ENSSSCG00000004369";
1	StringTie	transcript	72312938	72337411	1000	+	.	gene_id "MSTRG.2505"; transcript_id "ENSSSCT00000037769"; gene_name "PRDM1"; ref_gene_id "ENSSSCG00000004369";
1	StringTie	transcript	72324606	72337411	1000	+	.	gene_id "MSTRG.2505"; transcript_id "ENSSSCT00000053050"; gene_name "PRDM1"; ref_gene_id "ENSSSCG00000004369";
1	StringTie	transcript	72345004	72520448	1000	-	.	gene_id "MSTRG.2506"; transcript_id "ENSSSCT00000025776"; gene_name "ATG5"; ref_gene_id "ENSSSCG00000004370";
1	StringTie	transcript	72400658	72520405	1000	-	.	gene_id "MSTRG.2506"; transcript_id "MSTRG.2506.2";
1	StringTie	transcript	72400658	72515970	1000	-	.	gene_id "MSTRG.2506"; transcript_id "ENSSSCT00000065385"; gene_name "ATG5"; ref_gene_id "ENSSSCG00000004370";
1	StringTie	transcript	72404128	72520364	1000	-	.	gene_id "MSTRG.2506"; transcript_id "ENSSSCT00000004831"; gene_name "ATG5"; ref_gene_id "ENSSSCG00000004370";
1	StringTie	transcript	72413994	72520448	1000	-	.	gene_id "MSTRG.2506"; transcript_id "ENSSSCT00000049307"; gene_name "ATG5"; ref_gene_id "ENSSSCG00000004370";
1	StringTie	transcript	71493233	71636154	1000	-	.	gene_id "MSTRG.2521"; transcript_id "ENSSSCT00000055168"; gene_name "PREP"; ref_gene_id "ENSSSCG00000004368";
1	StringTie	transcript	71493233	71636735	1000	-	.	gene_id "MSTRG.2521"; transcript_id "ENSSSCT00000004829"; gene_name "PREP"; ref_gene_id "ENSSSCG00000004368";
1	StringTie	transcript	71493233	71701083	1000	-	.	gene_id "MSTRG.2521"; transcript_id "ENSSSCT00000039770"; gene_name "PREP"; ref_gene_id "ENSSSCG00000004368";
1	StringTie	transcript	71496299	71517393	1000	-	.	gene_id "MSTRG.2521"; transcript_id "MSTRG.2521.4";
1	StringTie	transcript	71496536	71516358	1000	-	.	gene_id "MSTRG.2521"; transcript_id "MSTRG.2521.5";
1	StringTie	transcript	71570282	71636490	1000	-	.	gene_id "MSTRG.2521"; transcript_id "MSTRG.2521.6";
1	StringTie	transcript	71570282	71636397	1000	-	.	gene_id "MSTRG.2521"; transcript_id "MSTRG.2521.7";
1	StringTie	transcript	73840652	73884727	1000	-	.	gene_id "MSTRG.2571"; transcript_id "ENSSSCT00000047422"; gene_name "SCML4"; ref_gene_id "ENSSSCG00000033392";
1	StringTie	transcript	73843000	73968738	1000	-	.	gene_id "MSTRG.2571"; transcript_id "ENSSSCT00000040044"; gene_name "SCML4"; ref_gene_id "ENSSSCG00000033392";
1	StringTie	transcript	73843006	73968754	1000	-	.	gene_id "MSTRG.2571"; transcript_id "ENSSSCT00000056399"; gene_name "SCML4"; ref_gene_id "ENSSSCG00000033392";
1	StringTie	transcript	73849482	73980184	1000	-	.	gene_id "MSTRG.2571"; transcript_id "MSTRG.2571.4";
1	StringTie	transcript	73849482	73980184	1000	-	.	gene_id "MSTRG.2571"; transcript_id "MSTRG.2571.5";
1	StringTie	transcript	73849482	73980184	1000	-	.	gene_id "MSTRG.2571"; transcript_id "MSTRG.2571.6";
1	StringTie	transcript	73849783	73884735	1000	-	.	gene_id "MSTRG.2571"; transcript_id "MSTRG.2571.7";
1	StringTie	transcript	73849848	73979126	1000	-	.	gene_id "MSTRG.2571"; transcript_id "MSTRG.2571.8";
1	StringTie	transcript	73849848	73978608	1000	-	.	gene_id "MSTRG.2571"; transcript_id "MSTRG.2571.9";
1	StringTie	transcript	73849848	73978608	1000	-	.	gene_id "MSTRG.2571"; transcript_id "MSTRG.2571.10";
1	StringTie	transcript	73849848	73978608	1000	-	.	gene_id "MSTRG.2571"; transcript_id "MSTRG.2571.11";
1	StringTie	transcript	73849882	73978564	1000	-	.	gene_id "MSTRG.2571"; transcript_id "MSTRG.2571.12";
1	StringTie	transcript	73849882	73978564	1000	-	.	gene_id "MSTRG.2571"; transcript_id "MSTRG.2571.13";
1	StringTie	transcript	73849882	73901738	1000	-	.	gene_id "MSTRG.2571"; transcript_id "MSTRG.2571.14";
1	StringTie	transcript	72552768	72762943	1000	+	.	gene_id "MSTRG.2572"; transcript_id "ENSSSCT00000004832"; gene_name "CRYBG1"; ref_gene_id "ENSSSCG00000004371";
1	StringTie	transcript	72552771	72653805	1000	+	.	gene_id "MSTRG.2572"; transcript_id "MSTRG.2572.2";
1	StringTie	transcript	72552871	72657506	1000	+	.	gene_id "MSTRG.2572"; transcript_id "MSTRG.2572.3";
1	StringTie	transcript	72552871	72653798	1000	+	.	gene_id "MSTRG.2572"; transcript_id "MSTRG.2572.4";
1	StringTie	transcript	72552871	72763556	1000	+	.	gene_id "MSTRG.2572"; transcript_id "ENSSSCT00000033563"; gene_name "CRYBG1"; ref_gene_id "ENSSSCG00000004371";
1	StringTie	transcript	72552871	72653805	1000	+	.	gene_id "MSTRG.2572"; transcript_id "MSTRG.2572.6";
1	StringTie	transcript	72552871	72650699	1000	+	.	gene_id "MSTRG.2572"; transcript_id "MSTRG.2572.7";
1	StringTie	transcript	72552880	72763545	1000	+	.	gene_id "MSTRG.2572"; transcript_id "ENSSSCT00000036224"; gene_name "CRYBG1"; ref_gene_id "ENSSSCG00000004371";
1	StringTie	transcript	72683320	72763111	1000	+	.	gene_id "MSTRG.2572"; transcript_id "ENSSSCT00000027684"; gene_name "CRYBG1"; ref_gene_id "ENSSSCG00000004371";
1	StringTie	transcript	72698643	72763544	1000	+	.	gene_id "MSTRG.2572"; transcript_id "MSTRG.2572.10";
1	StringTie	transcript	72698643	72763519	1000	+	.	gene_id "MSTRG.2572"; transcript_id "MSTRG.2572.11";
1	StringTie	transcript	72762855	72875331	1000	-	.	gene_id "MSTRG.2575"; transcript_id "MSTRG.2575.1";
1	StringTie	transcript	72762855	72816635	1000	-	.	gene_id "MSTRG.2575"; transcript_id "MSTRG.2575.2";
1	StringTie	transcript	72762855	72815540	1000	-	.	gene_id "MSTRG.2575"; transcript_id "ENSSSCT00000004833"; gene_name "RTN4IP1"; ref_gene_id "ENSSSCG00000004373";
1	StringTie	transcript	72763463	72815528	1000	-	.	gene_id "MSTRG.2575"; transcript_id "ENSSSCT00000026870"; gene_name "RTN4IP1"; ref_gene_id "ENSSSCG00000004373";
1	StringTie	transcript	72763523	72816736	1000	-	.	gene_id "MSTRG.2575"; transcript_id "MSTRG.2575.5";
1	StringTie	transcript	72763602	72816678	1000	-	.	gene_id "MSTRG.2575"; transcript_id "MSTRG.2575.6";
1	StringTie	transcript	72766052	72873900	1000	-	.	gene_id "MSTRG.2575"; transcript_id "MSTRG.2575.7";
1	StringTie	transcript	72766052	72815539	1000	-	.	gene_id "MSTRG.2575"; transcript_id "ENSSSCT00000004834"; gene_name "RTN4IP1"; ref_gene_id "ENSSSCG00000004373";
1	StringTie	transcript	72766056	72816128	1000	-	.	gene_id "MSTRG.2575"; transcript_id "MSTRG.2575.9";
1	StringTie	transcript	72766056	72815144	1000	-	.	gene_id "MSTRG.2575"; transcript_id "ENSSSCT00000048689"; gene_name "RTN4IP1"; ref_gene_id "ENSSSCG00000004373";
1	StringTie	transcript	72770920	72815144	1000	-	.	gene_id "MSTRG.2575"; transcript_id "ENSSSCT00000036990"; gene_name "RTN4IP1"; ref_gene_id "ENSSSCG00000004373";
1	StringTie	transcript	72779916	72873900	1000	-	.	gene_id "MSTRG.2575"; transcript_id "MSTRG.2575.12";
1	StringTie	transcript	72809687	72816676	1000	-	.	gene_id "MSTRG.2575"; transcript_id "MSTRG.2575.13";
1	StringTie	transcript	72846863	72875361	1000	-	.	gene_id "MSTRG.2575"; transcript_id "MSTRG.2575.14";
1	StringTie	transcript	72849308	72875373	1000	-	.	gene_id "MSTRG.2575"; transcript_id "MSTRG.2575.15";
1	StringTie	transcript	72814500	72844942	1000	+	.	gene_id "MSTRG.2578"; transcript_id "MSTRG.2578.1";
1	StringTie	transcript	72814605	72819512	1000	+	.	gene_id "MSTRG.2578"; transcript_id "MSTRG.2578.2";
1	StringTie	transcript	72814782	72846754	1000	+	.	gene_id "MSTRG.2578"; transcript_id "ENSSSCT00000041310"; gene_name "QRSL1"; ref_gene_id "ENSSSCG00000004374";
1	StringTie	transcript	72815615	72845025	1000	+	.	gene_id "MSTRG.2578"; transcript_id "MSTRG.2578.4";
1	StringTie	transcript	72815616	72846866	1000	+	.	gene_id "MSTRG.2578"; transcript_id "ENSSSCT00000004835"; gene_name "QRSL1"; ref_gene_id "ENSSSCG00000004374";
1	StringTie	transcript	72815616	72846754	1000	+	.	gene_id "MSTRG.2578"; transcript_id "MSTRG.2578.6";
1	StringTie	transcript	72817733	72844951	1000	+	.	gene_id "MSTRG.2578"; transcript_id "MSTRG.2578.7";
1	StringTie	transcript	72818409	72844951	1000	+	.	gene_id "MSTRG.2578"; transcript_id "MSTRG.2578.8";
1	StringTie	transcript	72818489	72844943	1000	+	.	gene_id "MSTRG.2578"; transcript_id "MSTRG.2578.9";
1	StringTie	transcript	72990740	73131269	1000	+	.	gene_id "MSTRG.2582"; transcript_id "ENSSSCT00000049984"; ref_gene_id "ENSSSCG00000037071";
1	StringTie	transcript	73130880	73131199	1000	+	.	gene_id "MSTRG.2582"; transcript_id "ENSSSCT00000039523"; ref_gene_id "ENSSSCG00000037071";
1	StringTie	transcript	73119759	73124357	1000	-	.	gene_id "MSTRG.2588"; transcript_id "ENSSSCT00000036499"; ref_gene_id "ENSSSCG00000031023";
1	StringTie	transcript	73162374	73174644	1000	+	.	gene_id "MSTRG.2591"; transcript_id "MSTRG.2591.1";
1	StringTie	transcript	73162374	73174644	1000	+	.	gene_id "MSTRG.2591"; transcript_id "ENSSSCT00000059292"; gene_name "C6orf203"; ref_gene_id "ENSSSCG00000037985";
1	StringTie	transcript	73164544	73174164	1000	+	.	gene_id "MSTRG.2591"; transcript_id "ENSSSCT00000042798"; gene_name "C6orf203"; ref_gene_id "ENSSSCG00000037985";
1	StringTie	transcript	73184755	73221556	1000	-	.	gene_id "MSTRG.2593"; transcript_id "ENSSSCT00000058645"; gene_name "BEND3"; ref_gene_id "ENSSSCG00000031159";
1	StringTie	transcript	73188364	73224834	1000	-	.	gene_id "MSTRG.2593"; transcript_id "ENSSSCT00000065147"; gene_name "BEND3"; ref_gene_id "ENSSSCG00000031159";
1	StringTie	transcript	74000950	74078610	1000	-	.	gene_id "MSTRG.2624"; transcript_id "ENSSSCT00000004844"; gene_name "SEC63"; ref_gene_id "ENSSSCG00000004382";
1	StringTie	transcript	74002824	74078553	1000	-	.	gene_id "MSTRG.2624"; transcript_id "ENSSSCT00000056557"; gene_name "SEC63"; ref_gene_id "ENSSSCG00000004382";
1	StringTie	transcript	74002824	74078553	1000	-	.	gene_id "MSTRG.2624"; transcript_id "ENSSSCT00000057333"; gene_name "SEC63"; ref_gene_id "ENSSSCG00000004382";
1	StringTie	transcript	74003430	74078553	1000	-	.	gene_id "MSTRG.2624"; transcript_id "MSTRG.2624.4";
1	StringTie	transcript	74003451	74063737	1000	-	.	gene_id "MSTRG.2624"; transcript_id "MSTRG.2624.5";
1	StringTie	transcript	74003452	74063856	1000	-	.	gene_id "MSTRG.2624"; transcript_id "MSTRG.2624.6";
1	StringTie	transcript	74139330	74181165	1000	-	.	gene_id "MSTRG.2631"; transcript_id "ENSSSCT00000004845"; gene_name "OSTM1"; ref_gene_id "ENSSSCG00000004383";
1	StringTie	transcript	74139330	74181088	1000	-	.	gene_id "MSTRG.2631"; transcript_id "ENSSSCT00000044855"; gene_name "OSTM1"; ref_gene_id "ENSSSCG00000004383";
1	StringTie	transcript	74139331	74181088	1000	-	.	gene_id "MSTRG.2631"; transcript_id "MSTRG.2631.3";
1	StringTie	transcript	74306450	74349466	1000	-	.	gene_id "MSTRG.2639"; transcript_id "MSTRG.2639.1";
1	StringTie	transcript	74306450	74349466	1000	-	.	gene_id "MSTRG.2639"; transcript_id "ENSSSCT00000004847"; gene_name "SNX3"; ref_gene_id "ENSSSCG00000004385";
1	StringTie	transcript	74917254	75066499	1000	+	.	gene_id "MSTRG.2650"; transcript_id "MSTRG.2650.1";
1	StringTie	transcript	74919008	74946961	1000	+	.	gene_id "MSTRG.2650"; transcript_id "MSTRG.2650.2";
1	StringTie	transcript	74923743	75078661	1000	+	.	gene_id "MSTRG.2650"; transcript_id "MSTRG.2650.3";
1	StringTie	transcript	74923743	75020180	1000	+	.	gene_id "MSTRG.2650"; transcript_id "MSTRG.2650.4";
1	StringTie	transcript	74923745	74948813	1000	+	.	gene_id "MSTRG.2650"; transcript_id "MSTRG.2650.5";
1	StringTie	transcript	74923781	74960494	1000	+	.	gene_id "MSTRG.2650"; transcript_id "MSTRG.2650.6";
1	StringTie	transcript	74923781	75066500	1000	+	.	gene_id "MSTRG.2650"; transcript_id "MSTRG.2650.7";
1	StringTie	transcript	74923783	74949853	1000	+	.	gene_id "MSTRG.2650"; transcript_id "MSTRG.2650.8";
1	StringTie	transcript	74923783	74949853	1000	+	.	gene_id "MSTRG.2650"; transcript_id "MSTRG.2650.9";
1	StringTie	transcript	74923784	75019570	1000	+	.	gene_id "MSTRG.2650"; transcript_id "MSTRG.2650.10";
1	StringTie	transcript	74923802	74955575	1000	+	.	gene_id "MSTRG.2650"; transcript_id "MSTRG.2650.11";
1	StringTie	transcript	74923808	74949836	1000	+	.	gene_id "MSTRG.2650"; transcript_id "MSTRG.2650.12";
1	StringTie	transcript	74923831	75066498	1000	+	.	gene_id "MSTRG.2650"; transcript_id "MSTRG.2650.13";
1	StringTie	transcript	74923831	75078468	1000	+	.	gene_id "MSTRG.2650"; transcript_id "MSTRG.2650.14";
1	StringTie	transcript	74923831	75041844	1000	+	.	gene_id "MSTRG.2650"; transcript_id "ENSSSCT00000004851"; ref_gene_id "ENSSSCG00000004388";
1	StringTie	transcript	74930300	74960494	1000	+	.	gene_id "MSTRG.2650"; transcript_id "ENSSSCT00000058439"; ref_gene_id "ENSSSCG00000038818";
1	StringTie	transcript	74973895	75078468	1000	+	.	gene_id "MSTRG.2650"; transcript_id "ENSSSCT00000056166"; ref_gene_id "ENSSSCG00000004388";
1	StringTie	transcript	74973895	75078468	1000	+	.	gene_id "MSTRG.2650"; transcript_id "ENSSSCT00000060669"; ref_gene_id "ENSSSCG00000004388";
1	StringTie	transcript	75029978	75066500	1000	+	.	gene_id "MSTRG.2650"; transcript_id "MSTRG.2650.19";
1	StringTie	transcript	75029979	75034651	1000	+	.	gene_id "MSTRG.2650"; transcript_id "MSTRG.2650.20";
1	StringTie	transcript	75029979	75066500	1000	+	.	gene_id "MSTRG.2650"; transcript_id "MSTRG.2650.21";
1	StringTie	transcript	75029979	75057027	1000	+	.	gene_id "MSTRG.2650"; transcript_id "MSTRG.2650.22";
1	StringTie	transcript	75031358	75066498	1000	+	.	gene_id "MSTRG.2650"; transcript_id "MSTRG.2650.23";
1	StringTie	transcript	75031358	75066498	1000	+	.	gene_id "MSTRG.2650"; transcript_id "MSTRG.2650.24";
1	StringTie	transcript	75032005	75064798	1000	+	.	gene_id "MSTRG.2650"; transcript_id "MSTRG.2650.25";
1	StringTie	transcript	75032013	75057025	1000	+	.	gene_id "MSTRG.2650"; transcript_id "MSTRG.2650.26";
1	StringTie	transcript	75033096	75035659	1000	-	.	gene_id "MSTRG.2651"; transcript_id "MSTRG.2651.1";
1	StringTie	transcript	75033096	75078002	1000	-	.	gene_id "MSTRG.2651"; transcript_id "MSTRG.2651.2";
1	StringTie	transcript	75056562	75169987	1000	-	.	gene_id "MSTRG.2651"; transcript_id "ENSSSCT00000066418"; gene_name "SESN1"; ref_gene_id "ENSSSCG00000004390";
1	StringTie	transcript	75056562	75170379	1000	-	.	gene_id "MSTRG.2651"; transcript_id "ENSSSCT00000039962"; gene_name "SESN1"; ref_gene_id "ENSSSCG00000004390";
1	StringTie	transcript	75056731	75078002	1000	-	.	gene_id "MSTRG.2651"; transcript_id "MSTRG.2651.5";
1	StringTie	transcript	75056733	75078884	1000	-	.	gene_id "MSTRG.2651"; transcript_id "MSTRG.2651.6";
1	StringTie	transcript	75056733	75078915	1000	-	.	gene_id "MSTRG.2651"; transcript_id "ENSSSCT00000004853"; gene_name "SESN1"; ref_gene_id "ENSSSCG00000004390";
1	StringTie	transcript	75088116	75170853	1000	-	.	gene_id "MSTRG.2651"; transcript_id "MSTRG.2651.8";
1	StringTie	transcript	75088139	75170353	1000	-	.	gene_id "MSTRG.2651"; transcript_id "MSTRG.2651.9";
1	StringTie	transcript	75120372	75170853	1000	-	.	gene_id "MSTRG.2651"; transcript_id "MSTRG.2651.10";
1	StringTie	transcript	75121477	75170619	1000	-	.	gene_id "MSTRG.2651"; transcript_id "MSTRG.2651.11";
1	StringTie	transcript	75121945	75169987	1000	-	.	gene_id "MSTRG.2651"; transcript_id "MSTRG.2651.12";
1	StringTie	transcript	75142130	75170341	1000	-	.	gene_id "MSTRG.2651"; transcript_id "MSTRG.2651.13";
1	StringTie	transcript	75146877	75169987	1000	-	.	gene_id "MSTRG.2651"; transcript_id "MSTRG.2651.14";
1	StringTie	transcript	75152770	75170853	1000	-	.	gene_id "MSTRG.2651"; transcript_id "MSTRG.2651.15";
1	StringTie	transcript	75170441	75227032	1000	+	.	gene_id "MSTRG.2657"; transcript_id "MSTRG.2657.1";
1	StringTie	transcript	75170441	75227032	1000	+	.	gene_id "MSTRG.2657"; transcript_id "MSTRG.2657.2";
1	StringTie	transcript	75170603	75227032	1000	+	.	gene_id "MSTRG.2657"; transcript_id "MSTRG.2657.3";
1	StringTie	transcript	75170955	75227032	1000	+	.	gene_id "MSTRG.2657"; transcript_id "MSTRG.2657.4";
1	StringTie	transcript	75171048	75227032	1000	+	.	gene_id "MSTRG.2657"; transcript_id "ENSSSCT00000004854"; gene_name "CEP57L1"; ref_gene_id "ENSSSCG00000004391";
1	StringTie	transcript	75173666	75227032	1000	+	.	gene_id "MSTRG.2657"; transcript_id "MSTRG.2657.6";
1	StringTie	transcript	75223835	75226981	1000	+	.	gene_id "MSTRG.2657"; transcript_id "MSTRG.2657.7";
1	StringTie	transcript	76391112	76417944	1000	-	.	gene_id "MSTRG.2665"; transcript_id "ENSSSCT00000054477"; gene_name "DDO"; ref_gene_id "ENSSSCG00000004401";
1	StringTie	transcript	76391112	76417310	1000	-	.	gene_id "MSTRG.2665"; transcript_id "ENSSSCT00000004864"; gene_name "DDO"; ref_gene_id "ENSSSCG00000004401";
1	StringTie	transcript	76391997	76417944	1000	-	.	gene_id "MSTRG.2665"; transcript_id "ENSSSCT00000052391"; gene_name "DDO"; ref_gene_id "ENSSSCG00000004401";
1	StringTie	transcript	76410560	76417182	1000	-	.	gene_id "MSTRG.2665"; transcript_id "MSTRG.2665.4";
1	StringTie	transcript	76107530	76179640	1000	-	.	gene_id "MSTRG.2666"; transcript_id "ENSSSCT00000046169"; gene_name "WASF1"; ref_gene_id "ENSSSCG00000004404";
1	StringTie	transcript	76107597	76179966	1000	-	.	gene_id "MSTRG.2666"; transcript_id "ENSSSCT00000004867"; gene_name "WASF1"; ref_gene_id "ENSSSCG00000004404";
1	StringTie	transcript	76107597	76180306	1000	-	.	gene_id "MSTRG.2666"; transcript_id "ENSSSCT00000055065"; gene_name "WASF1"; ref_gene_id "ENSSSCG00000004404";
1	StringTie	transcript	76107607	76179964	1000	-	.	gene_id "MSTRG.2666"; transcript_id "MSTRG.2666.4";
1	StringTie	transcript	76107772	76180306	1000	-	.	gene_id "MSTRG.2666"; transcript_id "MSTRG.2666.5";
1	StringTie	transcript	76107816	76179966	1000	-	.	gene_id "MSTRG.2666"; transcript_id "MSTRG.2666.6";
1	StringTie	transcript	76114947	76382651	1000	-	.	gene_id "MSTRG.2666"; transcript_id "MSTRG.2666.7";
1	StringTie	transcript	76217320	76367719	1000	-	.	gene_id "MSTRG.2666"; transcript_id "ENSSSCT00000037630"; gene_name "METTL24"; ref_gene_id "ENSSSCG00000004402";
1	StringTie	transcript	76248040	76382193	1000	-	.	gene_id "MSTRG.2666"; transcript_id "MSTRG.2666.9";
1	StringTie	transcript	76248278	76367756	1000	-	.	gene_id "MSTRG.2666"; transcript_id "ENSSSCT00000043886"; gene_name "METTL24"; ref_gene_id "ENSSSCG00000004402";
1	StringTie	transcript	76249537	76367719	1000	-	.	gene_id "MSTRG.2666"; transcript_id "ENSSSCT00000004865"; gene_name "METTL24"; ref_gene_id "ENSSSCG00000004402";
1	StringTie	transcript	76250026	76381486	1000	-	.	gene_id "MSTRG.2666"; transcript_id "MSTRG.2666.12";
1	StringTie	transcript	76250940	76381485	1000	-	.	gene_id "MSTRG.2666"; transcript_id "MSTRG.2666.13";
1	StringTie	transcript	76279740	76329902	1000	-	.	gene_id "MSTRG.2666"; transcript_id "MSTRG.2666.14";
1	StringTie	transcript	76292713	76382483	1000	-	.	gene_id "MSTRG.2666"; transcript_id "MSTRG.2666.15";
1	StringTie	transcript	76179164	76234685	1000	+	.	gene_id "MSTRG.2667"; transcript_id "ENSSSCT00000004866"; gene_name "CDC40"; ref_gene_id "ENSSSCG00000004403";
1	StringTie	transcript	76180004	76234685	1000	+	.	gene_id "MSTRG.2667"; transcript_id "MSTRG.2667.2";
1	StringTie	transcript	76180424	76234685	1000	+	.	gene_id "MSTRG.2667"; transcript_id "MSTRG.2667.3";
1	StringTie	transcript	76180424	76232955	1000	+	.	gene_id "MSTRG.2667"; transcript_id "ENSSSCT00000046475"; gene_name "CDC40"; ref_gene_id "ENSSSCG00000004403";
1	StringTie	transcript	76180451	76214126	1000	+	.	gene_id "MSTRG.2667"; transcript_id "MSTRG.2667.5";
1	StringTie	transcript	76186048	76234685	1000	+	.	gene_id "MSTRG.2667"; transcript_id "MSTRG.2667.6";
1	StringTie	transcript	76186143	76234685	1000	+	.	gene_id "MSTRG.2667"; transcript_id "MSTRG.2667.7";
1	StringTie	transcript	76589052	76793392	1000	-	.	gene_id "MSTRG.2679"; transcript_id "ENSSSCT00000044968"; gene_name "CDK19"; ref_gene_id "ENSSSCG00000037424";
1	StringTie	transcript	76589052	76793380	1000	-	.	gene_id "MSTRG.2679"; transcript_id "ENSSSCT00000057673"; gene_name "CDK19"; ref_gene_id "ENSSSCG00000037424";
1	StringTie	transcript	76592664	76793434	1000	-	.	gene_id "MSTRG.2679"; transcript_id "MSTRG.2679.3";
1	StringTie	transcript	76592664	76750287	1000	-	.	gene_id "MSTRG.2679"; transcript_id "ENSSSCT00000059751"; gene_name "CDK19"; ref_gene_id "ENSSSCG00000037424";
1	StringTie	transcript	76593241	76793931	1000	-	.	gene_id "MSTRG.2679"; transcript_id "ENSSSCT00000053920"; gene_name "CDK19"; ref_gene_id "ENSSSCG00000037424";
1	StringTie	transcript	76593241	76793931	1000	-	.	gene_id "MSTRG.2679"; transcript_id "ENSSSCT00000046900"; gene_name "CDK19"; ref_gene_id "ENSSSCG00000037424";
1	StringTie	transcript	76593241	76750287	1000	-	.	gene_id "MSTRG.2679"; transcript_id "ENSSSCT00000004858"; gene_name "CDK19"; ref_gene_id "ENSSSCG00000037424";
1	StringTie	transcript	76599116	76750288	1000	-	.	gene_id "MSTRG.2679"; transcript_id "MSTRG.2679.8";
1	StringTie	transcript	76599116	76750288	1000	-	.	gene_id "MSTRG.2679"; transcript_id "MSTRG.2679.9";
1	StringTie	transcript	76625087	76750288	1000	-	.	gene_id "MSTRG.2679"; transcript_id "MSTRG.2679.10";
1	StringTie	transcript	76693462	76793485	1000	-	.	gene_id "MSTRG.2679"; transcript_id "MSTRG.2679.11";
1	StringTie	transcript	76693474	76793424	1000	-	.	gene_id "MSTRG.2679"; transcript_id "MSTRG.2679.12";
1	StringTie	transcript	76721998	76750288	1000	-	.	gene_id "MSTRG.2679"; transcript_id "MSTRG.2679.13";
1	StringTie	transcript	76721998	76793469	1000	-	.	gene_id "MSTRG.2679"; transcript_id "MSTRG.2679.14";
1	StringTie	transcript	76721998	76750288	1000	-	.	gene_id "MSTRG.2679"; transcript_id "MSTRG.2679.15";
1	StringTie	transcript	77584483	77810646	1000	-	.	gene_id "MSTRG.2702"; transcript_id "MSTRG.2702.1";
1	StringTie	transcript	77584483	77710381	1000	-	.	gene_id "MSTRG.2702"; transcript_id "ENSSSCT00000034071"; gene_name "FYN"; ref_gene_id "ENSSSCG00000004421";
1	StringTie	transcript	77584483	77710381	1000	-	.	gene_id "MSTRG.2702"; transcript_id "ENSSSCT00000034742"; gene_name "FYN"; ref_gene_id "ENSSSCG00000004421";
1	StringTie	transcript	77585448	77810289	1000	-	.	gene_id "MSTRG.2702"; transcript_id "ENSSSCT00000004886"; gene_name "FYN"; ref_gene_id "ENSSSCG00000004421";
1	StringTie	transcript	77585448	77810575	1000	-	.	gene_id "MSTRG.2702"; transcript_id "ENSSSCT00000004885"; gene_name "FYN"; ref_gene_id "ENSSSCG00000004421";
1	StringTie	transcript	77585539	77786805	1000	-	.	gene_id "MSTRG.2702"; transcript_id "ENSSSCT00000004884"; gene_name "FYN"; ref_gene_id "ENSSSCG00000004421";
1	StringTie	transcript	77585914	77642342	1000	-	.	gene_id "MSTRG.2702"; transcript_id "ENSSSCT00000036277"; gene_name "FYN"; ref_gene_id "ENSSSCG00000004421";
1	StringTie	transcript	75272050	75431503	1000	+	.	gene_id "MSTRG.2709"; transcript_id "ENSSSCT00000024443"; ref_gene_id "ENSSSCG00000004415";
1	StringTie	transcript	75273331	75431503	1000	+	.	gene_id "MSTRG.2709"; transcript_id "ENSSSCT00000004878"; ref_gene_id "ENSSSCG00000004415";
1	StringTie	transcript	75277835	75347394	1000	+	.	gene_id "MSTRG.2709"; transcript_id "MSTRG.2709.3";
1	StringTie	transcript	75277835	75342093	1000	+	.	gene_id "MSTRG.2709"; transcript_id "MSTRG.2709.4";
1	StringTie	transcript	75281501	75347394	1000	+	.	gene_id "MSTRG.2709"; transcript_id "MSTRG.2709.5";
1	StringTie	transcript	75325470	75347399	1000	+	.	gene_id "MSTRG.2709"; transcript_id "MSTRG.2709.6";
1	StringTie	transcript	75332368	75349077	1000	+	.	gene_id "MSTRG.2709"; transcript_id "MSTRG.2709.7";
1	StringTie	transcript	75332368	75349077	1000	+	.	gene_id "MSTRG.2709"; transcript_id "MSTRG.2709.8";
1	StringTie	transcript	75332971	75347327	1000	+	.	gene_id "MSTRG.2709"; transcript_id "MSTRG.2709.9";
1	StringTie	transcript	75333287	75347283	1000	+	.	gene_id "MSTRG.2709"; transcript_id "MSTRG.2709.10";
1	StringTie	transcript	75336136	75347394	1000	+	.	gene_id "MSTRG.2709"; transcript_id "MSTRG.2709.11";
1	StringTie	transcript	75336236	75347341	1000	+	.	gene_id "MSTRG.2709"; transcript_id "MSTRG.2709.12";
1	StringTie	transcript	75363360	75431598	1000	+	.	gene_id "MSTRG.2709"; transcript_id "MSTRG.2709.13";
1	StringTie	transcript	75363389	75431627	1000	+	.	gene_id "MSTRG.2709"; transcript_id "MSTRG.2709.14";
1	StringTie	transcript	75363421	75431862	1000	+	.	gene_id "MSTRG.2709"; transcript_id "MSTRG.2709.15";
1	StringTie	transcript	75363421	75431853	1000	+	.	gene_id "MSTRG.2709"; transcript_id "MSTRG.2709.16";
1	StringTie	transcript	75363422	75397753	1000	+	.	gene_id "MSTRG.2709"; transcript_id "MSTRG.2709.17";
1	StringTie	transcript	75363424	75431588	1000	+	.	gene_id "MSTRG.2709"; transcript_id "MSTRG.2709.18";
1	StringTie	transcript	75363430	75431862	1000	+	.	gene_id "MSTRG.2709"; transcript_id "MSTRG.2709.19";
1	StringTie	transcript	75363430	75431862	1000	+	.	gene_id "MSTRG.2709"; transcript_id "MSTRG.2709.20";
1	StringTie	transcript	75363478	75431858	1000	+	.	gene_id "MSTRG.2709"; transcript_id "MSTRG.2709.21";
1	StringTie	transcript	75363478	75373299	1000	+	.	gene_id "MSTRG.2709"; transcript_id "MSTRG.2709.22";
1	StringTie	transcript	75363478	75431858	1000	+	.	gene_id "MSTRG.2709"; transcript_id "MSTRG.2709.23";
1	StringTie	transcript	75363478	75431853	1000	+	.	gene_id "MSTRG.2709"; transcript_id "MSTRG.2709.24";
1	StringTie	transcript	75363522	75431588	1000	+	.	gene_id "MSTRG.2709"; transcript_id "MSTRG.2709.25";
1	StringTie	transcript	75364215	75431814	1000	+	.	gene_id "MSTRG.2709"; transcript_id "MSTRG.2709.26";
1	StringTie	transcript	75376786	75431627	1000	+	.	gene_id "MSTRG.2709"; transcript_id "MSTRG.2709.27";
1	StringTie	transcript	75416752	75431627	1000	+	.	gene_id "MSTRG.2709"; transcript_id "MSTRG.2709.28";
1	StringTie	transcript	75416912	75431850	1000	+	.	gene_id "MSTRG.2709"; transcript_id "MSTRG.2709.29";
1	StringTie	transcript	75419597	75431571	1000	+	.	gene_id "MSTRG.2709"; transcript_id "MSTRG.2709.30";
1	StringTie	transcript	75508298	75512153	1000	+	.	gene_id "MSTRG.2722"; transcript_id "ENSSSCT00000004871"; gene_name "SMPD2"; ref_gene_id "ENSSSCG00000004408";
1	StringTie	transcript	75557999	75561529	1000	-	.	gene_id "MSTRG.2725"; transcript_id "MSTRG.2725.1";
1	StringTie	transcript	75557999	75619444	1000	-	.	gene_id "MSTRG.2725"; transcript_id "MSTRG.2725.2";
1	StringTie	transcript	75558059	75560920	1000	-	.	gene_id "MSTRG.2725"; transcript_id "MSTRG.2725.3";
1	StringTie	transcript	75558172	75560542	1000	-	.	gene_id "MSTRG.2725"; transcript_id "MSTRG.2725.4";
1	StringTie	transcript	75558532	75693492	1000	-	.	gene_id "MSTRG.2725"; transcript_id "MSTRG.2725.5";
1	StringTie	transcript	75558532	75572860	1000	-	.	gene_id "MSTRG.2725"; transcript_id "ENSSSCT00000004873"; ref_gene_id "ENSSSCG00000004410";
1	StringTie	transcript	75580337	75619434	1000	-	.	gene_id "MSTRG.2725"; transcript_id "MSTRG.2725.7";
1	StringTie	transcript	75585223	75626528	1000	-	.	gene_id "MSTRG.2725"; transcript_id "MSTRG.2725.8";
1	StringTie	transcript	75597071	75683949	1000	-	.	gene_id "MSTRG.2725"; transcript_id "ENSSSCT00000045750"; ref_gene_id "ENSSSCG00000033739";
1	StringTie	transcript	75607895	75619453	1000	-	.	gene_id "MSTRG.2725"; transcript_id "MSTRG.2725.10";
1	StringTie	transcript	75624232	75693533	1000	-	.	gene_id "MSTRG.2725"; transcript_id "MSTRG.2725.11";
1	StringTie	transcript	75624232	75694118	1000	-	.	gene_id "MSTRG.2725"; transcript_id "MSTRG.2725.12";
1	StringTie	transcript	75624270	75646446	1000	-	.	gene_id "MSTRG.2725"; transcript_id "MSTRG.2725.13";
1	StringTie	transcript	75624270	75693409	1000	-	.	gene_id "MSTRG.2725"; transcript_id "MSTRG.2725.14";
1	StringTie	transcript	75626265	75636279	1000	-	.	gene_id "MSTRG.2725"; transcript_id "MSTRG.2725.15";
1	StringTie	transcript	75626297	75694154	1000	-	.	gene_id "MSTRG.2725"; transcript_id "MSTRG.2725.16";
1	StringTie	transcript	75626461	75694151	1000	-	.	gene_id "MSTRG.2725"; transcript_id "MSTRG.2725.17";
1	StringTie	transcript	75664946	75688310	1000	-	.	gene_id "MSTRG.2725"; transcript_id "MSTRG.2725.18";
1	StringTie	transcript	75664964	75694113	1000	-	.	gene_id "MSTRG.2725"; transcript_id "MSTRG.2725.19";
1	StringTie	transcript	75680002	75693533	1000	-	.	gene_id "MSTRG.2725"; transcript_id "MSTRG.2725.20";
1	StringTie	transcript	75680002	75694114	1000	-	.	gene_id "MSTRG.2725"; transcript_id "MSTRG.2725.21";
1	StringTie	transcript	75680046	75694154	1000	-	.	gene_id "MSTRG.2725"; transcript_id "MSTRG.2725.22";
1	StringTie	transcript	75680285	75694394	1000	-	.	gene_id "MSTRG.2725"; transcript_id "MSTRG.2725.23";
1	StringTie	transcript	75680965	75694168	1000	-	.	gene_id "MSTRG.2725"; transcript_id "MSTRG.2725.24";
1	StringTie	transcript	75681141	75688303	1000	-	.	gene_id "MSTRG.2725"; transcript_id "MSTRG.2725.25";
1	StringTie	transcript	75681157	75688302	1000	-	.	gene_id "MSTRG.2725"; transcript_id "MSTRG.2725.26";
1	StringTie	transcript	75681162	75694114	1000	-	.	gene_id "MSTRG.2725"; transcript_id "MSTRG.2725.27";
1	StringTie	transcript	75681162	75693409	1000	-	.	gene_id "MSTRG.2725"; transcript_id "MSTRG.2725.28";
1	StringTie	transcript	75681178	75693371	1000	-	.	gene_id "MSTRG.2725"; transcript_id "MSTRG.2725.29";
1	StringTie	transcript	75693531	75846863	1000	+	.	gene_id "MSTRG.2733"; transcript_id "ENSSSCT00000047387"; gene_name "FIG4"; ref_gene_id "ENSSSCG00000004405";
1	StringTie	transcript	75693531	75846863	1000	+	.	gene_id "MSTRG.2733"; transcript_id "ENSSSCT00000031596"; gene_name "FIG4"; ref_gene_id "ENSSSCG00000004405";
1	StringTie	transcript	75693694	75813175	1000	+	.	gene_id "MSTRG.2733"; transcript_id "MSTRG.2733.3";
1	StringTie	transcript	75694112	75813966	1000	+	.	gene_id "MSTRG.2733"; transcript_id "MSTRG.2733.4";
1	StringTie	transcript	75694112	75792454	1000	+	.	gene_id "MSTRG.2733"; transcript_id "MSTRG.2733.5";
1	StringTie	transcript	75694155	75792462	1000	+	.	gene_id "MSTRG.2733"; transcript_id "MSTRG.2733.6";
1	StringTie	transcript	75694155	75774469	1000	+	.	gene_id "MSTRG.2733"; transcript_id "MSTRG.2733.7";
1	StringTie	transcript	75694190	75773972	1000	+	.	gene_id "MSTRG.2733"; transcript_id "MSTRG.2733.8";
1	StringTie	transcript	75694204	75847515	1000	+	.	gene_id "MSTRG.2733"; transcript_id "ENSSSCT00000004868"; gene_name "FIG4"; ref_gene_id "ENSSSCG00000004405";
1	StringTie	transcript	75694269	75768676	1000	+	.	gene_id "MSTRG.2733"; transcript_id "MSTRG.2733.10";
1	StringTie	transcript	75694274	75812977	1000	+	.	gene_id "MSTRG.2733"; transcript_id "MSTRG.2733.11";
1	StringTie	transcript	75694274	75792308	1000	+	.	gene_id "MSTRG.2733"; transcript_id "MSTRG.2733.12";
1	StringTie	transcript	75717023	75813039	1000	+	.	gene_id "MSTRG.2733"; transcript_id "MSTRG.2733.13";
1	StringTie	transcript	78018433	78048438	1000	-	.	gene_id "MSTRG.2743"; transcript_id "MSTRG.2743.1";
1	StringTie	transcript	78018433	78048438	1000	-	.	gene_id "MSTRG.2743"; transcript_id "MSTRG.2743.2";
1	StringTie	transcript	78018433	78048438	1000	-	.	gene_id "MSTRG.2743"; transcript_id "MSTRG.2743.3";
1	StringTie	transcript	78018433	78048438	1000	-	.	gene_id "MSTRG.2743"; transcript_id "ENSSSCT00000004888"; gene_name "TUBE1"; ref_gene_id "ENSSSCG00000004423";
1	StringTie	transcript	78024116	78048438	1000	-	.	gene_id "MSTRG.2743"; transcript_id "MSTRG.2743.5";
1	StringTie	transcript	78034971	78065708	1000	+	.	gene_id "MSTRG.2744"; transcript_id "MSTRG.2744.1";
1	StringTie	transcript	78048480	78066722	1000	+	.	gene_id "MSTRG.2744"; transcript_id "ENSSSCT00000044947"; gene_name "FAM229B"; ref_gene_id "ENSSSCG00000036621";
1	StringTie	transcript	78048480	78066722	1000	+	.	gene_id "MSTRG.2744"; transcript_id "ENSSSCT00000065221"; gene_name "FAM229B"; ref_gene_id "ENSSSCG00000036621";
1	StringTie	transcript	78053805	78065723	1000	+	.	gene_id "MSTRG.2744"; transcript_id "MSTRG.2744.4";
1	StringTie	transcript	79789752	79796128	1000	+	.	gene_id "MSTRG.2785"; transcript_id "ENSSSCT00000038674"; gene_name "MARCKS"; ref_gene_id "ENSSSCG00000037803";
1	StringTie	transcript	79791572	79792464	1000	+	.	gene_id "MSTRG.2785"; transcript_id "MSTRG.2785.2";
1	StringTie	transcript	79791579	79795898	1000	+	.	gene_id "MSTRG.2785"; transcript_id "MSTRG.2785.3";
1	StringTie	transcript	76839664	76868280	1000	+	.	gene_id "MSTRG.2787"; transcript_id "MSTRG.2787.1";
1	StringTie	transcript	76839731	76863722	1000	+	.	gene_id "MSTRG.2787"; transcript_id "ENSSSCT00000004855"; gene_name "AMD1"; ref_gene_id "ENSSSCG00000004392";
1	StringTie	transcript	76896823	76909760	1000	+	.	gene_id "MSTRG.2790"; transcript_id "MSTRG.2790.1";
1	StringTie	transcript	76896823	76904811	1000	+	.	gene_id "MSTRG.2790"; transcript_id "MSTRG.2790.2";
1	StringTie	transcript	76896823	76909858	1000	+	.	gene_id "MSTRG.2790"; transcript_id "ENSSSCT00000004856"; gene_name "GTF3C6"; ref_gene_id "ENSSSCG00000004393";
1	StringTie	transcript	76897022	76909737	1000	+	.	gene_id "MSTRG.2790"; transcript_id "MSTRG.2790.4";
1	StringTie	transcript	76913391	76959224	1000	+	.	gene_id "MSTRG.2792"; transcript_id "MSTRG.2792.1";
1	StringTie	transcript	76913391	76959224	1000	+	.	gene_id "MSTRG.2792"; transcript_id "MSTRG.2792.2";
1	StringTie	transcript	76913394	76959224	1000	+	.	gene_id "MSTRG.2792"; transcript_id "MSTRG.2792.3";
1	StringTie	transcript	76916140	76961489	1000	+	.	gene_id "MSTRG.2792"; transcript_id "MSTRG.2792.4";
1	StringTie	transcript	76916159	76959224	1000	+	.	gene_id "MSTRG.2792"; transcript_id "MSTRG.2792.5";
1	StringTie	transcript	76917171	76959224	1000	+	.	gene_id "MSTRG.2792"; transcript_id "MSTRG.2792.6";
1	StringTie	transcript	76917171	76960111	1000	+	.	gene_id "MSTRG.2792"; transcript_id "ENSSSCT00000043824"; gene_name "RPF2"; ref_gene_id "ENSSSCG00000004394";
1	StringTie	transcript	76917224	76959224	1000	+	.	gene_id "MSTRG.2792"; transcript_id "ENSSSCT00000004857"; gene_name "RPF2"; ref_gene_id "ENSSSCG00000004394";
1	StringTie	transcript	76967214	76991792	1000	+	.	gene_id "MSTRG.2796"; transcript_id "MSTRG.2796.1";
1	StringTie	transcript	76967214	77090748	1000	+	.	gene_id "MSTRG.2796"; transcript_id "MSTRG.2796.2";
1	StringTie	transcript	76998318	77092413	1000	+	.	gene_id "MSTRG.2796"; transcript_id "MSTRG.2796.3";
1	StringTie	transcript	76998318	77091817	1000	+	.	gene_id "MSTRG.2796"; transcript_id "MSTRG.2796.4";
1	StringTie	transcript	76998385	77131431	1000	+	.	gene_id "MSTRG.2796"; transcript_id "ENSSSCT00000022616"; gene_name "MFSD4B"; ref_gene_id "ENSSSCG00000004419";
1	StringTie	transcript	76998385	77131431	1000	+	.	gene_id "MSTRG.2796"; transcript_id "MSTRG.2796.6";
1	StringTie	transcript	76998385	77097350	1000	+	.	gene_id "MSTRG.2796"; transcript_id "MSTRG.2796.7";
1	StringTie	transcript	76998385	77131431	1000	+	.	gene_id "MSTRG.2796"; transcript_id "MSTRG.2796.8";
1	StringTie	transcript	76998385	77131449	1000	+	.	gene_id "MSTRG.2796"; transcript_id "MSTRG.2796.9";
1	StringTie	transcript	76998572	77138524	1000	+	.	gene_id "MSTRG.2796"; transcript_id "ENSSSCT00000004880"; gene_name "MFSD4B"; ref_gene_id "ENSSSCG00000004419";
1	StringTie	transcript	76998572	77164387	1000	+	.	gene_id "MSTRG.2796"; transcript_id "ENSSSCT00000028340"; gene_name "MFSD4B"; ref_gene_id "ENSSSCG00000004419";
1	StringTie	transcript	77020853	77131431	1000	+	.	gene_id "MSTRG.2796"; transcript_id "MSTRG.2796.12";
1	StringTie	transcript	77089100	77097459	1000	+	.	gene_id "MSTRG.2796"; transcript_id "MSTRG.2796.13";
1	StringTie	transcript	77091348	77131449	1000	+	.	gene_id "MSTRG.2796"; transcript_id "MSTRG.2796.14";
1	StringTie	transcript	77091348	77131449	1000	+	.	gene_id "MSTRG.2796"; transcript_id "MSTRG.2796.15";
1	StringTie	transcript	77097181	77116987	1000	+	.	gene_id "MSTRG.2796"; transcript_id "MSTRG.2796.16";
1	StringTie	transcript	77125398	77139949	1000	+	.	gene_id "MSTRG.2796"; transcript_id "MSTRG.2796.17";
1	StringTie	transcript	77125469	77139534	1000	+	.	gene_id "MSTRG.2796"; transcript_id "MSTRG.2796.18";
1	StringTie	transcript	77129180	77131431	1000	+	.	gene_id "MSTRG.2796"; transcript_id "MSTRG.2796.19";
1	StringTie	transcript	77155837	77183672	1000	+	.	gene_id "MSTRG.2796"; transcript_id "MSTRG.2796.20";
1	StringTie	transcript	77156718	77176923	1000	+	.	gene_id "MSTRG.2796"; transcript_id "MSTRG.2796.21";
1	StringTie	transcript	77159310	77171084	1000	+	.	gene_id "MSTRG.2796"; transcript_id "ENSSSCT00000056064"; gene_name "MFSD4B"; ref_gene_id "ENSSSCG00000004419";
1	StringTie	transcript	77159655	77167440	1000	+	.	gene_id "MSTRG.2796"; transcript_id "ENSSSCT00000004882"; gene_name "MFSD4B"; ref_gene_id "ENSSSCG00000004419";
1	StringTie	transcript	77181167	77183811	1000	+	.	gene_id "MSTRG.2796"; transcript_id "MSTRG.2796.24";
1	StringTie	transcript	77195253	77401051	1000	-	.	gene_id "MSTRG.2807"; transcript_id "ENSSSCT00000004881"; gene_name "REV3L"; ref_gene_id "ENSSSCG00000025703";
1	StringTie	transcript	77195253	77389841	1000	-	.	gene_id "MSTRG.2807"; transcript_id "ENSSSCT00000026193"; gene_name "REV3L"; ref_gene_id "ENSSSCG00000025703";
1	StringTie	transcript	77196453	77400909	1000	-	.	gene_id "MSTRG.2807"; transcript_id "MSTRG.2807.3";
1	StringTie	transcript	77197576	77400456	1000	-	.	gene_id "MSTRG.2807"; transcript_id "ENSSSCT00000042003"; gene_name "REV3L"; ref_gene_id "ENSSSCG00000025703";
1	StringTie	transcript	77197576	77394243	1000	-	.	gene_id "MSTRG.2807"; transcript_id "ENSSSCT00000046763"; gene_name "REV3L"; ref_gene_id "ENSSSCG00000025703";
1	StringTie	transcript	77197576	77389841	1000	-	.	gene_id "MSTRG.2807"; transcript_id "ENSSSCT00000061586"; gene_name "REV3L"; ref_gene_id "ENSSSCG00000025703";
1	StringTie	transcript	77205653	77400456	1000	-	.	gene_id "MSTRG.2807"; transcript_id "MSTRG.2807.7";
1	StringTie	transcript	77272187	77401060	1000	-	.	gene_id "MSTRG.2807"; transcript_id "MSTRG.2807.8";
1	StringTie	transcript	77272187	77401060	1000	-	.	gene_id "MSTRG.2807"; transcript_id "MSTRG.2807.9";
1	StringTie	transcript	79818206	79901623	1000	-	.	gene_id "MSTRG.2822"; transcript_id "MSTRG.2822.1";
1	StringTie	transcript	79865574	79901594	1000	-	.	gene_id "MSTRG.2822"; transcript_id "MSTRG.2822.2";
1	StringTie	transcript	79866670	79901587	1000	-	.	gene_id "MSTRG.2822"; transcript_id "ENSSSCT00000004897"; gene_name "HDAC2"; ref_gene_id "ENSSSCG00000004432";
1	StringTie	transcript	79867710	79901576	1000	-	.	gene_id "MSTRG.2822"; transcript_id "MSTRG.2822.4";
1	StringTie	transcript	79867764	79876063	1000	-	.	gene_id "MSTRG.2822"; transcript_id "MSTRG.2822.5";
1	StringTie	transcript	79867850	79901453	1000	-	.	gene_id "MSTRG.2822"; transcript_id "MSTRG.2822.6";
1	StringTie	transcript	81902658	81909896	1000	-	.	gene_id "MSTRG.2890"; transcript_id "MSTRG.2890.1";
1	StringTie	transcript	81908075	81909384	1000	-	.	gene_id "MSTRG.2890"; transcript_id "ENSSSCT00000004903"; gene_name "TSPYL1"; ref_gene_id "ENSSSCG00000004438";
1	StringTie	transcript	82427956	82432839	1000	-	.	gene_id "MSTRG.2893"; transcript_id "MSTRG.2893.1";
1	StringTie	transcript	82427956	82432657	1000	-	.	gene_id "MSTRG.2893"; transcript_id "MSTRG.2893.2";
1	StringTie	transcript	82428081	82432707	1000	-	.	gene_id "MSTRG.2893"; transcript_id "ENSSSCT00000004916"; gene_name "RIPPLY2"; ref_gene_id "ENSSSCG00000004451";
1	StringTie	transcript	82085472	82091407	1000	+	.	gene_id "MSTRG.2898"; transcript_id "ENSSSCT00000054831"; gene_name "FAM26F"; ref_gene_id "ENSSSCG00000036064";
1	StringTie	transcript	82085609	82088288	1000	+	.	gene_id "MSTRG.2898"; transcript_id "MSTRG.2898.2";
1	StringTie	transcript	82109065	82117052	1000	+	.	gene_id "MSTRG.2900"; transcript_id "MSTRG.2900.1";
1	StringTie	transcript	82109065	82117052	1000	+	.	gene_id "MSTRG.2900"; transcript_id "ENSSSCT00000062615"; gene_name "FAM26E"; ref_gene_id "ENSSSCG00000031898";
1	StringTie	transcript	82150167	82155098	1000	+	.	gene_id "MSTRG.2903"; transcript_id "ENSSSCT00000004910"; ref_gene_id "ENSSSCG00000004445";
1	StringTie	transcript	82161698	82182177	1000	+	.	gene_id "MSTRG.2904"; transcript_id "ENSSSCT00000004911"; ref_gene_id "ENSSSCG00000004446";
1	StringTie	transcript	82540702	82641539	1000	+	.	gene_id "MSTRG.2923"; transcript_id "MSTRG.2923.1";
1	StringTie	transcript	82540819	82695368	1000	+	.	gene_id "MSTRG.2923"; transcript_id "ENSSSCT00000051434"; gene_name "SNAP91"; ref_gene_id "ENSSSCG00000004453";
1	StringTie	transcript	82540819	82695368	1000	+	.	gene_id "MSTRG.2923"; transcript_id "ENSSSCT00000056175"; gene_name "SNAP91"; ref_gene_id "ENSSSCG00000004453";
1	StringTie	transcript	82540819	82695368	1000	+	.	gene_id "MSTRG.2923"; transcript_id "ENSSSCT00000060105"; gene_name "SNAP91"; ref_gene_id "ENSSSCG00000004453";
1	StringTie	transcript	82540819	82695368	1000	+	.	gene_id "MSTRG.2923"; transcript_id "ENSSSCT00000038829"; gene_name "SNAP91"; ref_gene_id "ENSSSCG00000004453";
1	StringTie	transcript	82540871	82698628	1000	+	.	gene_id "MSTRG.2923"; transcript_id "MSTRG.2923.6";
1	StringTie	transcript	82540871	82698628	1000	+	.	gene_id "MSTRG.2923"; transcript_id "MSTRG.2923.7";
1	StringTie	transcript	82540958	82698693	1000	+	.	gene_id "MSTRG.2923"; transcript_id "MSTRG.2923.8";
1	StringTie	transcript	82540985	82697226	1000	+	.	gene_id "MSTRG.2923"; transcript_id "ENSSSCT00000058076"; gene_name "SNAP91"; ref_gene_id "ENSSSCG00000004453";
1	StringTie	transcript	82541056	82584298	1000	+	.	gene_id "MSTRG.2923"; transcript_id "MSTRG.2923.10";
1	StringTie	transcript	82541128	82699023	1000	+	.	gene_id "MSTRG.2923"; transcript_id "MSTRG.2923.11";
1	StringTie	transcript	82541128	82698718	1000	+	.	gene_id "MSTRG.2923"; transcript_id "MSTRG.2923.12";
1	StringTie	transcript	82541128	82699421	1000	+	.	gene_id "MSTRG.2923"; transcript_id "MSTRG.2923.13";
1	StringTie	transcript	82541128	82698519	1000	+	.	gene_id "MSTRG.2923"; transcript_id "MSTRG.2923.14";
1	StringTie	transcript	82541128	82698671	1000	+	.	gene_id "MSTRG.2923"; transcript_id "MSTRG.2923.15";
1	StringTie	transcript	82541128	82697224	1000	+	.	gene_id "MSTRG.2923"; transcript_id "ENSSSCT00000046996"; gene_name "SNAP91"; ref_gene_id "ENSSSCG00000004453";
1	StringTie	transcript	82541128	82698621	1000	+	.	gene_id "MSTRG.2923"; transcript_id "MSTRG.2923.17";
1	StringTie	transcript	82541136	82699023	1000	+	.	gene_id "MSTRG.2923"; transcript_id "MSTRG.2923.18";
1	StringTie	transcript	82541431	82584296	1000	+	.	gene_id "MSTRG.2923"; transcript_id "MSTRG.2923.19";
1	StringTie	transcript	82541435	82697227	1000	+	.	gene_id "MSTRG.2923"; transcript_id "ENSSSCT00000060709"; gene_name "SNAP91"; ref_gene_id "ENSSSCG00000004453";
1	StringTie	transcript	82541452	82641539	1000	+	.	gene_id "MSTRG.2923"; transcript_id "MSTRG.2923.21";
1	StringTie	transcript	82541586	82697220	1000	+	.	gene_id "MSTRG.2923"; transcript_id "ENSSSCT00000055987"; gene_name "SNAP91"; ref_gene_id "ENSSSCG00000004453";
1	StringTie	transcript	82541831	82697224	1000	+	.	gene_id "MSTRG.2923"; transcript_id "ENSSSCT00000047119"; gene_name "SNAP91"; ref_gene_id "ENSSSCG00000004453";
1	StringTie	transcript	82542112	82697224	1000	+	.	gene_id "MSTRG.2923"; transcript_id "ENSSSCT00000004918"; gene_name "SNAP91"; ref_gene_id "ENSSSCG00000004453";
1	StringTie	transcript	82552805	82698628	1000	+	.	gene_id "MSTRG.2923"; transcript_id "MSTRG.2923.25";
1	StringTie	transcript	82664102	82698793	1000	+	.	gene_id "MSTRG.2923"; transcript_id "MSTRG.2923.26";
1	StringTie	transcript	82714898	82734872	1000	-	.	gene_id "MSTRG.2929"; transcript_id "ENSSSCT00000004917"; gene_name "PRSS35"; ref_gene_id "ENSSSCG00000004452";
1	StringTie	transcript	82733253	82734662	1000	-	.	gene_id "MSTRG.2929"; transcript_id "MSTRG.2929.2";
1	StringTie	transcript	83847819	83850881	1000	-	.	gene_id "MSTRG.2941"; transcript_id "ENSSSCT00000004924"; gene_name "TPBG"; ref_gene_id "ENSSSCG00000004458";
1	StringTie	transcript	83847819	83850331	1000	-	.	gene_id "MSTRG.2941"; transcript_id "MSTRG.2941.2";
1	StringTie	transcript	84545028	84552134	1000	+	.	gene_id "MSTRG.2952"; transcript_id "ENSSSCT00000004931"; gene_name "FAM46A"; ref_gene_id "ENSSSCG00000004464";
1	StringTie	transcript	82996827	83003595	1000	-	.	gene_id "MSTRG.2960"; transcript_id "ENSSSCT00000029460"; gene_name "RWDD2A"; ref_gene_id "ENSSSCG00000029129";
1	StringTie	transcript	82997945	83003595	1000	-	.	gene_id "MSTRG.2960"; transcript_id "MSTRG.2960.2";
1	StringTie	transcript	82998067	83002930	1000	-	.	gene_id "MSTRG.2960"; transcript_id "MSTRG.2960.3";
1	StringTie	transcript	83002527	83029096	1000	+	.	gene_id "MSTRG.2961"; transcript_id "MSTRG.2961.1";
1	StringTie	transcript	83003596	83029096	1000	+	.	gene_id "MSTRG.2961"; transcript_id "MSTRG.2961.2";
1	StringTie	transcript	83003596	83029096	1000	+	.	gene_id "MSTRG.2961"; transcript_id "MSTRG.2961.3";
1	StringTie	transcript	83003665	83029096	1000	+	.	gene_id "MSTRG.2961"; transcript_id "MSTRG.2961.4";
1	StringTie	transcript	83003691	83029096	1000	+	.	gene_id "MSTRG.2961"; transcript_id "MSTRG.2961.5";
1	StringTie	transcript	83003691	83029096	1000	+	.	gene_id "MSTRG.2961"; transcript_id "ENSSSCT00000004922"; gene_name "PGM3"; ref_gene_id "ENSSSCG00000004456";
1	StringTie	transcript	83025084	83137652	1000	-	.	gene_id "MSTRG.2962"; transcript_id "MSTRG.2962.1";
1	StringTie	transcript	83025167	83137652	1000	-	.	gene_id "MSTRG.2962"; transcript_id "MSTRG.2962.2";
1	StringTie	transcript	83026514	83137339	1000	-	.	gene_id "MSTRG.2962"; transcript_id "ENSSSCT00000046795"; gene_name "DOPEY1"; ref_gene_id "ENSSSCG00000004457";
1	StringTie	transcript	83028891	83137652	1000	-	.	gene_id "MSTRG.2962"; transcript_id "ENSSSCT00000037010"; gene_name "DOPEY1"; ref_gene_id "ENSSSCG00000004457";
1	StringTie	transcript	83028891	83112741	1000	-	.	gene_id "MSTRG.2962"; transcript_id "ENSSSCT00000022952"; gene_name "DOPEY1"; ref_gene_id "ENSSSCG00000004457";
1	StringTie	transcript	83028940	83059630	1000	-	.	gene_id "MSTRG.2962"; transcript_id "MSTRG.2962.6";
1	StringTie	transcript	83029267	83059939	1000	-	.	gene_id "MSTRG.2962"; transcript_id "MSTRG.2962.7";
1	StringTie	transcript	83029822	83137359	1000	-	.	gene_id "MSTRG.2962"; transcript_id "ENSSSCT00000035912"; gene_name "DOPEY1"; ref_gene_id "ENSSSCG00000004457";
1	StringTie	transcript	83030126	83141042	1000	-	.	gene_id "MSTRG.2962"; transcript_id "ENSSSCT00000004923"; gene_name "DOPEY1"; ref_gene_id "ENSSSCG00000004457";
1	StringTie	transcript	83062549	83071101	1000	-	.	gene_id "MSTRG.2962"; transcript_id "MSTRG.2962.10";
1	StringTie	transcript	83082022	83137479	1000	-	.	gene_id "MSTRG.2962"; transcript_id "MSTRG.2962.11";
1	StringTie	transcript	83102845	83137652	1000	-	.	gene_id "MSTRG.2962"; transcript_id "MSTRG.2962.12";
1	StringTie	transcript	86163084	86194319	1000	+	.	gene_id "MSTRG.3019"; transcript_id "ENSSSCT00000004934"; gene_name "ELOVL4"; ref_gene_id "ENSSSCG00000028080";
1	StringTie	transcript	86163855	86175823	1000	+	.	gene_id "MSTRG.3019"; transcript_id "MSTRG.3019.2";
1	StringTie	transcript	86163855	86196000	1000	+	.	gene_id "MSTRG.3019"; transcript_id "ENSSSCT00000028339"; gene_name "ELOVL4"; ref_gene_id "ENSSSCG00000028080";
1	StringTie	transcript	86167054	86194319	1000	+	.	gene_id "MSTRG.3019"; transcript_id "ENSSSCT00000037914"; gene_name "ELOVL4"; ref_gene_id "ENSSSCG00000028080";
1	StringTie	transcript	85755743	86017666	1000	-	.	gene_id "MSTRG.3028"; transcript_id "ENSSSCT00000004932"; gene_name "BCKDHB"; ref_gene_id "ENSSSCG00000004465";
1	StringTie	transcript	85755762	85985788	1000	-	.	gene_id "MSTRG.3028"; transcript_id "MSTRG.3028.2";
1	StringTie	transcript	85755819	85992411	1000	-	.	gene_id "MSTRG.3028"; transcript_id "MSTRG.3028.3";
1	StringTie	transcript	85959983	86017599	1000	-	.	gene_id "MSTRG.3028"; transcript_id "MSTRG.3028.4";
1	StringTie	transcript	86018809	86126546	1000	-	.	gene_id "MSTRG.3033"; transcript_id "MSTRG.3033.1";
1	StringTie	transcript	86076578	86125806	1000	-	.	gene_id "MSTRG.3033"; transcript_id "MSTRG.3033.2";
1	StringTie	transcript	86076580	86126546	1000	-	.	gene_id "MSTRG.3033"; transcript_id "MSTRG.3033.3";
1	StringTie	transcript	86076580	86126546	1000	-	.	gene_id "MSTRG.3033"; transcript_id "MSTRG.3033.4";
1	StringTie	transcript	86076583	86125748	1000	-	.	gene_id "MSTRG.3033"; transcript_id "ENSSSCT00000037594"; gene_name "TTK"; ref_gene_id "ENSSSCG00000004466";
1	StringTie	transcript	86076583	86125291	1000	-	.	gene_id "MSTRG.3033"; transcript_id "ENSSSCT00000004933"; gene_name "TTK"; ref_gene_id "ENSSSCG00000004466";
1	StringTie	transcript	86416277	86481523	1000	-	.	gene_id "MSTRG.3035"; transcript_id "MSTRG.3035.1";
1	StringTie	transcript	86416281	86481523	1000	-	.	gene_id "MSTRG.3035"; transcript_id "MSTRG.3035.2";
1	StringTie	transcript	86416320	86481523	1000	-	.	gene_id "MSTRG.3035"; transcript_id "MSTRG.3035.3";
1	StringTie	transcript	86417486	86481523	1000	-	.	gene_id "MSTRG.3035"; transcript_id "ENSSSCT00000045246"; gene_name "SH3BGRL2"; ref_gene_id "ENSSSCG00000032015";
1	StringTie	transcript	86434387	86481523	1000	-	.	gene_id "MSTRG.3035"; transcript_id "MSTRG.3035.5";
1	StringTie	transcript	86516395	86683137	1000	+	.	gene_id "MSTRG.3039"; transcript_id "ENSSSCT00000004936"; gene_name "LCA5"; ref_gene_id "ENSSSCG00000004469";
1	StringTie	transcript	86596902	86607757	1000	+	.	gene_id "MSTRG.3039"; transcript_id "MSTRG.3039.2";
1	StringTie	transcript	86596994	86685073	1000	+	.	gene_id "MSTRG.3039"; transcript_id "MSTRG.3039.3";
1	StringTie	transcript	86597283	86685073	1000	+	.	gene_id "MSTRG.3039"; transcript_id "ENSSSCT00000060067"; gene_name "LCA5"; ref_gene_id "ENSSSCG00000004469";
1	StringTie	transcript	86597324	86607877	1000	+	.	gene_id "MSTRG.3039"; transcript_id "MSTRG.3039.5";
1	StringTie	transcript	86608036	86685072	1000	+	.	gene_id "MSTRG.3039"; transcript_id "MSTRG.3039.6";
1	StringTie	transcript	86608036	86685073	1000	+	.	gene_id "MSTRG.3039"; transcript_id "ENSSSCT00000065390"; gene_name "LCA5"; ref_gene_id "ENSSSCG00000004469";
1	StringTie	transcript	86608036	86685073	1000	+	.	gene_id "MSTRG.3039"; transcript_id "MSTRG.3039.8";
1	StringTie	transcript	86608036	86685069	1000	+	.	gene_id "MSTRG.3039"; transcript_id "MSTRG.3039.9";
1	StringTie	transcript	86627846	86685067	1000	+	.	gene_id "MSTRG.3039"; transcript_id "MSTRG.3039.10";
1	StringTie	transcript	86954328	86987461	1000	+	.	gene_id "MSTRG.3054"; transcript_id "ENSSSCT00000045120"; gene_name "HMGN3"; ref_gene_id "ENSSSCG00000004470";
1	StringTie	transcript	86954465	86987460	1000	+	.	gene_id "MSTRG.3054"; transcript_id "ENSSSCT00000055660"; gene_name "HMGN3"; ref_gene_id "ENSSSCG00000004470";
1	StringTie	transcript	86954475	86987458	1000	+	.	gene_id "MSTRG.3054"; transcript_id "MSTRG.3054.3";
1	StringTie	transcript	86954475	86987458	1000	+	.	gene_id "MSTRG.3054"; transcript_id "ENSSSCT00000004938"; gene_name "HMGN3"; ref_gene_id "ENSSSCG00000004470";
1	StringTie	transcript	86954529	86987458	1000	+	.	gene_id "MSTRG.3054"; transcript_id "MSTRG.3054.5";
1	StringTie	transcript	86954529	86987460	1000	+	.	gene_id "MSTRG.3054"; transcript_id "ENSSSCT00000062552"; gene_name "HMGN3"; ref_gene_id "ENSSSCG00000004470";
1	StringTie	transcript	86973273	86987458	1000	+	.	gene_id "MSTRG.3054"; transcript_id "MSTRG.3054.7";
1	StringTie	transcript	86973299	86987458	1000	+	.	gene_id "MSTRG.3054"; transcript_id "MSTRG.3054.8";
1	StringTie	transcript	86973299	86987458	1000	+	.	gene_id "MSTRG.3054"; transcript_id "MSTRG.3054.9";
1	StringTie	transcript	86973319	86987458	1000	+	.	gene_id "MSTRG.3054"; transcript_id "MSTRG.3054.10";
1	StringTie	transcript	86973319	86987458	1000	+	.	gene_id "MSTRG.3054"; transcript_id "MSTRG.3054.11";
1	StringTie	transcript	86973332	86987458	1000	+	.	gene_id "MSTRG.3054"; transcript_id "MSTRG.3054.12";
1	StringTie	transcript	86973355	86987458	1000	+	.	gene_id "MSTRG.3054"; transcript_id "MSTRG.3054.13";
1	StringTie	transcript	86973690	86987458	1000	+	.	gene_id "MSTRG.3054"; transcript_id "MSTRG.3054.14";
1	StringTie	transcript	86983154	86987458	1000	+	.	gene_id "MSTRG.3054"; transcript_id "MSTRG.3054.15";
1	StringTie	transcript	86983481	86987458	1000	+	.	gene_id "MSTRG.3054"; transcript_id "MSTRG.3054.16";
1	StringTie	transcript	86983508	86987458	1000	+	.	gene_id "MSTRG.3054"; transcript_id "MSTRG.3054.17";
1	StringTie	transcript	86983520	86987458	1000	+	.	gene_id "MSTRG.3054"; transcript_id "MSTRG.3054.18";
1	StringTie	transcript	87116994	87248392	1000	+	.	gene_id "MSTRG.3083"; transcript_id "MSTRG.3083.1";
1	StringTie	transcript	87117137	87247502	1000	+	.	gene_id "MSTRG.3083"; transcript_id "MSTRG.3083.2";
1	StringTie	transcript	87117224	87242674	1000	+	.	gene_id "MSTRG.3083"; transcript_id "ENSSSCT00000004941"; gene_name "PHIP"; ref_gene_id "ENSSSCG00000004473";
1	StringTie	transcript	87118220	87134483	1000	+	.	gene_id "MSTRG.3083"; transcript_id "MSTRG.3083.4";
1	StringTie	transcript	87175777	87215584	1000	+	.	gene_id "MSTRG.3083"; transcript_id "MSTRG.3083.5";
1	StringTie	transcript	88187505	88399111	1000	-	.	gene_id "MSTRG.3091"; transcript_id "ENSSSCT00000039510"; gene_name "MEI4"; ref_gene_id "ENSSSCG00000034152";
1	StringTie	transcript	88187505	88399111	1000	-	.	gene_id "MSTRG.3091"; transcript_id "ENSSSCT00000059409"; gene_name "MEI4"; ref_gene_id "ENSSSCG00000034152";
1	StringTie	transcript	88187505	88386022	1000	-	.	gene_id "MSTRG.3091"; transcript_id "ENSSSCT00000043169"; gene_name "MEI4"; ref_gene_id "ENSSSCG00000034152";
1	StringTie	transcript	88187505	88399111	1000	-	.	gene_id "MSTRG.3091"; transcript_id "ENSSSCT00000060382"; gene_name "MEI4"; ref_gene_id "ENSSSCG00000034152";
1	StringTie	transcript	88293638	88399211	1000	-	.	gene_id "MSTRG.3091"; transcript_id "MSTRG.3091.5";
1	StringTie	transcript	88296880	88399089	1000	-	.	gene_id "MSTRG.3091"; transcript_id "MSTRG.3091.6";
1	StringTie	transcript	88310085	88398665	1000	-	.	gene_id "MSTRG.3091"; transcript_id "MSTRG.3091.7";
1	StringTie	transcript	89992836	90137811	1000	-	.	gene_id "MSTRG.3141"; transcript_id "MSTRG.3141.1";
1	StringTie	transcript	89992836	90137811	1000	-	.	gene_id "MSTRG.3141"; transcript_id "MSTRG.3141.2";
1	StringTie	transcript	89992862	90113343	1000	-	.	gene_id "MSTRG.3141"; transcript_id "MSTRG.3141.3";
1	StringTie	transcript	89992863	90007981	1000	-	.	gene_id "MSTRG.3141"; transcript_id "MSTRG.3141.4";
1	StringTie	transcript	89992869	90113473	1000	-	.	gene_id "MSTRG.3141"; transcript_id "MSTRG.3141.5";
1	StringTie	transcript	89994480	90084765	1000	-	.	gene_id "MSTRG.3141"; transcript_id "ENSSSCT00000004948"; gene_name "MYO6"; ref_gene_id "ENSSSCG00000004478";
1	StringTie	transcript	90002652	90042084	1000	-	.	gene_id "MSTRG.3141"; transcript_id "MSTRG.3141.7";
1	StringTie	transcript	90744289	90872963	1000	+	.	gene_id "MSTRG.3163"; transcript_id "ENSSSCT00000004955"; gene_name "COL12A1"; ref_gene_id "ENSSSCG00000004484";
1	StringTie	transcript	90816333	90825747	1000	+	.	gene_id "MSTRG.3163"; transcript_id "MSTRG.3163.2";
1	StringTie	transcript	90837748	90874098	1000	+	.	gene_id "MSTRG.3163"; transcript_id "MSTRG.3163.3";
1	StringTie	transcript	90874114	90874305	1000	+	.	gene_id "MSTRG.3166"; transcript_id "ENSSSCT00000041079"; ref_gene_id "ENSSSCG00000034949";
1	StringTie	transcript	90643886	90688161	1000	+	.	gene_id "MSTRG.3168"; transcript_id "ENSSSCT00000058400"; gene_name "TMEM30A"; ref_gene_id "ENSSSCG00000033155";
1	StringTie	transcript	90650203	90688006	1000	+	.	gene_id "MSTRG.3168"; transcript_id "MSTRG.3168.2";
1	StringTie	transcript	90651023	90703409	1000	+	.	gene_id "MSTRG.3168"; transcript_id "MSTRG.3168.3";
1	StringTie	transcript	90651023	90681889	1000	+	.	gene_id "MSTRG.3168"; transcript_id "MSTRG.3168.4";
1	StringTie	transcript	90651023	90688161	1000	+	.	gene_id "MSTRG.3168"; transcript_id "ENSSSCT00000044778"; gene_name "TMEM30A"; ref_gene_id "ENSSSCG00000033155";
1	StringTie	transcript	90651023	90688161	1000	+	.	gene_id "MSTRG.3168"; transcript_id "ENSSSCT00000050629"; gene_name "TMEM30A"; ref_gene_id "ENSSSCG00000033155";
1	StringTie	transcript	90659555	90681889	1000	+	.	gene_id "MSTRG.3168"; transcript_id "MSTRG.3168.7";
1	StringTie	transcript	90696751	90703485	1000	+	.	gene_id "MSTRG.3168"; transcript_id "ENSSSCT00000004950"; gene_name "COX7A2"; ref_gene_id "ENSSSCG00000004480";
1	StringTie	transcript	90697096	90703410	1000	+	.	gene_id "MSTRG.3168"; transcript_id "MSTRG.3168.9";
1	StringTie	transcript	94314556	94663029	1000	+	.	gene_id "MSTRG.3225"; transcript_id "ENSSSCT00000004961"; gene_name "SETBP1"; ref_gene_id "ENSSSCG00000004490";
1	StringTie	transcript	92286827	92342780	1000	+	.	gene_id "MSTRG.3243"; transcript_id "ENSSSCT00000004957"; gene_name "SLC17A5"; ref_gene_id "ENSSSCG00000004486";
1	StringTie	transcript	92286827	92342472	1000	+	.	gene_id "MSTRG.3243"; transcript_id "MSTRG.3243.2";
1	StringTie	transcript	92286841	92342785	1000	+	.	gene_id "MSTRG.3243"; transcript_id "ENSSSCT00000045297"; gene_name "SLC17A5"; ref_gene_id "ENSSSCG00000004486";
1	StringTie	transcript	92286841	92342776	1000	+	.	gene_id "MSTRG.3243"; transcript_id "ENSSSCT00000059736"; gene_name "SLC17A5"; ref_gene_id "ENSSSCG00000004486";
1	StringTie	transcript	92286842	92342776	1000	+	.	gene_id "MSTRG.3243"; transcript_id "ENSSSCT00000037477"; gene_name "SLC17A5"; ref_gene_id "ENSSSCG00000004486";
1	StringTie	transcript	92286908	92342776	1000	+	.	gene_id "MSTRG.3243"; transcript_id "MSTRG.3243.6";
1	StringTie	transcript	92286908	92339078	1000	+	.	gene_id "MSTRG.3243"; transcript_id "ENSSSCT00000058780"; gene_name "SLC17A5"; ref_gene_id "ENSSSCG00000004486";
1	StringTie	transcript	92295041	92341600	1000	+	.	gene_id "MSTRG.3243"; transcript_id "ENSSSCT00000038019"; gene_name "SLC17A5"; ref_gene_id "ENSSSCG00000004486";
1	StringTie	transcript	92295638	92342780	1000	+	.	gene_id "MSTRG.3243"; transcript_id "MSTRG.3243.9";
1	StringTie	transcript	92298932	92342733	1000	+	.	gene_id "MSTRG.3243"; transcript_id "MSTRG.3243.10";
1	StringTie	transcript	92420568	92426244	1000	+	.	gene_id "MSTRG.3249"; transcript_id "MSTRG.3249.1";
1	StringTie	transcript	92421230	92425050	1000	+	.	gene_id "MSTRG.3249"; transcript_id "ENSSSCT00000037617"; ref_gene_id "ENSSSCG00000004489";
1	StringTie	transcript	92421806	92472785	1000	+	.	gene_id "MSTRG.3249"; transcript_id "ENSSSCT00000060502"; ref_gene_id "ENSSSCG00000004489";
1	StringTie	transcript	92421951	92425033	1000	+	.	gene_id "MSTRG.3249"; transcript_id "ENSSSCT00000004960"; ref_gene_id "ENSSSCG00000004489";
1	StringTie	transcript	92421951	92425033	1000	+	.	gene_id "MSTRG.3249"; transcript_id "ENSSSCT00000051184"; ref_gene_id "ENSSSCG00000004489";
1	StringTie	transcript	92421951	92425033	1000	+	.	gene_id "MSTRG.3249"; transcript_id "ENSSSCT00000063597"; ref_gene_id "ENSSSCG00000004489";
1	StringTie	transcript	92421957	92425044	1000	+	.	gene_id "MSTRG.3249"; transcript_id "ENSSSCT00000054928"; ref_gene_id "ENSSSCG00000004489";
1	StringTie	transcript	92422667	92426244	1000	+	.	gene_id "MSTRG.3249"; transcript_id "ENSSSCT00000058438"; ref_gene_id "ENSSSCG00000004489";
1	StringTie	transcript	92422667	92426244	1000	+	.	gene_id "MSTRG.3249"; transcript_id "ENSSSCT00000051265"; ref_gene_id "ENSSSCG00000004489";
1	StringTie	transcript	92447138	92472475	1000	-	.	gene_id "MSTRG.3251"; transcript_id "MSTRG.3251.1";
1	StringTie	transcript	92447158	92472462	1000	-	.	gene_id "MSTRG.3251"; transcript_id "MSTRG.3251.2";
1	StringTie	transcript	92447163	92483236	1000	-	.	gene_id "MSTRG.3251"; transcript_id "ENSSSCT00000004958"; gene_name "MTO1"; ref_gene_id "ENSSSCG00000004487";
1	StringTie	transcript	92483278	92500551	1000	+	.	gene_id "MSTRG.3253"; transcript_id "ENSSSCT00000030573"; gene_name "MB21D1"; ref_gene_id "ENSSSCG00000021383";
1	StringTie	transcript	96297034	96375848	1000	-	.	gene_id "MSTRG.3270"; transcript_id "ENSSSCT00000052704"; gene_name "ST8SIA5"; ref_gene_id "ENSSSCG00000032053";
1	StringTie	transcript	96297034	96375842	1000	-	.	gene_id "MSTRG.3270"; transcript_id "ENSSSCT00000063488"; gene_name "ST8SIA5"; ref_gene_id "ENSSSCG00000032053";
1	StringTie	transcript	96302723	96375538	1000	-	.	gene_id "MSTRG.3270"; transcript_id "ENSSSCT00000029195"; gene_name "ST8SIA5"; ref_gene_id "ENSSSCG00000032053";
1	StringTie	transcript	96302723	96375538	1000	-	.	gene_id "MSTRG.3270"; transcript_id "ENSSSCT00000060574"; gene_name "ST8SIA5"; ref_gene_id "ENSSSCG00000032053";
1	StringTie	transcript	95625801	95727801	1000	-	.	gene_id "MSTRG.3285"; transcript_id "ENSSSCT00000004968"; gene_name "PSTPIP2"; ref_gene_id "ENSSSCG00000004497";
1	StringTie	transcript	95631359	95682944	1000	-	.	gene_id "MSTRG.3285"; transcript_id "ENSSSCT00000045500"; gene_name "PSTPIP2"; ref_gene_id "ENSSSCG00000004497";
1	StringTie	transcript	95631359	95682944	1000	-	.	gene_id "MSTRG.3285"; transcript_id "ENSSSCT00000038124"; gene_name "PSTPIP2"; ref_gene_id "ENSSSCG00000004497";
1	StringTie	transcript	95703795	95750901	1000	-	.	gene_id "MSTRG.3289"; transcript_id "MSTRG.3289.1";
1	StringTie	transcript	95738264	95750787	1000	-	.	gene_id "MSTRG.3289"; transcript_id "ENSSSCT00000056853"; gene_name "ATP5A1"; ref_gene_id "ENSSSCG00000004499";
[truncated: 74,195 more rows]
