# Supplementary material for: Transcriptome Analysis of In Vitro Fertilization and Parthenogenesis Activation during Early Embryonic Development in Pigs
Source: Genes (Basel). 2021 Sep 22;12(10):1461. doi: 10.3390/genes12101461 (PMC8535918; doi:10.3390/genes12101461)
Supplement: Supplementary file 1 [file genes-12-01461-s001.zip › supplementary Table S4.xlsx]

## Sheet: IVF_Z vs PA_Z
Differential expression genes in zygote stage between IVF and PA
	baseMean	log2FoldChange	lfcSE	stat	pvalue	padj
ENSSSCG00000031773	3714.32	2.79458	0.362227	7.715	1.20987e-14	1.66623e-10
ENSSSCG00000000886	1428.16	1.88642	0.341026	5.5316	3.17315e-08	8.74012e-05
ENSSSCG00000004890	37.2675	8.67455	1.56438	5.54504	2.93895e-08	8.74012e-05
ENSSSCG00000016855	213.824	3.12594	0.572648	5.45874	4.79536e-08	9.43452e-05
ENSSSCG00000021956	1054.39	1.59572	0.29751	5.36358	8.15879e-08	0.000140454
ENSSSCG00000004279	417.148	2.28631	0.436588	5.23675	1.63426e-07	0.000250079
ENSSSCG00000008773	817.583	1.51317	0.292037	5.18141	2.20213e-07	0.000303278
ENSSSCG00000017158	2583.04	1.84664	0.368353	5.01324	5.35214e-07	0.000526498
ENSSSCG00000037545	1963.87	1.96714	0.401813	4.89567	9.79737e-07	0.000793702
ENSSSCG00000013602	1174.84	1.41777	0.306978	4.61848	3.8657e-06	0.00253516
ENSSSCG00000003155	461.282	1.91817	0.427206	4.49003	7.12138e-06	0.00377214
ENSSSCG00000005347	5620.28	1.52013	0.340522	4.4641	8.04045e-06	0.00410122
ENSSSCG00000007337	1592.35	1.20971	0.2723	4.44258	8.88863e-06	0.00437194
ENSSSCG00000032857	18.2765	7.64625	1.75926	4.34629	1.38457e-05	0.00635609
ENSSSCG00000012077	10666.7	1.33158	0.307148	4.33529	1.45566e-05	0.00646688
ENSSSCG00000006755	4648.76	1.31258	0.30617	4.28708	1.81036e-05	0.00755522
ENSSSCG00000014948	1920.76	1.54465	0.363153	4.25345	2.10506e-05	0.00762919
ENSSSCG00000033443	4249.81	1.16038	0.272586	4.25694	2.0724e-05	0.00762919
ENSSSCG00000006151	511.086	1.59737	0.37672	4.2402	2.23317e-05	0.00782698
ENSSSCG00000016041	580.276	1.34934	0.318525	4.2362	2.2733e-05	0.00782698
ENSSSCG00000030486	4257.87	1.0597	0.252156	4.20256	2.63915e-05	0.00865391
ENSSSCG00000038483	1301.65	1.2399	0.295773	4.19206	2.76432e-05	0.00885355
ENSSSCG00000030289	4118.3	1.11046	0.273265	4.06367	4.83069e-05	0.0135772
ENSSSCG00000034126	16.5623	7.50314	1.84596	4.06462	4.81112e-05	0.0135772
ENSSSCG00000036445	1827.62	1.38292	0.34209	4.04256	5.28714e-05	0.0145629
ENSSSCG00000000816	1291.81	1.10768	0.274325	4.03784	5.39448e-05	0.0145672
ENSSSCG00000012583	1669.93	1.4029	0.347855	4.033	5.50692e-05	0.0145849
ENSSSCG00000011827	1448.81	1.04751	0.260203	4.02574	5.67954e-05	0.0147582
ENSSSCG00000037803	598.997	1.24744	0.313591	3.97793	6.95166e-05	0.0165066
ENSSSCG00000025830	2985.11	1.55386	0.393461	3.9492	7.84135e-05	0.017508
ENSSSCG00000016073	1439.27	1.03989	0.264952	3.92482	8.67946e-05	0.0183898
ENSSSCG00000034894	20.7306	6.8528	1.75725	3.89974	9.62955e-05	0.0197938
ENSSSCG00000006727	2350.38	1.11281	0.286025	3.8906	9.99954e-05	0.0199585
ENSSSCG00000029754	23.0543	6.08737	1.56969	3.87806	0.000105291	0.0201398
ENSSSCG00000039546	6083.72	1.00776	0.259772	3.87941	0.000104712	0.0201398
ENSSSCG00000037583	4956.12	1.2442	0.323819	3.84226	0.000121907	0.0226023
ENSSSCG00000012377	16193.7	1.20689	0.315221	3.82871	0.000128817	0.0231976
ENSSSCG00000036431	5772.92	1.19651	0.312655	3.82695	0.000129743	0.0231976
ENSSSCG00000016501	2109.04	1.19249	0.314061	3.79698	0.000146468	0.0249032
ENSSSCG00000013856	945.81	1.16146	0.311099	3.73341	0.000188905	0.030607
ENSSSCG00000014338	18064.3	1.23529	0.331608	3.72515	0.000195198	0.0307125
ENSSSCG00000016009	17352.4	1.19338	0.320474	3.7238	0.000196246	0.0307125
ENSSSCG00000021871	16.4737	6.52003	1.76533	3.69339	0.000221287	0.0334898
ENSSSCG00000002931	503.684	1.48101	0.403682	3.66875	0.000243739	0.0346985
ENSSSCG00000005689	19.3796	6.75612	1.8458	3.66027	0.00025195	0.0346985
ENSSSCG00000006386	2847.02	1.07583	0.292964	3.67222	0.000240453	0.0346985
ENSSSCG00000027849	13.0909	7.16468	1.95339	3.66782	0.000244623	0.0346985
ENSSSCG00000035762	1714.03	1.21812	0.332788	3.66036	0.000251863	0.0346985
ENSSSCG00000005282	1873.85	1.24461	0.34128	3.6469	0.000265424	0.0347803
ENSSSCG00000017987	914.793	1.42563	0.390232	3.65329	0.000258902	0.0347803
ENSSSCG00000033951	14.223	7.28438	1.99435	3.65251	0.000259694	0.0347803
ENSSSCG00000032690	19.2876	6.7525	1.86564	3.6194	0.000295286	0.0376545
ENSSSCG00000031367	300.699	1.53916	0.428139	3.595	0.000324386	0.0400375
ENSSSCG00000037579	12.7712	7.13055	2.01051	3.54663	0.000390192	0.0451574
ENSSSCG00000004134	4541.5	1.15854	0.330038	3.51032	0.000447565	0.0473058
ENSSSCG00000008404	582.597	1.51108	0.430666	3.50871	0.000450279	0.0473058
ENSSSCG00000010734	1381.43	1.50185	0.426953	3.5176	0.000435461	0.0473058
ENSSSCG00000027657	409.553	1.33801	0.379671	3.52413	0.000424875	0.0473058
ENSSSCG00000040904	12062.6	1.0702	0.305173	3.50687	0.000453411	0.0473058
ENSSSCG00000000553	186.16	1.51863	0.433595	3.50242	0.000461057	0.047742
ENSSSCG00000003713	664.331	1.13544	0.325776	3.48533	0.000491527	0.0485719
ENSSSCG00000012440	1315.32	1.53705	0.441136	3.4843	0.000493425	0.0485719
ENSSSCG00000027293	18674.2	1.07779	0.309513	3.48221	0.000497287	0.0485719
ENSSSCG00000003806	3507.47	1.03635	0.299025	3.46577	0.000528708	0.0495294
ENSSSCG00000004262	582.878	1.55072	0.447599	3.46453	0.000531149	0.0495294
ENSSSCG00000017947	75.4734	2.18305	0.628742	3.4721	0.0005164	0.0495294
ENSSSCG00000013343	427.104	-2.82064	0.392092	-7.1938	6.30108e-13	4.33892e-09
ENSSSCG00000001040	4534.04	-1.68006	0.244074	-6.88342	5.84328e-12	2.68245e-08
ENSSSCG00000016780	736.442	-3.32959	0.6091	-5.46641	4.59249e-08	9.43452e-05
ENSSSCG00000012470	120.38	-3.08438	0.600065	-5.14008	2.74615e-07	0.000343817
ENSSSCG00000038269	457.353	-1.95419	0.381559	-5.1216	3.02959e-07	0.000347696
ENSSSCG00000025287	26228.8	-1.79317	0.356823	-5.02536	5.02479e-07	0.000526498
ENSSSCG00000008466	26986.6	-1.51907	0.306115	-4.96243	6.96161e-07	0.000639169
ENSSSCG00000005465	1196.96	-2.04298	0.414583	-4.9278	8.31626e-07	0.000715823
ENSSSCG00000002805	1813.15	-2.44359	0.506206	-4.82727	1.38418e-06	0.00105905
ENSSSCG00000034860	1474.46	-1.77939	0.373719	-4.76132	1.92331e-06	0.0013941
ENSSSCG00000039571	192.824	-2.53542	0.538679	-4.70675	2.51702e-06	0.00173322
ENSSSCG00000000599	1298.27	-1.29124	0.280348	-4.60583	4.10825e-06	0.00257176
ENSSSCG00000004540	107813	-1.17042	0.254898	-4.59173	4.39589e-06	0.00263218
ENSSSCG00000013503	377.952	-1.63238	0.361101	-4.52058	6.16701e-06	0.00339801
ENSSSCG00000022034	1530.13	-2.10635	0.465952	-4.52054	6.16833e-06	0.00339801
ENSSSCG00000037092	1848.89	-1.12396	0.258302	-4.35132	1.35321e-05	0.00635609
ENSSSCG00000038733	568.752	-1.46948	0.342171	-4.29459	1.7502e-05	0.00753242
ENSSSCG00000006363	925.971	-1.51584	0.355096	-4.26881	1.96522e-05	0.00762919
ENSSSCG00000008518	4389.47	-1.54702	0.362988	-4.26191	2.02684e-05	0.00762919
ENSSSCG00000014264	1129.44	-2.43871	0.572423	-4.26033	2.04127e-05	0.00762919
ENSSSCG00000006495	66.0715	-2.97622	0.704233	-4.22619	2.37678e-05	0.00798365
ENSSSCG00000035601	4684.53	-1.27861	0.307757	-4.1546	3.2586e-05	0.0101994
ENSSSCG00000020671	1518.09	-1.89758	0.460874	-4.11735	3.83246e-05	0.011729
ENSSSCG00000039398	1715.36	-1.40536	0.34345	-4.0919	4.27858e-05	0.0126284
ENSSSCG00000039662	998.07	-1.26855	0.310143	-4.09022	4.30972e-05	0.0126284
ENSSSCG00000002653	42905.3	-3.73757	0.937017	-3.98879	6.64102e-05	0.0163322
ENSSSCG00000011737	122.374	-2.34016	0.585467	-3.99709	6.41271e-05	0.0163322
ENSSSCG00000002730	203.69	-1.82397	0.458364	-3.9793	6.91179e-05	0.0165066
ENSSSCG00000024293	633.391	-1.53042	0.385478	-3.97019	7.18158e-05	0.0167635
ENSSSCG00000039314	430.933	-1.4698	0.371131	-3.96034	7.48429e-05	0.0171789
ENSSSCG00000037357	434.918	-2.26835	0.574562	-3.94796	7.88191e-05	0.017508
ENSSSCG00000022647	1282.56	-1.29654	0.328934	-3.94163	8.09291e-05	0.0176914
ENSSSCG00000017865	721.294	-1.56924	0.400713	-3.91613	8.99817e-05	0.0187762
ENSSSCG00000004283	89152.7	-1.15316	0.29635	-3.89122	9.97426e-05	0.0199585
ENSSSCG00000007313	4216.68	-1.37668	0.354982	-3.87817	0.000105244	0.0201398
ENSSSCG00000021333	363.86	-1.33846	0.348568	-3.83989	0.000123088	0.0226023
ENSSSCG00000004583	13930.2	-1.3284	0.349309	-3.80293	0.000142995	0.0246165
ENSSSCG00000032373	76.6159	-4.61691	1.21396	-3.80317	0.000142855	0.0246165
ENSSSCG00000006709	474.742	-1.41072	0.372977	-3.78233	0.000155367	0.0257797
ENSSSCG00000021359	940.606	-1.37618	0.369252	-3.72692	0.000193831	0.0307125
ENSSSCG00000011601	6563.37	-1.20106	0.324314	-3.7034	0.000212731	0.032726
ENSSSCG00000032797	16.5877	-6.55444	1.77049	-3.70205	0.000213864	0.032726
ENSSSCG00000002875	3032.72	-1.31768	0.35935	-3.66686	0.000245551	0.0346985
ENSSSCG00000011212	4087.68	-1.34065	0.36581	-3.66487	0.000247463	0.0346985
ENSSSCG00000014988	912.72	-1.10663	0.301447	-3.67108	0.000241529	0.0346985
ENSSSCG00000040577	3730.24	-1.1798	0.320781	-3.67789	0.000235174	0.0346985
ENSSSCG00000005933	18175.1	-1.12256	0.307998	-3.64471	0.000267696	0.0347803
ENSSSCG00000030850	80.2117	-2.60937	0.714978	-3.64958	0.000262666	0.0347803
ENSSSCG00000036966	110.658	-1.98077	0.543215	-3.64638	0.000265957	0.0347803
ENSSSCG00000035945	1472.96	-1.17586	0.323557	-3.63416	0.000278886	0.0358954
ENSSSCG00000001734	88.9235	-3.32606	0.919793	-3.6161	0.000299079	0.0377882
ENSSSCG00000004470	6087.68	-1.37641	0.381336	-3.60943	0.000306874	0.0384207
ENSSSCG00000012680	1598.82	-1.57757	0.438943	-3.59403	0.000325603	0.0400375
ENSSSCG00000033998	1554.23	-1.76951	0.492726	-3.59126	0.00032908	0.040107
ENSSSCG00000003582	26.762	-4.5135	1.26239	-3.57537	0.000349739	0.0416339
ENSSSCG00000037053	3356.42	-1.84974	0.517458	-3.57466	0.000350678	0.0416339
ENSSSCG00000000274	1543.86	-1.19248	0.334589	-3.56401	0.000365226	0.0426262
ENSSSCG00000009134	1013.81	-1.3641	0.385215	-3.54113	0.000398423	0.0453478
ENSSSCG00000014829	799.748	-1.29477	0.367248	-3.52561	0.000422512	0.0473058
ENSSSCG00000036296	858.186	-1.20909	0.343451	-3.52042	0.000430857	0.0473058
ENSSSCG00000040508	806.59	-1.06627	0.303309	-3.51545	0.000439009	0.0473058
ENSSSCG00000040960	11.7313	-7.02887	2.00212	-3.51071	0.000446904	0.0473058
ENSSSCG00000040288	34.0127	-4.16696	1.192	-3.49576	0.000472719	0.0482244
ENSSSCG00000010839	14.6696	-7.35066	2.10776	-3.48743	0.000487689	0.0485719
ENSSSCG00000037392	768.976	-1.1475	0.329363	-3.484	0.000493988	0.0485719
ENSSSCG00000031927	18.2476	-4.75723	1.37505	-3.45968	0.000540814	0.0495294
ENSSSCG00000001552	741.85	-1.90824	0.552156	-3.45597	0.00054831	0.0496797

## Sheet: IVF_M vs PA_M
Differential expression genes in morula stage between IVF and PA
	baseMean	log2FoldChange	lfcSE	stat	pvalue	padj
ENSSSCG00000000661	1221.4	4.20466	0.504011	8.3424	7.27973e-17	1.45204e-14
ENSSSCG00000003715	645.199	3.94194	0.501235	7.86445	3.7073e-15	5.24106e-13
ENSSSCG00000023603	12857.4	3.05566	0.419757	7.27961	3.34788e-13	2.69525e-11
ENSSSCG00000014293	7999.71	5.09951	0.721476	7.06816	1.56997e-12	1.09224e-10
ENSSSCG00000006531	429.91	3.40792	0.488217	6.98034	2.94476e-12	1.93861e-10
ENSSSCG00000021092	18802.5	3.87436	0.555007	6.98074	2.93639e-12	1.93861e-10
ENSSSCG00000025858	530.068	3.9155	0.576661	6.78995	1.12171e-11	6.43372e-10
ENSSSCG00000035357	26962.1	3.57901	0.542818	6.59338	4.29925e-11	2.24434e-09
ENSSSCG00000009468	917.37	3.83784	0.593138	6.4704	9.77429e-11	4.64853e-09
ENSSSCG00000002701	7624.93	3.87513	0.6042	6.41365	1.42079e-10	6.45832e-09
ENSSSCG00000017313	641.29	3.46576	0.54154	6.39982	1.55557e-10	6.95272e-09
ENSSSCG00000023814	2888.37	2.88338	0.468879	6.14951	7.77207e-10	2.9761e-08
ENSSSCG00000026817	1296.83	3.8371	0.630018	6.09046	1.12586e-09	4.21457e-08
ENSSSCG00000039542	23250.7	3.89144	0.642327	6.05835	1.37525e-09	5.04915e-08
ENSSSCG00000003479	2234.52	3.30345	0.553079	5.97283	2.33168e-09	8.09367e-08
ENSSSCG00000039424	4845.81	3.50655	0.590514	5.93814	2.88276e-09	9.75323e-08
ENSSSCG00000003554	447.773	4.05164	0.688524	5.88453	3.99185e-09	1.30433e-07
ENSSSCG00000011675	571.142	3.48201	0.592366	5.87815	4.14889e-09	1.34577e-07
ENSSSCG00000014430	521.491	4.81895	0.833859	5.77909	7.51049e-09	2.33963e-07
ENSSSCG00000000704	208.052	4.33221	0.754394	5.74264	9.32135e-09	2.82473e-07
ENSSSCG00000005631	2222.43	3.41214	0.59564	5.72853	1.01307e-08	3.05612e-07
ENSSSCG00000000383	1359.06	2.68696	0.476879	5.63447	1.75595e-08	5.04656e-07
ENSSSCG00000003049	17006.4	4.44356	0.792989	5.60355	2.10004e-08	5.94596e-07
ENSSSCG00000033708	2578.67	3.79519	0.677421	5.60241	2.1139e-08	5.97255e-07
ENSSSCG00000032549	1920.5	2.97953	0.533364	5.5863	2.31964e-08	6.47173e-07
ENSSSCG00000031426	6744.59	4.01188	0.719151	5.57864	2.42404e-08	6.69314e-07
ENSSSCG00000033392	1651.94	4.33676	0.781725	5.54767	2.89495e-08	7.81579e-07
ENSSSCG00000034152	181.779	4.17603	0.753326	5.54346	2.96549e-08	7.99008e-07
ENSSSCG00000033655	4451.97	3.62336	0.65803	5.50637	3.66301e-08	9.65531e-07
ENSSSCG00000002432	932.136	3.94129	0.721968	5.45909	4.78588e-08	1.22391e-06
ENSSSCG00000001931	8999.59	3.59303	0.658525	5.45617	4.86515e-08	1.23844e-06
ENSSSCG00000036086	1627.69	3.22817	0.59357	5.43856	5.37116e-08	1.34169e-06
ENSSSCG00000037002	5289.32	3.03795	0.558919	5.4354	5.46723e-08	1.36099e-06
ENSSSCG00000009801	3064.38	2.46691	0.460119	5.36146	8.25511e-08	1.96651e-06
ENSSSCG00000034834	2273.25	3.73491	0.699427	5.33995	9.29722e-08	2.17217e-06
ENSSSCG00000024717	443.638	3.64612	0.686733	5.30937	1.10004e-07	2.54783e-06
ENSSSCG00000006853	2056.92	3.35593	0.635561	5.28027	1.28992e-07	2.9518e-06
ENSSSCG00000002895	3715.33	3.75279	0.710925	5.27875	1.30068e-07	2.96627e-06
ENSSSCG00000037676	71736.5	3.16845	0.601883	5.26423	1.40778e-07	3.18875e-06
ENSSSCG00000040457	1477.08	4.60868	0.880046	5.23687	1.63322e-07	3.6499e-06
ENSSSCG00000001944	232.632	4.0032	0.76917	5.20457	1.94448e-07	4.26e-06
ENSSSCG00000014140	14.8472	20.3291	3.90946	5.19998	1.9931e-07	4.35225e-06
ENSSSCG00000040888	3733.79	3.6143	0.705633	5.12207	3.02199e-07	6.30044e-06
ENSSSCG00000006360	832.889	3.6704	0.721129	5.08979	3.58457e-07	7.28027e-06
ENSSSCG00000002664	1649.5	3.881	0.764581	5.07598	3.85503e-07	7.80586e-06
ENSSSCG00000012886	577.145	2.81139	0.554422	5.07085	3.96048e-07	7.99515e-06
ENSSSCG00000017219	239.491	6.22883	1.23912	5.02681	4.98715e-07	9.84465e-06
ENSSSCG00000036755	2066.84	4.97104	0.991423	5.01405	5.32971e-07	1.04284e-05
ENSSSCG00000006567	1750.06	3.03606	0.606508	5.00581	5.56284e-07	1.08334e-05
ENSSSCG00000004616	148.657	5.1386	1.02738	5.00166	5.68389e-07	1.10406e-05
ENSSSCG00000015242	11665.6	3.12325	0.6254	4.994	5.91416e-07	1.1405e-05
ENSSSCG00000040366	955.499	3.36254	0.679501	4.94854	7.47708e-07	1.40342e-05
ENSSSCG00000031925	156.025	4.79128	0.973479	4.92181	8.57461e-07	1.58275e-05
ENSSSCG00000037705	3183.38	2.19176	0.448169	4.89049	1.00586e-06	1.82145e-05
ENSSSCG00000016491	2393.65	3.67196	0.753879	4.87076	1.1117e-06	1.98355e-05
ENSSSCG00000017142	3088.06	3.49858	0.718876	4.86673	1.13457e-06	2.01093e-05
ENSSSCG00000030026	1363.18	2.76965	0.569478	4.86349	1.15335e-06	2.0361e-05
ENSSSCG00000013419	11016.5	3.17473	0.654882	4.84779	1.24842e-06	2.19236e-05
ENSSSCG00000014606	198.024	7.44646	1.53811	4.8413	1.28992e-06	2.25635e-05
ENSSSCG00000005101	9949.37	2.5306	0.522752	4.84092	1.29242e-06	2.25777e-05
ENSSSCG00000007268	638.025	5.1249	1.05934	4.83783	1.31265e-06	2.28492e-05
ENSSSCG00000003172	231.457	3.70997	0.767572	4.83337	1.34238e-06	2.32938e-05
ENSSSCG00000009855	6637.67	3.17201	0.658518	4.81689	1.45812e-06	2.49186e-05
ENSSSCG00000029492	6263.17	2.74847	0.570862	4.81459	1.475e-06	2.51749e-05
ENSSSCG00000008126	1314.22	4.77054	0.991592	4.81099	1.50181e-06	2.55672e-05
ENSSSCG00000035791	79.0568	8.7943	1.83418	4.79469	1.6293e-06	2.75271e-05
ENSSSCG00000029077	5992.98	3.25645	0.683446	4.76476	1.89081e-06	3.13899e-05
ENSSSCG00000009300	7257.15	3.15709	0.662638	4.76442	1.894e-06	3.14038e-05
ENSSSCG00000006461	1641.06	2.5914	0.545191	4.75319	2.00231e-06	3.28733e-05
ENSSSCG00000014157	4254.27	2.61771	0.551605	4.74563	2.0786e-06	3.40006e-05
ENSSSCG00000008357	28686.3	3.27725	0.692934	4.72953	2.25041e-06	3.65869e-05
ENSSSCG00000003253	2415.24	2.41163	0.51249	4.70572	2.52976e-06	4.08306e-05
ENSSSCG00000037341	5091.99	3.25397	0.695371	4.67947	2.87622e-06	4.58139e-05
ENSSSCG00000000691	670.178	2.79015	0.597579	4.66908	3.02546e-06	4.79624e-05
ENSSSCG00000006540	3032.14	3.23407	0.693545	4.6631	3.1148e-06	4.92035e-05
ENSSSCG00000014412	472.275	3.26465	0.700678	4.65928	3.17323e-06	4.98907e-05
ENSSSCG00000021584	2387.91	3.24954	0.703186	4.62116	3.81596e-06	5.89554e-05
ENSSSCG00000027415	2606.26	2.04791	0.444425	4.60799	4.06571e-06	6.23813e-05
ENSSSCG00000039392	223.228	4.69734	1.02426	4.58609	4.51621e-06	6.84101e-05
ENSSSCG00000040546	245.204	5.76066	1.25653	4.58459	4.54875e-06	6.87665e-05
ENSSSCG00000011357	1540.33	3.06526	0.668757	4.58352	4.57224e-06	6.88101e-05
ENSSSCG00000002280	533.334	3.11912	0.681175	4.57902	4.67149e-06	6.99885e-05
ENSSSCG00000028274	114.446	5.58161	1.22101	4.57131	4.84687e-06	7.22919e-05
ENSSSCG00000017254	47.0656	6.99331	1.52999	4.57082	4.85814e-06	7.23792e-05
ENSSSCG00000006643	537.337	3.61675	0.793167	4.55988	5.11819e-06	7.55795e-05
ENSSSCG00000003895	4338	2.3112	0.506931	4.5592	5.13491e-06	7.56593e-05
ENSSSCG00000007151	4255.31	2.60782	0.573626	4.54621	5.46218e-06	7.98649e-05
ENSSSCG00000007930	882.911	4.91884	1.08925	4.51581	6.30762e-06	9.07374e-05
ENSSSCG00000008007	292.559	4.68722	1.04079	4.50352	6.68383e-06	9.56346e-05
ENSSSCG00000038437	3845.12	2.71099	0.602194	4.50185	6.73647e-06	9.60791e-05
ENSSSCG00000001928	1208.46	3.21415	0.715768	4.49049	7.10598e-06	0.000100704
ENSSSCG00000031349	8083.61	3.0561	0.681057	4.4873	7.21329e-06	0.000102117
ENSSSCG00000007504	2666.16	2.99681	0.668318	4.48411	7.32195e-06	0.000103436
ENSSSCG00000032566	331.726	3.4759	0.775971	4.47941	7.48487e-06	0.000105626
ENSSSCG00000033397	407.421	7.3766	1.65851	4.44772	8.67872e-06	0.000119693
ENSSSCG00000027443	1542.97	2.88098	0.648454	4.44284	8.87778e-06	0.000122312
ENSSSCG00000039327	23165.3	2.1254	0.479013	4.43705	9.12019e-06	0.000125264
ENSSSCG00000015816	987.875	2.15886	0.486631	4.43634	9.14993e-06	0.000125287
ENSSSCG00000014387	2393.24	2.96151	0.667755	4.43502	9.20618e-06	0.000125928
ENSSSCG00000009475	1266.81	2.21279	0.499609	4.42903	9.46557e-06	0.000128164
ENSSSCG00000022280	360.967	7.41581	1.67686	4.42244	9.75906e-06	0.000131207
ENSSSCG00000039529	377.775	3.4553	0.78754	4.38746	1.14684e-05	0.000151297
ENSSSCG00000016052	7349.44	2.19402	0.501232	4.37725	1.20185e-05	0.000157775
ENSSSCG00000032962	4333.82	2.42511	0.556455	4.35814	1.31171e-05	0.000170523
ENSSSCG00000028501	88.3787	6.26538	1.43814	4.35657	1.32114e-05	0.000171248
ENSSSCG00000010428	710.31	2.63408	0.604984	4.35397	1.33693e-05	0.000172909
ENSSSCG00000011110	10640.4	3.25264	0.747631	4.3506	1.35767e-05	0.000174966
ENSSSCG00000010745	33053.7	2.99256	0.688061	4.34927	1.36592e-05	0.000175859
ENSSSCG00000003637	2241.25	2.75552	0.63466	4.34173	1.41365e-05	0.00018148
ENSSSCG00000002525	8531.39	3.07331	0.708581	4.33728	1.44257e-05	0.00018466
ENSSSCG00000031958	1377.5	2.65746	0.616966	4.3073	1.65257e-05	0.000207565
ENSSSCG00000037617	2412.61	3.13733	0.72971	4.29942	1.71242e-05	0.000214077
ENSSSCG00000037116	9279.28	2.29033	0.533207	4.2954	1.74382e-05	0.000216987
ENSSSCG00000037507	10004	3.14539	0.732327	4.29507	1.7464e-05	0.000217106
ENSSSCG00000004540	203655	2.63885	0.614503	4.29429	1.75253e-05	0.000217603
ENSSSCG00000009914	9623.51	2.16788	0.50495	4.29325	1.76079e-05	0.000218083
ENSSSCG00000033833	2135.89	2.54248	0.593534	4.28363	1.83869e-05	0.000225641
ENSSSCG00000004728	395.007	3.08229	0.719878	4.28168	1.85484e-05	0.000226998
ENSSSCG00000006776	1026.53	3.04523	0.711955	4.27727	1.89196e-05	0.000230905
ENSSSCG00000013237	1302.63	2.71141	0.634442	4.27369	1.92264e-05	0.000234247
ENSSSCG00000013990	19663.5	1.82512	0.427082	4.27346	1.92459e-05	0.000234247
ENSSSCG00000015425	1095.27	2.6537	0.621614	4.26904	1.96315e-05	0.000237856
ENSSSCG00000040181	1662.16	2.18118	0.511166	4.26707	1.98057e-05	0.000239476
ENSSSCG00000012841	2204.68	3.1106	0.730159	4.26017	2.04272e-05	0.000246158
ENSSSCG00000032299	30.0805	7.3459	1.72581	4.25649	2.07657e-05	0.000249562
ENSSSCG00000012104	1545.1	2.89115	0.679602	4.25418	2.09812e-05	0.000251925
ENSSSCG00000012607	11706	2.93491	0.690252	4.25194	2.11931e-05	0.000253105
ENSSSCG00000023105	1508.45	2.28204	0.537662	4.24438	2.19202e-05	0.000260624
ENSSSCG00000036537	9235.85	2.6395	0.622536	4.23991	2.23609e-05	0.000264921
ENSSSCG00000035729	156.067	2.60951	0.615789	4.23767	2.25852e-05	0.000267105
ENSSSCG00000033827	1994.91	2.52999	0.597321	4.23557	2.27976e-05	0.000268666
ENSSSCG00000003455	219.809	2.82317	0.667583	4.22894	2.34799e-05	0.000275493
ENSSSCG00000002684	1058.93	2.13233	0.504752	4.22451	2.39464e-05	0.000280228
ENSSSCG00000039715	912.407	2.26789	0.537921	4.21602	2.4865e-05	0.000290214
ENSSSCG00000008642	1975.4	2.49321	0.591401	4.21578	2.48921e-05	0.000290277
ENSSSCG00000024496	16240.2	2.36338	0.562688	4.20017	2.66718e-05	0.000308876
ENSSSCG00000020864	820.511	2.55735	0.609066	4.1988	2.6833e-05	0.000310473
ENSSSCG00000030112	1219.19	2.47461	0.589715	4.19629	2.71329e-05	0.000313671
ENSSSCG00000001952	6931.21	3.14282	0.750477	4.18777	2.81711e-05	0.00032483
ENSSSCG00000003453	6136.34	2.31826	0.554171	4.18328	2.87331e-05	0.00032978
ENSSSCG00000038188	62.3294	4.70597	1.1279	4.17235	3.01481e-05	0.000344064
ENSSSCG00000037766	8483.6	2.83581	0.679798	4.17155	3.02534e-05	0.000344971
ENSSSCG00000035511	291.154	3.15288	0.755857	4.17126	3.02914e-05	0.000345073
ENSSSCG00000037663	7233.3	2.54359	0.610717	4.16492	3.11462e-05	0.000353643
ENSSSCG00000022163	831.602	2.44787	0.587869	4.16398	3.12745e-05	0.000354798
ENSSSCG00000014779	171.59	5.05892	1.21507	4.16349	3.13414e-05	0.000355256
ENSSSCG00000000093	9615.78	2.79862	0.672545	4.16124	3.16527e-05	0.000357348
ENSSSCG00000038326	189.312	2.6516	0.63916	4.14857	3.3456e-05	0.000374147
ENSSSCG00000016114	3725.68	2.71563	0.654729	4.14772	3.35802e-05	0.000375222
ENSSSCG00000015083	24855.1	2.81759	0.679601	4.14595	3.38414e-05	0.000376566
ENSSSCG00000025182	4331.34	2.45351	0.591698	4.14656	3.37508e-05	0.000376566
ENSSSCG00000032154	740.242	4.75484	1.14683	4.14605	3.38259e-05	0.000376566
ENSSSCG00000031943	1801.7	2.08429	0.50343	4.14017	3.47048e-05	0.000384254
ENSSSCG00000015544	21268.6	2.72834	0.659421	4.13748	3.51147e-05	0.000387829
ENSSSCG00000020962	76805.6	2.2584	0.546	4.13626	3.53016e-05	0.00038925
ENSSSCG00000013467	3898.25	2.21479	0.535601	4.13515	3.54725e-05	0.00039049
ENSSSCG00000007649	189.701	3.33239	0.809442	4.1169	3.84006e-05	0.000418244
ENSSSCG00000015117	3424.29	2.35583	0.572825	4.11265	3.9114e-05	0.000424975
ENSSSCG00000036792	3045.05	2.01886	0.492029	4.10313	4.07604e-05	0.00044107
ENSSSCG00000038733	684.503	3.55516	0.86709	4.1001	4.12964e-05	0.000445787
ENSSSCG00000003110	3947.38	3.32895	0.817762	4.07081	4.68499e-05	0.000496512
ENSSSCG00000025174	1307.77	1.76709	0.434784	4.06429	4.81782e-05	0.000508573
ENSSSCG00000007477	3302.71	2.84277	0.700351	4.05906	4.92709e-05	0.000519697
ENSSSCG00000013513	401.439	5.96522	1.47001	4.05795	4.95061e-05	0.000521008
ENSSSCG00000036584	1206.23	2.38447	0.587632	4.05777	4.95436e-05	0.000521008
ENSSSCG00000032067	9379.29	1.97164	0.487132	4.04745	5.17784e-05	0.000540327
ENSSSCG00000014214	7917.11	2.00665	0.495825	4.0471	5.18566e-05	0.00054057
ENSSSCG00000016956	601.608	2.01691	0.498606	4.0451	5.23006e-05	0.000543926
ENSSSCG00000032921	297.421	2.06545	0.511398	4.03884	5.37173e-05	0.000556494
ENSSSCG00000040397	230.62	2.26335	0.560456	4.03841	5.38147e-05	0.00055664
ENSSSCG00000002425	1698.18	2.46616	0.611274	4.03446	5.47274e-05	0.000564334
ENSSSCG00000003388	133.315	5.27448	1.30849	4.03098	5.55454e-05	0.000571007
ENSSSCG00000006689	1545.15	2.47944	0.615052	4.03126	5.54778e-05	0.000571007
ENSSSCG00000025986	542.315	3.7162	0.92199	4.03063	5.56287e-05	0.000571424
ENSSSCG00000037309	3598.24	2.06368	0.512407	4.02743	5.6391e-05	0.000577478
ENSSSCG00000015436	833.084	3.04185	0.755496	4.0263	5.6662e-05	0.000578492
ENSSSCG00000009048	1428.7	2.32857	0.578379	4.02602	5.67292e-05	0.000578619
ENSSSCG00000001342	2054.83	3.42499	0.854432	4.0085	6.11062e-05	0.000620063
ENSSSCG00000022083	2836.21	2.47545	0.619373	3.99669	6.42335e-05	0.000644941
ENSSSCG00000025708	711.099	2.80606	0.702241	3.99587	6.44574e-05	0.000646483
ENSSSCG00000001579	2398.46	3.04058	0.761374	3.99354	6.50945e-05	0.000652116
ENSSSCG00000015557	237.81	2.49942	0.626269	3.99097	6.5804e-05	0.000657744
ENSSSCG00000025160	299.532	2.63487	0.660653	3.98828	6.65552e-05	0.000664756
ENSSSCG00000035067	473.948	2.22669	0.558343	3.98802	6.66268e-05	0.000664975
ENSSSCG00000003493	2226.91	2.11798	0.531452	3.98526	6.74065e-05	0.000671752
ENSSSCG00000009281	1392.8	4.14193	1.04256	3.97284	7.10212e-05	0.000705147
ENSSSCG00000003035	1305.94	4.0282	1.01606	3.96452	7.35426e-05	0.000724796
ENSSSCG00000031881	3981.48	2.70355	0.681913	3.96466	7.35e-05	0.000724796
ENSSSCG00000003257	343.963	3.17963	0.803306	3.95818	7.55224e-05	0.000742119
ENSSSCG00000033334	3691.11	2.09767	0.530503	3.95411	7.68186e-05	0.000752091
ENSSSCG00000038401	11766.3	2.81038	0.711172	3.95176	7.75774e-05	0.000758408
ENSSSCG00000012956	1795.51	4.48157	1.13637	3.94376	8.02134e-05	0.000777918
ENSSSCG00000000290	3648.67	2.71443	0.689039	3.93945	8.16688e-05	0.000790885
ENSSSCG00000011766	145556	2.32114	0.590114	3.93338	8.37613e-05	0.00080939
ENSSSCG00000000521	853.722	3.52966	0.898412	3.92878	8.53785e-05	0.000822044
ENSSSCG00000039850	577.412	2.31021	0.588943	3.92263	8.75858e-05	0.000840271
ENSSSCG00000012182	1394.56	2.29474	0.585212	3.9212	8.81079e-05	0.000844224
ENSSSCG00000035829	786.293	3.0457	0.777312	3.91825	8.91942e-05	0.000853522
ENSSSCG00000000075	599.805	2.88864	0.737794	3.91524	9.03154e-05	0.000860805
ENSSSCG00000017862	78.702	6.64189	1.69708	3.91373	9.0883e-05	0.000865072
ENSSSCG00000004254	50861.5	2.39041	0.610999	3.91229	9.14257e-05	0.000868999
ENSSSCG00000002540	9661.73	1.70217	0.436266	3.90168	9.55281e-05	0.000900944
ENSSSCG00000032659	1272.72	3.49387	0.895641	3.90097	9.5806e-05	0.000902292
ENSSSCG00000030149	2106.05	2.42239	0.621582	3.89714	9.73373e-05	0.000912213
ENSSSCG00000006346	16024.2	1.83205	0.471406	3.88635	0.000101762	0.000948357
ENSSSCG00000031593	3761.37	1.75711	0.453053	3.87838	0.000105154	0.000975886
ENSSSCG00000028036	36.8308	4.81629	1.24814	3.85878	0.000113956	0.00104955
ENSSSCG00000000754	642.368	3.39757	0.880745	3.85761	0.000114503	0.00105315
ENSSSCG00000001887	617.254	2.48905	0.645466	3.85621	0.00011516	0.00105628
ENSSSCG00000020850	60.2779	6.40677	1.6667	3.84399	0.000121049	0.00110238
ENSSSCG00000021803	1425.5	3.08085	0.801536	3.84368	0.000121204	0.00110264
ENSSSCG00000028662	1387.13	2.77199	0.721848	3.84014	0.000122966	0.00111174
ENSSSCG00000023662	23535.3	3.59188	0.936276	3.83635	0.000124874	0.00112758
ENSSSCG00000027161	3044.16	1.66266	0.43391	3.83179	0.000127212	0.00114637
ENSSSCG00000000191	563.479	3.49931	0.913431	3.83095	0.000127647	0.00114951
ENSSSCG00000010290	6590.85	1.75851	0.459462	3.82732	0.000129546	0.00116583
ENSSSCG00000001501	5063.25	3.15475	0.827106	3.81421	0.000136621	0.00122046
ENSSSCG00000005935	4499.9	2.00444	0.526508	3.80704	0.000140637	0.00125215
ENSSSCG00000022302	314.875	4.34172	1.1436	3.79653	0.000146734	0.00129864
ENSSSCG00000017909	1341.43	3.3489	0.885263	3.78294	0.000154985	0.00136085
ENSSSCG00000028471	51.4463	9.11471	2.41029	3.78159	0.000155833	0.0013674
ENSSSCG00000022454	6026.88	1.77209	0.46864	3.78134	0.000155987	0.00136786
ENSSSCG00000013421	2096.17	2.89894	0.766824	3.78044	0.000156549	0.00137098
ENSSSCG00000033123	1664.25	2.03981	0.539697	3.77955	0.00015711	0.00137499
ENSSSCG00000039940	3254.24	2.21967	0.587375	3.77897	0.000157478	0.00137731
ENSSSCG00000006034	11168.6	2.09935	0.555599	3.77854	0.000157753	0.00137881
ENSSSCG00000023691	3440.59	2.43099	0.644224	3.77351	0.000160966	0.00140323
ENSSSCG00000001535	9117.34	3.52355	0.935371	3.76701	0.000165216	0.00143373
ENSSSCG00000016153	1278.84	2.08544	0.554144	3.76336	0.000167647	0.00145106
ENSSSCG00000008692	1071.22	2.22144	0.590441	3.76234	0.000168329	0.00145602
ENSSSCG00000001420	1094.18	3.44246	0.915378	3.7607	0.00016944	0.00146373
ENSSSCG00000029507	1070.02	2.73477	0.729707	3.74776	0.000178419	0.0015314
ENSSSCG00000000739	1442.6	2.5247	0.674177	3.74487	0.000180488	0.00154519
ENSSSCG00000022963	675.215	2.91161	0.77806	3.74214	0.000182457	0.00155806
ENSSSCG00000004926	5487.07	2.59056	0.692787	3.73933	0.000184513	0.0015746
ENSSSCG00000005749	1890.01	2.63862	0.706405	3.73529	0.000187502	0.00159502
ENSSSCG00000000094	8238.73	3.35851	0.902357	3.72192	0.00019771	0.00167228
ENSSSCG00000034360	357.957	7.15564	1.92322	3.72065	0.000198713	0.00167758
ENSSSCG00000013281	1875.37	3.10403	0.835047	3.71719	0.000201447	0.00169851
ENSSSCG00000027349	4048.91	2.73681	0.737112	3.71289	0.00020491	0.00172553
ENSSSCG00000014927	3303.49	2.23485	0.602749	3.70776	0.000209101	0.00175529
ENSSSCG00000017294	4541.4	1.98668	0.536073	3.70598	0.000210573	0.00176654
ENSSSCG00000003884	67.2106	5.88493	1.58957	3.70221	0.000213726	0.00178962
ENSSSCG00000015862	1537.93	2.77125	0.749072	3.69957	0.000215961	0.00180607
ENSSSCG00000008727	821.557	2.61192	0.707517	3.69167	0.000222788	0.00185504
ENSSSCG00000017052	765.006	2.41649	0.655029	3.68913	0.000225023	0.00186899
ENSSSCG00000013550	307.775	2.92269	0.79231	3.68882	0.000225295	0.00187009
ENSSSCG00000016775	742.219	2.71109	0.735367	3.68672	0.000227164	0.0018821
ENSSSCG00000034192	12426.3	2.16535	0.587748	3.68415	0.000229465	0.00189998
ENSSSCG00000005508	1838.98	2.42579	0.659022	3.6809	0.000232415	0.00192202
ENSSSCG00000012816	1724.37	1.80177	0.489676	3.67951	0.000233682	0.00193011
ENSSSCG00000014362	11914.9	2.54231	0.691998	3.67387	0.000238903	0.00196594
ENSSSCG00000038248	2004.47	3.33287	0.912194	3.65369	0.000258499	0.00210133
ENSSSCG00000001081	2093.96	2.92252	0.800467	3.65102	0.000261202	0.00211686
ENSSSCG00000036062	1922.53	2.65239	0.727336	3.64672	0.000265611	0.00214739
ENSSSCG00000018016	13622.2	2.13477	0.586842	3.63773	0.00027505	0.00221431
ENSSSCG00000040272	1031.45	2.37284	0.652357	3.63733	0.000275479	0.00221644
ENSSSCG00000009672	74.6411	2.73554	0.753342	3.63121	0.000282094	0.00226149
ENSSSCG00000001619	544.975	3.17985	0.876487	3.62795	0.000285677	0.00228408
ENSSSCG00000025238	2223.84	2.90091	0.800368	3.62446	0.000289564	0.00231029
ENSSSCG00000000215	5250.96	2.06351	0.569719	3.62199	0.000292348	0.00232833
ENSSSCG00000017311	26922.5	1.89774	0.52414	3.62067	0.000293845	0.00233729
ENSSSCG00000037184	12482.1	2.00768	0.554527	3.62053	0.000293997	0.00233729
ENSSSCG00000007842	112.066	4.78049	1.323	3.61337	0.000302246	0.0023929
ENSSSCG00000006344	13639.3	2.52989	0.7005	3.61154	0.000304379	0.00240693
ENSSSCG00000003102	505.914	3.93326	1.09042	3.60712	0.000309619	0.00243971
ENSSSCG00000013243	888.055	2.51752	0.699325	3.59992	0.000318311	0.00250124
ENSSSCG00000028896	136.028	10.5184	2.92205	3.59967	0.000318622	0.0025018
ENSSSCG00000001850	824.792	3.51465	0.97658	3.59894	0.000319521	0.00250591
ENSSSCG00000017692	7351.57	2.20418	0.613103	3.59513	0.000324234	0.00253841
ENSSSCG00000028822	196.771	3.0065	0.836648	3.5935	0.000326263	0.0025513
ENSSSCG00000000545	615.737	3.08991	0.861088	3.58837	0.00033275	0.00259444
ENSSSCG00000033442	2032.77	2.76492	0.771231	3.58507	0.000336988	0.00262289
ENSSSCG00000012167	6428.81	2.12082	0.591781	3.58379	0.000338645	0.00262896
ENSSSCG00000039171	3522.14	1.86742	0.521083	3.58373	0.000338723	0.00262896
ENSSSCG00000003045	678.29	3.74388	1.04527	3.58174	0.000341314	0.00264578
ENSSSCG00000009440	5346.73	1.9017	0.5312	3.58	0.000343595	0.0026573
ENSSSCG00000025689	257.555	4.92157	1.37679	3.57466	0.000350682	0.00269961
ENSSSCG00000012310	32009	2.60262	0.728327	3.57342	0.000352352	0.00270934
ENSSSCG00000009680	3871.15	2.76144	0.773014	3.5723	0.000353866	0.00271647
ENSSSCG00000040624	2173.49	2.68307	0.751082	3.57228	0.000353889	0.00271647
ENSSSCG00000024488	1848.64	1.91521	0.536228	3.57164	0.000354754	0.00271999
ENSSSCG00000024392	209.96	3.16933	0.887754	3.57006	0.000356901	0.00273331
ENSSSCG00000025981	175.158	5.75674	1.61477	3.56506	0.000363778	0.00277845
ENSSSCG00000038853	4147.73	2.00332	0.562902	3.55891	0.000372403	0.00283416
ENSSSCG00000040025	949.151	3.30897	0.931793	3.55118	0.000383503	0.00290541
ENSSSCG00000009084	16792.6	1.83683	0.517916	3.54658	0.000390262	0.00294326
ENSSSCG00000040257	943.661	1.87838	0.529743	3.54582	0.000391387	0.00294899
ENSSSCG00000010403	1573.22	2.47071	0.697992	3.53974	0.000400522	0.00301045
ENSSSCG00000016517	3968.61	2.4615	0.695704	3.53814	0.000402953	0.00302702
ENSSSCG00000014204	13781.5	1.81028	0.511897	3.53641	0.000405603	0.00303839
ENSSSCG00000039474	715.741	4.70467	1.3322	3.53151	0.000413202	0.00309011
ENSSSCG00000022833	493.156	2.63074	0.745329	3.52964	0.000416122	0.00310673
ENSSSCG00000002639	508.966	2.9785	0.845093	3.52446	0.000424347	0.00314874
ENSSSCG00000007881	3181.32	2.78173	0.789415	3.52378	0.000425436	0.00315337
ENSSSCG00000016715	1970.05	1.65597	0.469996	3.52338	0.000426086	0.00315644
ENSSSCG00000024966	98420.4	2.02083	0.574049	3.52031	0.00043104	0.00318783
ENSSSCG00000000366	1326.05	2.04542	0.581094	3.51994	0.00043164	0.00319051
ENSSSCG00000021453	92.8542	3.17214	0.901388	3.51917	0.000432904	0.00319631
ENSSSCG00000000766	11091.4	2.75546	0.783529	3.51672	0.000436906	0.00321271
ENSSSCG00000013589	12059.5	2.84622	0.809676	3.51526	0.000439329	0.00322771
ENSSSCG00000003062	6112.86	2.45138	0.698769	3.50814	0.000451252	0.00330803
ENSSSCG00000011714	1739.79	2.09268	0.596766	3.5067	0.000453695	0.00331875
ENSSSCG00000038562	1535.81	3.11972	0.889878	3.50579	0.000455259	0.00332828
ENSSSCG00000013753	484.565	2.89643	0.82766	3.49954	0.000466064	0.00338873
ENSSSCG00000014321	478.03	2.93064	0.838235	3.49621	0.000471926	0.00342576
ENSSSCG00000003737	1581.55	2.03653	0.583027	3.49303	0.000477567	0.00346106
ENSSSCG00000000108	309.363	2.58565	0.740701	3.49082	0.000481548	0.00348425
ENSSSCG00000013856	737.388	3.10695	0.890402	3.48938	0.000484148	0.003499
ENSSSCG00000027768	1454.62	3.12317	0.896014	3.48563	0.000490984	0.00354484
ENSSSCG00000040698	1783.66	3.66403	1.05399	3.47633	0.000508324	0.0036464
ENSSSCG00000012053	3942.28	2.61478	0.753355	3.47085	0.000518816	0.00370972
ENSSSCG00000008509	1917.75	1.93699	0.55835	3.46914	0.000522133	0.00373112
ENSSSCG00000001863	515.49	4.06213	1.17142	3.46769	0.000524945	0.00374752
ENSSSCG00000015074	952.289	2.49717	0.720204	3.46732	0.000525681	0.00375078
ENSSSCG00000007575	1707.65	3.65664	1.0555	3.46438	0.000531449	0.00378587
ENSSSCG00000031809	1284.06	1.7413	0.502819	3.46307	0.000534051	0.00379833
ENSSSCG00000005984	5305.26	1.89894	0.549054	3.45856	0.000543066	0.00385834
ENSSSCG00000039412	525.746	3.96501	1.14641	3.45863	0.000542939	0.00385834
ENSSSCG00000002461	9296.61	2.08475	0.602835	3.45825	0.000543695	0.00385871
ENSSSCG00000034883	275.905	2.87772	0.832872	3.45517	0.000549943	0.00389065
ENSSSCG00000015818	6825.37	1.9665	0.569339	3.45401	0.000552318	0.00390332
ENSSSCG00000005510	4428.5	2.51327	0.727827	3.45312	0.000554151	0.00391007
ENSSSCG00000014336	1770.86	2.63141	0.762026	3.45317	0.000554037	0.00391007
ENSSSCG00000037972	155.26	4.48569	1.29995	3.45068	0.000559179	0.00393723
ENSSSCG00000025500	1782.66	2.88923	0.837909	3.44814	0.000564461	0.00396815
ENSSSCG00000028051	830.052	4.44727	1.29007	3.44731	0.000566206	0.00397579
ENSSSCG00000032554	6432.51	2.17912	0.632143	3.44719	0.00056644	0.00397579
ENSSSCG00000003561	3327.79	2.2339	0.648152	3.44657	0.00056775	0.00397876
ENSSSCG00000014950	249.312	2.90874	0.84442	3.44466	0.00057177	0.00400059
ENSSSCG00000021494	1218.25	1.68208	0.488778	3.4414	0.000578723	0.00403867
ENSSSCG00000007513	3416.63	1.99176	0.578912	3.44052	0.000580595	0.00404962
ENSSSCG00000032190	170.029	7.48304	2.17516	3.44023	0.000581224	0.00405189
ENSSSCG00000003038	207.365	4.45913	1.29643	3.43956	0.000582668	0.00405984
ENSSSCG00000011600	288.053	2.5012	0.72728	3.43911	0.000583623	0.00406437
ENSSSCG00000006542	23688.7	3.04515	0.886301	3.43579	0.000590819	0.00411021
ENSSSCG00000039218	1715.05	2.61927	0.762549	3.43489	0.000592793	0.00411965
ENSSSCG00000014259	1108.85	2.11239	0.615131	3.43406	0.00059462	0.00412805
ENSSSCG00000010746	442.664	3.44454	1.00434	3.42967	0.000604322	0.00418454
ENSSSCG00000038373	110.579	10.2192	2.98548	3.42297	0.000619409	0.00427571
ENSSSCG00000015632	2016.9	3.24222	0.947293	3.42261	0.000620223	0.00427691
ENSSSCG00000003108	2812.17	2.44716	0.715253	3.4214	0.000623007	0.00429117
ENSSSCG00000022073	4576.45	1.89833	0.555371	3.41814	0.000630513	0.00433223
ENSSSCG00000032078	504.666	5.07842	1.48572	3.41816	0.000630462	0.00433223
ENSSSCG00000008479	18286.7	1.83831	0.537954	3.41722	0.000632641	0.00434238
ENSSSCG00000008467	19894.7	1.66191	0.486994	3.41259	0.000643475	0.00440543
ENSSSCG00000027252	3248.02	1.71491	0.502868	3.41026	0.000649003	0.00443873
ENSSSCG00000022649	2201.06	1.45455	0.427296	3.40408	0.000663883	0.00452891
ENSSSCG00000006930	18891.5	1.738	0.511108	3.40045	0.000672757	0.00458082
ENSSSCG00000023569	103.962	4.95684	1.45944	3.3964	0.000682791	0.00463895
ENSSSCG00000038174	24.9334	5.63723	1.66028	3.39535	0.000685404	0.00465198
ENSSSCG00000010638	597.643	2.10006	0.621598	3.37848	0.000728873	0.00491704
ENSSSCG00000013029	22186.5	1.72699	0.512375	3.37057	0.00075014	0.00504523
ENSSSCG00000024802	1395.79	2.46394	0.731094	3.37021	0.000751114	0.0050467
ENSSSCG00000037267	9537.15	2.13695	0.634357	3.36868	0.000755277	0.00506703
ENSSSCG00000017201	308.032	2.48811	0.738641	3.36849	0.000755806	0.00506803
ENSSSCG00000005524	2410.07	2.73831	0.813579	3.36576	0.000763342	0.00511343
ENSSSCG00000016125	4661.09	1.86504	0.55442	3.36395	0.000768344	0.00514437
ENSSSCG00000011474	4478.25	1.72587	0.514189	3.3565	0.000789363	0.00526939
ENSSSCG00000017884	41.155	4.73648	1.41114	3.35649	0.000789383	0.00526939
ENSSSCG00000000475	1440.27	3.01323	0.899802	3.34877	0.00081171	0.00539418
ENSSSCG00000003506	1216.77	1.7413	0.519961	3.3489	0.000811334	0.00539418
ENSSSCG00000015335	2491.29	1.70321	0.508639	3.34856	0.000812319	0.00539554
ENSSSCG00000016590	3099.16	2.04737	0.611705	3.34699	0.000816942	0.00542086
ENSSSCG00000002509	11543.8	1.78283	0.532867	3.34573	0.00082066	0.00544013
ENSSSCG00000040836	2084.47	1.89262	0.565874	3.3446	0.000824002	0.00545958
ENSSSCG00000000431	801.04	3.45022	1.03164	3.34441	0.000824566	0.0054606
ENSSSCG00000004549	22713.7	2.34237	0.701005	3.34145	0.00083343	0.00551088
ENSSSCG00000006543	819.505	2.15352	0.644512	3.34131	0.000833829	0.00551088
ENSSSCG00000038066	8087.34	2.27704	0.681798	3.33976	0.000838504	0.00553372
ENSSSCG00000014060	5474.48	1.64892	0.494692	3.33323	0.000858441	0.00565133
ENSSSCG00000009924	8383.62	2.79481	0.839109	3.33069	0.000866305	0.0057003
ENSSSCG00000027016	955.904	3.13094	0.940368	3.32948	0.000870076	0.00571948
ENSSSCG00000021702	665.805	4.14479	1.24635	3.32555	0.000882455	0.00578946
ENSSSCG00000017787	644.002	2.86544	0.862622	3.32178	0.00089444	0.00585372
ENSSSCG00000016733	119.484	4.44544	1.33933	3.31915	0.000902903	0.00589756
ENSSSCG00000026733	2408.59	2.33764	0.705294	3.31442	0.00091835	0.00596672
ENSSSCG00000033126	4246.01	2.12247	0.64027	3.31496	0.000916558	0.00596672
ENSSSCG00000033608	299.929	2.48734	0.750284	3.31519	0.000915803	0.00596672
ENSSSCG00000015494	1492.35	1.65573	0.500066	3.31102	0.00092956	0.00601872
ENSSSCG00000013579	65.9826	8.54208	2.58521	3.30422	0.000952427	0.00613717
ENSSSCG00000011056	1551	2.02395	0.612846	3.30255	0.000958097	0.00616764
ENSSSCG00000011412	3767.25	2.85221	0.863751	3.30213	0.00095955	0.00617141
ENSSSCG00000034308	464.873	2.61271	0.791323	3.3017	0.000961021	0.00617456
ENSSSCG00000005068	5624.81	1.7377	0.527069	3.29692	0.000977523	0.00625053
ENSSSCG00000015515	687.987	2.09367	0.636814	3.28773	0.00100999	0.00643656
ENSSSCG00000024413	4377.96	1.71208	0.521294	3.2843	0.00102237	0.00649996
ENSSSCG00000010824	2924.02	2.36528	0.720931	3.28088	0.00103485	0.00656681
ENSSSCG00000027179	387.317	4.55058	1.38925	3.27556	0.00105451	0.00668208
ENSSSCG00000011137	23464.6	2.51282	0.767321	3.2748	0.00105737	0.00669384
ENSSSCG00000013120	158.269	4.60497	1.40843	3.26957	0.0010771	0.00679942
ENSSSCG00000027657	385.086	2.81543	0.862936	3.26261	0.0011039	0.00694238
ENSSSCG00000033332	25616.7	2.24818	0.689261	3.26172	0.00110737	0.00696093
ENSSSCG00000007066	2767.28	2.64793	0.813755	3.25397	0.00113806	0.00711367
ENSSSCG00000013178	1251.8	2.1921	0.674429	3.25031	0.0011528	0.0071923
ENSSSCG00000037263	9873.43	1.76339	0.543374	3.24525	0.00117346	0.00729065
ENSSSCG00000009998	11200.4	3.28284	1.01256	3.24211	0.00118649	0.00736128
ENSSSCG00000032669	1481.2	1.80132	0.555849	3.24067	0.00119248	0.00739163
ENSSSCG00000007317	3250.6	1.90208	0.587581	3.23714	0.00120733	0.00747328
ENSSSCG00000039888	49700	1.86068	0.574855	3.23678	0.00120887	0.00747585
ENSSSCG00000038038	158.303	3.87142	1.19739	3.23322	0.00122405	0.00755577
ENSSSCG00000016543	6999.71	1.45593	0.450579	3.23124	0.00123255	0.0075977
ENSSSCG00000037224	64.4363	5.79848	1.79479	3.23073	0.00123473	0.00760412
ENSSSCG00000011623	7860.94	3.34531	1.03572	3.22993	0.00123819	0.00761142
ENSSSCG00000010691	324.65	3.7365	1.15731	3.22861	0.00124393	0.00763964
ENSSSCG00000037092	1714.67	1.61643	0.500791	3.22776	0.00124763	0.00765532
ENSSSCG00000027506	55618.9	2.05542	0.637371	3.22483	0.00126047	0.00771992
ENSSSCG00000007540	895.059	2.55296	0.792374	3.22191	0.00127339	0.00778301
ENSSSCG00000040974	2663.1	2.70105	0.838304	3.22204	0.00127279	0.00778301
ENSSSCG00000002544	5248.81	2.41188	0.748831	3.22086	0.00127806	0.00780267
ENSSSCG00000013273	117.199	5.48323	1.70278	3.22016	0.00128118	0.00781111
ENSSSCG00000039077	17.3513	6.53066	2.03164	3.21449	0.00130678	0.00794532
ENSSSCG00000002822	9380.87	2.29697	0.71477	3.21358	0.00131091	0.00795993
ENSSSCG00000031251	2833.02	1.71432	0.533777	3.21168	0.00131962	0.00799794
ENSSSCG00000031776	1187.27	4.8634	1.51488	3.21042	0.0013254	0.00802565
ENSSSCG00000025266	56.2643	4.84164	1.50895	3.20862	0.00133372	0.00805418
ENSSSCG00000007541	1796.38	2.01627	0.628445	3.20835	0.001335	0.00805823
ENSSSCG00000005002	3400.33	1.63545	0.510944	3.20085	0.00137025	0.00824595
ENSSSCG00000017397	4788.52	1.97485	0.617871	3.19621	0.00139243	0.00834087
ENSSSCG00000001595	173.397	2.81103	0.879536	3.19603	0.00139331	0.00834239
ENSSSCG00000025334	459.492	2.71107	0.848583	3.19482	0.00139918	0.00837375
ENSSSCG00000016690	673.987	2.11996	0.665112	3.18738	0.0014357	0.008554
ENSSSCG00000035555	4325.48	2.86273	0.898239	3.18704	0.00143736	0.00856008
ENSSSCG00000031295	53681.7	2.61255	0.820605	3.18369	0.0014541	0.00864057
ENSSSCG00000008838	441.582	2.65166	0.833569	3.18109	0.00146724	0.00869928
ENSSSCG00000025953	5931.88	1.41568	0.445387	3.17854	0.00148019	0.00876443
ENSSSCG00000013248	743.703	2.91447	0.917021	3.1782	0.00148194	0.00877087
ENSSSCG00000008241	4382.91	2.13493	0.672178	3.17614	0.00149251	0.00881816
ENSSSCG00000034313	1863.82	2.40674	0.758031	3.17499	0.00149843	0.00884498
ENSSSCG00000033020	338.807	3.65686	1.15185	3.17476	0.0014996	0.00884799
ENSSSCG00000028019	1685.65	1.36067	0.428724	3.17377	0.00150475	0.00887052
ENSSSCG00000035949	177.59	2.35374	0.741799	3.17302	0.00150865	0.00888956
ENSSSCG00000000402	5335.85	1.86429	0.58774	3.17196	0.00151411	0.00891393
ENSSSCG00000001011	858.456	1.81747	0.572956	3.17209	0.00151347	0.00891393
ENSSSCG00000009551	1556.68	2.17767	0.687134	3.16921	0.00152855	0.00897917
ENSSSCG00000025092	3874.82	2.25403	0.711268	3.16903	0.0015295	0.00898079
ENSSSCG00000036098	336.09	3.22785	1.01964	3.16566	0.0015473	0.00905993
ENSSSCG00000000841	9944.74	1.85344	0.586984	3.15757	0.0015909	0.00925991
ENSSSCG00000000623	3723.18	2.09156	0.662571	3.15674	0.00159546	0.0092824
ENSSSCG00000010278	2644.94	2.79579	0.885822	3.15616	0.00159863	0.00929681
ENSSSCG00000022903	1353.47	2.08942	0.66268	3.15299	0.00161609	0.00939017
ENSSSCG00000009713	4389.43	1.76377	0.560619	3.14611	0.00165455	0.00959281
ENSSSCG00000009798	22062.9	2.95538	0.941435	3.13923	0.00169394	0.00979993
ENSSSCG00000005166	14108.3	1.83647	0.586476	3.13137	0.00173991	0.0100182
ENSSSCG00000013445	5622.28	2.87769	0.920872	3.12496	0.00177828	0.0102
ENSSSCG00000017938	6098.83	2.68119	0.857994	3.12495	0.00177836	0.0102
ENSSSCG00000003684	573.507	2.16214	0.692476	3.12234	0.00179422	0.0102813
ENSSSCG00000036210	12138.8	1.62217	0.519778	3.12088	0.00180313	0.0103199
ENSSSCG00000037670	3470.61	2.25589	0.722836	3.12088	0.00180309	0.0103199
ENSSSCG00000012018	61975	2.39902	0.769601	3.11723	0.0018256	0.0104323
ENSSSCG00000001089	2368.29	2.25475	0.723869	3.11486	0.00184031	0.0105102
ENSSSCG00000015859	3754.92	1.91036	0.613608	3.11333	0.00184991	0.0105515
ENSSSCG00000015523	35420.1	1.57694	0.506553	3.11307	0.0018515	0.0105561
ENSSSCG00000023307	3358.38	1.69458	0.544679	3.11115	0.0018636	0.0105994
ENSSSCG00000033899	1052.33	2.98514	0.95951	3.11111	0.00186386	0.0105994
ENSSSCG00000007705	4245.3	2.5686	0.825693	3.11085	0.00186551	0.0106043
ENSSSCG00000004952	339.459	2.20909	0.710781	3.10798	0.00188373	0.0106942
ENSSSCG00000012133	9886.54	2.10965	0.68147	3.09573	0.00196327	0.0110339
ENSSSCG00000036773	923.64	2.00457	0.647682	3.095	0.00196815	0.011056
ENSSSCG00000012795	40.3958	5.91058	1.91004	3.09448	0.00197158	0.011066
ENSSSCG00000026423	58.1644	8.27279	2.67524	3.09236	0.00198572	0.011136
ENSSSCG00000021027	3000.68	2.66402	0.862163	3.08992	0.00200209	0.011209
ENSSSCG00000013742	201.741	2.52571	0.818147	3.08711	0.0020211	0.011306
ENSSSCG00000027952	115.768	3.26737	1.05855	3.08666	0.00202422	0.0113187
ENSSSCG00000036157	3051.95	2.73088	0.885798	3.08296	0.00204955	0.0114447
ENSSSCG00000008310	1502.94	1.60439	0.520534	3.0822	0.00205479	0.0114656
ENSSSCG00000034095	74.7697	2.45876	0.797768	3.08205	0.00205578	0.0114664
ENSSSCG00000013385	1012.28	2.77555	0.900591	3.08192	0.00205668	0.0114666
ENSSSCG00000002424	14606.2	1.7983	0.583598	3.0814	0.00206026	0.011477
ENSSSCG00000011107	3008.37	1.63957	0.532282	3.08026	0.00206818	0.0114971
ENSSSCG00000040535	1664.44	2.05352	0.666664	3.08028	0.00206803	0.0114971
ENSSSCG00000015399	296.372	2.05418	0.6671	3.07927	0.00207506	0.011521
ENSSSCG00000033291	380.28	3.18712	1.03509	3.07908	0.00207637	0.0115235
ENSSSCG00000008984	445.485	2.09402	0.680209	3.0785	0.00208048	0.011532
ENSSSCG00000012283	343.233	1.76669	0.574464	3.07538	0.00210238	0.0116389
ENSSSCG00000021024	616.843	2.29811	0.747851	3.07295	0.00211953	0.0117095
ENSSSCG00000032936	2056.45	2.57687	0.838771	3.0722	0.0021249	0.0117344
ENSSSCG00000006283	1590.67	1.97719	0.643858	3.07085	0.00213452	0.0117729
ENSSSCG00000005997	11960.5	1.72869	0.563079	3.07007	0.00214011	0.0117891
ENSSSCG00000014329	9749.07	1.53761	0.500898	3.06971	0.00214268	0.0117985
ENSSSCG00000005240	693.28	2.0732	0.675992	3.0669	0.00216289	0.0118852
ENSSSCG00000009320	1719.48	2.2509	0.733924	3.06694	0.00216264	0.0118852
ENSSSCG00000027232	103.522	4.55037	1.48378	3.06673	0.00216412	0.0118871
ENSSSCG00000001435	522.18	3.70346	1.20909	3.06301	0.00219124	0.0120114
ENSSSCG00000036821	1394.65	2.11445	0.690721	3.06123	0.0022043	0.0120484
ENSSSCG00000017289	3400.19	1.73857	0.568008	3.06082	0.00220735	0.0120601
ENSSSCG00000036766	8591.5	1.8823	0.615733	3.05701	0.00223557	0.0121795
ENSSSCG00000015358	8819.89	1.96524	0.643372	3.05459	0.00225368	0.0122551
ENSSSCG00000040327	23924.1	1.66727	0.546077	3.05318	0.00226429	0.0123008
ENSSSCG00000036271	94.4816	2.32065	0.760694	3.0507	0.00228306	0.0123826
ENSSSCG00000009802	2529.81	1.82876	0.599836	3.04876	0.00229788	0.0124428
ENSSSCG00000005235	7054.22	2.17022	0.71204	3.0479	0.0023045	0.0124603
ENSSSCG00000006159	2068.94	1.90458	0.624936	3.04763	0.0023065	0.0124633
ENSSSCG00000031235	312.914	2.46331	0.808295	3.04754	0.00230726	0.0124633
ENSSSCG00000006040	1791.81	2.11639	0.69556	3.04271	0.00234455	0.0126341
ENSSSCG00000033965	298.356	2.2948	0.755168	3.03879	0.00237532	0.0127844
ENSSSCG00000034265	2517.16	1.60752	0.529456	3.03617	0.00239601	0.0128802
ENSSSCG00000040332	644.758	2.037	0.671205	3.03484	0.00240662	0.0129321
ENSSSCG00000011724	68.5835	6.90873	2.27686	3.03433	0.00241072	0.0129437
ENSSSCG00000029474	4721.85	2.74275	0.904675	3.03175	0.0024314	0.0130495
ENSSSCG00000006885	4094.64	2.4269	0.80073	3.03086	0.00243855	0.0130773
ENSSSCG00000015610	5630.3	2.24317	0.740308	3.03005	0.00244513	0.0131021
ENSSSCG00000012156	6646.27	2.34651	0.77459	3.02935	0.00245078	0.0131272
ENSSSCG00000010855	2241.83	2.39453	0.791315	3.02601	0.00247801	0.0132535
ENSSSCG00000022155	53567.8	1.65617	0.547318	3.02597	0.00247834	0.0132535
ENSSSCG00000008117	683.379	2.37137	0.785268	3.01982	0.00252925	0.0134723
ENSSSCG00000016119	2242.37	2.21194	0.732903	3.01805	0.0025441	0.0135456
ENSSSCG00000037101	339.27	3.39316	1.12447	3.01755	0.00254827	0.0135624
ENSSSCG00000004453	2003.19	1.90612	0.632192	3.01509	0.00256899	0.0136207
ENSSSCG00000008813	1404.48	2.15202	0.713761	3.01504	0.00256942	0.0136207
ENSSSCG00000017738	64.0067	4.32612	1.43498	3.01476	0.00257179	0.0136278
ENSSSCG00000040650	4253.95	2.80224	0.930095	3.01285	0.00258808	0.0136979
ENSSSCG00000035817	50.2981	8.06226	2.6765	3.01224	0.00259326	0.0137144
ENSSSCG00000016625	2985.32	2.01326	0.668422	3.01196	0.00259563	0.0137215
ENSSSCG00000004143	408.92	3.10404	1.03061	3.01183	0.00259674	0.013722
ENSSSCG00000007812	7278.18	2.35917	0.785707	3.0026	0.00267683	0.0141006
ENSSSCG00000003132	3251.55	1.41907	0.472936	3.00055	0.00269495	0.0141849
ENSSSCG00000013282	65.3647	9.46113	3.15431	2.99943	0.00270484	0.0142201
ENSSSCG00000018019	1746.59	2.53943	0.846951	2.99832	0.00271473	0.0142553
ENSSSCG00000009208	2152.71	1.86426	0.622028	2.99707	0.00272585	0.0142912
ENSSSCG00000014190	2247.21	1.80792	0.603628	2.9951	0.00274358	0.0143515
ENSSSCG00000031780	20849.6	2.51403	0.839421	2.99495	0.00274487	0.0143515
ENSSSCG00000002988	620.335	2.76637	0.923818	2.99449	0.002749	0.0143535
ENSSSCG00000025114	470.773	2.52556	0.843411	2.99446	0.00274931	0.0143535
ENSSSCG00000030294	6272.94	2.14067	0.716333	2.98837	0.00280471	0.0146072
ENSSSCG00000036634	7797.59	1.43051	0.478683	2.98842	0.00280421	0.0146072
ENSSSCG00000001539	1349.68	2.42017	0.810164	2.98726	0.00281491	0.0146432
ENSSSCG00000014567	34.4027	4.62561	1.54945	2.98532	0.00283285	0.0147251
ENSSSCG00000036006	58.6829	4.4152	1.48081	2.9816	0.00286747	0.0148761
ENSSSCG00000003393	344.815	2.67618	0.898349	2.979	0.0028919	0.0149854
ENSSSCG00000006115	8677.93	1.44962	0.486688	2.97853	0.00289635	0.0150027
ENSSSCG00000003917	1197.07	1.93265	0.649087	2.97749	0.00290623	0.0150422
ENSSSCG00000034774	1838.45	3.06277	1.029	2.97646	0.00291602	0.0150753
ENSSSCG00000002263	835.297	2.17244	0.730205	2.97511	0.00292881	0.0151297
ENSSSCG00000040697	10947	1.91739	0.64457	2.97468	0.00293293	0.0151452
ENSSSCG00000032668	165.81	2.17519	0.732108	2.97114	0.00296698	0.0152856
ENSSSCG00000014827	3294.4	2.47298	0.832635	2.97007	0.00297734	0.0153271
ENSSSCG00000020796	6472.44	2.26313	0.762288	2.96887	0.00298899	0.0153812
ENSSSCG00000014970	35261.9	1.59734	0.538268	2.96754	0.0030019	0.0154297
ENSSSCG00000026537	2341.7	2.72118	0.917111	2.96712	0.00300604	0.0154451
ENSSSCG00000029257	663.544	2.47738	0.835297	2.96587	0.00301826	0.015496
ENSSSCG00000022693	1500.02	2.82686	0.953421	2.96496	0.0030272	0.0155359
ENSSSCG00000027098	936.632	1.60776	0.542441	2.96393	0.00303737	0.0155761
ENSSSCG00000029169	4229.12	1.28255	0.432965	2.96224	0.00305408	0.0156558
ENSSSCG00000012275	642.472	2.19757	0.741964	2.96183	0.0030582	0.0156649
ENSSSCG00000035124	4786.08	2.29593	0.775571	2.96032	0.00307324	0.0157359
ENSSSCG00000001430	289.073	2.25568	0.762694	2.95752	0.00310124	0.0158671
ENSSSCG00000022849	1208.88	1.98709	0.671923	2.95731	0.00310331	0.0158717
ENSSSCG00000036284	5577.54	1.48541	0.502426	2.95648	0.00311175	0.0159087
ENSSSCG00000006060	2673.31	2.25155	0.761625	2.95625	0.00311405	0.0159144
ENSSSCG00000036445	774	2.09131	0.707903	2.95424	0.0031344	0.0159939
ENSSSCG00000013263	197	5.87402	1.98896	2.95331	0.00314384	0.0160299
ENSSSCG00000023520	1203.03	1.53296	0.519105	2.95308	0.00314625	0.016036
ENSSSCG00000001021	306.604	1.77135	0.599967	2.95241	0.00315304	0.0160584
ENSSSCG00000022099	1237.62	2.19249	0.742994	2.95089	0.00316862	0.016107
ENSSSCG00000007580	4488.81	1.73531	0.588586	2.94827	0.00319561	0.0162072
ENSSSCG00000017885	599.952	2.51713	0.853683	2.94855	0.00319269	0.0162072
ENSSSCG00000029569	18271.2	2.19138	0.743251	2.94837	0.00319451	0.0162072
ENSSSCG00000013061	182.088	3.48143	1.18143	2.9468	0.00321079	0.0162596
ENSSSCG00000014097	4625.07	2.07974	0.706082	2.94547	0.00322467	0.0163057
ENSSSCG00000032343	3830.96	2.22986	0.757257	2.94465	0.00323316	0.0163295
ENSSSCG00000011845	3039.66	2.15369	0.731752	2.9432	0.0032484	0.0163941
ENSSSCG00000013050	983.695	2.60508	0.886556	2.93843	0.00329883	0.0165985
ENSSSCG00000029442	163.518	2.78298	0.948863	2.93297	0.00335738	0.0168208
ENSSSCG00000039769	8632.83	2.10901	0.719157	2.93262	0.0033612	0.0168299
ENSSSCG00000036049	5050.57	2.84235	0.969328	2.93229	0.00336475	0.0168351
ENSSSCG00000009806	835.573	2.25234	0.768414	2.93115	0.00337708	0.0168857
ENSSSCG00000001571	3898.08	1.55043	0.529186	2.92984	0.00339139	0.0169461
ENSSSCG00000009650	1142.5	2.77989	0.948959	2.9294	0.00339612	0.0169603
ENSSSCG00000003795	6639.56	1.82496	0.623249	2.92814	0.00341	0.0170233
ENSSSCG00000037885	12264	1.97414	0.674266	2.92783	0.00341332	0.0170335
ENSSSCG00000010814	21006.4	1.28419	0.438804	2.92658	0.00342712	0.0170832
ENSSSCG00000025013	336.949	2.64612	0.904327	2.92607	0.00343279	0.0171051
ENSSSCG00000010925	276.457	2.34057	0.800238	2.92485	0.00344628	0.0171659
ENSSSCG00000024813	2266.2	1.90119	0.650282	2.92364	0.0034596	0.0172194
ENSSSCG00000032831	8846.43	2.08255	0.71229	2.92374	0.00345852	0.0172194
ENSSSCG00000000737	253.483	2.09262	0.716363	2.92118	0.00348713	0.0173242
ENSSSCG00000031694	4567.23	2.24736	0.769549	2.92036	0.00349622	0.0173564
ENSSSCG00000011121	2890.99	1.96915	0.674404	2.91984	0.00350215	0.0173733
ENSSSCG00000029199	465.627	2.82183	0.966493	2.91966	0.00350411	0.0173762
ENSSSCG00000006038	923.942	2.78802	0.956018	2.91628	0.00354232	0.0175397
ENSSSCG00000008169	1140.53	1.58396	0.543181	2.91609	0.0035445	0.017544
ENSSSCG00000005466	31981.7	1.37203	0.471037	2.91278	0.00358226	0.0177047
ENSSSCG00000024818	2517	1.53304	0.526844	2.90986	0.00361585	0.0178579
ENSSSCG00000028297	522.357	2.52749	0.869932	2.90539	0.00366797	0.0180814
ENSSSCG00000014399	1419.52	2.2743	0.783466	2.90287	0.00369758	0.0181738
ENSSSCG00000010768	431.678	4.32324	1.49067	2.9002	0.00372925	0.0183092
ENSSSCG00000035510	40.7434	3.97917	1.37294	2.89828	0.0037521	0.0184146
ENSSSCG00000015139	1557.15	2.41986	0.835093	2.89771	0.00375893	0.018436
ENSSSCG00000024892	942.185	2.27265	0.784416	2.89725	0.00376455	0.0184554
ENSSSCG00000005167	865.868	2.45855	0.849247	2.89497	0.00379193	0.018542
ENSSSCG00000003921	1077.46	3.04557	1.05278	2.89289	0.0038172	0.0186383
ENSSSCG00000017188	39.1656	7.7006	2.66281	2.8919	0.00382916	0.0186831
ENSSSCG00000020823	358.039	1.75194	0.6062	2.89004	0.00385191	0.0187735
ENSSSCG00000012954	702.18	1.67864	0.581917	2.88466	0.00391832	0.019007
ENSSSCG00000008887	4412.08	1.47083	0.509963	2.88419	0.00392416	0.0190285
ENSSSCG00000028942	870.052	2.83737	0.983927	2.88373	0.00393	0.019043
ENSSSCG00000009929	234.739	2.83817	0.985468	2.88002	0.00397653	0.0192395
ENSSSCG00000033759	7705.47	2.4255	0.842313	2.87957	0.00398213	0.0192523
ENSSSCG00000024043	463.627	3.49772	1.21671	2.87474	0.00404364	0.0194876
ENSSSCG00000040412	209.654	3.17545	1.10631	2.8703	0.00410076	0.0197203
ENSSSCG00000012153	594.833	1.75612	0.612232	2.86839	0.0041257	0.0198117
ENSSSCG00000021898	4746.35	1.95579	0.682278	2.86655	0.0041497	0.0199055
ENSSSCG00000005706	2037.43	2.20183	0.768668	2.86448	0.00417698	0.0200148
ENSSSCG00000002558	68.001	2.67126	0.934038	2.85991	0.00423766	0.0202619
ENSSSCG00000015830	335.427	2.7689	0.968636	2.85856	0.00425568	0.020319
ENSSSCG00000012335	1962.64	2.42168	0.847324	2.85804	0.00426267	0.0203451
ENSSSCG00000012995	5044.26	2.1754	0.76129	2.85752	0.00426963	0.020371
ENSSSCG00000038556	2971.42	1.8084	0.633011	2.85682	0.00427911	0.0204007
ENSSSCG00000009885	4332.27	2.03942	0.713953	2.85652	0.00428316	0.0204065
ENSSSCG00000007179	4625.27	1.75319	0.613919	2.85573	0.00429379	0.0204353
ENSSSCG00000002752	1680.31	1.90629	0.667922	2.85406	0.00431641	0.0205291
ENSSSCG00000009194	25742.8	1.65275	0.579091	2.85405	0.00431658	0.0205291
ENSSSCG00000001518	343.065	2.38569	0.836766	2.85109	0.00435699	0.0206698
ENSSSCG00000012279	1240.66	2.20711	0.774702	2.84897	0.00438605	0.0207855
ENSSSCG00000002821	3695.43	2.3314	0.818745	2.84753	0.004406	0.0208505
ENSSSCG00000007322	108464	1.88321	0.662131	2.84417	0.00445273	0.0210567
ENSSSCG00000026407	5797.43	2.04534	0.719199	2.84392	0.00445625	0.0210659
ENSSSCG00000003736	1078.46	2.04769	0.720373	2.84254	0.0044755	0.0211345
ENSSSCG00000014853	658.148	3.03503	1.06785	2.84217	0.00448075	0.0211421
ENSSSCG00000017165	3256.07	2.0262	0.712926	2.84209	0.00448186	0.0211421
ENSSSCG00000039322	579.928	2.27826	0.801996	2.84074	0.00450092	0.0212171
ENSSSCG00000018057	3626.38	1.87958	0.662001	2.83924	0.00452209	0.0212943
ENSSSCG00000009910	19068.5	1.47059	0.518344	2.83709	0.00455267	0.0214232
ENSSSCG00000020856	10739.1	1.87726	0.661739	2.83686	0.00455598	0.0214312
ENSSSCG00000036911	45.9591	3.88399	1.36968	2.8357	0.00457255	0.0214865
ENSSSCG00000022434	1340.51	1.68444	0.594394	2.83388	0.00459864	0.0215636
ENSSSCG00000000437	977.66	2.22778	0.786591	2.8322	0.00462287	0.0216593
ENSSSCG00000009568	28031.1	1.84023	0.649769	2.83213	0.0046239	0.0216593
ENSSSCG00000033290	60.9666	4.74141	1.67505	2.83061	0.00464595	0.0217177
ENSSSCG00000017623	3557.19	1.74135	0.616855	2.82294	0.00475855	0.0221656
ENSSSCG00000011249	1527.31	2.17093	0.770519	2.81749	0.00484002	0.0224668
ENSSSCG00000014029	312.354	6.4478	2.2888	2.81712	0.0048457	0.0224776
ENSSSCG00000027410	2580.62	2	0.710222	2.81602	0.0048623	0.022539
ENSSSCG00000015398	4674.29	1.44668	0.514964	2.80928	0.00496528	0.0229288
ENSSSCG00000022194	4911.38	2.26486	0.806429	2.80851	0.00497714	0.0229757
ENSSSCG00000007728	69.0781	4.68134	1.66724	2.80784	0.00498753	0.0230157
ENSSSCG00000009733	3513.09	1.67637	0.597207	2.80702	0.00500019	0.0230548
ENSSSCG00000039581	194.378	4.46407	1.59036	2.80696	0.00500119	0.0230548
ENSSSCG00000031381	1382.02	2.29326	0.817345	2.80575	0.00502	0.0231256
ENSSSCG00000037612	1448.65	2.0404	0.727727	2.8038	0.00505035	0.0232413
ENSSSCG00000010747	3530.59	2.69607	0.962059	2.8024	0.00507241	0.0233302
ENSSSCG00000035284	335.867	1.47588	0.526686	2.8022	0.00507553	0.0233331
ENSSSCG00000029331	366.874	1.6292	0.581499	2.80173	0.0050829	0.023359
ENSSSCG00000016691	1695.97	1.65778	0.591765	2.80142	0.0050879	0.0233699
ENSSSCG00000005400	2745.26	1.43164	0.511374	2.79959	0.00511672	0.0234499
ENSSSCG00000022536	620.391	2.96001	1.05729	2.79963	0.00511619	0.0234499
ENSSSCG00000035366	1380.72	2.12276	0.758233	2.79962	0.00511636	0.0234499
ENSSSCG00000030581	617.588	3.31942	1.18744	2.79544	0.00518287	0.0237043
ENSSSCG00000010687	2902.71	1.43327	0.513402	2.7917	0.00524314	0.0239144
ENSSSCG00000011405	5729.93	1.96374	0.70404	2.78925	0.00528303	0.0240635
ENSSSCG00000035671	13579	2.56544	0.919729	2.78935	0.00528147	0.0240635
ENSSSCG00000021828	12635.6	1.8497	0.663214	2.78899	0.0052873	0.0240748
ENSSSCG00000024285	106.662	3.06175	1.09813	2.78814	0.00530113	0.0241213
ENSSSCG00000001527	3717.25	1.41378	0.507274	2.78701	0.00531963	0.024189
ENSSSCG00000006698	1331.61	2.10126	0.754047	2.78665	0.00532568	0.0242083
ENSSSCG00000010034	1000.94	1.4466	0.519165	2.7864	0.00532972	0.0242151
ENSSSCG00000016866	5357.5	1.29533	0.465102	2.78505	0.00535198	0.02427
ENSSSCG00000010212	957.851	1.39738	0.502185	2.78259	0.00539265	0.0244272
ENSSSCG00000003557	1788.4	1.66805	0.599525	2.78228	0.0053978	0.0244281
ENSSSCG00000020735	2914.42	2.05358	0.738305	2.78149	0.00541107	0.0244716
ENSSSCG00000032826	5959.35	1.90635	0.685757	2.77992	0.00543722	0.0245732
ENSSSCG00000030362	2145	3.1472	1.13283	2.77818	0.00546636	0.0246715
ENSSSCG00000011163	2506.28	2.08695	0.751624	2.77659	0.00549326	0.0247679
ENSSSCG00000026780	1884.4	1.87732	0.6762	2.77628	0.00549843	0.0247802
ENSSSCG00000032552	4200.78	2.31984	0.835935	2.77515	0.00551767	0.0248444
ENSSSCG00000011527	386.12	3.29708	1.18842	2.77433	0.00553155	0.0248817
ENSSSCG00000009226	3059.13	1.338	0.482353	2.77389	0.00553899	0.0249068
ENSSSCG00000000478	63303.1	1.78783	0.644821	2.7726	0.00556107	0.0249893
ENSSSCG00000003197	940.629	2.15829	0.779252	2.76969	0.00561095	0.0251796
ENSSSCG00000022506	47.1994	7.96677	2.8777	2.76845	0.00563239	0.0252588
ENSSSCG00000033849	1950.7	1.96146	0.709576	2.76427	0.00570499	0.0255168
ENSSSCG00000010879	662.901	2.83016	1.0242	2.76329	0.00572214	0.0255809
ENSSSCG00000021307	43679.6	1.36316	0.493321	2.76322	0.00572335	0.0255809
ENSSSCG00000006687	2005.81	2.4185	0.875303	2.76304	0.00572651	0.0255865
ENSSSCG00000040728	3852.42	2.00742	0.726802	2.76198	0.00574512	0.025661
ENSSSCG00000036520	1773.81	1.71717	0.62184	2.76144	0.00575478	0.0256956
ENSSSCG00000031716	2691.99	1.80326	0.653933	2.75756	0.00582349	0.0259503
ENSSSCG00000014007	637.207	1.7106	0.620747	2.75572	0.00585639	0.0260578
ENSSSCG00000038549	5400.64	2.37731	0.863023	2.75463	0.00587582	0.0261226
ENSSSCG00000040411	514.935	3.24805	1.17932	2.75418	0.00588403	0.0261504
ENSSSCG00000003511	12652.2	1.72276	0.625994	2.75204	0.00592257	0.0262867
ENSSSCG00000032798	2823.85	1.8255	0.663407	2.7517	0.00592867	0.0262963
ENSSSCG00000005027	11056.3	1.52535	0.554986	2.74845	0.0059877	0.0265019
ENSSSCG00000040130	185.193	2.84997	1.0381	2.74536	0.0060445	0.0267037
ENSSSCG00000010187	2753.78	1.36173	0.49607	2.74504	0.00605027	0.0267184
ENSSSCG00000017516	777.547	2.56115	0.933113	2.74474	0.00605592	0.0267276
ENSSSCG00000000295	3557.46	2.0746	0.756113	2.74377	0.00607388	0.026798
ENSSSCG00000031076	1738.11	2.4798	0.903881	2.74351	0.00607866	0.0268103
ENSSSCG00000009988	3855.86	2.2892	0.835744	2.73911	0.0061605	0.0270997
ENSSSCG00000033127	381.62	3.29194	1.2021	2.73848	0.00617241	0.0271342
ENSSSCG00000004332	83.6931	2.83869	1.03696	2.73752	0.00619043	0.0271777
ENSSSCG00000027855	2595.69	2.1811	0.797056	2.73645	0.00621063	0.0272485
ENSSSCG00000010617	1925.17	1.69684	0.62046	2.73481	0.00624155	0.0273662
ENSSSCG00000007098	2492.99	1.83737	0.671927	2.73448	0.00624797	0.0273853
ENSSSCG00000023255	1613.43	2.06845	0.756584	2.73393	0.00625839	0.027422
ENSSSCG00000006644	247.864	1.83303	0.670896	2.73221	0.00629112	0.0275383
ENSSSCG00000003235	222.344	2.16473	0.792335	2.73208	0.0062935	0.0275397
ENSSSCG00000005923	33.6213	4.69005	1.71674	2.73195	0.00629601	0.0275417
ENSSSCG00000039670	265.794	1.96086	0.718642	2.72856	0.00636116	0.0277903
ENSSSCG00000027629	3573.68	1.92174	0.704589	2.72747	0.00638227	0.0278643
ENSSSCG00000032658	3709.56	2.73627	1.00356	2.72657	0.00639972	0.0279131
ENSSSCG00000039640	15536.8	2.24403	0.823284	2.72571	0.00641641	0.0279768
ENSSSCG00000010148	5296.87	1.50102	0.550795	2.72519	0.00642638	0.0279896
ENSSSCG00000011103	4812.85	1.73349	0.636116	2.72512	0.00642772	0.0279896
ENSSSCG00000027101	116.427	2.30843	0.847519	2.72375	0.00645462	0.0280884
ENSSSCG00000000748	330.469	2.74951	1.0096	2.72337	0.00646193	0.0281111
ENSSSCG00000039349	905.458	2.30263	0.845552	2.72322	0.00646484	0.0281146
ENSSSCG00000003905	1302.14	1.71143	0.628541	2.72286	0.00647196	0.0281329
ENSSSCG00000010706	3679.07	2.25703	0.828938	2.72279	0.00647325	0.0281329
ENSSSCG00000001045	2030.1	1.38812	0.509992	2.72185	0.00649181	0.0281798
ENSSSCG00000003478	146.174	2.82455	1.03764	2.72208	0.00648727	0.0281798
ENSSSCG00000010692	857.065	1.74952	0.642778	2.72181	0.00649248	0.0281798
ENSSSCG00000015290	411.124	3.63327	1.335	2.72154	0.00649777	0.0281844
ENSSSCG00000001920	1800.74	3.04883	1.12033	2.72138	0.00650104	0.0281873
ENSSSCG00000010593	37218.8	1.50047	0.551403	2.72119	0.00650476	0.0281873
ENSSSCG00000028382	41.2096	7.86333	2.88963	2.72122	0.00650411	0.0281873
ENSSSCG00000017731	14255.9	1.98512	0.730086	2.71901	0.00654767	0.0283311
ENSSSCG00000039028	226.288	2.11516	0.777927	2.71897	0.00654855	0.0283311
ENSSSCG00000012731	3718.13	1.60462	0.590269	2.71846	0.0065587	0.0283567
ENSSSCG00000003196	1067.99	3.06811	1.12877	2.71809	0.00656597	0.0283789
ENSSSCG00000032444	140.341	3.03473	1.11792	2.71462	0.00663522	0.0286412
ENSSSCG00000017278	817.227	1.7721	0.652932	2.71406	0.00664635	0.0286753
ENSSSCG00000036438	341.206	2.31788	0.854041	2.71401	0.00664741	0.0286753
ENSSSCG00000003809	21500.5	1.86612	0.687822	2.71308	0.00666601	0.0287287
ENSSSCG00000007950	1108.98	2.28821	0.843662	2.71223	0.00668315	0.028783
ENSSSCG00000009827	596.768	2.19275	0.809396	2.70912	0.00674626	0.0289894
ENSSSCG00000018049	16723.9	1.72156	0.635673	2.70824	0.00676401	0.0290563
ENSSSCG00000039972	4468.4	1.66664	0.616288	2.70432	0.00684449	0.0293643
ENSSSCG00000002657	907.855	3.40573	1.25952	2.70399	0.00685117	0.0293816
ENSSSCG00000016224	170.136	1.52882	0.56541	2.70391	0.00685293	0.0293816
ENSSSCG00000040859	476.609	3.03193	1.12195	2.70237	0.00688469	0.02948
ENSSSCG00000007383	4922.16	1.83072	0.677505	2.70215	0.00688917	0.0294897
ENSSSCG00000023151	267.166	2.48153	0.919216	2.69961	0.00694207	0.0296971
ENSSSCG00000017012	654.584	2.33134	0.865984	2.69213	0.00709978	0.0302556
ENSSSCG00000000022	178.403	3.70206	1.37531	2.6918	0.00710681	0.0302759
ENSSSCG00000016682	1348.32	1.79592	0.667445	2.69075	0.00712922	0.0303423
ENSSSCG00000038917	2043.08	1.61362	0.599746	2.6905	0.00713454	0.0303553
ENSSSCG00000000039	4231.99	1.72766	0.642174	2.69034	0.00713803	0.0303564
ENSSSCG00000005480	35.2523	5.63851	2.09662	2.68934	0.00715945	0.0304129
ENSSSCG00000000175	211.31	2.87798	1.07022	2.68914	0.00716356	0.0304206
ENSSSCG00000011575	1401.6	2.05922	0.765871	2.68873	0.00717234	0.0304421
ENSSSCG00000040392	1447.85	1.7539	0.652778	2.68682	0.00721363	0.0305944
ENSSSCG00000037159	256.174	1.92631	0.717123	2.68616	0.00722778	0.0306447
ENSSSCG00000000386	161.368	2.8062	1.045	2.68536	0.00724522	0.0306989
ENSSSCG00000011791	5203.36	2.05438	0.765308	2.68438	0.00726634	0.0307593
ENSSSCG00000032956	429.494	1.72552	0.643313	2.68224	0.00731311	0.0308889
ENSSSCG00000026962	196.64	3.43254	1.27998	2.68172	0.00732444	0.030927
ENSSSCG00000039962	8329.39	1.94465	0.725789	2.67936	0.00737637	0.0311069
ENSSSCG00000010854	646.766	2.57311	0.96064	2.67854	0.00739449	0.0311735
ENSSSCG00000017386	3622.68	1.56733	0.585244	2.67808	0.00740461	0.0312063
ENSSSCG00000016109	609.568	2.78401	1.04078	2.67492	0.00747479	0.0314426
ENSSSCG00000038112	6970.34	2.04215	0.764042	2.67282	0.00752156	0.0316194
ENSSSCG00000005917	824.203	4.03734	1.51072	2.67246	0.00752983	0.0316442
ENSSSCG00000025943	576.381	1.80609	0.676018	2.67166	0.00754779	0.0316799
ENSSSCG00000012914	86.9323	2.87221	1.07611	2.66906	0.00760631	0.0319054
ENSSSCG00000033958	944.559	1.66178	0.622663	2.66883	0.00761165	0.0319178
ENSSSCG00000001499	5120.73	1.17668	0.441053	2.66788	0.00763304	0.0319845
ENSSSCG00000021749	135.98	3.7744	1.41479	2.66781	0.00763474	0.0319845
ENSSSCG00000008826	6713.79	1.56961	0.588462	2.66731	0.00764611	0.0320221
ENSSSCG00000038724	953.551	2.61828	0.981692	2.66711	0.00765071	0.0320314
ENSSSCG00000025900	524.018	1.70956	0.641137	2.66644	0.00766584	0.0320746
ENSSSCG00000020912	2559.68	1.19114	0.447571	2.66134	0.00778305	0.0324431
ENSSSCG00000017791	3201.26	2.08927	0.785228	2.66072	0.00779734	0.0324521
ENSSSCG00000023229	1789.44	1.61361	0.606413	2.66091	0.00779287	0.0324521
ENSSSCG00000032048	1746.49	1.8181	0.683236	2.66101	0.00779072	0.0324521
ENSSSCG00000000504	1730.58	2.04329	0.768211	2.65981	0.0078185	0.0325098
ENSSSCG00000011226	226.117	3.60235	1.35436	2.65982	0.0078183	0.0325098
ENSSSCG00000039701	3039.93	1.15183	0.433044	2.65985	0.00781745	0.0325098
ENSSSCG00000008395	854.697	1.54975	0.583264	2.65704	0.00788309	0.0327173
ENSSSCG00000021672	1695.89	1.88542	0.709698	2.65665	0.00789206	0.0327443
ENSSSCG00000031957	29626.6	1.98983	0.749243	2.65579	0.00791232	0.0327979
ENSSSCG00000006248	34136.1	2.43226	0.91633	2.65435	0.00794617	0.0329177
ENSSSCG00000017069	3551.38	1.77043	0.667121	2.65384	0.00795825	0.0329474
ENSSSCG00000009490	1170.51	1.85373	0.698643	2.65333	0.00797025	0.0329868
ENSSSCG00000036940	3565.83	2.74726	1.03686	2.64959	0.00805886	0.0332814
ENSSSCG00000035387	271.702	2.61241	0.986104	2.64923	0.00806762	0.0333002
ENSSSCG00000037451	8487.18	2.18023	0.823486	2.64757	0.00810735	0.0334197
ENSSSCG00000005449	1380.01	1.27311	0.480903	2.64733	0.00811296	0.0334325
ENSSSCG00000008292	887.305	2.52981	0.95588	2.64657	0.0081312	0.0334767
ENSSSCG00000007306	1905.82	2.04614	0.773199	2.64633	0.00813703	0.0334904
ENSSSCG00000009959	532.779	2.47082	0.934235	2.64476	0.00817497	0.0336122
ENSSSCG00000011074	5892.88	1.36358	0.515594	2.64469	0.00817669	0.0336122
ENSSSCG00000036235	48.3909	2.51872	0.952714	2.64373	0.00819986	0.0336965
ENSSSCG00000007485	2663.47	1.74691	0.661253	2.64181	0.00824643	0.0338468
ENSSSCG00000016497	344.559	2.66262	1.00823	2.64088	0.00826912	0.0339191
ENSSSCG00000001544	423.561	2.6436	1.00149	2.63966	0.00829884	0.0340115
ENSSSCG00000039555	2361.62	1.39817	0.52991	2.63851	0.00832706	0.0340627
ENSSSCG00000007249	593.489	1.67999	0.636929	2.63764	0.00834851	0.0341199
ENSSSCG00000022176	4323.78	1.87792	0.711958	2.63768	0.00834747	0.0341199
ENSSSCG00000034756	966.327	2.04002	0.773431	2.63763	0.00834883	0.0341199
ENSSSCG00000012034	7806.38	1.72944	0.656028	2.63623	0.00838338	0.0342302
ENSSSCG00000016553	5410.51	1.56888	0.595544	2.63436	0.0084295	0.0343862
ENSSSCG00000009833	794.125	3.03721	1.15305	2.63407	0.00843683	0.0343959
ENSSSCG00000017403	1547.58	2.0193	0.766741	2.63361	0.00844814	0.0344315
ENSSSCG00000028696	234.789	3.76994	1.43169	2.63321	0.00845817	0.0344409
ENSSSCG00000039575	739.722	2.52375	0.958819	2.63214	0.0084848	0.0345283
ENSSSCG00000032561	449.021	1.30434	0.495904	2.63023	0.00853261	0.0346701
ENSSSCG00000028080	1763.25	1.92663	0.732534	2.63009	0.00853625	0.0346743
ENSSSCG00000000026	902.823	2.70439	1.02872	2.6289	0.00856613	0.0347456
ENSSSCG00000008571	3321.52	1.43995	0.547774	2.62873	0.00857056	0.0347503
ENSSSCG00000021353	4123.27	1.72689	0.657174	2.62774	0.0085953	0.0348189
ENSSSCG00000015961	1184.74	1.84506	0.702334	2.62703	0.00861326	0.0348811
ENSSSCG00000012324	159.603	2.9849	1.13628	2.62692	0.00861623	0.0348825
ENSSSCG00000000712	42.6308	6.01617	2.29039	2.6267	0.00862166	0.034894
ENSSSCG00000031109	48824.4	2.0599	0.785	2.62408	0.00868843	0.035111
ENSSSCG00000005502	2423.99	1.99349	0.75985	2.62354	0.00870222	0.0351561
ENSSSCG00000023891	270.418	2.43167	0.92695	2.6233	0.00870824	0.0351683
ENSSSCG00000023803	5448.66	2.3493	0.896397	2.62082	0.00877188	0.0353841
ENSSSCG00000035243	100.182	4.1892	1.60036	2.61766	0.00885339	0.0356268
ENSSSCG00000002900	1308.92	1.40916	0.538655	2.61608	0.00889463	0.035782
ENSSSCG00000003586	12875.1	1.64245	0.629458	2.60931	0.00907258	0.0364102
ENSSSCG00000026596	2205.66	2.69882	1.03522	2.607	0.00913392	0.0366124
ENSSSCG00000034109	106.432	4.63965	1.77988	2.60672	0.00914143	0.0366315
ENSSSCG00000008621	11951.5	2.00372	0.768735	2.60651	0.00914697	0.0366427
ENSSSCG00000032537	1377.22	2.53085	0.971402	2.60535	0.00917791	0.0367227
ENSSSCG00000003590	340.892	2.16858	0.833636	2.60135	0.00928565	0.0371093
ENSSSCG00000009749	2442.4	1.53274	0.589818	2.59866	0.00935875	0.0373344
ENSSSCG00000037719	3260.09	1.51179	0.582029	2.59745	0.00939198	0.0374446
ENSSSCG00000028004	1501.4	1.14562	0.441509	2.59478	0.0094652	0.0376779
ENSSSCG00000016883	16947.2	1.64094	0.632969	2.59245	0.00952963	0.0379143
ENSSSCG00000000278	7919.48	1.69126	0.652411	2.59233	0.00953291	0.037916
ENSSSCG00000016701	2466.45	2.36148	0.911256	2.59145	0.00955715	0.0380011
ENSSSCG00000006053	359.258	2.44186	0.943478	2.58815	0.00964931	0.0382992
ENSSSCG00000017998	998.028	1.6961	0.65632	2.58426	0.00975878	0.0386304
ENSSSCG00000024045	909.373	2.06206	0.798189	2.58342	0.00978265	0.0386905
ENSSSCG00000014952	1054.84	2.12265	0.821826	2.58284	0.00979904	0.0387439
ENSSSCG00000015607	1417.6	1.84305	0.713669	2.58251	0.00980856	0.0387471
ENSSSCG00000022672	769.54	1.87382	0.725576	2.58252	0.00980812	0.0387471
ENSSSCG00000028387	1879.46	2.1818	0.844908	2.58229	0.00981476	0.0387602
ENSSSCG00000024204	1882.56	1.97246	0.764298	2.58074	0.00985879	0.0389226
ENSSSCG00000031462	4478.71	1.79402	0.69562	2.57902	0.00990817	0.0390829
ENSSSCG00000009338	10800.4	1.7459	0.677186	2.57817	0.00993265	0.0391679
ENSSSCG00000016441	3871.22	1.40679	0.546326	2.57501	0.0100238	0.039469
ENSSSCG00000011430	1089.8	2.64063	1.02586	2.57408	0.0100508	0.0395521
ENSSSCG00000038738	754.252	2.58528	1.00468	2.57323	0.0100754	0.039614
ENSSSCG00000002989	1891.5	2.00677	0.780151	2.57229	0.0101029	0.0397105
ENSSSCG00000011111	381.052	1.40406	0.545967	2.57169	0.0101204	0.0397675
ENSSSCG00000013747	725.653	1.41455	0.550209	2.57093	0.0101427	0.0398317
ENSSSCG00000036262	167.006	5.01523	1.95109	2.57048	0.0101558	0.0398595
ENSSSCG00000010626	142.84	4.07223	1.5855	2.56842	0.0102162	0.0400733
ENSSSCG00000024081	8469.37	1.16145	0.452307	2.56783	0.0102336	0.0401217
ENSSSCG00000012077	3188.62	2.37265	0.924319	2.56692	0.0102606	0.0402119
ENSSSCG00000017934	129.962	3.70118	1.44197	2.56675	0.0102657	0.0402201
ENSSSCG00000004980	142.917	3.56269	1.38842	2.56601	0.0102876	0.0402822
ENSSSCG00000016824	948.717	2.22709	0.868132	2.56538	0.0103063	0.0403202
ENSSSCG00000040711	34.9391	7.52804	2.93494	2.56497	0.0103184	0.040344
ENSSSCG00000028536	1769.32	1.54457	0.602738	2.56259	0.0103896	0.0405982
ENSSSCG00000015695	5538.13	1.64118	0.640931	2.56061	0.0104488	0.0407584
ENSSSCG00000017156	849.933	2.93233	1.14513	2.56071	0.0104459	0.0407584
ENSSSCG00000015701	4125.65	1.87398	0.732027	2.55999	0.0104676	0.0407889
ENSSSCG00000006783	1202.13	1.31777	0.515133	2.55812	0.0105239	0.0409794
ENSSSCG00000008801	2077.65	1.29097	0.504744	2.55767	0.0105375	0.0409971
ENSSSCG00000040353	50.6641	7.05866	2.7598	2.55767	0.0105376	0.0409971
ENSSSCG00000012348	2785.33	2.52837	0.99019	2.55342	0.0106672	0.0414167
ENSSSCG00000002037	302.68	4.17618	1.63623	2.55231	0.0107011	0.0415236
ENSSSCG00000008510	2315.83	1.71061	0.670283	2.55207	0.0107086	0.0415294
ENSSSCG00000023393	868.664	2.21197	0.867912	2.54862	0.0108151	0.0418672
ENSSSCG00000037065	276.173	2.52356	0.9908	2.547	0.0108654	0.0420277
ENSSSCG00000038071	2054.83	2.54712	1.00067	2.54542	0.0109146	0.0421691
ENSSSCG00000011591	117245	2.09932	0.825038	2.54452	0.0109429	0.0422418
ENSSSCG00000031382	2024.14	1.85253	0.728332	2.54352	0.0109741	0.0423132
ENSSSCG00000001049	363.728	2.13933	0.84117	2.54328	0.0109817	0.0423302
ENSSSCG00000004500	5584.17	1.21839	0.479397	2.54151	0.0110375	0.0425209
ENSSSCG00000024437	5206.31	1.65257	0.650376	2.54095	0.0110551	0.0425765
ENSSSCG00000008306	1334.35	4.17836	1.64495	2.54012	0.0110814	0.0426407
ENSSSCG00000011253	3515.34	1.15974	0.457047	2.53747	0.0111658	0.0429035
ENSSSCG00000013476	287.215	2.59533	1.02302	2.53694	0.0111828	0.0429383
ENSSSCG00000004656	646.521	1.37351	0.541492	2.53653	0.0111958	0.0429627
ENSSSCG00000003577	5186.32	1.90038	0.749355	2.53602	0.0112121	0.0430077
ENSSSCG00000037392	635.905	2.52598	0.996514	2.53482	0.0112507	0.0431307
ENSSSCG00000006306	18117.7	1.67733	0.66188	2.5342	0.0112705	0.0431834
ENSSSCG00000037292	1974.76	2.03379	0.802632	2.5339	0.0112802	0.0432068
ENSSSCG00000036122	91.9444	4.94908	1.9534	2.53357	0.0112908	0.0432349
ENSSSCG00000009783	1269.46	1.40357	0.554216	2.53253	0.0113243	0.0433137
ENSSSCG00000040611	25.4812	3.57657	1.41296	2.53126	0.0113655	0.0434463
ENSSSCG00000000959	727.426	2.47996	0.979824	2.53103	0.0113728	0.043462
ENSSSCG00000032984	327.358	2.03682	0.804905	2.5305	0.0113899	0.0435023
ENSSSCG00000032439	145.362	4.31406	1.70509	2.53011	0.0114027	0.0435387
ENSSSCG00000004223	3495.71	1.41241	0.558382	2.52946	0.0114237	0.0435818
ENSSSCG00000005174	10303.7	1.65825	0.655555	2.52953	0.0114215	0.0435818
ENSSSCG00000011181	669.874	1.68875	0.668066	2.52781	0.0114775	0.0437495
ENSSSCG00000009860	2513.21	1.93722	0.76643	2.52759	0.0114849	0.0437651
ENSSSCG00000022227	13043.8	1.93282	0.764798	2.52723	0.0114965	0.043788
ENSSSCG00000005512	297.111	2.32982	0.922047	2.52679	0.011511	0.0438271
ENSSSCG00000013400	343.202	2.49593	0.987905	2.52648	0.0115211	0.0438529
ENSSSCG00000031387	24.8226	7.12817	2.82411	2.52404	0.0116014	0.0441139
ENSSSCG00000006369	3535.21	2.05326	0.814249	2.52166	0.0116802	0.0443298
ENSSSCG00000007924	9461.87	1.9975	0.792249	2.5213	0.0116921	0.0443522
ENSSSCG00000040178	920.277	2.46559	0.978222	2.52048	0.0117194	0.0444433
ENSSSCG00000007481	1322.22	1.15861	0.45991	2.51921	0.011762	0.0445542
ENSSSCG00000011399	5063.5	1.59131	0.632535	2.51577	0.0118772	0.0449014
ENSSSCG00000033059	130.954	2.43233	0.967692	2.51354	0.0119527	0.0451375
ENSSSCG00000009629	2711.53	2.24472	0.893443	2.51244	0.0119899	0.0452636
ENSSSCG00000040421	10292.3	2.00069	0.79749	2.50874	0.0121163	0.0456634
ENSSSCG00000023618	2162.64	2.85119	1.1366	2.50853	0.0121236	0.0456781
ENSSSCG00000026486	3034.19	2.03419	0.8115	2.5067	0.0121863	0.0458753
ENSSSCG00000006767	43388.7	1.85367	0.739749	2.5058	0.0122173	0.0459636
ENSSSCG00000012110	5491.16	2.08135	0.830955	2.50477	0.0122532	0.0460495
ENSSSCG00000031346	654.357	3.44143	1.37435	2.50405	0.0122782	0.0461046
ENSSSCG00000039468	1230.3	3.00065	1.19868	2.5033	0.0123043	0.0461799
ENSSSCG00000036775	1506.84	2.12066	0.847248	2.503	0.0123146	0.0461894
ENSSSCG00000009584	590.196	1.59759	0.6386	2.5017	0.0123599	0.0462948
ENSSSCG00000025780	8179.88	1.92636	0.770023	2.50169	0.0123601	0.0462948
ENSSSCG00000016564	25562.2	1.30883	0.52356	2.49987	0.0124239	0.0464816
ENSSSCG00000033941	1799.16	1.73623	0.694671	2.49936	0.0124417	0.0465224
ENSSSCG00000011042	12191.9	1.29242	0.517133	2.4992	0.0124474	0.0465307
ENSSSCG00000017890	837.058	1.73738	0.695258	2.4989	0.0124581	0.0465575
ENSSSCG00000016141	2364.96	2.04171	0.817302	2.4981	0.0124859	0.0466225
ENSSSCG00000035253	3800.74	1.47436	0.590894	2.49513	0.0125911	0.046933
ENSSSCG00000009771	5245.87	1.5791	0.63293	2.4949	0.0125992	0.0469406
ENSSSCG00000007818	540.67	3.93636	1.57791	2.49467	0.0126074	0.0469581
ENSSSCG00000003078	213.698	3.08893	1.2383	2.49449	0.012614	0.0469693
ENSSSCG00000030680	1301.53	1.58112	0.634142	2.49333	0.0126551	0.0471095
ENSSSCG00000036132	215.534	3.12453	1.25448	2.4907	0.012749	0.0473667
ENSSSCG00000021519	1300.22	2.03872	0.818632	2.4904	0.0127601	0.0473947
ENSSSCG00000026592	27.9174	8.23393	3.30853	2.4887	0.0128213	0.0475954
ENSSSCG00000012793	1417.3	2.34346	0.942379	2.48675	0.0128916	0.0477902
ENSSSCG00000025085	2126.93	1.60785	0.646705	2.48621	0.012911	0.0478091
ENSSSCG00000006365	12461.3	1.79428	0.723003	2.48171	0.0130754	0.0483449
ENSSSCG00000015345	1436.62	2.06528	0.832221	2.48165	0.0130774	0.0483449
ENSSSCG00000007435	1393.52	1.60669	0.647535	2.48124	0.0130925	0.048387
ENSSSCG00000006073	2037.97	1.93659	0.780807	2.48024	0.0131293	0.0484829
ENSSSCG00000027444	17897.6	1.77598	0.7163	2.47938	0.0131611	0.0485199
ENSSSCG00000001808	1971.03	1.8083	0.729988	2.47717	0.0132429	0.0487544
ENSSSCG00000012743	802.44	2.8149	1.13663	2.47653	0.0132667	0.0488152
ENSSSCG00000017962	2608.65	1.65855	0.670068	2.47519	0.0133164	0.0489845
ENSSSCG00000001409	1800.62	1.72137	0.695574	2.47475	0.0133328	0.0490042
ENSSSCG00000003482	162.321	5.53001	2.23466	2.47466	0.0133365	0.0490042
ENSSSCG00000023320	2475.69	1.64998	0.66668	2.47493	0.0133264	0.0490042
ENSSSCG00000013390	125.031	3.94653	1.59488	2.47451	0.0133421	0.0490114
ENSSSCG00000006362	20.0679	3.80702	1.53869	2.4742	0.0133533	0.0490393
ENSSSCG00000006651	151.553	3.27346	1.32449	2.47148	0.0134556	0.0493334
ENSSSCG00000001629	114.046	4.82502	1.95388	2.46946	0.0135318	0.0495176
ENSSSCG00000021036	2854.5	1.60417	0.649688	2.46914	0.0135438	0.0495345
ENSSSCG00000029576	1102.99	1.56204	0.632719	2.46877	0.0135579	0.0495727
ENSSSCG00000008641	2484.71	1.85932	0.753384	2.46795	0.0135889	0.0496451
ENSSSCG00000032967	31.394	3.87579	1.57135	2.46653	0.0136429	0.0498151
ENSSSCG00000006556	9350.06	-10.5675	0.867353	-12.1836	3.7999e-34	5.07819e-30
ENSSSCG00000034758	16841.5	-17.6717	1.48005	-11.9399	7.329e-33	4.89724e-29
ENSSSCG00000024424	2789.54	-11.3512	1.0119	-11.2177	3.33798e-29	1.48696e-25
ENSSSCG00000007713	1850.44	-10.9784	0.987005	-11.1229	9.70631e-29	3.24288e-25
ENSSSCG00000035007	15711.4	-10.1168	0.929323	-10.8862	1.34188e-27	3.58658e-24
ENSSSCG00000035575	4172.23	-15.6586	1.47961	-10.5829	3.57762e-26	7.96856e-23
ENSSSCG00000003042	23688.6	-10.3482	0.989139	-10.4619	1.29285e-25	2.46823e-22
ENSSSCG00000013381	17291.2	-9.62987	0.931035	-10.3432	4.4936e-25	7.50657e-22
ENSSSCG00000011848	9739.02	-7.41623	0.720505	-10.2931	7.56896e-25	1.12391e-21
ENSSSCG00000014133	26695.6	-10.1301	0.986688	-10.2668	9.94519e-25	1.32907e-21
ENSSSCG00000000886	7308.38	-10.9606	1.10041	-9.96049	2.26943e-23	2.75715e-20
ENSSSCG00000009019	65705.6	-10.0105	1.01502	-9.86237	6.06019e-23	6.74903e-20
ENSSSCG00000035997	22175.8	-7.59223	0.780164	-9.73159	2.21112e-22	2.27303e-19
ENSSSCG00000012494	18699.5	-15.4332	1.60244	-9.63101	5.91452e-22	5.64584e-19
ENSSSCG00000017239	9783.29	-11.7376	1.22105	-9.61269	7.06791e-22	6.29703e-19
ENSSSCG00000017741	2707.07	-15.0345	1.56899	-9.5823	9.49068e-22	7.92709e-19
ENSSSCG00000009788	7491.11	-13.4147	1.40138	-9.57251	1.04345e-21	8.20275e-19
ENSSSCG00000027334	1081.99	-5.15865	0.550857	-9.36477	7.62147e-21	5.65852e-18
ENSSSCG00000020817	12752.9	-10.3806	1.12178	-9.25364	2.16976e-20	1.52614e-17
ENSSSCG00000002316	3411.99	-7.5524	0.817014	-9.2439	2.3768e-20	1.58758e-17
ENSSSCG00000004195	3104.27	-28.3473	3.06832	-9.23872	2.49471e-20	1.58758e-17
ENSSSCG00000040666	2135.31	-10.0375	1.09175	-9.19394	3.78719e-20	2.30054e-17
ENSSSCG00000040300	285.497	-8.97271	0.990756	-9.05643	1.34795e-19	7.83217e-17
ENSSSCG00000008497	3143.67	-4.53262	0.50104	-9.04644	1.47711e-19	8.22503e-17
ENSSSCG00000036296	44362.2	-8.98585	0.997913	-9.00465	2.16355e-19	1.15655e-16
ENSSSCG00000011272	27119.6	-6.60629	0.73451	-8.99415	2.38071e-19	1.22369e-16
ENSSSCG00000033326	14574.5	-8.0937	0.90092	-8.98382	2.61532e-19	1.29449e-16
ENSSSCG00000011494	1684.61	-13.3881	1.4916	-8.97569	2.81572e-19	1.34391e-16
ENSSSCG00000028712	1105.18	-13.742	1.53414	-8.95747	3.32221e-19	1.53097e-16
ENSSSCG00000012030	1031.96	-26.8109	3.00129	-8.93314	4.14097e-19	1.84466e-16
ENSSSCG00000011952	14306.4	-9.69724	1.08703	-8.92084	4.62773e-19	1.995e-16
ENSSSCG00000035863	24211.4	-8.22731	0.922649	-8.91705	4.78852e-19	1.99981e-16
ENSSSCG00000035434	21238.9	-10.2981	1.15884	-8.88662	6.29947e-19	2.55109e-16
ENSSSCG00000000374	16892.6	-12.0024	1.35129	-8.88217	6.55691e-19	2.57725e-16
ENSSSCG00000005688	5035.11	-15.9298	1.80057	-8.84706	8.98514e-19	3.24533e-16
ENSSSCG00000013436	4996.1	-15.9186	1.79868	-8.85012	8.74269e-19	3.24533e-16
ENSSSCG00000040571	1994.04	-13.6315	1.54066	-8.84781	8.92514e-19	3.24533e-16
ENSSSCG00000034864	971.089	-13.5554	1.53644	-8.82263	1.11798e-18	3.93175e-16
ENSSSCG00000016128	11935.4	-9.15233	1.04017	-8.7989	1.38167e-18	4.73451e-16
ENSSSCG00000028025	645.644	-12.0044	1.3675	-8.77835	1.65894e-18	5.54252e-16
ENSSSCG00000008829	572.452	-25.9902	2.96336	-8.7705	1.7788e-18	5.79801e-16
ENSSSCG00000028458	738.314	-13.16	1.50146	-8.76478	1.87139e-18	5.95457e-16
ENSSSCG00000029359	1255.4	-25.9647	2.97232	-8.73549	2.42606e-18	7.53995e-16
ENSSSCG00000000736	451.42	-12.4503	1.4317	-8.69616	3.43314e-18	1.04274e-15
ENSSSCG00000029034	23611.2	-6.36178	0.7326	-8.68384	3.82631e-18	1.13633e-15
ENSSSCG00000038677	1532.63	-14.2138	1.6416	-8.6585	4.77998e-18	1.38869e-15
ENSSSCG00000012248	828.549	-13.3263	1.54033	-8.65157	5.07973e-18	1.42484e-15
ENSSSCG00000026922	2208.65	-14.7409	1.70447	-8.64836	5.22426e-18	1.42484e-15
ENSSSCG00000031860	1106.17	-12.7812	1.47749	-8.65063	5.12181e-18	1.42484e-15
ENSSSCG00000008618	888.109	-13.4265	1.55927	-8.61072	7.26038e-18	1.94055e-15
ENSSSCG00000004480	34071	-9.12049	1.06631	-8.55331	1.19605e-17	3.07384e-15
ENSSSCG00000039341	22052.9	-17.0988	1.99903	-8.55358	1.19327e-17	3.07384e-15
ENSSSCG00000023749	2204.03	-14.7379	1.73233	-8.50757	1.77618e-17	4.4345e-15
ENSSSCG00000032494	1018.05	-13.6236	1.60154	-8.50655	1.79185e-17	4.4345e-15
ENSSSCG00000012693	1933.23	-13.5868	1.59988	-8.49237	2.02461e-17	4.91943e-15
ENSSSCG00000024019	3871.26	-15.5506	1.83622	-8.46878	2.47986e-17	5.918e-15
ENSSSCG00000031205	345.271	-12.0636	1.42926	-8.44045	3.1612e-17	7.41163e-15
ENSSSCG00000034651	508.385	-12.6216	1.49583	-8.43784	3.23253e-17	7.44819e-15
ENSSSCG00000016127	1759.84	-9.59714	1.13844	-8.43005	3.45525e-17	7.82643e-15
ENSSSCG00000028627	504.403	-25.5943	3.03806	-8.42456	3.62099e-17	8.06516e-15
ENSSSCG00000004192	4147.2	-14.6881	1.7471	-8.40712	4.20186e-17	9.20553e-15
ENSSSCG00000013074	957.406	-13.535	1.61103	-8.40145	4.41015e-17	9.46479e-15
ENSSSCG00000017509	18341.4	-7.07186	0.84188	-8.40008	4.46185e-17	9.46479e-15
ENSSSCG00000029785	7547.42	-9.02064	1.07434	-8.39643	4.60271e-17	9.61104e-15
ENSSSCG00000003930	9708.36	-7.24185	0.864806	-8.37396	5.57136e-17	1.14547e-14
ENSSSCG00000005169	37531.6	-8.79345	1.05379	-8.34463	7.14388e-17	1.44653e-14
ENSSSCG00000035080	4624.99	-9.41737	1.1307	-8.32878	8.16822e-17	1.6053e-14
ENSSSCG00000015337	14063.9	-8.65226	1.04115	-8.31032	9.54443e-17	1.84858e-14
ENSSSCG00000039130	33540.7	-8.21053	0.988794	-8.30359	1.01014e-16	1.9285e-14
ENSSSCG00000010542	1138.33	-13.7846	1.66592	-8.27448	1.29021e-16	2.4285e-14
ENSSSCG00000006070	46644.4	-10.2402	1.23924	-8.26325	1.41761e-16	2.63124e-14
ENSSSCG00000008668	481.723	-12.5439	1.52096	-8.2474	1.61873e-16	2.96338e-14
ENSSSCG00000009741	315.241	-11.9321	1.45032	-8.22723	1.91597e-16	3.46013e-14
ENSSSCG00000040273	15716.4	-7.30229	0.891786	-8.18838	2.64756e-16	4.7176e-14
ENSSSCG00000006063	14809	-6.61477	0.809826	-8.16813	3.13204e-16	5.50745e-14
ENSSSCG00000003098	386.639	-11.2645	1.38944	-8.10723	5.17856e-16	8.98783e-14
ENSSSCG00000029154	605.407	-11.9113	1.47246	-8.08936	5.99795e-16	1.02765e-13
ENSSSCG00000000769	893.562	-13.4353	1.66276	-8.08011	6.4707e-16	1.09461e-13
ENSSSCG00000017605	339.082	-12.0372	1.49125	-8.07188	6.92219e-16	1.15635e-13
ENSSSCG00000020790	4881.76	-7.83297	0.975609	-8.0288	9.84326e-16	1.62402e-13
ENSSSCG00000006471	685.211	-13.0522	1.6261	-8.02671	1.00125e-15	1.63179e-13
ENSSSCG00000026587	285.075	-11.7875	1.47526	-7.99012	1.34804e-15	2.1705e-13
ENSSSCG00000026812	1274.65	-13.9478	1.75559	-7.94479	1.94519e-15	3.0947e-13
ENSSSCG00000006970	1611.22	-14.2859	1.79876	-7.9421	1.98794e-15	3.12551e-13
ENSSSCG00000002650	1141.62	-13.7888	1.73935	-7.92757	2.23481e-15	3.41538e-13
ENSSSCG00000021451	2017.88	-12.0618	1.52192	-7.92538	2.27454e-15	3.41538e-13
ENSSSCG00000025881	851.175	-12.4032	1.5643	-7.92888	2.21139e-15	3.41538e-13
ENSSSCG00000038581	5515.51	-9.25717	1.1679	-7.92631	2.25757e-15	3.41538e-13
ENSSSCG00000030478	10502.7	-6.96787	0.881582	-7.90383	2.70456e-15	4.01597e-13
ENSSSCG00000039380	561.625	-12.7654	1.61548	-7.90193	2.74628e-15	4.03311e-13
ENSSSCG00000015769	6262.13	-7.06507	0.896562	-7.88018	3.26912e-15	4.74875e-13
ENSSSCG00000007095	1388.72	-12.0344	1.53035	-7.86383	3.72569e-15	5.24106e-13
ENSSSCG00000016220	592.434	-11.8806	1.51028	-7.86648	3.64751e-15	5.24106e-13
ENSSSCG00000028345	564.114	-10.7868	1.37287	-7.85708	3.93189e-15	5.47352e-13
ENSSSCG00000029724	23125.1	-10.9667	1.398	-7.84456	4.34473e-15	5.98588e-13
ENSSSCG00000005645	301.302	-11.8668	1.51534	-7.83109	4.83658e-15	6.59552e-13
ENSSSCG00000013524	1378.29	-13.0987	1.673	-7.82945	4.9e-15	6.61451e-13
ENSSSCG00000016793	1649.73	-14.3199	1.8298	-7.82595	5.03858e-15	6.73355e-13
ENSSSCG00000034529	396.777	-12.2643	1.57139	-7.80473	5.9627e-15	7.88965e-13
ENSSSCG00000013722	283.904	-8.45294	1.0833	-7.80294	6.04831e-15	7.92447e-13
ENSSSCG00000024144	2597.89	-12.0827	1.54916	-7.79953	6.2139e-15	8.06239e-13
ENSSSCG00000009239	1615.67	-14.2899	1.83332	-7.79455	6.46393e-15	8.30615e-13
ENSSSCG00000029003	2423.05	-6.39707	0.822116	-7.78122	7.18281e-15	9.14201e-13
ENSSSCG00000003585	879.881	-13.4132	1.72677	-7.7678	7.98628e-15	1.00687e-12
ENSSSCG00000016863	1059.37	-10.2735	1.3242	-7.75832	8.60637e-15	1.07491e-12
ENSSSCG00000028571	346.215	-12.0673	1.55576	-7.7565	8.73065e-15	1.08034e-12
ENSSSCG00000039598	321.562	-11.9608	1.5446	-7.74358	9.66544e-15	1.18504e-12
ENSSSCG00000025107	19853.9	-6.8769	0.889691	-7.72953	1.07943e-14	1.31141e-12
ENSSSCG00000003653	5989.44	-6.36197	0.82321	-7.72825	1.09038e-14	1.31278e-12
ENSSSCG00000026409	493.92	-12.58	1.6297	-7.71921	1.17053e-14	1.39669e-12
ENSSSCG00000038717	139.334	-6.29206	0.815299	-7.71748	1.18652e-14	1.40324e-12
ENSSSCG00000006501	1173.76	-7.73324	1.00393	-7.703	1.32907e-14	1.55804e-12
ENSSSCG00000004541	357.592	-8.92284	1.15926	-7.69703	1.3927e-14	1.61844e-12
ENSSSCG00000010679	7232.5	-8.61718	1.12142	-7.68414	1.54024e-14	1.77446e-12
ENSSSCG00000034647	936.42	-13.503	1.75926	-7.67537	1.64948e-14	1.88407e-12
ENSSSCG00000004177	16582.4	-7.7832	1.01602	-7.66047	1.85255e-14	2.09809e-12
ENSSSCG00000021220	14186	-12.1765	1.59236	-7.64687	2.05926e-14	2.3126e-12
ENSSSCG00000011639	394.318	-12.255	1.60487	-7.63609	2.23913e-14	2.47304e-12
ENSSSCG00000022866	461.752	-10.0449	1.31538	-7.63649	2.23217e-14	2.47304e-12
ENSSSCG00000021918	205.179	-11.3126	1.48245	-7.63099	2.32951e-14	2.55177e-12
ENSSSCG00000012771	3238.19	-8.75588	1.14824	-7.62547	2.43144e-14	2.64177e-12
ENSSSCG00000001528	7762.03	-5.29974	0.695136	-7.62402	2.45889e-14	2.65005e-12
ENSSSCG00000031730	3172.28	-9.50754	1.25199	-7.59395	3.10294e-14	3.31742e-12
ENSSSCG00000025571	801.838	-9.44912	1.24585	-7.58447	3.33846e-14	3.54089e-12
ENSSSCG00000022230	3045.36	-15.2044	2.00785	-7.57248	3.66178e-14	3.85323e-12
ENSSSCG00000005355	925.436	-13.4859	1.78237	-7.56626	3.84134e-14	3.97951e-12
ENSSSCG00000024974	9403.52	-10.3671	1.37014	-7.56641	3.83675e-14	3.97951e-12
ENSSSCG00000011877	3625.4	-14.494	1.91605	-7.56455	3.89207e-14	4.00105e-12
ENSSSCG00000033741	7842.04	-6.67696	0.884074	-7.55249	4.27011e-14	4.35617e-12
ENSSSCG00000038406	534.047	-12.6927	1.68272	-7.54298	4.59342e-14	4.65049e-12
ENSSSCG00000024907	481.543	-10.0223	1.33039	-7.53333	4.9463e-14	4.9701e-12
ENSSSCG00000010073	845.773	-12.394	1.64561	-7.53154	5.01454e-14	5.00107e-12
ENSSSCG00000020988	711.318	-13.1064	1.74161	-7.52542	5.25521e-14	5.20227e-12
ENSSSCG00000034570	521.585	-11.6962	1.55878	-7.50343	6.21693e-14	6.10905e-12
ENSSSCG00000022820	8704.44	-7.25868	0.968298	-7.49633	6.56282e-14	6.40186e-12
ENSSSCG00000038459	503.671	-12.6086	1.68229	-7.49491	6.63455e-14	6.42493e-12
ENSSSCG00000015965	461.682	-9.56166	1.27634	-7.49144	6.8121e-14	6.54942e-12
ENSSSCG00000004945	18798.9	-7.61182	1.01777	-7.47894	7.4925e-14	7.15212e-12
ENSSSCG00000003128	277.511	-9.34703	1.25028	-7.47592	7.66646e-14	7.26628e-12
ENSSSCG00000015801	428.579	-12.3752	1.65807	-7.46357	8.42072e-14	7.92496e-12
ENSSSCG00000003024	272.51	-11.7225	1.57107	-7.46145	8.55738e-14	7.99726e-12
ENSSSCG00000011775	498.953	-9.7068	1.30234	-7.45337	9.0983e-14	8.44373e-12
ENSSSCG00000009146	15137.5	-11.8319	1.58778	-7.45187	9.20273e-14	8.48175e-12
ENSSSCG00000025187	4269.69	-11.4392	1.53836	-7.43597	1.03801e-13	9.50136e-12
ENSSSCG00000012366	736.103	-11.1285	1.49679	-7.43491	1.04637e-13	9.51268e-12
ENSSSCG00000011681	143.297	-7.14469	0.961157	-7.43343	1.05817e-13	9.55495e-12
ENSSSCG00000013360	1640.82	-13.3502	1.79754	-7.42693	1.11149e-13	9.96907e-12
ENSSSCG00000032937	384.943	-9.3392	1.25966	-7.41405	1.22497e-13	1.09137e-11
ENSSSCG00000007119	693.224	-13.0692	1.76474	-7.40577	1.30387e-13	1.14983e-11
ENSSSCG00000026896	162.767	-7.83977	1.05866	-7.40538	1.3078e-13	1.14983e-11
ENSSSCG00000008016	769.887	-13.2204	1.78911	-7.38942	1.47473e-13	1.28812e-11
ENSSSCG00000029226	733.181	-4.38596	0.593901	-7.385	1.5245e-13	1.32295e-11
ENSSSCG00000001888	378.69	-12.1967	1.6527	-7.37985	1.58463e-13	1.36304e-11
ENSSSCG00000040929	25933.6	-6.54035	0.886308	-7.37931	1.5911e-13	1.36304e-11
ENSSSCG00000017140	791.469	-11.2251	1.5233	-7.36894	1.71989e-13	1.46398e-11
ENSSSCG00000010517	1289.32	-7.71333	1.04706	-7.36666	1.74955e-13	1.47981e-11
ENSSSCG00000031356	570.477	-6.80374	0.924342	-7.36063	1.8305e-13	1.53854e-11
ENSSSCG00000033464	168.404	-11.0277	1.50498	-7.3275	2.34481e-13	1.95851e-11
ENSSSCG00000009390	723.469	-7.27759	0.993314	-7.32657	2.36116e-13	1.95991e-11
ENSSSCG00000005370	210.407	-11.3489	1.55116	-7.31643	2.54651e-13	2.10072e-11
ENSSSCG00000014310	520.683	-11.6936	1.60085	-7.30466	2.77963e-13	2.27896e-11
ENSSSCG00000008687	482.267	-12.5456	1.7209	-7.29017	3.09572e-13	2.50734e-11
ENSSSCG00000033703	1012.09	-13.615	1.86746	-7.29067	3.08414e-13	2.50734e-11
ENSSSCG00000012842	15527.2	-8.56592	1.17814	-7.27069	3.57667e-13	2.86219e-11
ENSSSCG00000008493	3192.82	-4.58873	0.63223	-7.258	3.92859e-13	3.1251e-11
ENSSSCG00000004970	29542.5	-6.32102	0.871203	-7.2555	4.00172e-13	3.16444e-11
ENSSSCG00000028638	2055.36	-6.27387	0.865884	-7.24563	4.30447e-13	3.38382e-11
ENSSSCG00000023743	478.441	-12.5341	1.73323	-7.23165	4.77152e-13	3.72904e-11
ENSSSCG00000024660	543.177	-12.7171	1.76031	-7.22436	5.03468e-13	3.91183e-11
ENSSSCG00000008516	4078.53	-5.43238	0.752079	-7.22315	5.07978e-13	3.92406e-11
ENSSSCG00000014121	1115.58	-10.3303	1.43179	-7.21498	5.39436e-13	4.11944e-11
ENSSSCG00000032003	6982.15	-11.5602	1.6022	-7.21521	5.38506e-13	4.11944e-11
ENSSSCG00000012427	6434.98	-10.8897	1.50958	-7.21374	5.44341e-13	4.13328e-11
ENSSSCG00000017104	689.08	-8.27324	1.14771	-7.20848	5.65805e-13	4.27199e-11
ENSSSCG00000023562	14712.5	-7.60021	1.05721	-7.18894	6.52978e-13	4.90247e-11
ENSSSCG00000002381	511.459	-8.13857	1.13298	-7.18336	6.80211e-13	5.07841e-11
ENSSSCG00000000696	567.881	-7.7489	1.08115	-7.1673	7.64939e-13	5.67925e-11
ENSSSCG00000036595	448.569	-8.69156	1.21354	-7.16216	7.94151e-13	5.86355e-11
ENSSSCG00000025876	148.532	-6.72115	0.939991	-7.15022	8.66364e-13	6.36159e-11
ENSSSCG00000034562	249.561	-11.5949	1.6249	-7.13573	9.62714e-13	7.03044e-11
ENSSSCG00000001531	6870.75	-4.6534	0.652542	-7.13119	9.95013e-13	7.22682e-11
ENSSSCG00000004353	4671.25	-10.2553	1.44063	-7.11857	1.09053e-12	7.87772e-11
ENSSSCG00000009799	4910.92	-7.51811	1.05864	-7.10166	1.23267e-12	8.85668e-11
ENSSSCG00000024260	22627.5	-7.85665	1.10926	-7.08276	1.41316e-12	1.00992e-10
ENSSSCG00000038399	14900.8	-7.46746	1.05511	-7.07742	1.46863e-12	1.04397e-10
ENSSSCG00000013637	168.899	-11.0327	1.56012	-7.0717	1.5305e-12	1.0822e-10
ENSSSCG00000005615	296.769	-11.8454	1.67573	-7.06881	1.56265e-12	1.09224e-10
ENSSSCG00000010158	23562.5	-9.61096	1.35988	-7.06751	1.5774e-12	1.09224e-10
ENSSSCG00000028695	2231.31	-14.7556	2.08767	-7.068	1.57188e-12	1.09224e-10
ENSSSCG00000025631	724.835	-10.4889	1.48464	-7.06499	1.60624e-12	1.10648e-10
ENSSSCG00000004534	1191.46	-13.8505	1.96623	-7.04419	1.86548e-12	1.27847e-10
ENSSSCG00000035904	13642.8	-4.20752	0.597466	-7.04227	1.89136e-12	1.2896e-10
ENSSSCG00000028005	549.436	-8.27246	1.17696	-7.02864	2.08555e-12	1.41479e-10
ENSSSCG00000024550	8342.09	-6.74537	0.961072	-7.01859	2.24112e-12	1.51264e-10
ENSSSCG00000022925	363.852	-12.1389	1.73278	-7.00544	2.46217e-12	1.65349e-10
ENSSSCG00000034448	8410.09	-6.1767	0.881836	-7.00436	2.4811e-12	1.65787e-10
ENSSSCG00000022222	4735.24	-10.5554	1.50785	-7.00034	2.5534e-12	1.69769e-10
ENSSSCG00000015525	507.011	-11.6552	1.67112	-6.97449	3.0699e-12	2.01108e-10
ENSSSCG00000015140	36020.5	-6.95912	0.999069	-6.96561	3.26989e-12	2.12601e-10
ENSSSCG00000016193	740.297	-6.95586	0.998645	-6.9653	3.27714e-12	2.12601e-10
ENSSSCG00000040185	26606.1	-9.27664	1.33772	-6.93468	4.07132e-12	2.62846e-10
ENSSSCG00000028850	16622.3	-10.9876	1.58811	-6.91866	4.55927e-12	2.92933e-10
ENSSSCG00000000116	6239.14	-6.86808	0.993053	-6.91612	4.64176e-12	2.96806e-10
ENSSSCG00000005656	12473.2	-5.85727	0.847467	-6.9115	4.79547e-12	3.05175e-10
ENSSSCG00000008634	903.882	-13.4519	1.94812	-6.90509	5.01703e-12	3.17761e-10
ENSSSCG00000032166	15864	-10.4522	1.51523	-6.89814	5.26891e-12	3.3214e-10
ENSSSCG00000010514	118.136	-10.5165	1.52672	-6.88834	5.64481e-12	3.54165e-10
ENSSSCG00000024313	28766.2	-7.6674	1.11331	-6.88701	5.69762e-12	3.55808e-10
ENSSSCG00000029799	330.549	-12.0005	1.74623	-6.87224	6.32018e-12	3.92851e-10
ENSSSCG00000002138	314.733	-9.27161	1.35015	-6.86711	6.55148e-12	4.05343e-10
ENSSSCG00000017544	4398.53	-10.9951	1.60183	-6.86411	6.69085e-12	4.12058e-10
ENSSSCG00000033177	787.247	-7.76697	1.13298	-6.85538	7.11243e-12	4.36012e-10
ENSSSCG00000032235	330.233	-7.75104	1.13103	-6.8531	7.22666e-12	4.39983e-10
ENSSSCG00000039778	317.577	-8.20085	1.19672	-6.85278	7.24306e-12	4.39983e-10
ENSSSCG00000030888	837.054	-10.1835	1.49027	-6.83333	8.29668e-12	5.01705e-10
ENSSSCG00000030002	1849.73	-6.28016	0.919245	-6.83187	8.38161e-12	5.04558e-10
ENSSSCG00000010012	212.621	-9.07644	1.3298	-6.82541	8.76736e-12	5.2479e-10
ENSSSCG00000013602	3655.64	-5.79773	0.849491	-6.82494	8.79625e-12	5.2479e-10
ENSSSCG00000008026	164.951	-10.9979	1.61167	-6.82394	8.85755e-12	5.26099e-10
ENSSSCG00000025796	141.512	-9.81281	1.43834	-6.8223	8.95941e-12	5.29795e-10
ENSSSCG00000002045	289.228	-10.8452	1.59096	-6.81675	9.31212e-12	5.48226e-10
ENSSSCG00000039740	1161.65	-8.94333	1.31224	-6.81533	9.40479e-12	5.51252e-10
ENSSSCG00000002529	384.23	-10.3952	1.52906	-6.79843	1.05763e-11	6.12936e-10
ENSSSCG00000004575	606.583	-11.9142	1.75256	-6.79818	1.05948e-11	6.12936e-10
ENSSSCG00000011972	358.722	-9.34203	1.37397	-6.79928	1.05147e-11	6.12936e-10
ENSSSCG00000016989	17363.9	-5.50402	0.81049	-6.79098	1.11374e-11	6.41553e-10
ENSSSCG00000008183	3253.97	-9.46807	1.39464	-6.7889	1.12991e-11	6.45307e-10
ENSSSCG00000011314	419.144	-8.10828	1.196	-6.77949	1.20602e-11	6.85839e-10
ENSSSCG00000015841	261.457	-11.662	1.72393	-6.76478	1.33511e-11	7.56034e-10
ENSSSCG00000016745	145.479	-9.85238	1.45982	-6.74903	1.48841e-11	8.3929e-10
ENSSSCG00000011304	275.917	-8.28341	1.22884	-6.74084	1.57478e-11	8.8426e-10
ENSSSCG00000023128	592.16	-11.0207	1.63603	-6.73623	1.62551e-11	9.08924e-10
ENSSSCG00000024191	449.848	-12.445	1.8478	-6.73506	1.63861e-11	9.12431e-10
ENSSSCG00000039460	5597.32	-5.20023	0.772972	-6.72757	1.72514e-11	9.56632e-10
ENSSSCG00000003013	212.14	-11.3605	1.69022	-6.72132	1.80085e-11	9.94484e-10
ENSSSCG00000005204	546.277	-8.25127	1.22829	-6.71767	1.84656e-11	1.01553e-09
ENSSSCG00000004507	127.293	-8.28442	1.23353	-6.71605	1.86721e-11	1.02268e-09
ENSSSCG00000008002	130.731	-9.69873	1.44491	-6.71233	1.91538e-11	1.04478e-09
ENSSSCG00000012660	451.299	-11.4873	1.71686	-6.69084	2.21886e-11	1.2054e-09
ENSSSCG00000029577	7044.71	-10.0719	1.51016	-6.66946	2.56745e-11	1.38913e-09
ENSSSCG00000025192	39542.4	-9.57009	1.4357	-6.66579	2.63242e-11	1.41854e-09
ENSSSCG00000034019	12316.2	-6.61232	0.994034	-6.652	2.89128e-11	1.55177e-09
ENSSSCG00000003990	191.865	-5.84061	0.878158	-6.65099	2.91134e-11	1.55628e-09
ENSSSCG00000040843	167.01	-11.0152	1.65933	-6.63832	3.17272e-11	1.68925e-09
ENSSSCG00000000207	1980.65	-9.84486	1.48383	-6.63477	3.25011e-11	1.72359e-09
ENSSSCG00000028167	3696.89	-9.66218	1.45655	-6.63359	3.27621e-11	1.73056e-09
ENSSSCG00000013408	527.779	-10.7423	1.62072	-6.6281	3.40033e-11	1.78906e-09
ENSSSCG00000014569	15784.3	-6.61439	0.998164	-6.62656	3.43602e-11	1.80074e-09
ENSSSCG00000035790	3961.93	-8.64068	1.3112	-6.5899	4.40108e-11	2.28856e-09
ENSSSCG00000015116	422.268	-12.3538	1.87497	-6.58877	4.43481e-11	2.29716e-09
ENSSSCG00000040186	270.112	-9.79297	1.48689	-6.58622	4.51172e-11	2.32798e-09
ENSSSCG00000017817	913.116	-4.3786	0.664991	-6.58445	4.56579e-11	2.34681e-09
ENSSSCG00000036865	642.827	-12.9602	1.96924	-6.58131	4.66315e-11	2.38767e-09
ENSSSCG00000002738	297.986	-10.0754	1.53181	-6.57747	4.78515e-11	2.4378e-09
ENSSSCG00000033194	289.767	-11.8107	1.79574	-6.57709	4.79753e-11	2.4378e-09
ENSSSCG00000015648	166.817	-10.0515	1.52994	-6.5699	5.03479e-11	2.54867e-09
ENSSSCG00000031413	211.688	-6.24799	0.951134	-6.56899	5.06577e-11	2.55468e-09
ENSSSCG00000010319	793.64	-7.97615	1.21516	-6.56388	5.2426e-11	2.63391e-09
ENSSSCG00000007995	3097.38	-5.62659	0.857343	-6.56282	5.27981e-11	2.64267e-09
ENSSSCG00000038765	345.56	-11.1021	1.69296	-6.55782	5.45987e-11	2.7226e-09
ENSSSCG00000035538	15417.1	-9.18611	1.40146	-6.55465	5.57725e-11	2.77079e-09
ENSSSCG00000037236	38543.7	-6.54344	0.998933	-6.55043	5.737e-11	2.8396e-09
ENSSSCG00000000376	236.833	-11.5195	1.75911	-6.54845	5.8138e-11	2.867e-09
ENSSSCG00000004317	511.765	-9.60318	1.46782	-6.54247	6.05098e-11	2.97299e-09
ENSSSCG00000035444	1736.82	-14.3942	2.20091	-6.5401	6.14777e-11	3.00948e-09
ENSSSCG00000008845	177.696	-9.20143	1.40754	-6.53724	6.26633e-11	3.05632e-09
ENSSSCG00000015753	204.546	-9.4497	1.44749	-6.52835	6.64991e-11	3.23161e-09
ENSSSCG00000031913	11389.4	-10.417	1.5958	-6.52775	6.67661e-11	3.23284e-09
ENSSSCG00000003998	159.622	-10.9498	1.67819	-6.52479	6.80968e-11	3.28536e-09
ENSSSCG00000013874	175.908	-11.0901	1.70181	-6.51667	7.18867e-11	3.45573e-09
ENSSSCG00000013776	1967.52	-5.83676	0.897126	-6.50606	7.71456e-11	3.69525e-09
ENSSSCG00000027723	474.128	-3.8035	0.584995	-6.50176	7.93852e-11	3.78894e-09
ENSSSCG00000026472	13293.4	-4.79861	0.741987	-6.46724	9.98098e-11	4.72999e-09
ENSSSCG00000009303	25311.3	-6.20118	0.960135	-6.45865	1.0564e-10	4.98859e-09
ENSSSCG00000032828	138.402	-9.78085	1.51544	-6.45412	1.08849e-10	5.12205e-09
ENSSSCG00000008466	6476.88	-5.21564	0.808263	-6.45289	1.09736e-10	5.14567e-09
ENSSSCG00000022774	637.123	-8.2805	1.28427	-6.44761	1.13627e-10	5.3095e-09
ENSSSCG00000011893	7870.3	-7.27461	1.1292	-6.44229	1.17686e-10	5.46095e-09
ENSSSCG00000039997	135.519	-10.7136	1.66299	-6.44236	1.17627e-10	5.46095e-09
ENSSSCG00000010430	540.149	-11.7471	1.82782	-6.42686	1.30266e-10	6.02378e-09
ENSSSCG00000031893	161.374	-8.28822	1.28981	-6.42591	1.31086e-10	6.04081e-09
ENSSSCG00000004912	2528.99	-5.62667	0.875772	-6.42481	1.32031e-10	6.06347e-09
ENSSSCG00000012405	31515.8	-7.30493	1.13787	-6.41982	1.3644e-10	6.24445e-09
ENSSSCG00000039582	36637.9	-8.29371	1.29281	-6.41526	1.40585e-10	6.41223e-09
ENSSSCG00000038507	13107.8	-9.60013	1.49732	-6.41155	1.4405e-10	6.52571e-09
ENSSSCG00000011113	1549.99	-3.93653	0.614308	-6.40807	1.47374e-10	6.65375e-09
ENSSSCG00000008758	1425.69	-9.19278	1.43514	-6.40547	1.49902e-10	6.74509e-09
ENSSSCG00000023783	1150.46	-8.31027	1.29839	-6.40044	1.54929e-10	6.94791e-09
ENSSSCG00000020873	1016.74	-11.1156	1.73712	-6.39887	1.56535e-10	6.97312e-09
ENSSSCG00000016290	461.614	-12.4824	1.95179	-6.39534	1.60191e-10	7.11225e-09
ENSSSCG00000022955	2916.87	-10.9049	1.70646	-6.39037	1.65486e-10	7.32304e-09
ENSSSCG00000025912	1723.38	-4.4306	0.694472	-6.37982	1.77302e-10	7.82001e-09
ENSSSCG00000039573	280.028	-11.7615	1.84532	-6.37369	1.8453e-10	8.11204e-09
ENSSSCG00000015826	2032.82	-9.16296	1.43779	-6.37295	1.85429e-10	8.12482e-09
ENSSSCG00000009305	163.142	-10.9815	1.72609	-6.36208	1.99041e-10	8.69274e-09
ENSSSCG00000017208	139.186	-10.7531	1.69171	-6.35636	2.06597e-10	8.99337e-09
ENSSSCG00000040918	151.744	-10.8768	1.71159	-6.35479	2.08707e-10	9.05573e-09
ENSSSCG00000038086	1073.18	-8.8214	1.38999	-6.3464	2.20415e-10	9.53277e-09
ENSSSCG00000039663	487.076	-9.36001	1.47517	-6.34504	2.22371e-10	9.58634e-09
ENSSSCG00000028336	1623.27	-7.57348	1.19406	-6.34261	2.25912e-10	9.70767e-09
ENSSSCG00000026701	519.3	-12.6524	1.99552	-6.34037	2.29207e-10	9.80541e-09
ENSSSCG00000038880	29498.5	-10.2193	1.61186	-6.34007	2.29654e-10	9.80541e-09
ENSSSCG00000000665	2633.41	-9.58958	1.51382	-6.3347	2.37803e-10	1.01165e-08
ENSSSCG00000034984	2842.64	-6.49214	1.02492	-6.33428	2.38453e-10	1.01165e-08
ENSSSCG00000039345	118.119	-10.5169	1.66276	-6.32499	2.53248e-10	1.07102e-08
ENSSSCG00000013878	373.343	-11.2137	1.77384	-6.32169	2.58717e-10	1.08726e-08
ENSSSCG00000029571	171.884	-11.057	1.74893	-6.32215	2.57955e-10	1.08726e-08
ENSSSCG00000038262	164.447	-8.98868	1.42291	-6.3171	2.66525e-10	1.11657e-08
ENSSSCG00000000976	98.4946	-10.2532	1.6244	-6.31203	2.75396e-10	1.15012e-08
ENSSSCG00000015217	752.417	-3.85032	0.612182	-6.28949	3.18503e-10	1.32211e-08
ENSSSCG00000033873	83.865	-10.0215	1.59338	-6.28947	3.18556e-10	1.32211e-08
ENSSSCG00000023315	90.2142	-10.1267	1.61034	-6.2885	3.20539e-10	1.32622e-08
ENSSSCG00000029522	3223.3	-5.31459	0.849271	-6.25783	3.9038e-10	1.6102e-08
ENSSSCG00000004010	202.669	-10.3311	1.65545	-6.24068	4.35661e-10	1.79144e-08
ENSSSCG00000027017	1517.85	-5.83444	0.934987	-6.24013	4.37201e-10	1.79226e-08
ENSSSCG00000011755	260.408	-5.93092	0.951146	-6.23555	4.50187e-10	1.83985e-08
ENSSSCG00000032490	234.09	-7.50413	1.20405	-6.23238	4.59393e-10	1.87174e-08
ENSSSCG00000023971	73968.7	-7.27071	1.16757	-6.22722	4.74781e-10	1.92856e-08
ENSSSCG00000010551	3094.09	-4.70059	0.756244	-6.21572	5.10914e-10	2.06905e-08
ENSSSCG00000008004	632.828	-9.27657	1.49283	-6.21408	5.16269e-10	2.08442e-08
ENSSSCG00000031370	113.822	-10.4619	1.68403	-6.21243	5.21729e-10	2.10012e-08
ENSSSCG00000035567	168.017	-11.0241	1.77535	-6.2095	5.3152e-10	2.1331e-08
ENSSSCG00000001727	355.843	-10.2348	1.64919	-6.20596	5.43641e-10	2.17522e-08
ENSSSCG00000011770	6456.55	-8.50174	1.3713	-6.19979	5.65391e-10	2.25549e-08
ENSSSCG00000008452	7418.51	-3.78696	0.611148	-6.19646	5.77455e-10	2.29676e-08
ENSSSCG00000009963	157.183	-10.9277	1.76643	-6.18632	6.15842e-10	2.44217e-08
ENSSSCG00000009358	1571.98	-6.78224	1.0978	-6.17802	6.49097e-10	2.56643e-08
ENSSSCG00000016571	233.331	-9.05201	1.46559	-6.17634	6.5605e-10	2.58627e-08
ENSSSCG00000012772	3704.15	-5.24945	0.850049	-6.17547	6.59671e-10	2.58679e-08
ENSSSCG00000024983	47139.6	-7.29762	1.18173	-6.17538	6.60053e-10	2.58679e-08
ENSSSCG00000040294	36066.9	-8.28849	1.34424	-6.16593	7.007e-10	2.73806e-08
ENSSSCG00000000895	2087.63	-5.37267	0.871742	-6.16314	7.13157e-10	2.77861e-08
ENSSSCG00000031088	22510.7	-9.02238	1.46422	-6.16192	7.18685e-10	2.79201e-08
ENSSSCG00000006140	222.691	-11.4308	1.85581	-6.15945	7.29992e-10	2.8192e-08
ENSSSCG00000009133	136.345	-9.75925	1.58455	-6.15901	7.32012e-10	2.8192e-08
ENSSSCG00000024655	1571.34	-3.16345	0.513614	-6.15919	7.31201e-10	2.8192e-08
ENSSSCG00000016376	285.763	-9.73696	1.58201	-6.15479	7.51778e-10	2.887e-08
ENSSSCG00000034695	113.61	-9.49634	1.54492	-6.14683	7.90457e-10	3.01819e-08
ENSSSCG00000034227	7147.51	-9.27378	1.51013	-6.14105	8.19756e-10	3.12114e-08
ENSSSCG00000026108	306.334	-11.8911	1.93914	-6.13217	8.66859e-10	3.29111e-08
ENSSSCG00000024665	279.283	-10.7943	1.764	-6.11922	9.40359e-10	3.56005e-08
ENSSSCG00000032664	255.372	-11.628	1.90291	-6.11066	9.92178e-10	3.74561e-08
ENSSSCG00000036060	267.966	-10.7357	1.75807	-6.10653	1.01823e-09	3.83313e-08
ENSSSCG00000011424	144.293	-10.8051	1.77136	-6.09987	1.06153e-09	3.98492e-08
ENSSSCG00000037324	345.704	-11.1027	1.82679	-6.07774	1.21887e-09	4.54998e-08
ENSSSCG00000012173	29059.5	-5.31629	0.874955	-6.07607	1.23163e-09	4.5848e-08
ENSSSCG00000030849	28603	-7.47572	1.2314	-6.07091	1.2719e-09	4.72159e-08
ENSSSCG00000036401	166.79	-10.0497	1.65731	-6.06389	1.32865e-09	4.91857e-08
ENSSSCG00000037170	18502.6	-5.92087	0.976979	-6.06039	1.35794e-09	4.99932e-08
ENSSSCG00000039662	4033.3	-6.03785	0.996218	-6.06078	1.35467e-09	4.99932e-08
ENSSSCG00000008170	3396.48	-8.52842	1.40866	-6.05429	1.41042e-09	5.16407e-08
ENSSSCG00000022773	497.158	-10.3595	1.71235	-6.04988	1.44951e-09	5.2927e-08
ENSSSCG00000040470	54332.7	-6.43967	1.06452	-6.04939	1.45397e-09	5.29453e-08
ENSSSCG00000016101	1557.19	-10.2702	1.69875	-6.0457	1.48759e-09	5.40222e-08
ENSSSCG00000029771	240.405	-11.5409	1.91461	-6.02783	1.66173e-09	6.01824e-08
ENSSSCG00000015802	340.145	-12.042	1.9989	-6.02431	1.69832e-09	6.13416e-08
ENSSSCG00000016568	99.8494	-10.2744	1.70653	-6.02063	1.73735e-09	6.25821e-08
ENSSSCG00000008936	355.083	-12.1038	2.01082	-6.01932	1.75156e-09	6.29242e-08
ENSSSCG00000006233	128.176	-10.6334	1.76797	-6.01448	1.8046e-09	6.44831e-08
ENSSSCG00000031518	2600.91	-11.1475	1.85332	-6.0149	1.79998e-09	6.44831e-08
ENSSSCG00000027325	197.233	-11.2559	1.87257	-6.01091	1.84481e-09	6.57441e-08
ENSSSCG00000010260	6820.44	-7.66163	1.27543	-6.00709	1.88878e-09	6.71319e-08
ENSSSCG00000002987	87.9199	-10.0902	1.68016	-6.00547	1.90779e-09	6.7628e-08
ENSSSCG00000016420	134.943	-5.87182	0.978169	-6.00287	1.9386e-09	6.85382e-08
ENSSSCG00000038148	102.767	-10.3161	1.71886	-6.00172	1.95244e-09	6.88454e-08
ENSSSCG00000030262	388.472	-6.43687	1.07346	-5.9964	2.01742e-09	7.09494e-08
ENSSSCG00000039747	79.5411	-9.94507	1.65883	-5.99524	2.03184e-09	7.1269e-08
ENSSSCG00000003165	14893.2	-5.20743	0.870312	-5.9834	2.18526e-09	7.625e-08
ENSSSCG00000023078	275.345	-11.7373	1.96163	-5.98344	2.18471e-09	7.625e-08
ENSSSCG00000030623	151.445	-10.874	1.81857	-5.97941	2.23953e-09	7.79403e-08
ENSSSCG00000032619	260.466	-11.6569	1.95296	-5.96883	2.38961e-09	8.27324e-08
ENSSSCG00000006033	18446.5	-4.70176	0.788097	-5.96596	2.43194e-09	8.37641e-08
ENSSSCG00000032146	668.379	-9.21528	1.54456	-5.9663	2.42693e-09	8.37641e-08
ENSSSCG00000008055	170.978	-11.0499	1.85293	-5.96344	2.46981e-09	8.48496e-08
ENSSSCG00000036145	327.574	-6.25282	1.04971	-5.95673	2.57328e-09	8.81778e-08
ENSSSCG00000008135	139.9	-10.7595	1.80655	-5.95584	2.58744e-09	8.84363e-08
ENSSSCG00000033169	24479.5	-7.52728	1.26492	-5.95078	2.66864e-09	9.09788e-08
ENSSSCG00000013064	3944.4	-7.75629	1.30367	-5.9496	2.68797e-09	9.14047e-08
ENSSSCG00000011458	5325.34	-4.49119	0.755829	-5.94207	2.81442e-09	9.54617e-08
ENSSSCG00000038360	137.258	-4.83246	0.815476	-5.92594	3.10514e-09	1.04791e-07
ENSSSCG00000040003	108.167	-9.42387	1.59124	-5.92236	3.17351e-09	1.06828e-07
ENSSSCG00000005196	178.276	-11.1099	1.87649	-5.92056	3.20855e-09	1.07736e-07
ENSSSCG00000032506	258.447	-4.55431	0.769698	-5.917	3.27857e-09	1.09812e-07
ENSSSCG00000032165	10021.9	-7.55627	1.2782	-5.91164	3.38723e-09	1.13167e-07
ENSSSCG00000013391	9584.44	-4.83638	0.818857	-5.90626	3.49969e-09	1.16633e-07
ENSSSCG00000009916	153.452	-8.86211	1.5013	-5.90298	3.57004e-09	1.18682e-07
ENSSSCG00000008990	8302.22	-6.13199	1.03944	-5.89932	3.65011e-09	1.21042e-07
ENSSSCG00000003090	489.44	-9.83328	1.66722	-5.898	3.67927e-09	1.21707e-07
ENSSSCG00000007992	69.3655	-9.74752	1.65352	-5.89501	3.74648e-09	1.23625e-07
ENSSSCG00000008966	117.375	-9.5433	1.61985	-5.89147	3.82766e-09	1.25992e-07
ENSSSCG00000009372	6646.64	-5.2807	0.896461	-5.8906	3.84789e-09	1.26347e-07
ENSSSCG00000007811	108.337	-10.3907	1.76499	-5.88709	3.93044e-09	1.28741e-07
ENSSSCG00000006816	307.112	-5.72529	0.973565	-5.88075	4.08417e-09	1.33124e-07
ENSSSCG00000009178	59778.8	-6.42697	1.09329	-5.87853	4.13916e-09	1.34577e-07
ENSSSCG00000000077	263.179	-8.96573	1.52664	-5.87286	4.2833e-09	1.386e-07
ENSSSCG00000017213	2440.06	-5.97475	1.01823	-5.86776	4.41735e-09	1.42593e-07
ENSSSCG00000033232	82.6669	-10.0017	1.70478	-5.86686	4.44128e-09	1.4302e-07
ENSSSCG00000015654	143.877	-10.8	1.84283	-5.86057	4.61269e-09	1.48183e-07
ENSSSCG00000022656	4837.37	-4.78687	0.81802	-5.85177	4.86357e-09	1.55868e-07
ENSSSCG00000015541	158.694	-10.9421	1.87206	-5.84496	5.06681e-09	1.61993e-07
ENSSSCG00000012770	287.535	-7.19786	1.23318	-5.83684	5.31993e-09	1.69679e-07
ENSSSCG00000033922	106.978	-10.3734	1.77953	-5.82927	5.56719e-09	1.77143e-07
ENSSSCG00000014893	780.625	-3.03623	0.52126	-5.82478	5.71875e-09	1.81533e-07
ENSSSCG00000024060	119.44	-9.56767	1.64297	-5.82339	5.76662e-09	1.82619e-07
ENSSSCG00000010868	166.654	-11.0132	1.89449	-5.81328	6.12621e-09	1.93548e-07
ENSSSCG00000029380	8483.44	-4.56188	0.785807	-5.80534	6.42354e-09	2.02463e-07
ENSSSCG00000036741	172.97	-8.25809	1.42309	-5.80295	6.51593e-09	2.04892e-07
ENSSSCG00000010320	7899.75	-9.29199	1.60264	-5.79793	6.71372e-09	2.10615e-07
ENSSSCG00000035594	96.9216	-9.26605	1.59915	-5.79437	6.85785e-09	2.14633e-07
ENSSSCG00000003444	191.348	-11.2116	1.93984	-5.77963	7.48637e-09	2.33757e-07
ENSSSCG00000034261	22960.8	-7.05052	1.22178	-5.77071	7.8937e-09	2.45329e-07
ENSSSCG00000040203	22336.4	-8.78668	1.523	-5.76933	7.95853e-09	2.4677e-07
ENSSSCG00000006203	1809.1	-4.13034	0.716582	-5.76394	8.21708e-09	2.54197e-07
ENSSSCG00000003412	873.034	-6.04776	1.04967	-5.76159	8.33241e-09	2.57169e-07
ENSSSCG00000038094	92.9501	-10.1694	1.76552	-5.75999	8.41178e-09	2.59021e-07
ENSSSCG00000001502	11671.9	-8.02766	1.39546	-5.75271	8.78232e-09	2.69809e-07
ENSSSCG00000002623	225.121	-11.4464	1.99052	-5.75045	8.90078e-09	2.72821e-07
ENSSSCG00000022200	130.308	-10.6574	1.8535	-5.74988	8.93068e-09	2.73111e-07
ENSSSCG00000034259	460.911	-8.73359	1.5191	-5.74917	8.96814e-09	2.73631e-07
ENSSSCG00000002907	7603.17	-7.37508	1.28314	-5.74766	9.04879e-09	2.75462e-07
ENSSSCG00000003489	206.651	-6.91993	1.20449	-5.74513	9.18514e-09	2.78978e-07
ENSSSCG00000037953	5151.89	-6.81978	1.18904	-5.73554	9.72006e-09	2.93889e-07
ENSSSCG00000022011	90.6073	-10.1325	1.7689	-5.72813	1.01541e-08	3.05629e-07
ENSSSCG00000027417	117.751	-8.68616	1.51657	-5.72749	1.01925e-08	3.06097e-07
ENSSSCG00000036546	590.225	-9.307	1.62614	-5.72337	1.04432e-08	3.12922e-07
ENSSSCG00000012926	236.639	-11.5186	2.01386	-5.71966	1.0674e-08	3.1912e-07
ENSSSCG00000014038	126.909	-6.42959	1.12459	-5.71725	1.0826e-08	3.22944e-07
ENSSSCG00000010345	5469.74	-7.76287	1.36745	-5.6769	1.37156e-08	4.08231e-07
ENSSSCG00000003567	99.8203	-10.2733	1.8098	-5.6765	1.3748e-08	4.08286e-07
ENSSSCG00000021410	7963.07	-5.39043	0.949732	-5.67573	1.38095e-08	4.09202e-07
ENSSSCG00000033627	470.688	-5.22271	0.921525	-5.66746	1.44928e-08	4.28499e-07
ENSSSCG00000031649	387.108	-12.2286	2.15908	-5.66378	1.48076e-08	4.36839e-07
ENSSSCG00000001692	1286.42	-5.68204	1.00362	-5.66155	1.50016e-08	4.41589e-07
ENSSSCG00000014187	594.985	-7.96682	1.40812	-5.65777	1.53355e-08	4.50425e-07
ENSSSCG00000037455	1699.38	-9.92985	1.75526	-5.65718	1.53881e-08	4.50979e-07
ENSSSCG00000016041	2057.12	-6.26401	1.1079	-5.65395	1.56799e-08	4.58527e-07
ENSSSCG00000012825	83.4635	-9.0516	1.60139	-5.65232	1.58297e-08	4.61894e-07
ENSSSCG00000004002	20678.9	-9.58606	1.69673	-5.64972	1.60713e-08	4.67924e-07
ENSSSCG00000032722	254.376	-11.6225	2.05746	-5.64894	1.61439e-08	4.69016e-07
ENSSSCG00000013889	21631.6	-9.18188	1.62685	-5.64398	1.66168e-08	4.81707e-07
ENSSSCG00000027689	5540.07	-8.55124	1.51591	-5.64101	1.69053e-08	4.89008e-07
ENSSSCG00000027361	69.4496	-9.75023	1.72969	-5.63699	1.73049e-08	4.99487e-07
ENSSSCG00000040782	3018.85	-4.20868	0.746885	-5.63498	1.7508e-08	5.04261e-07
ENSSSCG00000007524	13861.9	-5.98515	1.06305	-5.63017	1.80035e-08	5.16305e-07
ENSSSCG00000016738	7277.43	-5.35229	0.950888	-5.62873	1.81546e-08	5.19524e-07
ENSSSCG00000009751	74.8069	-9.85694	1.75241	-5.6248	1.85722e-08	5.30341e-07
ENSSSCG00000000905	2224.45	-9.05994	1.61371	-5.61434	1.97315e-08	5.62243e-07
ENSSSCG00000029592	68.3137	-9.72563	1.73265	-5.61315	1.98672e-08	5.64906e-07
ENSSSCG00000028538	1708.09	-5.37702	0.959004	-5.60688	2.06009e-08	5.84524e-07
ENSSSCG00000012981	147.05	-5.47202	0.976912	-5.60134	2.12696e-08	5.99677e-07
ENSSSCG00000032111	54403.4	-5.72011	1.02134	-5.60061	2.136e-08	6.00958e-07
ENSSSCG00000029776	112.583	-10.4465	1.86599	-5.59836	2.1639e-08	6.07528e-07
ENSSSCG00000016100	13707.8	-8.21976	1.46865	-5.59683	2.18312e-08	6.11641e-07
ENSSSCG00000028417	76.8196	-9.89492	1.76921	-5.59284	2.23391e-08	6.24559e-07
ENSSSCG00000016566	223.192	-8.20458	1.469	-5.58514	2.33511e-08	6.50135e-07
ENSSSCG00000038950	295.739	-9.11216	1.63277	-5.5808	2.3941e-08	6.65173e-07
ENSSSCG00000024479	135.443	-9.74954	1.74717	-5.5802	2.4024e-08	6.66092e-07
ENSSSCG00000006996	7251.05	-6.15707	1.10363	-5.57895	2.41971e-08	6.69314e-07
ENSSSCG00000000590	64.395	-9.63993	1.73019	-5.57161	2.52402e-08	6.95485e-07
ENSSSCG00000000774	102.802	-10.315	1.85175	-5.57042	2.54133e-08	6.97378e-07
ENSSSCG00000021591	15710.3	-7.22846	1.29763	-5.57051	2.53989e-08	6.97378e-07
ENSSSCG00000016349	859.691	-9.38905	1.6862	-5.56818	2.57414e-08	7.04935e-07
ENSSSCG00000000847	2161.71	-7.02337	1.26273	-5.56207	2.66596e-08	7.28586e-07
ENSSSCG00000036693	120.402	-10.5443	1.89733	-5.55741	2.73801e-08	7.46752e-07
ENSSSCG00000005859	82.7768	-9.03703	1.62636	-5.55658	2.75109e-08	7.4879e-07
ENSSSCG00000022225	26506.5	-6.5355	1.17679	-5.55365	2.79769e-08	7.59926e-07
ENSSSCG00000011601	5111.02	-4.5347	0.817095	-5.54978	2.86027e-08	7.73778e-07
ENSSSCG00000014058	342.551	-9.94796	1.7924	-5.55007	2.85553e-08	7.73778e-07
ENSSSCG00000008377	5572.5	-7.56878	1.36549	-5.5429	2.97507e-08	7.99977e-07
ENSSSCG00000027986	112.967	-10.4517	1.88656	-5.54008	3.02328e-08	8.11308e-07
ENSSSCG00000006580	173.192	-11.0678	1.99822	-5.53883	3.04491e-08	8.15474e-07
ENSSSCG00000003015	1050.22	-3.73504	0.674885	-5.53434	3.12403e-08	8.34991e-07
ENSSSCG00000012724	59.4748	-9.52681	1.72366	-5.52707	3.25623e-08	8.67897e-07
ENSSSCG00000040403	210.425	-11.3487	2.05337	-5.52686	3.26013e-08	8.67897e-07
ENSSSCG00000036716	10176.8	-10.9438	1.98162	-5.52263	3.3397e-08	8.87311e-07
ENSSSCG00000033993	156.254	-10.9193	1.97747	-5.52184	3.3546e-08	8.89501e-07
ENSSSCG00000032390	10036.7	-6.62462	1.20092	-5.51629	3.46222e-08	9.16221e-07
ENSSSCG00000008833	65.8282	-8.70693	1.57862	-5.51554	3.47708e-08	9.18333e-07
ENSSSCG00000010163	76.1679	-9.88263	1.79588	-5.50293	3.73523e-08	9.81409e-07
ENSSSCG00000013906	21443.7	-5.00822	0.91012	-5.50281	3.73793e-08	9.81409e-07
ENSSSCG00000035811	23533.9	-4.47044	0.812591	-5.50147	3.76645e-08	9.86959e-07
ENSSSCG00000038172	64.2275	-8.67072	1.57638	-5.5004	3.78934e-08	9.91012e-07
ENSSSCG00000010484	4851.29	-6.46602	1.17604	-5.49811	3.83875e-08	1.00197e-06
ENSSSCG00000012258	5239.51	-3.9899	0.727547	-5.48404	4.1572e-08	1.08298e-06
ENSSSCG00000002550	23258.5	-9.0853	1.65827	-5.47877	4.283e-08	1.11358e-06
ENSSSCG00000006790	194.112	-6.93574	1.26613	-5.4779	4.30396e-08	1.11686e-06
ENSSSCG00000013936	5516.76	-10.6816	1.95032	-5.47685	4.32958e-08	1.12133e-06
ENSSSCG00000040731	3062.88	-8.19561	1.49677	-5.47552	4.36219e-08	1.12759e-06
ENSSSCG00000016340	84.6478	-9.07068	1.65746	-5.47265	4.43351e-08	1.14381e-06
ENSSSCG00000012448	231.82	-11.4885	2.10035	-5.46979	4.50575e-08	1.16021e-06
ENSSSCG00000017065	7158.9	-5.1518	0.943479	-5.46043	4.74985e-08	1.21837e-06
ENSSSCG00000034598	148.106	-8.24295	1.5095	-5.46073	4.74172e-08	1.21837e-06
ENSSSCG00000035733	522.582	-6.25231	1.14533	-5.45894	4.78978e-08	1.22391e-06
ENSSSCG00000003306	168.708	-11.0299	2.02067	-5.45854	4.80069e-08	1.22436e-06
ENSSSCG00000002276	186.904	-8.46476	1.5517	-5.45514	4.89345e-08	1.23967e-06
ENSSSCG00000006717	173.8	-11.0736	2.02997	-5.45505	4.89583e-08	1.23967e-06
ENSSSCG00000035768	12680.2	-9.65867	1.77062	-5.45498	4.89784e-08	1.23967e-06
ENSSSCG00000034167	133.684	-8.19757	1.50421	-5.44975	5.04395e-08	1.27424e-06
ENSSSCG00000021084	261.08	-11.6602	2.1398	-5.44921	5.05931e-08	1.27571e-06
ENSSSCG00000001659	110.391	-7.10274	1.30371	-5.44809	5.09147e-08	1.27899e-06
ENSSSCG00000017155	3420.64	-3.62928	0.666143	-5.4482	5.08825e-08	1.27899e-06
ENSSSCG00000012649	263.528	-7.90585	1.45239	-5.44336	5.22854e-08	1.31096e-06
ENSSSCG00000026617	25198.2	-4.40714	0.810188	-5.43966	5.33836e-08	1.33599e-06
ENSSSCG00000025644	61.5467	-9.57682	1.76195	-5.43535	5.4688e-08	1.36099e-06
ENSSSCG00000000669	193.614	-11.2287	2.06724	-5.43174	5.58072e-08	1.38626e-06
ENSSSCG00000021166	8399.86	-2.24848	0.414265	-5.42764	5.71057e-08	1.41588e-06
ENSSSCG00000037686	274.152	-8.55475	1.57645	-5.4266	5.74382e-08	1.42149e-06
ENSSSCG00000007349	164.394	-10.0287	1.84855	-5.42517	5.78991e-08	1.43025e-06
ENSSSCG00000008601	153.068	-8.82221	1.62839	-5.41775	6.03533e-08	1.48812e-06
ENSSSCG00000022317	186.868	-5.89307	1.08852	-5.41386	6.16801e-08	1.51804e-06
ENSSSCG00000014337	13661.4	-4.91411	0.908231	-5.41065	6.27979e-08	1.5427e-06
ENSSSCG00000000364	6927.94	-4.95416	0.915861	-5.40929	6.32761e-08	1.5516e-06
ENSSSCG00000003943	3048.79	-8.8877	1.64373	-5.40702	6.4082e-08	1.56848e-06
ENSSSCG00000009464	3487.98	-4.45907	0.826098	-5.39775	6.74808e-08	1.64564e-06
ENSSSCG00000015445	106.728	-8.43937	1.56345	-5.39792	6.74196e-08	1.64564e-06
ENSSSCG00000003775	7079.6	-5.78602	1.07218	-5.39648	6.79598e-08	1.65431e-06
ENSSSCG00000006371	90.3407	-9.16562	1.70042	-5.3902	7.03775e-08	1.70946e-06
ENSSSCG00000011739	24343.9	-5.56539	1.03255	-5.38994	7.04814e-08	1.70946e-06
ENSSSCG00000015422	2479.89	-7.08968	1.31574	-5.38836	7.11048e-08	1.71834e-06
ENSSSCG00000017227	220.657	-11.4175	2.11889	-5.38845	7.10691e-08	1.71834e-06
ENSSSCG00000004049	134.134	-10.6995	1.98592	-5.38771	7.13607e-08	1.72141e-06
ENSSSCG00000022787	162.547	-10.9769	2.03935	-5.38254	7.34438e-08	1.76847e-06
ENSSSCG00000010569	3237.74	-4.13995	0.769349	-5.3811	7.40307e-08	1.7794e-06
ENSSSCG00000036278	16.3975	-21.0327	3.90963	-5.3797	7.46105e-08	1.79012e-06
ENSSSCG00000010620	252.768	-8.17221	1.52037	-5.37515	7.65196e-08	1.83263e-06
ENSSSCG00000036630	49.3909	-9.25766	1.72297	-5.37309	7.74008e-08	1.85042e-06
ENSSSCG00000006116	165.945	-11.006	2.04859	-5.37248	7.76596e-08	1.85329e-06
ENSSSCG00000002456	74.3771	-8.88257	1.65701	-5.36059	8.29488e-08	1.97247e-06
ENSSSCG00000022864	4249.35	-5.6524	1.0545	-5.36024	8.31122e-08	1.97285e-06
ENSSSCG00000032512	15.2428	-20.936	3.90985	-5.35467	8.57144e-08	2.03101e-06
ENSSSCG00000039894	415.748	-9.13691	1.7071	-5.35231	8.68385e-08	2.054e-06
ENSSSCG00000027538	3462.59	-4.71741	0.881667	-5.35056	8.76819e-08	2.07028e-06
ENSSSCG00000032660	141.36	-10.7751	2.01487	-5.3478	8.90286e-08	2.09837e-06
ENSSSCG00000027988	95.9852	-10.2164	1.91103	-5.34604	8.9901e-08	2.11521e-06
ENSSSCG00000007560	50.2524	-9.28279	1.73688	-5.34452	9.06567e-08	2.1255e-06
ENSSSCG00000037653	6091.69	-5.39282	1.00898	-5.34483	9.05007e-08	2.1255e-06
ENSSSCG00000011704	163.117	-10.9814	2.05643	-5.34003	9.29334e-08	2.17217e-06
ENSSSCG00000017519	264.994	-5.68664	1.06597	-5.33472	9.5693e-08	2.23183e-06
ENSSSCG00000024288	75.166	-8.90041	1.67122	-5.3257	1.00563e-07	2.34132e-06
ENSSSCG00000005217	1592.7	-5.64563	1.06083	-5.3219	1.0269e-07	2.38273e-06
ENSSSCG00000040559	137.449	-4.99375	0.938342	-5.32188	1.02698e-07	2.38273e-06
ENSSSCG00000028579	80.2165	-9.95667	1.87645	-5.30612	1.11985e-07	2.58922e-06
ENSSSCG00000032854	92.3533	-10.1602	1.91757	-5.29849	1.16767e-07	2.69512e-06
ENSSSCG00000025507	33622.9	-9.02457	1.70474	-5.2938	1.19799e-07	2.76035e-06
ENSSSCG00000007088	7865.81	-6.31765	1.19412	-5.29062	1.21902e-07	2.80395e-06
ENSSSCG00000011642	398.383	-3.12973	0.592407	-5.28308	1.27031e-07	2.91692e-06
ENSSSCG00000016338	63.3292	-9.61693	1.82097	-5.28121	1.2833e-07	2.94169e-06
ENSSSCG00000033951	718.56	-6.48394	1.2281	-5.27965	1.29429e-07	2.95673e-06
ENSSSCG00000012171	8082.18	-6.37962	1.2091	-5.27636	1.31775e-07	3.00007e-06
ENSSSCG00000033731	1176.87	-6.19382	1.17469	-5.27271	1.34422e-07	3.05512e-06
ENSSSCG00000013901	571.991	-8.74217	1.65861	-5.27077	1.35849e-07	3.08233e-06
ENSSSCG00000028464	699.587	-7.3464	1.39615	-5.26188	1.42589e-07	3.2243e-06
ENSSSCG00000006830	12214.7	-5.96385	1.13367	-5.26065	1.43547e-07	3.24047e-06
ENSSSCG00000031524	16019.4	-5.09568	0.969731	-5.25474	1.48238e-07	3.34072e-06
ENSSSCG00000007563	65.9605	-9.67584	1.84182	-5.2534	1.49313e-07	3.3593e-06
ENSSSCG00000032459	1677.52	-7.08434	1.34877	-5.25244	1.50096e-07	3.37123e-06
ENSSSCG00000038504	120.366	-10.5437	2.00902	-5.2482	1.53589e-07	3.4439e-06
ENSSSCG00000011171	7177.59	-10.7504	2.04862	-5.24761	1.54089e-07	3.44931e-06
ENSSSCG00000000273	1770.33	-10.3523	1.98036	-5.22749	1.71826e-07	3.83354e-06
ENSSSCG00000023467	97.9827	-9.28066	1.77794	-5.21989	1.7903e-07	3.98759e-06
ENSSSCG00000023797	152.047	-10.8798	2.08631	-5.21485	1.83969e-07	4.09079e-06
ENSSSCG00000005102	114.905	-10.4762	2.00945	-5.21345	1.85357e-07	4.1148e-06
ENSSSCG00000005590	13489.6	-7.11756	1.36585	-5.21108	1.87745e-07	4.1609e-06
ENSSSCG00000010536	77.4327	-9.90736	1.90149	-5.21032	1.88517e-07	4.16857e-06
ENSSSCG00000035999	52.6278	-7.56285	1.45157	-5.21012	1.88715e-07	4.16857e-06
ENSSSCG00000037697	80.1762	-8.99068	1.72655	-5.20732	1.91591e-07	4.22511e-06
ENSSSCG00000022655	71.0076	-8.81458	1.69301	-5.20646	1.92477e-07	4.23767e-06
ENSSSCG00000010214	30070.1	-5.46148	1.04909	-5.20593	1.93027e-07	4.24278e-06
ENSSSCG00000002963	9970.71	-7.35485	1.41303	-5.20503	1.93965e-07	4.25639e-06
ENSSSCG00000038403	4300.33	-6.1821	1.18809	-5.2034	1.9567e-07	4.27977e-06
ENSSSCG00000009945	87.5301	-8.03558	1.54649	-5.19601	2.03609e-07	4.43889e-06
ENSSSCG00000012046	2056.18	-5.00942	0.964393	-5.19437	2.05412e-07	4.45205e-06
ENSSSCG00000020842	3117.27	-5.65472	1.08856	-5.19468	2.05077e-07	4.45205e-06
ENSSSCG00000026064	7795.41	-5.79203	1.11496	-5.19482	2.04921e-07	4.45205e-06
ENSSSCG00000034054	468.005	-8.61963	1.65946	-5.19425	2.05546e-07	4.45205e-06
ENSSSCG00000025560	82.7237	-10.0017	1.9261	-5.19273	2.07235e-07	4.47855e-06
ENSSSCG00000032024	64.3253	-9.63842	1.8562	-5.19254	2.0744e-07	4.47855e-06
ENSSSCG00000035223	87.7025	-6.31283	1.21617	-5.19072	2.09477e-07	4.51525e-06
ENSSSCG00000013593	53.0361	-8.3943	1.61729	-5.19035	2.09902e-07	4.51712e-06
ENSSSCG00000020665	88.9096	-9.14198	1.76373	-5.18331	2.1798e-07	4.68341e-06
ENSSSCG00000031836	65.1597	-9.65768	1.86459	-5.17953	2.22448e-07	4.77173e-06
ENSSSCG00000028786	1312.58	-4.96902	0.959965	-5.17625	2.26389e-07	4.84849e-06
ENSSSCG00000008767	86.7231	-8.13731	1.57236	-5.17523	2.27625e-07	4.86717e-06
ENSSSCG00000007189	109.718	-8.53489	1.65276	-5.16403	2.41683e-07	5.15952e-06
ENSSSCG00000005453	23549.6	-6.29464	1.21983	-5.16024	2.46639e-07	5.25691e-06
ENSSSCG00000015010	385.909	-11.2615	2.18259	-5.15969	2.47362e-07	5.26392e-06
ENSSSCG00000028865	14957.1	-4.44645	0.862166	-5.1573	2.50535e-07	5.32297e-06
ENSSSCG00000001955	2830.81	-4.67998	0.908846	-5.14937	2.61365e-07	5.53547e-06
ENSSSCG00000014289	7892.21	-5.19859	1.00954	-5.14948	2.61206e-07	5.53547e-06
ENSSSCG00000031140	907.441	-8.87333	1.72376	-5.14765	2.63769e-07	5.57756e-06
ENSSSCG00000032401	90.0884	-9.16151	1.7834	-5.13711	2.79e-07	5.89029e-06
ENSSSCG00000025928	13741.9	-8.40407	1.63669	-5.13478	2.82476e-07	5.95428e-06
ENSSSCG00000026264	315.681	-11.9341	2.32637	-5.12995	2.89823e-07	6.09953e-06
ENSSSCG00000026934	1361.55	-4.6648	0.909595	-5.12844	2.92154e-07	6.1389e-06
ENSSSCG00000008195	14433.8	-4.69093	0.914959	-5.12693	2.94502e-07	6.17854e-06
ENSSSCG00000000619	102.912	-10.3183	2.01274	-5.12648	2.95205e-07	6.18358e-06
ENSSSCG00000006095	634.796	-5.8894	1.14932	-5.12425	2.98729e-07	6.24759e-06
ENSSSCG00000000767	14285.6	-4.01617	0.783839	-5.12372	2.9956e-07	6.25518e-06
ENSSSCG00000033902	120.425	-10.5441	2.05908	-5.12077	3.04285e-07	6.33405e-06
ENSSSCG00000014960	82.4345	-8.12568	1.58783	-5.11748	3.09638e-07	6.43135e-06
ENSSSCG00000033954	112.921	-8.62827	1.68609	-5.11731	3.09921e-07	6.43135e-06
ENSSSCG00000008262	84.9159	-10.0391	1.9624	-5.11571	3.12557e-07	6.47598e-06
ENSSSCG00000007749	5860.52	-4.27554	0.836098	-5.11369	3.15933e-07	6.53581e-06
ENSSSCG00000023325	191.283	-7.35534	1.43882	-5.11206	3.18666e-07	6.58214e-06
ENSSSCG00000002805	4866.28	-5.11462	1.00101	-5.10946	3.23077e-07	6.65269e-06
ENSSSCG00000007352	103.137	-9.35491	1.83086	-5.10958	3.22876e-07	6.65269e-06
ENSSSCG00000033480	126.202	-10.611	2.07763	-5.10727	3.26844e-07	6.71991e-06
ENSSSCG00000011351	10076.9	-4.79697	0.940134	-5.10243	3.35314e-07	6.88346e-06
ENSSSCG00000011764	7037.28	-8.274	1.6221	-5.10081	3.38212e-07	6.9323e-06
ENSSSCG00000007199	67.8225	-9.71505	1.90558	-5.09821	3.42885e-07	7.01734e-06
ENSSSCG00000008963	73.9167	-8.87536	1.74158	-5.09614	3.46647e-07	7.07267e-06
ENSSSCG00000038810	51.0985	-9.30864	1.82651	-5.09642	3.46142e-07	7.07267e-06
ENSSSCG00000008014	443.403	-8.73019	1.7136	-5.09466	3.49376e-07	7.11748e-06
ENSSSCG00000039203	569.508	-12.7854	2.51092	-5.09192	3.54455e-07	7.20994e-06
ENSSSCG00000039388	150.506	-9.90244	1.9479	-5.08365	3.70245e-07	7.50827e-06
ENSSSCG00000010248	1413.28	-2.72484	0.536869	-5.07542	3.86637e-07	7.81698e-06
ENSSSCG00000032223	19282.5	-4.51834	0.891342	-5.06914	3.99626e-07	8.0552e-06
ENSSSCG00000032527	146.893	-4.61529	0.91056	-5.06862	4.00706e-07	8.0648e-06
ENSSSCG00000015952	12688.4	-3.58415	0.707638	-5.06495	4.08501e-07	8.20933e-06
ENSSSCG00000008245	62097.5	-7.76768	1.53436	-5.06248	4.13846e-07	8.30425e-06
ENSSSCG00000036964	102.024	-9.33986	1.84605	-5.05937	4.20636e-07	8.42785e-06
ENSSSCG00000038491	131.024	-7.94484	1.57212	-5.05359	4.33589e-07	8.67438e-06
ENSSSCG00000028558	169.358	-7.37123	1.45995	-5.04895	4.44239e-07	8.87415e-06
ENSSSCG00000035034	1357.74	-4.90195	0.971338	-5.04659	4.4976e-07	8.97103e-06
ENSSSCG00000023298	197.875	-9.15056	1.81458	-5.04281	4.58744e-07	9.1366e-06
ENSSSCG00000009043	18211.2	-4.9149	0.975489	-5.03839	4.69457e-07	9.33605e-06
ENSSSCG00000040425	1041.2	-7.78613	1.54598	-5.03637	4.74439e-07	9.4211e-06
ENSSSCG00000002820	339.201	-6.98477	1.3879	-5.03263	4.83804e-07	9.5786e-06
ENSSSCG00000016990	10846.2	-4.32244	0.858866	-5.03273	4.83555e-07	9.5786e-06
ENSSSCG00000004020	7223.28	-8.16914	1.62416	-5.02977	4.91065e-07	9.70798e-06
ENSSSCG00000023866	199.226	-7.59105	1.51075	-5.02469	5.04241e-07	9.93905e-06
ENSSSCG00000028113	6354.12	-8.11894	1.6161	-5.02379	5.06625e-07	9.97133e-06
ENSSSCG00000007226	87.9653	-10.0907	2.00924	-5.02215	5.10958e-07	1.00418e-05
ENSSSCG00000021180	10852.1	-5.84811	1.1646	-5.02156	5.12539e-07	1.00581e-05
ENSSSCG00000037459	102.485	-9.34602	1.86238	-5.01832	5.21241e-07	1.02139e-05
ENSSSCG00000011356	1293.38	-6.56401	1.30961	-5.01218	5.38172e-07	1.05148e-05
ENSSSCG00000006504	720.919	-3.37314	0.673792	-5.0062	5.55151e-07	1.08307e-05
ENSSSCG00000006153	8879.27	-10.3552	2.06874	-5.00559	5.56911e-07	1.08334e-05
ENSSSCG00000027358	12209.4	-8.52582	1.70495	-5.00062	5.7146e-07	1.10842e-05
ENSSSCG00000008228	62.3259	-9.59384	1.91884	-4.99981	5.73863e-07	1.11146e-05
ENSSSCG00000015923	85.602	-10.0505	2.01151	-4.9965	5.83787e-07	1.12905e-05
ENSSSCG00000037481	10207.6	-5.18812	1.03884	-4.99415	5.90945e-07	1.1405e-05
ENSSSCG00000001474	61.6038	-5.59575	1.121	-4.99174	5.98371e-07	1.15225e-05
ENSSSCG00000006876	38.9469	-8.91624	1.78658	-4.99068	6.01668e-07	1.15693e-05
ENSSSCG00000004785	66.9583	-9.69693	1.94393	-4.98831	6.09095e-07	1.16849e-05
ENSSSCG00000004894	1041.29	-11.9484	2.39533	-4.98821	6.09426e-07	1.16849e-05
ENSSSCG00000009560	544.657	-6.86788	1.37753	-4.98565	6.17528e-07	1.18233e-05
ENSSSCG00000011104	1251.13	-4.47024	0.89688	-4.98421	6.22165e-07	1.1895e-05
ENSSSCG00000038042	734.164	-5.39772	1.08347	-4.98186	6.29749e-07	1.20228e-05
ENSSSCG00000015963	2375.64	-5.35527	1.07633	-4.9755	6.50801e-07	1.2407e-05
ENSSSCG00000006002	233.757	-11.5005	2.31329	-4.97152	6.64316e-07	1.26466e-05
ENSSSCG00000014915	9014.35	-7.99076	1.60831	-4.96841	6.75053e-07	1.28317e-05
ENSSSCG00000018007	67.5597	-7.66261	1.54235	-4.96815	6.75959e-07	1.28317e-05
ENSSSCG00000008619	7226.15	-3.21708	0.647925	-4.9652	6.863e-07	1.30095e-05
ENSSSCG00000001383	51.8448	-8.36422	1.68474	-4.96469	6.881e-07	1.30252e-05
ENSSSCG00000013930	62.4823	-5.83538	1.17637	-4.9605	7.03102e-07	1.32903e-05
ENSSSCG00000030567	14063.2	-4.12628	0.832161	-4.95851	7.1035e-07	1.33894e-05
ENSSSCG00000031317	119.14	-10.5279	2.12313	-4.95869	7.09703e-07	1.33894e-05
ENSSSCG00000007962	1443.03	-3.96722	0.800235	-4.95757	7.13806e-07	1.34356e-05
ENSSSCG00000006307	141.193	-10.7733	2.17686	-4.94901	7.45934e-07	1.40206e-05
ENSSSCG00000004169	7413.26	-4.84	0.978598	-4.94585	7.58107e-07	1.4161e-05
ENSSSCG00000005038	8054.78	-6.96095	1.40733	-4.9462	7.5675e-07	1.4161e-05
ENSSSCG00000016991	1329.16	-4.81769	0.974117	-4.9457	7.587e-07	1.4161e-05
ENSSSCG00000039307	315.298	-10.9698	2.21783	-4.9462	7.56764e-07	1.4161e-05
ENSSSCG00000040494	2731.99	-4.58773	0.927702	-4.94526	7.60431e-07	1.41735e-05
ENSSSCG00000033544	53.4675	-8.40689	1.70259	-4.93772	7.90431e-07	1.47122e-05
ENSSSCG00000012479	78.1959	-8.09448	1.63987	-4.93605	7.9719e-07	1.48173e-05
ENSSSCG00000003047	325.94	-11.9804	2.42792	-4.93442	8.03901e-07	1.49213e-05
ENSSSCG00000009739	180.905	-10.1679	2.06191	-4.93133	8.16725e-07	1.51383e-05
ENSSSCG00000017752	5224.43	-4.59719	0.93312	-4.92669	8.36341e-07	1.54804e-05
ENSSSCG00000034129	4161.8	-5.76196	1.1699	-4.92518	8.42826e-07	1.55789e-05
ENSSSCG00000026606	6743.02	-4.5832	0.932389	-4.91555	8.85345e-07	1.63197e-05
ENSSSCG00000000576	22788.6	-5.5817	1.1365	-4.91131	9.04707e-07	1.66536e-05
ENSSSCG00000014948	1306.61	-9.36773	1.90835	-4.90883	9.16234e-07	1.68426e-05
ENSSSCG00000029482	72.9347	-8.85323	1.80384	-4.90798	9.20211e-07	1.68924e-05
ENSSSCG00000034044	58.3326	-9.4976	1.93545	-4.90717	9.23999e-07	1.69387e-05
ENSSSCG00000017778	81.5232	-9.98158	2.03467	-4.90574	9.3075e-07	1.70391e-05
ENSSSCG00000017245	111.64	-8.34644	1.70193	-4.90409	9.38596e-07	1.71592e-05
ENSSSCG00000004163	7412.37	-4.9129	1.00185	-4.90381	9.39947e-07	1.71605e-05
ENSSSCG00000003377	411.161	-7.95873	1.62316	-4.90322	9.42777e-07	1.71886e-05
ENSSSCG00000011389	35.7001	-8.79008	1.79282	-4.90293	9.44189e-07	1.71909e-05
ENSSSCG00000008756	13038.9	-6.14772	1.25397	-4.9026	9.45769e-07	1.71963e-05
ENSSSCG00000006800	323.84	-6.72247	1.37274	-4.89711	9.72586e-07	1.76598e-05
ENSSSCG00000010904	497.439	-4.83419	0.987686	-4.89445	9.85787e-07	1.78753e-05
ENSSSCG00000040863	4648.32	-3.95104	0.807985	-4.88999	1.00842e-06	1.82362e-05
ENSSSCG00000003135	68.8853	-9.73689	1.99148	-4.88928	1.01204e-06	1.82769e-05
ENSSSCG00000028475	1715.29	-6.20517	1.26949	-4.88794	1.01899e-06	1.83775e-05
ENSSSCG00000027307	8517.59	-9.03462	1.84875	-4.88688	1.02448e-06	1.84517e-05
ENSSSCG00000027480	4803.51	-8.45266	1.73051	-4.8845	1.03692e-06	1.86506e-05
ENSSSCG00000037197	55.4741	-9.42635	1.93025	-4.8835	1.04219e-06	1.87202e-05
ENSSSCG00000002552	43.9318	-9.08844	1.86353	-4.87701	1.07708e-06	1.9321e-05
ENSSSCG00000008352	6173.83	-9.04968	1.85682	-4.87375	1.09497e-06	1.96086e-05
ENSSSCG00000040440	46.0594	-9.15595	1.8787	-4.87356	1.09605e-06	1.96086e-05
ENSSSCG00000035115	57.2863	-9.47106	1.94361	-4.87292	1.09958e-06	1.96455e-05
ENSSSCG00000029385	2362.69	-2.66637	0.54747	-4.87034	1.11405e-06	1.98508e-05
ENSSSCG00000006176	9592.29	-4.22118	0.866905	-4.86925	1.12024e-06	1.99081e-05
ENSSSCG00000009898	234.707	-5.79396	1.18986	-4.86946	1.11905e-06	1.99081e-05
ENSSSCG00000029627	125.889	-7.22075	1.48334	-4.86792	1.1278e-06	2.00159e-05
ENSSSCG00000038682	5234.4	-5.2363	1.07606	-4.8662	1.13766e-06	2.01374e-05
ENSSSCG00000005601	3154.01	-3.31655	0.681717	-4.865	1.14454e-06	2.02324e-05
ENSSSCG00000006014	5715.34	-4.11702	0.847083	-4.86023	1.17249e-06	2.06717e-05
ENSSSCG00000000863	11166.8	-6.06003	1.24756	-4.8575	1.18875e-06	2.09307e-05
ENSSSCG00000040325	13345.5	-4.78105	0.986043	-4.84873	1.24256e-06	2.18494e-05
ENSSSCG00000000668	57.4373	-9.47446	1.95488	-4.84658	1.25608e-06	2.20292e-05
ENSSSCG00000015808	664.41	-8.341	1.72236	-4.84279	1.28029e-06	2.24244e-05
ENSSSCG00000030131	1157.42	-8.64117	1.78572	-4.83904	1.30468e-06	2.27621e-05
ENSSSCG00000022933	97.0907	-10.2336	2.11535	-4.83776	1.31309e-06	2.28492e-05
ENSSSCG00000016275	5939.14	-2.82685	0.584437	-4.83688	1.31894e-06	2.29211e-05
ENSSSCG00000000139	40.2001	-8.95966	1.85379	-4.83315	1.34387e-06	2.32938e-05
ENSSSCG00000031098	1541	-6.93843	1.43567	-4.83288	1.34572e-06	2.32955e-05
ENSSSCG00000033246	44.5547	-9.1083	1.88824	-4.8237	1.40923e-06	2.43634e-05
ENSSSCG00000037869	9332.44	-5.42533	1.1249	-4.82295	1.41448e-06	2.44227e-05
ENSSSCG00000009746	76378.9	-4.32034	0.896237	-4.82053	1.43178e-06	2.46662e-05
ENSSSCG00000034752	14615.1	-8.83266	1.83233	-4.82046	1.43228e-06	2.46662e-05
ENSSSCG00000033305	172.058	-11.0583	2.29467	-4.81911	1.44201e-06	2.47381e-05
ENSSSCG00000034137	1038.22	-4.05243	0.840901	-4.81915	1.44172e-06	2.47381e-05
ENSSSCG00000034927	1613.29	-3.77381	0.78301	-4.81962	1.43835e-06	2.47381e-05
ENSSSCG00000007362	6328.22	-5.8411	1.2122	-4.8186	1.44567e-06	2.47691e-05
ENSSSCG00000012651	510.302	-8.56753	1.77827	-4.81789	1.45084e-06	2.48258e-05
ENSSSCG00000006166	5517.66	-4.33517	0.901037	-4.81131	1.49943e-06	2.55591e-05
ENSSSCG00000000587	5073.37	-6.21323	1.29163	-4.81037	1.50654e-06	2.56151e-05
ENSSSCG00000013601	141.162	-10.7734	2.24122	-4.80694	1.53258e-06	2.60246e-05
ENSSSCG00000038878	71.1775	-9.78432	2.03686	-4.80363	1.55818e-06	2.64258e-05
ENSSSCG00000017988	131.58	-8.85089	1.84528	-4.79649	1.61466e-06	2.7349e-05
ENSSSCG00000021461	2666.79	-9.04148	1.88539	-4.79554	1.62233e-06	2.74441e-05
ENSSSCG00000021466	2254.76	-4.24829	0.886246	-4.79358	1.63829e-06	2.76441e-05
ENSSSCG00000039915	120.408	-10.544	2.20056	-4.79153	1.65511e-06	2.78927e-05
ENSSSCG00000004463	112.663	-6.18737	1.2919	-4.78934	1.67333e-06	2.81642e-05
ENSSSCG00000000742	62.5081	-9.59834	2.00438	-4.78868	1.67882e-06	2.82211e-05
ENSSSCG00000001946	2580.97	-3.99267	0.834	-4.78737	1.68979e-06	2.83382e-05
ENSSSCG00000023245	4595.64	-3.34133	0.697951	-4.78734	1.69003e-06	2.83382e-05
ENSSSCG00000005072	16393.1	-3.89622	0.813994	-4.78655	1.69676e-06	2.84155e-05
ENSSSCG00000038269	752.944	-5.64365	1.1793	-4.7856	1.70475e-06	2.85135e-05
ENSSSCG00000016556	313.035	-6.80976	1.42536	-4.77758	1.77416e-06	2.96374e-05
ENSSSCG00000033100	42.8	-9.05066	1.89589	-4.77383	1.80756e-06	3.01576e-05
ENSSSCG00000008214	187.66	-9.05737	1.89811	-4.77178	1.82608e-06	3.04286e-05
ENSSSCG00000012174	3841.56	-4.03285	0.846103	-4.76638	1.87563e-06	3.12154e-05
ENSSSCG00000014264	5666.37	-8.38498	1.75939	-4.76583	1.88074e-06	3.12615e-05
ENSSSCG00000011996	204.871	-11.3102	2.37531	-4.76157	1.92094e-06	3.1811e-05
ENSSSCG00000040448	51.3817	-9.31672	1.95677	-4.76127	1.92381e-06	3.1819e-05
ENSSSCG00000033952	558.277	-10.2937	2.16332	-4.75829	1.95235e-06	3.22513e-05
ENSSSCG00000032031	536.409	-5.70516	1.1992	-4.75748	1.96029e-06	3.23423e-05
ENSSSCG00000001418	199.859	-6.96148	1.46358	-4.75647	1.97003e-06	3.24298e-05
ENSSSCG00000004746	85.5705	-10.051	2.11324	-4.75618	1.97287e-06	3.24298e-05
ENSSSCG00000011293	66.1153	-9.67989	2.03512	-4.75643	1.97049e-06	3.24298e-05
ENSSSCG00000034014	2609.69	-2.80965	0.591433	-4.75058	2.0283e-06	3.32592e-05
ENSSSCG00000006873	203.452	-7.1287	1.5015	-4.74772	2.0572e-06	3.36917e-05
ENSSSCG00000023973	110.914	-10.4245	2.19862	-4.74139	2.12252e-06	3.46765e-05
ENSSSCG00000009096	5498.73	-4.00089	0.84392	-4.74084	2.12831e-06	3.47286e-05
ENSSSCG00000008484	14425.8	-5.73986	1.21206	-4.73563	2.18378e-06	3.55903e-05
ENSSSCG00000033570	71.6365	-6.08966	1.286	-4.73536	2.18668e-06	3.55941e-05
ENSSSCG00000021825	68.1477	-7.89539	1.67023	-4.72714	2.27709e-06	3.69758e-05
ENSSSCG00000031117	11881.5	-7.51374	1.59206	-4.71951	2.36414e-06	3.83427e-05
ENSSSCG00000009821	8271.54	-4.3248	0.917021	-4.71614	2.40358e-06	3.89351e-05
ENSSSCG00000008599	52.9456	-9.35868	1.98513	-4.71439	2.42436e-06	3.92242e-05
ENSSSCG00000017555	14482.5	-4.63174	0.982708	-4.71325	2.438e-06	3.93971e-05
ENSSSCG00000026550	47.1471	-9.19277	1.95395	-4.70472	2.54215e-06	4.0981e-05
ENSSSCG00000009505	247.546	-6.24516	1.32871	-4.70016	2.59962e-06	4.1857e-05
ENSSSCG00000002142	75.1158	-7.78358	1.65627	-4.69946	2.60844e-06	4.19485e-05
ENSSSCG00000004716	74.9804	-8.89601	1.8938	-4.69745	2.63432e-06	4.23138e-05
ENSSSCG00000018047	35.3199	-7.80332	1.66139	-4.69687	2.64177e-06	4.23825e-05
ENSSSCG00000011204	57.3556	-7.69889	1.64	-4.69444	2.67342e-06	4.28388e-05
ENSSSCG00000034844	1368	-2.49385	0.531335	-4.69355	2.68499e-06	4.29728e-05
ENSSSCG00000033949	64.1503	-8.66879	1.84797	-4.69097	2.71908e-06	4.34663e-05
ENSSSCG00000021067	4935.62	-9.53593	2.03488	-4.68625	2.78258e-06	4.44282e-05
ENSSSCG00000015091	13154.2	-4.99856	1.06696	-4.68487	2.80138e-06	4.4675e-05
ENSSSCG00000004148	2633.08	-4.40461	0.941978	-4.67592	2.92639e-06	4.65575e-05
ENSSSCG00000029050	3534.82	-5.24421	1.1228	-4.67067	3.00213e-06	4.77056e-05
ENSSSCG00000011555	113.032	-10.4529	2.23829	-4.67003	3.01161e-06	4.77994e-05
ENSSSCG00000040208	105.181	-7.61491	1.63141	-4.66769	3.04604e-06	4.82314e-05
ENSSSCG00000014450	133.522	-7.11369	1.52519	-4.66414	3.09904e-06	4.90126e-05
ENSSSCG00000001042	223.459	-11.4355	2.45271	-4.66241	3.12534e-06	4.93118e-05
ENSSSCG00000001656	2208.64	-4.57922	0.982449	-4.66103	3.14637e-06	4.95851e-05
ENSSSCG00000036960	6830.68	-3.74203	0.803055	-4.65974	3.16617e-06	4.98382e-05
ENSSSCG00000012026	83.2923	-9.04583	1.94187	-4.65831	3.1882e-06	5.00671e-05
ENSSSCG00000014427	204.504	-5.94843	1.27726	-4.65718	3.20568e-06	5.02826e-05
ENSSSCG00000004531	254.162	-8.05114	1.72907	-4.65635	3.21861e-06	5.04261e-05
ENSSSCG00000012823	2127.78	-3.2669	0.701717	-4.65557	3.23078e-06	5.05576e-05
ENSSSCG00000016653	6277.95	-5.15764	1.10815	-4.65429	3.25106e-06	5.08153e-05
ENSSSCG00000007200	66.1987	-7.27579	1.5634	-4.65382	3.25837e-06	5.08702e-05
ENSSSCG00000008724	76.1685	-8.91751	1.91773	-4.65004	3.31864e-06	5.17506e-05
ENSSSCG00000037046	2538.61	-5.33747	1.14806	-4.64912	3.33346e-06	5.19212e-05
ENSSSCG00000030460	104.223	-10.3363	2.2283	-4.63862	3.50738e-06	5.45665e-05
ENSSSCG00000003137	696.482	-7.54102	1.62587	-4.63815	3.5154e-06	5.46277e-05
ENSSSCG00000003077	155.69	-7.16354	1.54709	-4.63034	3.65061e-06	5.6663e-05
ENSSSCG00000010029	4541.21	-4.46426	0.96454	-4.62839	3.68524e-06	5.7134e-05
ENSSSCG00000002860	3214.38	-3.34116	0.722185	-4.62645	3.71979e-06	5.76028e-05
ENSSSCG00000000182	636.931	-7.73584	1.67296	-4.62403	3.76349e-06	5.82121e-05
ENSSSCG00000006735	224.99	-4.07785	0.882593	-4.6203	3.83181e-06	5.91319e-05
ENSSSCG00000023158	24349.4	-5.04015	1.09118	-4.61898	3.85636e-06	5.94422e-05
ENSSSCG00000005006	10651.5	-8.05498	1.74511	-4.61575	3.91673e-06	6.03032e-05
ENSSSCG00000035985	37.5103	-7.89346	1.7106	-4.61444	3.94157e-06	6.06158e-05
ENSSSCG00000039046	4138.71	-7.30984	1.58532	-4.61097	4.00802e-06	6.15669e-05
ENSSSCG00000006333	3706.57	-2.86359	0.621661	-4.60635	4.09792e-06	6.28035e-05
ENSSSCG00000033019	13834.7	-7.97009	1.73119	-4.60383	4.1479e-06	6.34966e-05
ENSSSCG00000037047	52.4667	-8.37723	1.81975	-4.6035	4.15447e-06	6.35244e-05
ENSSSCG00000033982	1801.74	-5.2552	1.14163	-4.60325	4.15947e-06	6.35283e-05
ENSSSCG00000035954	2748.79	-3.16836	0.688399	-4.6025	4.1744e-06	6.36834e-05
ENSSSCG00000031169	2736.71	-3.93131	0.854291	-4.60184	4.18779e-06	6.38148e-05
ENSSSCG00000017042	3798.37	-3.30963	0.719757	-4.59826	4.26034e-06	6.48464e-05
ENSSSCG00000002723	438.285	-8.87106	1.93035	-4.59556	4.31588e-06	6.56171e-05
ENSSSCG00000003591	1297.9	-3.53366	0.76951	-4.59208	4.38842e-06	6.66441e-05
ENSSSCG00000033095	1248.53	-4.1274	0.899443	-4.58884	4.4571e-06	6.76104e-05
ENSSSCG00000038703	175.264	-6.91071	1.50694	-4.58591	4.52006e-06	6.84101e-05
ENSSSCG00000002459	3338.86	-7.78289	1.69785	-4.58396	4.56252e-06	6.88101e-05
ENSSSCG00000012817	3449.11	-8.24628	1.79907	-4.58363	4.56963e-06	6.88101e-05
ENSSSCG00000017372	87.2234	-10.0777	2.19858	-4.58373	4.56762e-06	6.88101e-05
ENSSSCG00000016077	14421.7	-4.4297	0.966821	-4.58171	4.61182e-06	6.93277e-05
ENSSSCG00000030637	56.2528	-7.37723	1.61044	-4.58088	4.63018e-06	6.95256e-05
ENSSSCG00000033788	283.571	-8.34219	1.82134	-4.58025	4.64422e-06	6.96581e-05
ENSSSCG00000017676	3054.3	-4.64427	1.01543	-4.57368	4.79235e-06	7.17188e-05
ENSSSCG00000039265	18345	-4.71967	1.03207	-4.57302	4.80751e-06	7.18652e-05
ENSSSCG00000010104	78.9253	-9.93377	2.17293	-4.5716	4.84025e-06	7.22739e-05
ENSSSCG00000012437	665.736	-5.61005	1.22845	-4.56677	4.95306e-06	7.36292e-05
ENSSSCG00000014068	1141.01	-8.4962	1.86041	-4.56685	4.95109e-06	7.36292e-05
ENSSSCG00000003152	433.544	-3.281	0.718879	-4.56405	5.01755e-06	7.45051e-05
ENSSSCG00000037053	13977.1	-5.77674	1.26618	-4.56232	5.05904e-06	7.50378e-05
ENSSSCG00000000071	7294.19	-3.12369	0.684786	-4.56155	5.07773e-06	7.51668e-05
ENSSSCG00000032772	62.3635	-9.59334	2.10311	-4.5615	5.07899e-06	7.51668e-05
ENSSSCG00000017003	59.124	-8.54973	1.87448	-4.56112	5.08824e-06	7.52204e-05
ENSSSCG00000012760	36.1212	-8.80872	1.93199	-4.5594	5.1301e-06	7.56593e-05
ENSSSCG00000011858	2038.72	-2.854	0.626122	-4.55822	5.15884e-06	7.59281e-05
ENSSSCG00000033586	49.5302	-8.29541	1.82022	-4.55736	5.18012e-06	7.61574e-05
ENSSSCG00000005620	34.8439	-8.75341	1.92124	-4.55613	5.21056e-06	7.65208e-05
ENSSSCG00000031520	61.5507	-8.61016	1.88992	-4.55583	5.21789e-06	7.65444e-05
ENSSSCG00000036582	442.25	-4.85025	1.06542	-4.55244	5.30284e-06	7.77053e-05
ENSSSCG00000031659	606.684	-3.98912	0.876996	-4.54862	5.39995e-06	7.90416e-05
ENSSSCG00000023140	156.388	-5.53378	1.21876	-4.54051	5.61181e-06	8.19212e-05
ENSSSCG00000026753	2190.07	-2.79097	0.614699	-4.54039	5.61507e-06	8.19212e-05
ENSSSCG00000016605	29.3309	-8.50589	1.87379	-4.5394	5.64151e-06	8.22171e-05
ENSSSCG00000004542	9649.5	-3.44457	0.758905	-4.53887	5.65571e-06	8.23344e-05
ENSSSCG00000003326	36.3843	-8.81615	1.9444	-4.53412	5.78444e-06	8.40245e-05
ENSSSCG00000006081	19741.6	-3.62742	0.800067	-4.53389	5.79067e-06	8.40245e-05
ENSSSCG00000010743	1673.43	-4.43294	0.977641	-4.53432	5.77887e-06	8.40245e-05
ENSSSCG00000010261	4565.46	-5.73871	1.26645	-4.53132	5.86161e-06	8.49616e-05
ENSSSCG00000033854	6752.1	-9.61077	2.12319	-4.52658	5.99464e-06	8.67956e-05
ENSSSCG00000037398	939.549	-8.20777	1.81376	-4.52528	6.03147e-06	8.72344e-05
ENSSSCG00000013030	2733.83	-6.53551	1.44472	-4.52371	6.07635e-06	8.77885e-05
ENSSSCG00000033338	40.8705	-8.98633	1.98736	-4.52175	6.13301e-06	8.85113e-05
ENSSSCG00000029160	1247.31	-4.57641	1.01238	-4.52046	6.17044e-06	8.89555e-05
ENSSSCG00000033295	16411.3	-4.92646	1.08995	-4.51989	6.18729e-06	8.91023e-05
ENSSSCG00000017514	3332.72	-3.39516	0.752249	-4.51335	6.38118e-06	9.16969e-05
ENSSSCG00000011899	62.6437	-9.60064	2.12748	-4.51269	6.40109e-06	9.18842e-05
ENSSSCG00000039978	996.617	-2.36279	0.524371	-4.50596	6.60731e-06	9.47425e-05
ENSSSCG00000005437	4017.46	-3.49768	0.776532	-4.50423	6.66147e-06	9.54168e-05
ENSSSCG00000014338	10572.1	-2.99638	0.665381	-4.50325	6.69217e-06	9.56515e-05
ENSSSCG00000032980	97.0333	-10.2322	2.27274	-4.50214	6.72718e-06	9.60492e-05
ENSSSCG00000007577	53.4916	-9.37308	2.08526	-4.49491	6.95979e-06	9.91584e-05
ENSSSCG00000016096	2088.69	-4.1752	0.92906	-4.494	6.98964e-06	9.94776e-05
ENSSSCG00000023373	625.781	-4.40449	0.980413	-4.49249	7.03958e-06	0.000100082
ENSSSCG00000028509	3855.52	-4.35007	0.968392	-4.49205	7.05411e-06	0.000100182
ENSSSCG00000025788	210.094	-6.67282	1.48563	-4.49158	7.06971e-06	0.000100297
ENSSSCG00000029606	109.973	-7.66527	1.70833	-4.48699	7.22362e-06	0.000102155
ENSSSCG00000021217	7470.18	-6.72172	1.50124	-4.47746	7.5537e-06	0.000106485
ENSSSCG00000010960	9463.97	-4.15964	0.929396	-4.47564	7.61833e-06	0.000107283
ENSSSCG00000013475	230.929	-7.12069	1.59116	-4.47516	7.63524e-06	0.000107407
ENSSSCG00000037536	89.5294	-7.83273	1.75035	-4.47494	7.64322e-06	0.000107407
ENSSSCG00000007077	8193.76	-2.73727	0.61301	-4.46529	7.99589e-06	0.000112245
ENSSSCG00000008587	8326.51	-4.69517	1.05178	-4.46401	8.04413e-06	0.000112804
ENSSSCG00000034442	191.641	-8.0267	1.7982	-4.46374	8.05397e-06	0.000112823
ENSSSCG00000004548	29.684	-8.52231	1.90989	-4.46219	8.11264e-06	0.000113526
ENSSSCG00000006667	598.945	-12.8582	2.88288	-4.4602	8.18847e-06	0.000114462
ENSSSCG00000008545	131.401	-3.93675	0.882712	-4.45983	8.20229e-06	0.000114462
ENSSSCG00000011849	64.427	-8.67384	1.94498	-4.4596	8.21127e-06	0.000114462
ENSSSCG00000014012	216.11	-6.61114	1.48247	-4.45953	8.21379e-06	0.000114462
ENSSSCG00000005055	737.118	-8.17673	1.83375	-4.45902	8.23346e-06	0.000114617
ENSSSCG00000000405	9952.9	-4.91701	1.10303	-4.45774	8.28302e-06	0.000115187
ENSSSCG00000016173	1051.35	-3.49394	0.784739	-4.45236	8.49335e-06	0.000117744
ENSSSCG00000024168	9884.28	-3.00642	0.675221	-4.4525	8.48781e-06	0.000117744
ENSSSCG00000026395	94.5446	-9.23018	2.07302	-4.45253	8.48638e-06	0.000117744
ENSSSCG00000012241	57.7219	-5.73662	1.28922	-4.44968	8.59988e-06	0.000118974
ENSSSCG00000031103	591.12	-4.63382	1.04137	-4.44975	8.59704e-06	0.000118974
ENSSSCG00000000141	1700.98	-3.70805	0.833558	-4.44846	8.64867e-06	0.000119495
ENSSSCG00000003348	978.012	-2.33865	0.525742	-4.4483	8.65544e-06	0.000119495
ENSSSCG00000000528	1136.69	-8.07626	1.81814	-4.44206	8.91028e-06	0.000122633
ENSSSCG00000034147	1529.22	-4.63554	1.04408	-4.43985	9.00233e-06	0.000123773
ENSSSCG00000004489	25445.1	-3.59562	0.810464	-4.43649	9.14369e-06	0.000125287
ENSSSCG00000025052	36.0998	-8.80566	1.98475	-4.43667	9.13632e-06	0.000125287
ENSSSCG00000003779	2721.5	-4.97811	1.123	-4.43287	9.29882e-06	0.000126935
ENSSSCG00000022757	5972.61	-3.63266	0.81947	-4.43295	9.29546e-06	0.000126935
ENSSSCG00000004679	1080.39	-8.03002	1.81209	-4.43137	9.36376e-06	0.000127691
ENSSSCG00000024219	673.221	-7.93195	1.79024	-4.43065	9.39483e-06	0.000127976
ENSSSCG00000039650	174.426	-7.53373	1.70045	-4.43045	9.40378e-06	0.000127976
ENSSSCG00000002449	712.374	-7.19137	1.62339	-4.42984	9.43036e-06	0.000128009
ENSSSCG00000017769	52.2642	-6.93667	1.56579	-4.43013	9.41774e-06	0.000128009
ENSSSCG00000021457	390.719	-6.54446	1.47739	-4.42973	9.43498e-06	0.000128009
ENSSSCG00000009002	120.149	-8.41211	1.89911	-4.4295	9.44531e-06	0.000128019
ENSSSCG00000010968	59.1077	-8.54884	1.93095	-4.42727	9.54339e-06	0.000129087
ENSSSCG00000003849	19960.4	-4.98792	1.12721	-4.42503	9.64306e-06	0.000130157
ENSSSCG00000006016	12390.1	-4.34959	0.982996	-4.42483	9.65176e-06	0.000130157
ENSSSCG00000007228	194.535	-5.21816	1.17923	-4.42505	9.64185e-06	0.000130157
ENSSSCG00000009176	10733.5	-8.22085	1.85838	-4.42366	9.70425e-06	0.000130602
ENSSSCG00000016782	125.872	-5.36315	1.21233	-4.42386	9.69548e-06	0.000130602
ENSSSCG00000040642	933.528	-5.02968	1.13797	-4.41988	9.87539e-06	0.000132638
ENSSSCG00000012042	15736.5	-6.52365	1.47671	-4.4177	9.97553e-06	0.000133848
ENSSSCG00000009773	137.323	-8.91384	2.0191	-4.41477	1.01119e-05	0.000135542
ENSSSCG00000020725	506.601	-7.93353	1.79797	-4.41248	1.02193e-05	0.000136844
ENSSSCG00000036852	97.7359	-6.85495	1.55367	-4.41209	1.02377e-05	0.000136953
ENSSSCG00000037558	4660.16	-4.50056	1.02022	-4.41136	1.02725e-05	0.000137281
ENSSSCG00000028637	33.2573	-8.68951	1.97144	-4.40771	1.04472e-05	0.000139337
ENSSSCG00000038957	47.0289	-6.77408	1.53684	-4.40779	1.04431e-05	0.000139337
ENSSSCG00000038057	38.923	-8.91427	2.0229	-4.40668	1.04967e-05	0.000139858
ENSSSCG00000037063	86.8791	-7.84608	1.78105	-4.40531	1.05632e-05	0.000140604
ENSSSCG00000015951	59.275	-8.55503	1.94424	-4.4002	1.08152e-05	0.000143691
ENSSSCG00000038615	10196.8	-3.94422	0.896378	-4.40017	1.08166e-05	0.000143691
ENSSSCG00000040801	12245.5	-4.55521	1.03638	-4.39529	1.10623e-05	0.000146809
ENSSSCG00000022952	11455.7	-3.93757	0.896255	-4.39336	1.11611e-05	0.00014768
ENSSSCG00000023357	3852.66	-6.23694	1.4196	-4.39343	1.11575e-05	0.00014768
ENSSSCG00000027516	4083.01	-2.78697	0.634311	-4.3937	1.11439e-05	0.00014768
ENSSSCG00000000664	133.5	-10.6924	2.43481	-4.39148	1.12583e-05	0.000148818
ENSSSCG00000000925	1151.4	-4.01581	0.915068	-4.38854	1.14116e-05	0.000150696
ENSSSCG00000028414	4792.44	-5.36424	1.22289	-4.38654	1.15168e-05	0.000151786
ENSSSCG00000009531	8465.21	-4.75782	1.0848	-4.38591	1.15502e-05	0.000152076
ENSSSCG00000005996	5617.71	-3.73123	0.851811	-4.38034	1.18493e-05	0.00015586
ENSSSCG00000039120	43.065	-7.34087	1.67655	-4.37856	1.19467e-05	0.000156986
ENSSSCG00000006192	952.174	-3.58857	0.820355	-4.37441	1.2176e-05	0.000159686
ENSSSCG00000009772	4366.19	-6.09636	1.39461	-4.37138	1.23465e-05	0.000161763
ENSSSCG00000012695	203.202	-7.56154	1.73101	-4.36828	1.25228e-05	0.000163913
ENSSSCG00000033411	1281.17	-5.09744	1.16733	-4.36673	1.26119e-05	0.000164918
ENSSSCG00000005528	5375.55	-3.82328	0.875997	-4.3645	1.27416e-05	0.00016645
ENSSSCG00000038964	392.519	-3.86596	0.886038	-4.3632	1.28175e-05	0.000167279
ENSSSCG00000016212	41.9306	-9.02286	2.06879	-4.36142	1.29219e-05	0.000168476
ENSSSCG00000016646	4770.75	-4.70815	1.07971	-4.36055	1.29738e-05	0.000168988
ENSSSCG00000004432	9047.96	-4.38992	1.0072	-4.35855	1.30924e-05	0.000170367
ENSSSCG00000000522	12245.3	-5.11546	1.17412	-4.35686	1.31941e-05	0.000171248
ENSSSCG00000022195	51.1705	-8.34271	1.91495	-4.35662	1.32084e-05	0.000171248
ENSSSCG00000003850	867.251	-6.31728	1.45021	-4.35613	1.32383e-05	0.00017143
ENSSSCG00000011233	1853.96	-7.19699	1.65303	-4.35382	1.33783e-05	0.000172909
ENSSSCG00000008640	2004.34	-4.39896	1.01045	-4.35345	1.3401e-05	0.000173035
ENSSSCG00000010448	413.136	-12.3225	2.83227	-4.35074	1.35677e-05	0.000174966
ENSSSCG00000021007	1203.2	-4.16234	0.957966	-4.34498	1.39289e-05	0.000179159
ENSSSCG00000037772	12756.9	-3.15056	0.725645	-4.34174	1.41362e-05	0.00018148
ENSSSCG00000016506	118.248	-10.5182	2.42353	-4.34005	1.42452e-05	0.0001826
ENSSSCG00000020927	1481.03	-9.41683	2.1698	-4.33996	1.42511e-05	0.0001826
ENSSSCG00000010550	240.531	-5.88193	1.35654	-4.33599	1.45107e-05	0.000185571
ENSSSCG00000033421	1431.17	-6.0609	1.39846	-4.33399	1.46431e-05	0.000187084
ENSSSCG00000030577	4976.98	-3.21781	0.742615	-4.33308	1.47034e-05	0.000187676
ENSSSCG00000003922	94.5714	-9.23078	2.13321	-4.32717	1.51035e-05	0.000192598
ENSSSCG00000040857	2767.95	-4.33405	1.00197	-4.32551	1.52179e-05	0.000193873
ENSSSCG00000015384	3123.97	-3.5608	0.823305	-4.32501	1.52525e-05	0.000194129
ENSSSCG00000006039	119.622	-6.94896	1.60702	-4.32412	1.53143e-05	0.000194685
ENSSSCG00000033212	11943.3	-6.90484	1.59688	-4.32396	1.53254e-05	0.000194685
ENSSSCG00000036256	39895.5	-4.26122	0.986085	-4.32135	1.55077e-05	0.000196813
ENSSSCG00000007147	317.698	-7.99024	1.84915	-4.32103	1.55304e-05	0.000196915
ENSSSCG00000004250	66.7005	-9.69051	2.24321	-4.31993	1.56076e-05	0.000197707
ENSSSCG00000012915	87.7858	-9.12327	2.11245	-4.3188	1.56879e-05	0.000198535
ENSSSCG00000010577	69.1313	-9.74217	2.25705	-4.31633	1.58648e-05	0.000200584
ENSSSCG00000033892	30.168	-8.54816	1.98182	-4.31329	1.60845e-05	0.00020317
ENSSSCG00000037387	1258.93	-3.6357	0.843365	-4.31094	1.62563e-05	0.000205145
ENSSSCG00000004885	33.9516	-7.74892	1.79766	-4.31056	1.62841e-05	0.000205179
ENSSSCG00000027100	139.57	-5.63365	1.30696	-4.31049	1.62897e-05	0.000205179
ENSSSCG00000033577	1097.05	-4.56627	1.05939	-4.31027	1.63052e-05	0.000205181
ENSSSCG00000035036	85.5659	-10.0502	2.33271	-4.30839	1.64445e-05	0.00020674
ENSSSCG00000036027	41.6611	-9.01271	2.09291	-4.3063	1.6601e-05	0.000208316
ENSSSCG00000000189	37.2787	-6.24667	1.45083	-4.30558	1.66548e-05	0.000208795
ENSSSCG00000022390	126.063	-10.6099	2.46741	-4.3	1.70801e-05	0.000213726
ENSSSCG00000032578	259.815	-5.66885	1.31832	-4.30005	1.70763e-05	0.000213726
ENSSSCG00000010584	32.4021	-8.65007	2.01204	-4.29916	1.71448e-05	0.000214134
ENSSSCG00000012294	126.041	-8.46896	1.97086	-4.2971	1.73049e-05	0.000215931
ENSSSCG00000008602	11264.4	-4.32446	1.0065	-4.29654	1.73483e-05	0.000216272
ENSSSCG00000030147	107.971	-2.83387	0.659732	-4.29549	1.74304e-05	0.000216987
ENSSSCG00000004068	140.311	-8.16036	1.90034	-4.29415	1.75365e-05	0.000217603
ENSSSCG00000012996	135.455	-9.75039	2.271	-4.29344	1.75925e-05	0.000218083
ENSSSCG00000011081	1300.25	-4.50303	1.04926	-4.29162	1.77374e-05	0.000219484
ENSSSCG00000027357	6476.33	-9.5571	2.22733	-4.29084	1.77997e-05	0.000220052
ENSSSCG00000037815	37.7968	-8.87077	2.06784	-4.28988	1.78773e-05	0.000220806
ENSSSCG00000027820	78.6056	-9.9293	2.31473	-4.28961	1.78985e-05	0.000220864
ENSSSCG00000028007	75.1526	-5.94817	1.38686	-4.28895	1.79523e-05	0.000221324
ENSSSCG00000031172	6798.88	-5.44503	1.26999	-4.28744	1.8074e-05	0.000222618
ENSSSCG00000002764	64.1977	-8.66933	2.02224	-4.28699	1.81108e-05	0.000222866
ENSSSCG00000006926	11095.6	-3.80085	0.886746	-4.28628	1.81687e-05	0.000223373
ENSSSCG00000006756	18377.1	-4.32126	1.00843	-4.28516	1.82611e-05	0.000224303
ENSSSCG00000011260	45.3147	-9.13581	2.13317	-4.28274	1.84603e-05	0.000226172
ENSSSCG00000023909	27.7888	-8.42912	1.96818	-4.2827	1.8464e-05	0.000226172
ENSSSCG00000022676	67.5409	-7.19579	1.68107	-4.28047	1.86499e-05	0.000228031
ENSSSCG00000032903	77.8326	-7.94953	1.85734	-4.28006	1.86843e-05	0.000228242
ENSSSCG00000032650	6378.22	-6.11163	1.43012	-4.27351	1.92421e-05	0.000234247
ENSSSCG00000005105	3201.99	-4.55311	1.06553	-4.27308	1.92792e-05	0.000234438
ENSSSCG00000015305	5140.39	-4.62013	1.0816	-4.27157	1.94098e-05	0.000235811
ENSSSCG00000032341	3925.88	-8.83189	2.06786	-4.27102	1.94579e-05	0.000236181
ENSSSCG00000006612	3316.25	-7.83705	1.83549	-4.26973	1.95713e-05	0.000237342
ENSSSCG00000004997	2319.23	-3.94613	0.92482	-4.26692	1.9819e-05	0.000239476
ENSSSCG00000032060	2491.07	-4.25273	0.996611	-4.26719	1.97951e-05	0.000239476
ENSSSCG00000000509	2724.73	-4.04378	0.948129	-4.26501	1.99891e-05	0.000241207
ENSSSCG00000036607	97.9621	-7.49003	1.7562	-4.26491	1.99983e-05	0.000241207
ENSSSCG00000013556	35.8341	-8.7935	2.06539	-4.25755	2.06677e-05	0.000248832
ENSSSCG00000014818	106.012	-9.39666	2.20746	-4.25678	2.07394e-05	0.000249471
ENSSSCG00000011456	47.287	-9.19665	2.16217	-4.25344	2.10513e-05	0.00025251
ENSSSCG00000017874	27.389	-7.43653	1.74843	-4.25326	2.10677e-05	0.00025251
ENSSSCG00000023409	1688.93	-6.29361	1.47981	-4.25297	2.10951e-05	0.000252612
ENSSSCG00000035696	1369.92	-5.19504	1.22168	-4.25237	2.11517e-05	0.000253063
ENSSSCG00000025109	137.622	-6.65855	1.56596	-4.25206	2.1181e-05	0.000253105
ENSSSCG00000003776	26086.8	-4.26721	1.00386	-4.25081	2.12995e-05	0.000254148
ENSSSCG00000028663	5067.24	-5.18089	1.21916	-4.24955	2.14199e-05	0.000255358
ENSSSCG00000004684	4016.02	-2.78523	0.655784	-4.24718	2.1648e-05	0.000257847
ENSSSCG00000031727	63.6419	-9.62272	2.26632	-4.24597	2.17648e-05	0.000259007
ENSSSCG00000039548	27.7748	-8.42634	1.98598	-4.24291	2.20639e-05	0.0002621
ENSSSCG00000012523	6498.67	-6.43553	1.51687	-4.24264	2.20902e-05	0.000262179
ENSSSCG00000035940	112.978	-6.33976	1.49458	-4.24184	2.2169e-05	0.000262881
ENSSSCG00000032010	47.6283	-9.2049	2.17175	-4.23847	2.25052e-05	0.000266395
ENSSSCG00000012840	121.804	-8.41728	1.98676	-4.23668	2.26851e-05	0.000267813
ENSSSCG00000015480	5945.82	-3.24783	0.766594	-4.2367	2.2683e-05	0.000267813
ENSSSCG00000008374	5731.66	-5.53084	1.30553	-4.23648	2.27055e-05	0.000267817
ENSSSCG00000025053	5827.2	-3.75558	0.887085	-4.23362	2.2996e-05	0.000270765
ENSSSCG00000024860	95.1304	-5.65658	1.33675	-4.23161	2.32026e-05	0.000272957
ENSSSCG00000007261	70.3735	-9.76962	2.30891	-4.23127	2.32372e-05	0.000273124
ENSSSCG00000031838	4742.99	-8.18789	1.93534	-4.23072	2.32948e-05	0.00027356
ENSSSCG00000010130	206.027	-6.95778	1.64628	-4.22636	2.37497e-05	0.000278413
ENSSSCG00000003083	36.3049	-7.84398	1.85664	-4.22484	2.39113e-05	0.000280062
ENSSSCG00000024693	5604.25	-7.35383	1.74109	-4.22369	2.40335e-05	0.000281
ENSSSCG00000030165	30.1445	-8.54388	2.02622	-4.21666	2.47945e-05	0.000289644
ENSSSCG00000039331	37047.3	-5.27768	1.25195	-4.21557	2.49149e-05	0.00029029
ENSSSCG00000027294	17824.8	-3.4245	0.812741	-4.21351	2.51427e-05	0.000292689
ENSSSCG00000034040	2434.27	-2.95474	0.701338	-4.213	2.51999e-05	0.0002931
ENSSSCG00000016434	7697.11	-4.06928	0.966072	-4.21219	2.52907e-05	0.0002939
ENSSSCG00000037427	193.245	-5.85114	1.38978	-4.21012	2.5524e-05	0.000296353
ENSSSCG00000011521	89.5902	-7.98701	1.89802	-4.20808	2.57555e-05	0.000298781
ENSSSCG00000006213	28.0151	-7.46583	1.77691	-4.20158	2.65057e-05	0.000307217
ENSSSCG00000031115	398.574	-11.3081	2.69747	-4.19212	2.76365e-05	0.000319217
ENSSSCG00000022129	30.0585	-7.56823	1.80631	-4.18989	2.79086e-05	0.000322082
ENSSSCG00000036257	11793.3	-7.50298	1.79187	-4.18723	2.82381e-05	0.000325322
ENSSSCG00000007064	5225.23	-4.56639	1.09121	-4.1847	2.85542e-05	0.000328524
ENSSSCG00000033362	97.882	-8.1085	1.93769	-4.18461	2.85652e-05	0.000328524
ENSSSCG00000021698	511.127	-7.39229	1.76674	-4.18414	2.8625e-05	0.000328929
ENSSSCG00000012642	12835.3	-2.87123	0.686391	-4.18307	2.87593e-05	0.00032978
ENSSSCG00000032501	61.1569	-9.56614	2.28693	-4.18297	2.87731e-05	0.00032978
ENSSSCG00000008521	35.3997	-8.77573	2.09898	-4.18096	2.90283e-05	0.00033242
ENSSSCG00000006711	24.7596	-8.26286	1.97781	-4.17779	2.94358e-05	0.000336798
ENSSSCG00000017274	109.555	-7.64054	1.82957	-4.17613	2.9651e-05	0.00033897
ENSSSCG00000030660	277.776	-7.47688	1.79121	-4.17422	2.99012e-05	0.000341538
ENSSSCG00000010817	309.638	-11.9064	2.8545	-4.17109	3.0314e-05	0.000345073
ENSSSCG00000035322	45.9203	-9.15329	2.19665	-4.16693	3.08734e-05	0.000351142
ENSSSCG00000005669	63.4515	-9.61947	2.3088	-4.16644	3.09395e-05	0.000351595
ENSSSCG00000040887	1510.92	-3.39934	0.816513	-4.16324	3.13769e-05	0.000355357
ENSSSCG00000018014	67.6118	-6.96506	1.67327	-4.16254	3.14726e-05	0.000356139
ENSSSCG00000015222	5344.81	-5.85829	1.4076	-4.16192	3.15589e-05	0.000356814
ENSSSCG00000004726	2801.66	-7.1224	1.71163	-4.16119	3.16597e-05	0.000357348
ENSSSCG00000032313	124.248	-9.6244	2.31332	-4.16043	3.17653e-05	0.000358237
ENSSSCG00000006899	45490.5	-3.48502	0.837847	-4.15949	3.18954e-05	0.000359401
ENSSSCG00000039660	78.7919	-9.9311	2.38897	-4.15707	3.22358e-05	0.000362931
ENSSSCG00000025675	7376.26	-2.46509	0.593181	-4.15571	3.24278e-05	0.000364785
ENSSSCG00000016919	255.287	-10.6654	2.5669	-4.15497	3.25325e-05	0.000365655
ENSSSCG00000003226	24.3829	-8.24046	1.98389	-4.1537	3.27148e-05	0.000367087
ENSSSCG00000036712	2743.5	-2.24932	0.54151	-4.15379	3.27016e-05	0.000367087
ENSSSCG00000007845	3737.42	-7.24238	1.7449	-4.1506	3.31601e-05	0.000371772
ENSSSCG00000035098	13015.2	-2.65977	0.641004	-4.14938	3.33377e-05	0.000373449
ENSSSCG00000022726	275.925	-11.7401	2.82989	-4.14862	3.34481e-05	0.000374147
ENSSSCG00000006093	1191.44	-3.91678	0.944692	-4.14609	3.38203e-05	0.000376566
ENSSSCG00000009233	226.437	-6.92386	1.66988	-4.14632	3.37867e-05	0.000376566
ENSSSCG00000021731	2170.73	-5.71709	1.37966	-4.14383	3.41546e-05	0.000379736
ENSSSCG00000016512	295.671	-11.8398	2.85865	-4.14174	3.44676e-05	0.000382897
ENSSSCG00000007026	4150.58	-2.99418	0.723068	-4.14094	3.45891e-05	0.000383927
ENSSSCG00000006499	2268.65	-8.22962	1.98765	-4.14038	3.46727e-05	0.000384217
ENSSSCG00000026516	51.9605	-5.88416	1.42113	-4.14047	3.46591e-05	0.000384217
ENSSSCG00000007709	202.953	-7.53327	1.82026	-4.13857	3.49471e-05	0.000386617
ENSSSCG00000005596	2848.06	-2.10209	0.508048	-4.13758	3.50982e-05	0.000387829
ENSSSCG00000031991	557.094	-6.26982	1.51579	-4.13633	3.529e-05	0.00038925
ENSSSCG00000023658	25.3975	-8.29758	2.00655	-4.13526	3.5456e-05	0.00039049
ENSSSCG00000003432	263.14	-4.35145	1.05243	-4.13468	3.55444e-05	0.000390959
ENSSSCG00000022120	25.8043	-8.32349	2.01322	-4.13442	3.55853e-05	0.000391087
[truncated: 1,669 more rows]

## Sheet: IVF_B vs PA_B
Differential expression genes in early blastocyst stage between IVF and PA
	baseMean	log2FoldChange	lfcSE	stat	pvalue	padj
ENSSSCG00000003797	2436.36	6.9769	1.02271	6.82197	8.98031e-12	2.22023e-08
ENSSSCG00000000258	369.05	3.98437	0.615972	6.46842	9.90353e-11	2.0987e-07
ENSSSCG00000034476	16.7949	21.7435	3.56885	6.09258	1.11106e-09	1.83127e-06
ENSSSCG00000017589	249.108	3.24463	0.536161	6.0516	1.43419e-09	2.12747e-06
ENSSSCG00000034653	531.7	2.62278	0.436599	6.0073	1.88644e-09	2.54395e-06
ENSSSCG00000002852	869.935	4.10709	0.727165	5.64808	1.62252e-08	1.60456e-05
ENSSSCG00000025564	602.752	2.82815	0.509759	5.54801	2.88939e-08	2.67882e-05
ENSSSCG00000022553	214.172	2.49058	0.454065	5.48508	4.13284e-08	3.09503e-05
ENSSSCG00000032980	2936.02	2.7379	0.499269	5.48382	4.16235e-08	3.09503e-05
ENSSSCG00000017236	744.076	2.56126	0.4735	5.40922	6.33008e-08	4.2682e-05
ENSSSCG00000000699	44.9119	8.09364	1.51801	5.33175	9.72713e-08	5.78139e-05
ENSSSCG00000030706	93.6168	7.68559	1.44658	5.31292	1.07882e-07	6.1551e-05
ENSSSCG00000034379	679.861	1.90607	0.365048	5.22141	1.77562e-07	9.75541e-05
ENSSSCG00000036466	4222.77	1.61787	0.313418	5.16204	2.44278e-07	0.000120787
ENSSSCG00000023653	169.141	4.02361	0.782348	5.14299	2.70403e-07	0.000129392
ENSSSCG00000024059	1474.81	1.59216	0.317723	5.01116	5.41023e-07	0.000250798
ENSSSCG00000025741	124.35	2.7022	0.545917	4.94984	7.4276e-07	0.000323087
ENSSSCG00000033708	420.556	2.73147	0.559247	4.8842	1.0385e-06	0.000416354
ENSSSCG00000039141	53.5743	6.87461	1.42111	4.8375	1.31485e-06	0.000500113
ENSSSCG00000029347	4529.33	2.53038	0.526391	4.80703	1.53188e-06	0.000568098
ENSSSCG00000000209	245.759	3.98977	0.843754	4.72859	2.26082e-06	0.000778853
ENSSSCG00000035985	290.953	2.117	0.454929	4.65347	3.26392e-06	0.00103015
ENSSSCG00000013432	448.886	2.13227	0.459334	4.64209	3.44906e-06	0.0010656
ENSSSCG00000017497	875.525	1.70043	0.36664	4.63789	3.51991e-06	0.0010656
ENSSSCG00000034937	16745.3	1.7752	0.385011	4.61077	4.01189e-06	0.00119025
ENSSSCG00000036317	1225.53	1.63957	0.358424	4.57439	4.77614e-06	0.00136249
ENSSSCG00000016340	702.918	1.69759	0.372087	4.56235	5.05833e-06	0.00138954
ENSSSCG00000031378	370.774	5.82155	1.28322	4.53666	5.71518e-06	0.00154144
ENSSSCG00000032633	373.305	2.36416	0.524182	4.51019	6.47708e-06	0.00165657
ENSSSCG00000005609	59.6646	6.17915	1.37428	4.49629	6.91491e-06	0.00173857
ENSSSCG00000003458	1933.23	1.53452	0.34384	4.46289	8.08612e-06	0.00198471
ENSSSCG00000007560	586.278	1.52786	0.342501	4.4609	8.16146e-06	0.00198471
ENSSSCG00000032960	288.139	2.09089	0.469096	4.45728	8.30073e-06	0.00198602
ENSSSCG00000032658	1599.42	1.80716	0.408328	4.42576	9.61044e-06	0.00222752
ENSSSCG00000039813	257.223	5.56373	1.26769	4.38887	1.13942e-05	0.00256094
ENSSSCG00000002752	227.79	2.12305	0.501704	4.23167	2.31961e-05	0.00452752
ENSSSCG00000031448	315.502	1.80905	0.428587	4.22096	2.43262e-05	0.00462635
ENSSSCG00000010017	501.348	1.55555	0.368886	4.21688	2.47708e-05	0.00465126
ENSSSCG00000010772	809.321	2.59992	0.623129	4.17237	3.01449e-05	0.00538759
ENSSSCG00000018047	644.39	2.71034	0.649356	4.17388	2.99452e-05	0.00538759
ENSSSCG00000020725	2552.39	1.63652	0.392525	4.1692	3.05664e-05	0.0053918
ENSSSCG00000031130	340.2	1.76184	0.423371	4.16146	3.16224e-05	0.0053918
ENSSSCG00000024108	677.24	2.30624	0.555515	4.15154	3.30247e-05	0.00556691
ENSSSCG00000021748	3083.43	2.18704	0.527751	4.14407	3.41189e-05	0.00568673
ENSSSCG00000012844	549.774	2.28662	0.552486	4.13879	3.49144e-05	0.00569142
ENSSSCG00000017991	113.294	2.21358	0.534776	4.13928	3.48404e-05	0.00569142
ENSSSCG00000003423	89.2463	3.95943	0.969257	4.08502	4.40734e-05	0.0069126
ENSSSCG00000013751	481.735	1.87821	0.459773	4.08509	4.40603e-05	0.0069126
ENSSSCG00000017143	1520.05	3.02239	0.740831	4.07972	4.50894e-05	0.0069126
ENSSSCG00000036932	3491.91	3.36217	0.823519	4.08268	4.45189e-05	0.0069126
ENSSSCG00000005310	195.689	1.75841	0.433216	4.05898	4.92875e-05	0.00730141
ENSSSCG00000011618	6616.28	1.594	0.392905	4.05697	4.9713e-05	0.00730141
ENSSSCG00000012944	80.1748	3.56123	0.87959	4.04873	5.14961e-05	0.00748915
ENSSSCG00000037531	307.193	1.83924	0.456621	4.02793	5.62704e-05	0.00794967
ENSSSCG00000037645	4708.52	1.38771	0.345092	4.02129	5.78805e-05	0.00809999
ENSSSCG00000035324	317.499	2.87902	0.721836	3.98847	6.65013e-05	0.00907245
ENSSSCG00000037762	91.7741	5.77352	1.44776	3.98789	6.66642e-05	0.00907245
ENSSSCG00000008720	68.2701	5.68697	1.43009	3.97664	6.98971e-05	0.00928052
ENSSSCG00000024389	492.414	2.7086	0.68068	3.97925	6.91318e-05	0.00928052
ENSSSCG00000013503	231.73	2.34585	0.591095	3.96866	7.22785e-05	0.00934001
ENSSSCG00000008038	6147.26	2.51449	0.634664	3.96193	7.43469e-05	0.00950743
ENSSSCG00000000239	250.784	2.65336	0.670308	3.95842	7.54485e-05	0.00956584
ENSSSCG00000024669	254.345	2.37794	0.602042	3.94979	7.82209e-05	0.00975067
ENSSSCG00000015283	1470.13	1.92008	0.488291	3.93224	8.41577e-05	0.0103173
ENSSSCG00000017227	6090.81	1.40891	0.360598	3.90716	9.33891e-05	0.0110331
ENSSSCG00000033423	230.408	1.72878	0.442559	3.90631	9.37149e-05	0.0110331
ENSSSCG00000015828	405.563	2.76709	0.709866	3.89805	9.69719e-05	0.0112381
ENSSSCG00000012546	90.3138	6.50001	1.66947	3.89347	9.88206e-05	0.0113636
ENSSSCG00000013386	252.687	3.28359	0.845493	3.88364	0.000102904	0.0116525
ENSSSCG00000034105	927.418	1.54717	0.401489	3.85358	0.000116403	0.0127905
ENSSSCG00000017787	607.797	1.82075	0.473676	3.84387	0.00012111	0.0131135
ENSSSCG00000003637	835.699	1.29392	0.338615	3.82121	0.000132801	0.0140502
ENSSSCG00000040457	396.997	2.89868	0.758853	3.81982	0.000133549	0.0140502
ENSSSCG00000007336	101.974	5.0156	1.31721	3.80775	0.000140237	0.0145072
ENSSSCG00000027988	1233.22	1.30292	0.342423	3.805	0.000141805	0.0145072
ENSSSCG00000040974	629.919	2.16479	0.570544	3.79425	0.000148088	0.0148429
ENSSSCG00000033541	690.231	2.52317	0.665433	3.79176	0.000149581	0.0148918
ENSSSCG00000013303	459.509	2.05562	0.54428	3.77677	0.000158877	0.0156079
ENSSSCG00000017502	187.691	1.93604	0.51313	3.77299	0.0001613	0.0157416
ENSSSCG00000024569	19.6636	6.8936	1.82898	3.76909	0.000163846	0.0157824
ENSSSCG00000003876	23.4358	8.11883	2.16395	3.75186	0.000175527	0.0166908
ENSSSCG00000008123	512.084	2.54419	0.679503	3.74419	0.000180976	0.0168843
ENSSSCG00000003470	2601.31	2.11588	0.567053	3.73137	0.000190445	0.0171168
ENSSSCG00000011129	222.664	2.06225	0.552894	3.72991	0.000191546	0.0171168
ENSSSCG00000036106	286.446	1.52647	0.409459	3.72803	0.000192982	0.0171419
ENSSSCG00000006773	17.4153	7.69255	2.06464	3.72586	0.000194648	0.0171869
ENSSSCG00000008687	8435.58	1.75367	0.471601	3.71855	0.000200371	0.0174842
ENSSSCG00000007647	190.769	2.62519	0.706688	3.71479	0.000203375	0.0176425
ENSSSCG00000003271	483.34	2.22164	0.599416	3.70634	0.000210272	0.0181146
ENSSSCG00000036352	271.103	1.76142	0.47649	3.69666	0.000218457	0.0184124
ENSSSCG00000002520	1708.74	2.86593	0.77684	3.68922	0.000224942	0.0186669
ENSSSCG00000005319	651.558	1.7456	0.473206	3.68887	0.000225251	0.0186669
ENSSSCG00000035671	2959.22	1.1587	0.31439	3.68553	0.000228225	0.0188083
ENSSSCG00000012886	439.551	1.67348	0.454791	3.67968	0.000233529	0.019139
ENSSSCG00000033673	180937	1.161	0.316026	3.67376	0.000239007	0.0193739
ENSSSCG00000014875	693.258	2.5287	0.693055	3.64863	0.000263647	0.0207718
ENSSSCG00000031881	1988.27	1.24647	0.341973	3.64494	0.000267454	0.0207718
ENSSSCG00000036437	71.2806	5.39992	1.48105	3.646	0.00026635	0.0207718
ENSSSCG00000039713	12592.5	1.93622	0.531152	3.64532	0.000267064	0.0207718
ENSSSCG00000037745	43.351	3.88408	1.06867	3.63451	0.000278505	0.0215174
ENSSSCG00000013266	204.52	2.49148	0.686766	3.62784	0.000285805	0.021967
ENSSSCG00000013086	647.123	1.9475	0.537513	3.62317	0.000291019	0.0222525
ENSSSCG00000023743	17782.4	1.72855	0.477845	3.61738	0.000297597	0.0225576
ENSSSCG00000028210	1423.62	1.46076	0.403861	3.61699	0.000298051	0.0225576
ENSSSCG00000007541	1891.8	1.63378	0.452122	3.61357	0.000302007	0.0227409
ENSSSCG00000037195	137.411	3.0383	0.843483	3.60209	0.000315664	0.023181
ENSSSCG00000010087	436.276	2.07272	0.5761	3.59784	0.000320866	0.0234469
ENSSSCG00000023677	2502.53	1.83571	0.511334	3.59005	0.000330618	0.0237979
ENSSSCG00000036741	1859.65	2.36422	0.658496	3.59034	0.00033025	0.0237979
ENSSSCG00000011609	439.058	1.79411	0.500437	3.58509	0.000336966	0.0240315
ENSSSCG00000027550	1211.91	2.16164	0.603626	3.5811	0.00034215	0.0242845
ENSSSCG00000009638	605.922	1.54027	0.430536	3.57755	0.000346826	0.0244991
ENSSSCG00000017359	129.302	2.67293	0.748582	3.57065	0.00035609	0.0249162
ENSSSCG00000029723	354.636	2.65582	0.744571	3.56691	0.000361215	0.0251562
ENSSSCG00000002457	715.138	1.84819	0.519793	3.55562	0.000377092	0.0252755
ENSSSCG00000011704	2273.92	1.20789	0.339362	3.55929	0.000371864	0.0252755
ENSSSCG00000017499	1552.16	2.08782	0.58637	3.56058	0.000370032	0.0252755
ENSSSCG00000038841	843.372	1.37758	0.387306	3.55682	0.000375371	0.0252755
ENSSSCG00000015072	616.856	1.43556	0.404362	3.5502	0.000384943	0.0254922
ENSSSCG00000012978	367.402	2.3079	0.652916	3.53476	0.000408152	0.0267899
ENSSSCG00000017126	410.562	1.42825	0.40427	3.5329	0.000411034	0.0268602
ENSSSCG00000022906	605.141	1.43921	0.409181	3.5173	0.000435954	0.0277551
ENSSSCG00000039372	364.936	2.20827	0.628104	3.51578	0.000438471	0.027796
ENSSSCG00000012649	3490.25	2.72495	0.776309	3.51013	0.000447884	0.0281521
ENSSSCG00000007874	224.206	2.21767	0.633207	3.50228	0.000461286	0.0282757
ENSSSCG00000028124	1278.83	3.8315	1.09354	3.50376	0.000458739	0.0282757
ENSSSCG00000033442	478.944	1.63618	0.469155	3.4875	0.000487552	0.0295633
ENSSSCG00000036775	624.439	1.75219	0.502632	3.48602	0.000490264	0.0295633
ENSSSCG00000014580	113.299	2.72634	0.78266	3.48343	0.000495037	0.0297023
ENSSSCG00000005930	235.055	2.34968	0.675373	3.47909	0.000503125	0.0299733
ENSSSCG00000024813	314.001	1.75993	0.506768	3.47284	0.000514978	0.0305567
ENSSSCG00000040859	384.856	2.92724	0.843305	3.47115	0.000518227	0.030627
ENSSSCG00000030167	5845	1.7402	0.501842	3.46763	0.000525077	0.0309087
ENSSSCG00000033329	354.597	3.20752	0.927188	3.45941	0.000541364	0.0317415
ENSSSCG00000031342	168.78	2.16912	0.628617	3.45061	0.000559316	0.0323002
ENSSSCG00000032842	713.782	1.90158	0.551276	3.44943	0.00056178	0.0323002
ENSSSCG00000018029	325.869	2.1596	0.62665	3.44627	0.000568381	0.0323041
ENSSSCG00000039094	607.382	2.06808	0.600036	3.4466	0.000567693	0.0323041
ENSSSCG00000022722	157.389	2.74673	0.799726	3.43459	0.000593455	0.0334727
ENSSSCG00000010798	2047.2	1.06868	0.311796	3.42749	0.000609179	0.0336042
ENSSSCG00000025176	217.505	1.9489	0.569287	3.4234	0.000618441	0.0336042
ENSSSCG00000032284	1263.5	1.89368	0.552706	3.42619	0.000612111	0.0336042
ENSSSCG00000033918	89.9122	2.16362	0.631492	3.4262	0.000612086	0.0336042
ENSSSCG00000040119	35.4756	6.27908	1.83148	3.42841	0.000607123	0.0336042
ENSSSCG00000007425	1126.36	1.68429	0.493109	3.41566	0.000636276	0.0340868
ENSSSCG00000037151	439.803	2.63101	0.770415	3.41505	0.000637699	0.0340868
ENSSSCG00000011198	123.409	2.28422	0.669205	3.41333	0.000641742	0.0341205
ENSSSCG00000005631	217.278	2.17825	0.638958	3.40906	0.00065186	0.0345346
ENSSSCG00000016317	728.331	1.91193	0.562036	3.40179	0.00066945	0.034967
ENSSSCG00000001697	508.083	1.76011	0.517991	3.39796	0.000678896	0.0352124
ENSSSCG00000023255	1271.93	1.28664	0.379371	3.39149	0.000695126	0.0358537
ENSSSCG00000014003	98.9539	3.97747	1.17424	3.38728	0.000705888	0.0361497
ENSSSCG00000007987	425.992	1.99782	0.590843	3.3813	0.000721442	0.0364048
ENSSSCG00000009627	222.57	1.75361	0.518383	3.38284	0.000717397	0.0364048
ENSSSCG00000021040	219.029	1.65741	0.490174	3.38127	0.000721519	0.0364048
ENSSSCG00000002769	1896.79	1.53603	0.454841	3.37707	0.000732611	0.0367147
ENSSSCG00000033507	67.4505	6.79988	2.01306	3.37788	0.000730457	0.0367147
ENSSSCG00000012999	2926.33	1.3259	0.393195	3.37213	0.000745893	0.0372545
ENSSSCG00000009626	30.2243	4.77689	1.4174	3.37018	0.000751198	0.0372685
ENSSSCG00000038514	791.105	1.21941	0.36182	3.37021	0.000751105	0.0372685
ENSSSCG00000017518	215.817	2.31121	0.686687	3.36574	0.000763375	0.0374116
ENSSSCG00000031076	1031.56	2.12518	0.631467	3.36546	0.000764171	0.0374116
ENSSSCG00000037527	35.5095	6.81812	2.02563	3.36593	0.000762862	0.0374116
ENSSSCG00000004772	632.294	1.64409	0.489351	3.35974	0.000780172	0.0379445
ENSSSCG00000025321	820.32	1.69065	0.504344	3.35217	0.000801798	0.0386471
ENSSSCG00000035677	69.8363	3.30622	0.986356	3.35195	0.000802434	0.0386471
ENSSSCG00000040163	394.693	1.52321	0.454766	3.34943	0.000809767	0.038874
ENSSSCG00000017897	21.2696	5.07566	1.51674	3.34642	0.000818627	0.0391726
ENSSSCG00000013988	906.467	1.54863	0.463154	3.34365	0.000826835	0.0394382
ENSSSCG00000024666	543.16	3.60676	1.08236	3.33231	0.000861274	0.0405592
ENSSSCG00000012655	108.14	2.30984	0.693896	3.3288	0.000872201	0.0409438
ENSSSCG00000007034	198.164	2.37317	0.713459	3.32629	0.0008801	0.0411842
ENSSSCG00000017818	5188.18	1.7964	0.540348	3.32452	0.00088572	0.0413169
ENSSSCG00000010791	643.662	2.17321	0.654073	3.32258	0.000891893	0.0414744
ENSSSCG00000023235	187.726	1.93549	0.583402	3.31758	0.000907997	0.0420481
ENSSSCG00000005610	1029.23	2.08823	0.630539	3.31181	0.000926938	0.0427025
ENSSSCG00000015117	634.105	1.33157	0.402976	3.30433	0.000952041	0.0434541
ENSSSCG00000001875	768.688	1.29823	0.393252	3.30128	0.000962456	0.0436516
ENSSSCG00000012825	1184.1	1.17804	0.356998	3.29987	0.00096731	0.0436516
ENSSSCG00000017883	153.27	3.80121	1.15201	3.29963	0.000968139	0.0436516
ENSSSCG00000005628	3007.29	1.87962	0.570509	3.29463	0.000985502	0.0440329
ENSSSCG00000036956	101.681	2.38246	0.723036	3.29508	0.000983923	0.0440329
ENSSSCG00000005717	3107.13	1.58089	0.480853	3.28767	0.00101021	0.0450013
ENSSSCG00000002667	739.856	1.579	0.481752	3.27762	0.00104685	0.0459437
ENSSSCG00000000034	3243.37	1.28845	0.393261	3.27633	0.00105166	0.0460185
ENSSSCG00000003344	441.945	3.16985	0.968973	3.27134	0.00107037	0.0465608
ENSSSCG00000003843	770.403	1.25082	0.382452	3.27053	0.00107347	0.0465608
ENSSSCG00000007161	448.039	1.50183	0.459172	3.27073	0.00107268	0.0465608
ENSSSCG00000003160	488.481	1.92142	0.588555	3.26464	0.00109602	0.0466927
ENSSSCG00000008144	789.367	1.55703	0.4772	3.26284	0.001103	0.0466927
ENSSSCG00000013635	2046.99	1.12087	0.343289	3.26508	0.00109433	0.0466927
ENSSSCG00000033162	8905.58	1.73788	0.532883	3.26127	0.00110913	0.0466927
ENSSSCG00000033518	1336.07	2.18222	0.668919	3.26231	0.00110507	0.0466927
ENSSSCG00000033623	223.762	2.51329	0.7694	3.26656	0.00108862	0.0466927
ENSSSCG00000040160	656.963	1.90023	0.582406	3.26272	0.00110348	0.0466927
ENSSSCG00000040793	187449	2.13399	0.65382	3.26388	0.00109898	0.0466927
ENSSSCG00000003000	60.4274	4.68582	1.43903	3.25625	0.00112896	0.0472261
ENSSSCG00000000097	9492.82	1.09582	0.3378	3.24398	0.00117871	0.0480316
ENSSSCG00000002276	1589.6	1.29827	0.399899	3.24649	0.00116837	0.0480316
ENSSSCG00000024633	47.9804	5.63949	1.73842	3.24403	0.0011785	0.0480316
ENSSSCG00000029279	948.492	1.07044	0.330053	3.24323	0.00118185	0.0480316
ENSSSCG00000034562	2981.41	1.49105	0.459739	3.24324	0.00118178	0.0480316
ENSSSCG00000029388	387.861	2.79973	0.8636	3.24192	0.00118726	0.048044
ENSSSCG00000038151	607.26	1.90514	0.587717	3.24159	0.00118863	0.048044
ENSSSCG00000003557	1304.54	1.64448	0.508333	3.23504	0.00121625	0.0487146
ENSSSCG00000005648	10220	1.93032	0.596623	3.2354	0.00121472	0.0487146
ENSSSCG00000028052	555.053	2.29103	0.7083	3.23455	0.00121836	0.0487146
ENSSSCG00000017917	136.414	2.66057	0.823579	3.2305	0.00123574	0.0491447
ENSSSCG00000031344	54.7594	2.88314	0.894157	3.22442	0.00126226	0.0496669
ENSSSCG00000010079	1084.62	1.96819	0.6108	3.22231	0.00127163	0.0497714
ENSSSCG00000037376	216.712	1.69471	0.525849	3.22281	0.00126941	0.0497714
ENSSSCG00000036236	5120.55	-2.80931	0.310171	-9.05731	1.33712e-19	1.98348e-15
ENSSSCG00000000296	4962.01	-6.2481	0.753939	-8.28728	1.15866e-16	8.5938e-13
ENSSSCG00000039560	495.531	-4.89566	0.662233	-7.39266	1.43921e-13	7.11639e-10
ENSSSCG00000013411	706.959	-2.67261	0.378837	-7.05477	1.72891e-12	6.41165e-09
ENSSSCG00000004151	295.501	-3.83978	0.546701	-7.02354	2.16312e-12	6.41755e-09
ENSSSCG00000032149	2029.65	-4.23294	0.670703	-6.3112	2.76881e-10	5.13406e-07
ENSSSCG00000037303	50.1582	-9.00169	1.52488	-5.9032	3.56521e-09	4.4072e-06
ENSSSCG00000015654	59.2857	-9.24333	1.57245	-5.87831	4.14479e-09	4.72953e-06
ENSSSCG00000008422	44.6751	-8.83487	1.55603	-5.67784	1.36409e-08	1.44535e-05
ENSSSCG00000021944	74.9057	-8.61485	1.5627	-5.51279	3.53183e-08	3.08183e-05
ENSSSCG00000024975	129.729	-4.59754	0.838451	-5.48337	4.17288e-08	3.09503e-05
ENSSSCG00000015781	66.0307	-9.39888	1.72897	-5.43612	5.44523e-08	3.84641e-05
ENSSSCG00000003105	43.6012	-8.79932	1.63643	-5.37715	7.56736e-08	4.88062e-05
ENSSSCG00000016983	914.278	-3.62505	0.679937	-5.33144	9.74347e-08	5.78139e-05
ENSSSCG00000032436	44.1842	-8.81936	1.70122	-5.18413	2.17023e-07	0.000114976
ENSSSCG00000031638	42.2873	-8.75493	1.69574	-5.1629	2.43156e-07	0.000120787
ENSSSCG00000006034	109.491	-3.22634	0.652817	-4.94219	7.72515e-07	0.000323087
ENSSSCG00000016817	42337.3	-2.58497	0.523348	-4.93929	7.84085e-07	0.000323087
ENSSSCG00000038376	311.708	-1.95576	0.395061	-4.95051	7.40179e-07	0.000323087
ENSSSCG00000013292	31.6592	-8.33842	1.71579	-4.8598	1.17504e-06	0.000458697
ENSSSCG00000000844	10297	-1.36755	0.28541	-4.79152	1.65519e-06	0.000598855
ENSSSCG00000012130	1526.89	-1.62229	0.342852	-4.73174	2.22602e-06	0.000778853
ENSSSCG00000031109	2746.74	-1.59461	0.337541	-4.7242	2.3102e-06	0.000778853
ENSSSCG00000023679	35.4491	-8.50066	1.80958	-4.69758	2.6326e-06	0.000867823
ENSSSCG00000012060	47.6667	-8.92824	1.90281	-4.69215	2.70355e-06	0.000871836
ENSSSCG00000003303	463.025	-3.61418	0.785478	-4.60124	4.19977e-06	0.00122156
ENSSSCG00000009486	26.0147	-8.05443	1.76475	-4.56406	5.01747e-06	0.00138954
ENSSSCG00000011874	86.453	-4.44482	0.983793	-4.51804	6.2415e-06	0.00162432
ENSSSCG00000026454	8087.86	-2.39626	0.530282	-4.51884	6.21803e-06	0.00162432
ENSSSCG00000012493	818.531	-2.49303	0.56195	-4.43639	9.14813e-06	0.00215402
ENSSSCG00000015256	50.4718	-4.47445	1.01788	-4.39587	1.10329e-05	0.00251787
ENSSSCG00000014411	8379.25	-1.472	0.336383	-4.37598	1.2089e-05	0.00267655
ENSSSCG00000016961	22449.5	-1.25316	0.287701	-4.35578	1.32597e-05	0.00289256
ENSSSCG00000005052	2733.95	-1.76617	0.408911	-4.31921	1.56591e-05	0.00336648
ENSSSCG00000022986	1154.01	-2.41541	0.559971	-4.31345	1.60724e-05	0.00340598
ENSSSCG00000033216	35.2058	-7.51937	1.7453	-4.30835	1.64475e-05	0.00343637
ENSSSCG00000017000	6802.34	-1.18786	0.276686	-4.29317	1.7614e-05	0.00362898
ENSSSCG00000016597	2757.81	-1.42772	0.335753	-4.25229	2.11592e-05	0.00429967
ENSSSCG00000004518	3042.98	-1.37695	0.325213	-4.234	2.29569e-05	0.00452752
ENSSSCG00000009702	2271.32	-1.35682	0.320363	-4.23526	2.28289e-05	0.00452752
ENSSSCG00000014909	2243.85	-3.54258	0.838085	-4.227	2.36829e-05	0.00456249
ENSSSCG00000007331	1310.84	-1.28102	0.304067	-4.21295	2.52055e-05	0.00467373
ENSSSCG00000037019	341.97	-2.00004	0.47699	-4.19304	2.75246e-05	0.00504075
ENSSSCG00000009228	45.149	-7.88289	1.89277	-4.16473	3.11723e-05	0.0053918
ENSSSCG00000014422	103.11	-3.41654	0.820737	-4.16277	3.14405e-05	0.0053918
ENSSSCG00000002143	27629.6	-1.35638	0.329697	-4.11401	3.88851e-05	0.00626979
ENSSSCG00000036005	17552.2	-1.21982	0.299037	-4.07914	4.52017e-05	0.0069126
ENSSSCG00000005474	207.87	-3.53312	0.868939	-4.06602	4.7823e-05	0.00717658
ENSSSCG00000013320	291.183	-2.19861	0.540774	-4.06567	4.78955e-05	0.00717658
ENSSSCG00000000327	20.2389	-7.69295	1.90137	-4.046	5.21012e-05	0.00750359
ENSSSCG00000038552	34511.4	-2.06416	0.511679	-4.03409	5.48133e-05	0.00781827
ENSSSCG00000039563	31.6842	-4.97678	1.23939	-4.0155	5.93196e-05	0.00822381
ENSSSCG00000011563	1398.58	-1.73387	0.436311	-3.97393	7.06956e-05	0.00928052
ENSSSCG00000035254	3654.4	-1.26537	0.318308	-3.9753	7.02917e-05	0.00928052
ENSSSCG00000036865	184.557	-4.68124	1.17968	-3.96823	7.24081e-05	0.00934001
ENSSSCG00000004695	1852.19	-1.52985	0.386922	-3.9539	7.6887e-05	0.00966561
ENSSSCG00000012512	22.1983	-7.82489	1.98618	-3.93966	8.15959e-05	0.0100866
ENSSSCG00000010878	430.609	-1.93821	0.495195	-3.91404	9.07656e-05	0.0109445
ENSSSCG00000027503	19614	-1.14738	0.293288	-3.91213	9.14871e-05	0.0109445
ENSSSCG00000040946	4386.9	-1.41066	0.36038	-3.91437	9.06404e-05	0.0109445
ENSSSCG00000011734	49.6967	-8.98832	2.30508	-3.89935	9.64509e-05	0.0112381
ENSSSCG00000006048	10941.4	-1.19622	0.307743	-3.88709	0.000101453	0.0115766
ENSSSCG00000012516	48.8196	-8.96262	2.3097	-3.88043	0.000104273	0.0117181
ENSSSCG00000039638	1416.04	-2.23709	0.577324	-3.87492	0.000106659	0.0118961
ENSSSCG00000025287	1193.56	-1.33087	0.343655	-3.8727	0.000107636	0.0119155
ENSSSCG00000022649	1200.54	-3.56715	0.927013	-3.848	0.000119084	0.0129889
ENSSSCG00000009043	27725.6	-1.17118	0.305278	-3.83642	0.000124841	0.0134195
ENSSSCG00000011743	28.4771	-7.21532	1.88204	-3.83379	0.000126186	0.0134665
ENSSSCG00000026083	10769.8	-1.27881	0.335297	-3.81396	0.000136759	0.0142865
ENSSSCG00000032538	24.7204	-7.01163	1.84267	-3.80515	0.000141718	0.0145072
ENSSSCG00000010447	48.0827	-8.94051	2.35272	-3.80007	0.000144657	0.0146976
ENSSSCG00000015309	6622.24	-1.22295	0.322121	-3.79655	0.000146721	0.0148059
ENSSSCG00000036630	18.938	-7.59579	2.00553	-3.78742	0.000152221	0.0150536
ENSSSCG00000036136	117.373	-3.47303	0.921057	-3.77071	0.000162787	0.0157824
ENSSSCG00000021161	53563.6	-2.0196	0.536408	-3.76505	0.000166517	0.0159362
ENSSSCG00000006577	44.3283	-8.82349	2.35473	-3.74713	0.000178872	0.0168843
ENSSSCG00000039998	1472.71	-1.58847	0.424163	-3.74494	0.000180434	0.0168843
ENSSSCG00000008741	45.9186	-8.87405	2.37445	-3.73731	0.000185996	0.0169214
ENSSSCG00000016911	6816.63	-1.29101	0.345157	-3.74036	0.000183759	0.0169214
ENSSSCG00000016998	73101.7	-1.09946	0.2943	-3.73586	0.000187077	0.0169214
ENSSSCG00000029456	415.953	-2.71012	0.72539	-3.7361	0.0001869	0.0169214
ENSSSCG00000039707	3094.64	-1.77668	0.475415	-3.73711	0.000186146	0.0169214
ENSSSCG00000003286	16.1685	-7.36848	1.98048	-3.72056	0.000198781	0.017448
ENSSSCG00000040751	3229.27	-2.43784	0.657959	-3.70516	0.00021126	0.0181146
ENSSSCG00000004890	7775.77	-1.69077	0.456979	-3.69989	0.000215696	0.0182837
ENSSSCG00000015924	6324.44	-1.25298	0.338624	-3.7002	0.000215426	0.0182837
ENSSSCG00000037053	10642.8	-1.59437	0.432113	-3.68971	0.000224513	0.0186669
ENSSSCG00000006775	48454.8	-1.00203	0.272714	-3.6743	0.000238503	0.0193739
ENSSSCG00000007049	87.3924	-4.15548	1.13587	-3.65842	0.000253776	0.0204593
ENSSSCG00000021208	24.8152	-6.0424	1.65325	-3.65486	0.000257327	0.0206334
ENSSSCG00000010868	43.6979	-8.8025	2.41006	-3.6524	0.000259796	0.0207194
ENSSSCG00000037954	16.6018	-7.40724	2.02956	-3.64968	0.000262571	0.0207718
ENSSSCG00000013065	3487.32	-1.42555	0.394686	-3.61186	0.000304009	0.0227761
ENSSSCG00000016946	7846.79	-1.78386	0.494089	-3.61039	0.000305732	0.0227901
ENSSSCG00000011218	471.623	-1.66663	0.462104	-3.60662	0.000310217	0.0228943
ENSSSCG00000021310	3954.92	-1.13545	0.314733	-3.60764	0.000308989	0.0228943
ENSSSCG00000011596	18.3752	-6.5736	1.82868	-3.59472	0.000324737	0.0236135
ENSSSCG00000037578	16.4836	-7.39557	2.06068	-3.58889	0.000332086	0.0237979
ENSSSCG00000016894	2091.44	-1.04843	0.293583	-3.57115	0.000355422	0.0249162
ENSSSCG00000026184	15.1559	-7.27507	2.04055	-3.56526	0.000363498	0.0251969
ENSSSCG00000000512	7969.41	-1.12968	0.317715	-3.55565	0.000377047	0.0252755
ENSSSCG00000004554	7079.67	-1.3837	0.388873	-3.55824	0.000373345	0.0252755
ENSSSCG00000006120	3964.75	-1.32346	0.372302	-3.5548	0.000378264	0.0252755
ENSSSCG00000006694	6333.54	-1.04232	0.292539	-3.563	0.000366634	0.0252755
ENSSSCG00000002506	4498.05	-1.65534	0.465945	-3.55266	0.000381362	0.0253683
ENSSSCG00000013395	5966.69	-1.20631	0.341179	-3.53572	0.000406661	0.0267899
ENSSSCG00000011867	174.866	-1.83404	0.519705	-3.52901	0.000417125	0.0270202
ENSSSCG00000014915	17066.4	-1.0496	0.297336	-3.53	0.000415564	0.0270202
ENSSSCG00000016888	12538.7	-1.10215	0.312487	-3.52701	0.000420273	0.0271058
ENSSSCG00000034398	337.97	-1.72859	0.49059	-3.5235	0.000425888	0.027349
ENSSSCG00000032320	35.8386	-8.51674	2.41973	-3.51971	0.000432024	0.0276235
ENSSSCG00000022982	6395.56	-1.24656	0.355102	-3.51043	0.000447379	0.0281521
ENSSSCG00000000778	2668.63	-1.49805	0.427571	-3.50362	0.000458983	0.0282757
ENSSSCG00000005236	14.6045	-7.22129	2.06135	-3.50318	0.000459731	0.0282757
ENSSSCG00000023297	430.319	-1.89577	0.540743	-3.50587	0.000455123	0.0282757
ENSSSCG00000027017	2845.84	-1.67166	0.477113	-3.50371	0.000458829	0.0282757
ENSSSCG00000006248	288.739	-2.34188	0.670967	-3.49031	0.000482466	0.0294523
ENSSSCG00000027387	31.0044	-5.00456	1.43516	-3.4871	0.000488293	0.0295633
ENSSSCG00000010145	2226.24	-1.39417	0.400325	-3.4826	0.000496574	0.0297023
ENSSSCG00000009531	14509.9	-1.02527	0.297029	-3.45176	0.000556944	0.0323002
ENSSSCG00000030603	1343.5	-1.0796	0.312967	-3.44957	0.000561479	0.0323002
ENSSSCG00000036158	27.7091	-5.48096	1.58748	-3.45262	0.00055517	0.0323002
ENSSSCG00000014093	33.1261	-5.29644	1.53674	-3.44655	0.000567803	0.0323041
ENSSSCG00000023994	196.09	-1.75193	0.510033	-3.43493	0.000592715	0.0334727
ENSSSCG00000006846	53588.2	-1.70087	0.495488	-3.43271	0.00059758	0.0335777
ENSSSCG00000000723	3095.7	-1.25426	0.366374	-3.42344	0.000618336	0.0336042
ENSSSCG00000012253	3327.62	-1.63774	0.477348	-3.43091	0.000601554	0.0336042
ENSSSCG00000016627	3618.27	-1.51179	0.441471	-3.42443	0.000616088	0.0336042
ENSSSCG00000025992	159.456	-4.19777	1.22488	-3.42709	0.000610098	0.0336042
ENSSSCG00000006892	11503.4	-1.05992	0.310409	-3.41458	0.000638812	0.0340868
ENSSSCG00000007748	7290.56	-2.30573	0.675258	-3.41459	0.000638788	0.0340868
ENSSSCG00000004195	26591.8	-1.54254	0.452985	-3.40528	0.000660974	0.0348928
ENSSSCG00000000860	4904.7	-1.20445	0.353933	-3.40303	0.000666424	0.034967
ENSSSCG00000012071	518.672	-2.08373	0.612431	-3.40239	0.000667989	0.034967
ENSSSCG00000013025	14.1484	-7.1762	2.11163	-3.39841	0.000677777	0.0352124
ENSSSCG00000039442	223.403	-3.65447	1.07766	-3.39111	0.000696094	0.0358537
ENSSSCG00000007235	12959.3	-1.47063	0.434205	-3.38696	0.000706715	0.0361497
ENSSSCG00000037572	260.779	-1.84507	0.545272	-3.38376	0.000715002	0.0364048
ENSSSCG00000011065	841.861	-1.35645	0.402903	-3.36668	0.000760794	0.0374116
ENSSSCG00000037910	129.509	-3.03464	0.902066	-3.3641	0.000767931	0.037472
ENSSSCG00000013607	86.4183	-5.75403	1.71346	-3.35814	0.000784701	0.0380401
ENSSSCG00000001800	13.562	-7.11515	2.12889	-3.34219	0.000831188	0.0394641
ENSSSCG00000004338	33.8309	-8.43319	2.5297	-3.33367	0.00085707	0.0404897
ENSSSCG00000038762	29065.4	-1.09678	0.330655	-3.317	0.000909899	0.0420481
ENSSSCG00000025855	12585.5	-1.30133	0.393332	-3.30848	0.00093805	0.0429476
ENSSSCG00000033480	13.7615	-7.13519	2.16304	-3.29869	0.000971357	0.043664
ENSSSCG00000016087	7029.72	-1.01776	0.309669	-3.2866	0.00101404	0.0450367
ENSSSCG00000025631	4502.77	-1.35543	0.412865	-3.28299	0.00102711	0.0453457
ENSSSCG00000037579	77.0648	-3.94888	1.20271	-3.28333	0.0010259	0.0453457
ENSSSCG00000021540	12.9941	-7.05285	2.15175	-3.27772	0.00104647	0.0459437
ENSSSCG00000002994	50.168	-3.21395	0.985642	-3.26076	0.00111113	0.0466927
ENSSSCG00000038607	77.3756	-2.8192	0.865866	-3.25594	0.00113019	0.0472261
ENSSSCG00000022671	97.2516	-3.19001	0.980148	-3.25462	0.00113545	0.0473124
ENSSSCG00000039862	306.645	-3.63146	1.11688	-3.25142	0.00114829	0.0477137
ENSSSCG00000015652	30.5863	-8.28772	2.55102	-3.24878	0.001159	0.0479836
ENSSSCG00000026433	2364.91	-1.69356	0.521378	-3.24823	0.00116126	0.0479836
ENSSSCG00000034407	1649.33	-1.8917	0.582994	-3.2448	0.00117532	0.0480316
ENSSSCG00000014223	5564.9	-1.46931	0.453759	-3.23809	0.00120334	0.0485064
ENSSSCG00000015214	17658.9	-1.14369	0.353731	-3.23322	0.00122401	0.0488091
ENSSSCG00000010531	1016.39	-1.61534	0.500403	-3.22807	0.00124627	0.0494311
ENSSSCG00000016945	4879.15	-1.04469	0.323733	-3.227	0.00125094	0.049484
ENSSSCG00000017304	27.3457	-8.1263	2.52002	-3.2247	0.00126107	0.0496669
ENSSSCG00000038858	4549	-1.56176	0.484792	-3.2215	0.0012752	0.0497796

## Sheet: GO analysis
Gene ontology and pathway analysis of DEGs in a same stage
IVF_Z vs PA_Z	Term	Count	%	PValue	Genes	List Total	Pop Hits	Pop Total	Fold Enrichment	Bonferroni	Benjamini	FDR
	GO:0006607~NLS-bearing protein import into nucleus	3	2.63158	0.00915963	ENSG00000196911, ENSG00000082074, ENSG00000083312	107	23	16792	20.4697	0.996482	0.996482	12.7448
	GO:0006954~inflammatory response	8	7.01754	0.0101989	ENSG00000188822, ENSG00000156234, ENSG00000248672, ENSG00000163736, ENSG00000054219, ENSG00000163221, ENSG00000134489, ENSG00000130768	107	379	16792	3.3126	0.998153	0.957025	14.091
	GO:0046386~deoxyribose phosphate catabolic process	2	1.75439	0.0125856	ENSG00000169299, ENSG00000023697	107	2	16792	156.935	0.999581	0.925145	17.1095
	GO:0045053~protein retention in Golgi apparatus	2	1.75439	0.0311703	ENSG00000197969, ENSG00000129003	107	5	16792	62.7738	1	0.992256	37.4476
	GO:0006623~protein targeting to vacuole	2	1.75439	0.0494085	ENSG00000197969, ENSG00000129003	107	8	16792	39.2336	1	0.998015	52.798
	GO:0006098~pentose-phosphate shunt	2	1.75439	0.0673066	ENSG00000169299, ENSG00000023697	107	11	16792	28.5336	1	0.9992	64.3831
	GO:0060996~dendritic spine development	2	1.75439	0.0790527	ENSG00000068366, ENSG00000130669	107	13	16792	24.1438	1	0.999271	70.4806
IVF_M vs PA_M	GO:0006364~rRNA processing	95	3.8122	2.21263e-29	ENSG00000131469, ENSG00000183751, ENSG00000184967, ENSG00000132467, ENSG00000105171, ENSG00000071082, ENSG00000148303, ENSG00000185163, ENSG00000105202, ENSG00000164338, ENSG00000156482, ENSG00000063177, ENSG00000178718, ENSG00000145592, ENSG00000125691, ENSG00000077348, ENSG00000182774, ENSG00000171858, ENSG00000223496, ENSG00000164934, ENSG00000163682, ENSG00000108298, ENSG00000148688, ENSG0000…	2179	214	16792	3.42102	1.06715e-25	1.06715e-25	4.19478e-26
	GO:0006413~translational initiation	72	2.88925	5.61306e-28	ENSG00000175390, ENSG00000131469, ENSG00000184110, ENSG00000107581, ENSG00000071082, ENSG00000148303, ENSG00000147677, ENSG00000063177, ENSG00000156482, ENSG00000145592, ENSG00000125691, ENSG00000182774, ENSG00000171858, ENSG00000151247, ENSG00000104408, ENSG00000163682, ENSG00000108298, ENSG00000037241, ENSG00000161960, ENSG00000134419, ENSG00000134001, ENSG00000174748, ENSG00000122026, ENSG0000…	2179	137	16792	4.05002	2.70718e-24	1.35359e-24	1.06415e-24
	GO:0006412~translation	97	3.89246	3.63133e-24	ENSG00000131469, ENSG00000100075, ENSG00000162910, ENSG00000266472, ENSG00000071082, ENSG00000115866, ENSG00000180992, ENSG00000148303, ENSG00000172172, ENSG00000156482, ENSG00000063177, ENSG00000145592, ENSG00000125691, ENSG00000144029, ENSG00000182774, ENSG00000171858, ENSG00000171421, ENSG00000108298, ENSG00000163682, ENSG00000082515, ENSG00000037241, ENSG00000102078, ENSG00000134419, ENSG0000…	2179	253	16792	2.95458	1.75139e-20	5.83797e-21	6.88441e-21
	GO:0006614~SRP-dependent cotranslational protein targeting to membrane	52	2.08668	1.1512e-21	ENSG00000131469, ENSG00000071082, ENSG00000148303, ENSG00000063177, ENSG00000156482, ENSG00000145592, ENSG00000125691, ENSG00000182774, ENSG00000171858, ENSG00000108298, ENSG00000163682, ENSG00000037241, ENSG00000134419, ENSG00000174748, ENSG00000122026, ENSG00000083845, ENSG00000198242, ENSG00000167526, ENSG00000122406, ENSG00000114391, ENSG00000221983, ENSG00000110700, ENSG00000142937, ENSG0000…	2179	94	16792	4.26305	5.55226e-18	1.38807e-18	2.1825e-18
	GO:0000184~nuclear-transcribed mRNA catabolic process, nonsense-mediated decay	57	2.28732	8.62554e-20	ENSG00000131469, ENSG00000071082, ENSG00000148303, ENSG00000063177, ENSG00000156482, ENSG00000145592, ENSG00000125691, ENSG00000182774, ENSG00000104408, ENSG00000171858, ENSG00000163682, ENSG00000108298, ENSG00000037241, ENSG00000134419, ENSG00000265241, ENSG00000174748, ENSG00000122026, ENSG00000141543, ENSG00000083845, ENSG00000198242, ENSG00000167526, ENSG00000122406, ENSG00000114391, ENSG0000…	2179	119	16792	3.69125	4.1601e-16	8.3202e-17	1.63526e-16
	GO:0019083~viral transcription	53	2.12681	3.66654e-18	ENSG00000131469, ENSG00000071082, ENSG00000148303, ENSG00000063177, ENSG00000156482, ENSG00000145592, ENSG00000125691, ENSG00000182774, ENSG00000171858, ENSG00000138750, ENSG00000163682, ENSG00000108298, ENSG00000037241, ENSG00000134419, ENSG00000174748, ENSG00000122026, ENSG00000083845, ENSG00000198242, ENSG00000167526, ENSG00000122406, ENSG00000114391, ENSG00000221983, ENSG00000047410, ENSG0000…	2179	112	16792	3.64673	1.76837e-14	2.94728e-15	6.95116e-15
	GO:0000398~mRNA splicing, via spliceosome	77	3.08989	2.79512e-16	ENSG00000109971, ENSG00000132792, ENSG00000084072, ENSG00000161547, ENSG00000100109, ENSG00000106355, ENSG00000170860, ENSG00000125743, ENSG00000183684, ENSG00000123136, ENSG00000077312, ENSG00000136527, ENSG00000099817, ENSG00000144028, ENSG00000168002, ENSG00000125944, ENSG00000275895, ENSG00000082516, ENSG00000265241, ENSG00000141543, ENSG00000124562, ENSG00000165119, ENSG00000147669, ENSG0000…	2179	222	16792	2.6729	1.60638e-12	2.29483e-13	6.32827e-13
	GO:0070125~mitochondrial translational elongation	43	1.72552	4.77135e-16	ENSG00000115364, ENSG00000181991, ENSG00000136522, ENSG00000162910, ENSG00000197345, ENSG00000112996, ENSG00000266472, ENSG00000175581, ENSG00000147586, ENSG00000180992, ENSG00000172172, ENSG00000243147, ENSG00000144029, ENSG00000172586, ENSG00000074071, ENSG00000171421, ENSG00000128626, ENSG00000243927, ENSG00000082515, ENSG00000136897, ENSG00000123297, ENSG00000241962, ENSG00000259494, ENSG0000…	2179	85	16792	3.89847	2.14184e-12	2.67786e-13	8.43769e-13
	GO:0070126~mitochondrial translational termination	42	1.68539	4.74855e-15	ENSG00000115364, ENSG00000181991, ENSG00000136522, ENSG00000162910, ENSG00000197345, ENSG00000112996, ENSG00000266472, ENSG00000175581, ENSG00000147586, ENSG00000180992, ENSG00000172172, ENSG00000243147, ENSG00000144029, ENSG00000172586, ENSG00000074071, ENSG00000171421, ENSG00000128626, ENSG00000243927, ENSG00000082515, ENSG00000136897, ENSG00000241962, ENSG00000259494, ENSG00000135900, ENSG0000…	2179	86	16792	3.76354	2.30248e-11	2.55829e-12	9.04832e-12
	GO:0032981~mitochondrial respiratory chain complex I assembly	35	1.40449	9.00629e-15	ENSG00000115286, ENSG00000166136, ENSG00000171204, ENSG00000136521, ENSG00000075336, ENSG00000213619, ENSG00000160194, ENSG00000168653, ENSG00000113845, ENSG00000023228, ENSG00000128609, ENSG00000224877, ENSG00000147684, ENSG00000145494, ENSG00000137806, ENSG00000101247, ENSG00000164182, ENSG00000178127, ENSG00000147123, ENSG00000165264, ENSG00000186010, ENSG00000184752, ENSG00000156170, ENSG0000…	2179	63	16792	4.28127	4.33723e-11	4.3372e-12	1.7053e-11
	GO:0006120~mitochondrial electron transport, NADH to ubiquinone	29	1.16372	3.0502e-13	ENSG00000115286, ENSG00000166136, ENSG00000136521, ENSG00000213619, ENSG00000160194, ENSG00000168653, ENSG00000023228, ENSG00000128609, ENSG00000189043, ENSG00000147684, ENSG00000145494, ENSG00000137806, ENSG00000178127, ENSG00000147123, ENSG00000165264, ENSG00000186010, ENSG00000184752, ENSG00000139180, ENSG00000255339, ENSG00000119421, ENSG00000130414, ENSG00000183648, ENSG00000164258, ENSG0000…	2179	49	16792	4.56086	1.47091e-09	1.33719e-10	5.78193e-10
	GO:0042776~mitochondrial ATP synthesis coupled proton transport	15	0.601926	1.74515e-08	ENSG00000241837, ENSG00000135940, ENSG00000154723, ENSG00000167863, ENSG00000159199, ENSG00000165629, ENSG00000099624, ENSG00000124172, ENSG00000116459, ENSG00000152234, ENSG00000125375, ENSG00000241468, ENSG00000110955, ENSG00000154518, ENSG00000169020	2179	21	16792	5.50449	8.41648e-05	7.014e-06	3.30851e-05
	GO:0043488~regulation of mRNA stability	36	1.44462	3.35729e-08	ENSG00000109971, ENSG00000154611, ENSG00000143106, ENSG00000161057, ENSG00000101843, ENSG00000120699, ENSG00000077348, ENSG00000100519, ENSG00000008018, ENSG00000223496, ENSG00000129084, ENSG00000136930, ENSG00000277791, ENSG00000204388, ENSG00000114867, ENSG00000204389, ENSG00000123737, ENSG00000150991, ENSG00000198492, ENSG00000134644, ENSG00000102081, ENSG00000055917, ENSG00000221983, ENSG0000…	2179	103	16792	2.69346	0.000161909	1.24555e-05	6.36488e-05
	GO:0042273~ribosomal large subunit biogenesis	16	0.642055	4.28886e-08	ENSG00000156928, ENSG00000122406, ENSG00000188976, ENSG00000173545, ENSG00000100029, ENSG00000149716, ENSG00000132603, ENSG00000073536, ENSG00000142676, ENSG00000155393, ENSG00000182899, ENSG00000161970, ENSG00000037241, ENSG00000138442, ENSG00000133316, ENSG00000198301	2179	25	16792	4.93202	0.00020683	1.4775e-05	8.13098e-05
	GO:0045596~negative regulation of cell differentiation	23	0.922953	9.80326e-08	ENSG00000116726, ENSG00000150093, ENSG00000204479, ENSG00000204478, ENSG00000116721, ENSG00000232423, ENSG00000204510, ENSG00000204501, ENSG00000136603, ENSG00000270601, ENSG00000182330, ENSG00000243073, ENSG00000204505, ENSG00000239810, ENSG00000187545, ENSG00000178691, ENSG00000274764, ENSG00000204480, ENSG00000204481, ENSG00000120952, ENSG00000279804, ENSG00000229571, ENSG00000280267	2179	51	16792	3.47538	0.0004727	3.15203e-05	0.000185854
	GO:0006369~termination of RNA polymerase II transcription	26	1.04334	1.41551e-07	ENSG00000161547, ENSG00000160075, ENSG00000139343, ENSG00000183684, ENSG00000123136, ENSG00000165934, ENSG00000131652, ENSG00000143977, ENSG00000275895, ENSG00000265241, ENSG00000182004, ENSG00000141543, ENSG00000160201, ENSG00000101811, ENSG00000100028, ENSG00000079134, ENSG00000115875, ENSG00000133226, ENSG00000149532, ENSG00000090060, ENSG00000205323, ENSG00000058673, ENSG00000164609, ENSG0000…	2179	64	16792	3.13068	0.000682466	4.26678e-05	0.000268357
	GO:0008380~RNA splicing	47	1.88604	3.01566e-07	ENSG00000161547, ENSG00000100109, ENSG00000139343, ENSG00000119707, ENSG00000125743, ENSG00000134748, ENSG00000182872, ENSG00000131876, ENSG00000139793, ENSG00000135316, ENSG00000143977, ENSG00000131652, ENSG00000109111, ENSG00000275895, ENSG00000132485, ENSG00000164167, ENSG00000124383, ENSG00000131981, ENSG00000265241, ENSG00000141543, ENSG00000160201, ENSG00000109606, ENSG00000112531, ENSG0000…	2179	166	16792	2.1819	0.0014534	8.55524e-05	0.000571719
	GO:0006754~ATP biosynthetic process	16	0.642055	6.09892e-07	ENSG00000241837, ENSG00000204922, ENSG00000154723, ENSG00000250479, ENSG00000167863, ENSG00000159199, ENSG00000165629, ENSG00000099624, ENSG00000124172, ENSG00000116459, ENSG00000152234, ENSG00000125375, ENSG00000241468, ENSG00000110955, ENSG00000154518, ENSG00000169020	2179	29	16792	4.25174	0.00293719	0.000163404	0.00115625
	GO:0001731~formation of translation preinitiation complex	14	0.561798	9.13783e-07	ENSG00000175390, ENSG00000184110, ENSG00000143486, ENSG00000139726, ENSG00000104131, ENSG00000104408, ENSG00000107581, ENSG00000178982, ENSG00000232119, ENSG00000100129, ENSG00000147677, ENSG00000100353, ENSG00000130741, ENSG00000205609	2179	23	16792	4.69078	0.00439748	0.00023193	0.00173237
	GO:0006400~tRNA modification	15	0.601926	1.40094e-06	ENSG00000066654, ENSG00000165118, ENSG00000138385, ENSG00000107614, ENSG00000089195, ENSG00000160193, ENSG00000165832, ENSG00000213638, ENSG00000250305, ENSG00000189007, ENSG00000213339, ENSG00000090861, ENSG00000037474, ENSG00000167118, ENSG00000104907	2179	27	16792	4.28127	0.00673394	0.000337779	0.00265591
	GO:0000462~maturation of SSU-rRNA from tricistronic rRNA transcript (SSU-rRNA, 5.8S rRNA, LSU-rRNA)	16	0.642055	3.03281e-06	ENSG00000183751, ENSG00000181991, ENSG00000184967, ENSG00000124541, ENSG00000165733, ENSG00000241945, ENSG00000132467, ENSG00000119616, ENSG00000105193, ENSG00000142937, ENSG00000164934, ENSG00000133773, ENSG00000117597, ENSG00000275464, ENSG00000087269, ENSG00000126749	2179	32	16792	3.85314	0.0145208	0.000696294	0.00574956
	GO:0051436~negative regulation of ubiquitin-protein ligase activity involved in mitotic cell cycle	25	1.00321	5.18151e-06	ENSG00000221983, ENSG00000142507, ENSG00000143106, ENSG00000161057, ENSG00000053900, ENSG00000163636, ENSG00000100567, ENSG00000101843, ENSG00000099341, ENSG00000170315, ENSG00000176386, ENSG00000170312, ENSG00000115233, ENSG00000041357, ENSG00000159377, ENSG00000100519, ENSG00000185627, ENSG00000100804, ENSG00000008018, ENSG00000129084, ENSG00000136930, ENSG00000277791, ENSG00000150991, ENSG0000…	2179	71	16792	2.71348	0.0246808	0.00113529	0.00982284
	GO:0051437~positive regulation of ubiquitin-protein ligase activity involved in regulation of mitotic cell cycle transition	26	1.04334	5.77887e-06	ENSG00000154611, ENSG00000161057, ENSG00000143106, ENSG00000101843, ENSG00000176386, ENSG00000170312, ENSG00000100519, ENSG00000008018, ENSG00000129084, ENSG00000136930, ENSG00000277791, ENSG00000164109, ENSG00000150991, ENSG00000221983, ENSG00000142507, ENSG00000053900, ENSG00000163636, ENSG00000100567, ENSG00000099341, ENSG00000170315, ENSG00000115233, ENSG00000159377, ENSG00000041357, ENSG0000…	2179	76	16792	2.63636	0.0274867	0.00121107	0.0109552
	GO:0006406~mRNA export from nucleus	31	1.24398	5.9455e-06	ENSG00000161547, ENSG00000126952, ENSG00000183684, ENSG00000122566, ENSG00000123136, ENSG00000155561, ENSG00000113569, ENSG00000165934, ENSG00000132661, ENSG00000151247, ENSG00000131652, ENSG00000138750, ENSG00000275895, ENSG00000162231, ENSG00000265241, ENSG00000141543, ENSG00000188529, ENSG00000160201, ENSG00000269405, ENSG00000079134, ENSG00000115875, ENSG00000133226, ENSG00000047410, ENSG0000…	2179	100	16792	2.38895	0.028268	0.00119409	0.0112711
	GO:0031124~mRNA 3'-end processing	20	0.802568	7.12647e-06	ENSG00000160201, ENSG00000161547, ENSG00000101811, ENSG00000079134, ENSG00000133226, ENSG00000115875, ENSG00000183684, ENSG00000149532, ENSG00000123136, ENSG00000090060, ENSG00000205323, ENSG00000165934, ENSG00000058673, ENSG00000164609, ENSG00000131652, ENSG00000176102, ENSG00000275895, ENSG00000162385, ENSG00000265241, ENSG00000141543	2179	50	16792	3.08251	0.0337871	0.0013739	0.0135098
	GO:0006396~RNA processing	30	1.20385	9.10126e-06	ENSG00000100109, ENSG00000138385, ENSG00000083635, ENSG00000135316, ENSG00000150990, ENSG00000090621, ENSG00000101343, ENSG00000101452, ENSG00000163660, ENSG00000124383, ENSG00000111701, ENSG00000162374, ENSG00000144048, ENSG00000123737, ENSG00000135829, ENSG00000120158, ENSG00000165119, ENSG00000167088, ENSG00000100028, ENSG00000135900, ENSG00000169045, ENSG00000169813, ENSG00000079134, ENSG0000…	2179	97	16792	2.38339	0.0429461	0.00168687	0.0172531
	GO:0030150~protein import into mitochondrial matrix	11	0.441413	1.07679e-05	ENSG00000204152, ENSG00000265354, ENSG00000173726, ENSG00000109519, ENSG00000134375, ENSG00000130204, ENSG00000126768, ENSG00000075336, ENSG00000100216, ENSG00000105197, ENSG00000196683	2179	17	16792	4.98642	0.0506086	0.00192164	0.0204123
	GO:0031145~anaphase-promoting complex-dependent catabolic process	26	1.04334	1.24674e-05	ENSG00000154611, ENSG00000161057, ENSG00000143106, ENSG00000101843, ENSG00000176386, ENSG00000170312, ENSG00000100519, ENSG00000008018, ENSG00000129084, ENSG00000136930, ENSG00000277791, ENSG00000164109, ENSG00000150991, ENSG00000221983, ENSG00000142507, ENSG00000053900, ENSG00000163636, ENSG00000100567, ENSG00000099341, ENSG00000170315, ENSG00000115233, ENSG00000159377, ENSG00000041357, ENSG0000…	2179	79	16792	2.53625	0.0583583	0.00214521	0.0236334
	GO:0038061~NIK/NF-kappaB signaling	23	0.922953	1.63167e-05	ENSG00000144744, ENSG00000221983, ENSG00000142507, ENSG00000154611, ENSG00000143106, ENSG00000161057, ENSG00000163636, ENSG00000101843, ENSG00000100567, ENSG00000099341, ENSG00000170315, ENSG00000115233, ENSG00000041357, ENSG00000100519, ENSG00000159377, ENSG00000185627, ENSG00000130725, ENSG00000100804, ENSG00000008018, ENSG00000129084, ENSG00000136930, ENSG00000277791, ENSG00000150991	2179	66	16792	2.68552	0.0756792	0.00270998	0.0309293
	GO:0006418~tRNA aminoacylation for protein translation	17	0.682183	1.75737e-05	ENSG00000134684, ENSG00000196305, ENSG00000204394, ENSG00000145982, ENSG00000138777, ENSG00000106305, ENSG00000113643, ENSG00000164022, ENSG00000110619, ENSG00000115866, ENSG00000124802, ENSG00000137513, ENSG00000134440, ENSG00000090861, ENSG00000154719, ENSG00000180817, ENSG00000106105	2179	40	16792	3.27517	0.0812661	0.00282131	0.0333117
	GO:0006122~mitochondrial electron transport, ubiquinol to cytochrome c	10	0.401284	2.44714e-05	ENSG00000267059, ENSG00000127540, ENSG00000204922, ENSG00000010256, ENSG00000184076, ENSG00000173660, ENSG00000233954, ENSG00000105819, ENSG00000169021, ENSG00000140740, ENSG00000164405	2179	15	16792	5.13752	0.111328	0.00380008	0.0463835
	GO:0006405~RNA export from nucleus	20	0.802568	3.45522e-05	ENSG00000160201, ENSG00000161547, ENSG00000079134, ENSG00000133226, ENSG00000115875, ENSG00000183684, ENSG00000123136, ENSG00000047410, ENSG00000205323, ENSG00000113569, ENSG00000132661, ENSG00000058673, ENSG00000151247, ENSG00000164609, ENSG00000131652, ENSG00000275895, ENSG00000162231, ENSG00000162385, ENSG00000265241, ENSG00000141543	2179	55	16792	2.80229	0.153503	0.00519422	0.065485
	GO:0043066~negative regulation of apoptotic process	90	3.61156	3.9292e-05	ENSG00000135914, ENSG00000215301, ENSG00000273841, ENSG00000162409, ENSG00000140379, ENSG00000026103, ENSG00000232423, ENSG00000270601, ENSG00000242550, ENSG00000173039, ENSG00000170430, ENSG00000134352, ENSG00000239810, ENSG00000146247, ENSG00000163586, ENSG00000131652, ENSG00000274764, ENSG00000120952, ENSG00000164109, ENSG00000120129, ENSG00000165119, ENSG00000221983, ENSG00000110422, ENSG0000…	2179	455	16792	1.52432	0.172635	0.00572624	0.074465
	GO:0006521~regulation of cellular amino acid metabolic process	19	0.76244	3.98065e-05	ENSG00000115758, ENSG00000142507, ENSG00000154611, ENSG00000143106, ENSG00000161057, ENSG00000163636, ENSG00000101843, ENSG00000100567, ENSG00000099341, ENSG00000115233, ENSG00000041357, ENSG00000100519, ENSG00000159377, ENSG00000185627, ENSG00000100804, ENSG00000008018, ENSG00000129084, ENSG00000136930, ENSG00000277791	2179	51	16792	2.87097	0.174685	0.00563087	0.0754397
	GO:0042274~ribosomal small subunit biogenesis	10	0.401284	4.9481e-05	ENSG00000182774, ENSG00000124541, ENSG00000183520, ENSG00000115268, ENSG00000105193, ENSG00000233927, ENSG00000135521, ENSG00000137154, ENSG00000087269, ENSG00000126749	2179	16	16792	4.81643	0.212312	0.00679545	0.0937662
	GO:0032543~mitochondrial translation	15	0.601926	8.47133e-05	ENSG00000187024, ENSG00000136522, ENSG00000181991, ENSG00000266472, ENSG00000116898, ENSG00000096080, ENSG00000172586, ENSG00000074071, ENSG00000243927, ENSG00000128626, ENSG00000163319, ENSG00000159111, ENSG00000239789, ENSG00000173141, ENSG00000111639	2179	36	16792	3.21095	0.335413	0.0112855	0.160481
	GO:0006446~regulation of translational initiation	15	0.601926	8.47133e-05	ENSG00000079785, ENSG00000175390, ENSG00000184110, ENSG00000104131, ENSG00000107581, ENSG00000119718, ENSG00000114784, ENSG00000100129, ENSG00000147677, ENSG00000104408, ENSG00000178982, ENSG00000161960, ENSG00000114867, ENSG00000100353, ENSG00000205609	2179	36	16792	3.21095	0.335413	0.0112855	0.160481
	GO:0000387~spliceosomal snRNP assembly	13	0.521669	8.94007e-05	ENSG00000139343, ENSG00000124562, ENSG00000167088, ENSG00000125743, ENSG00000100028, ENSG00000023734, ENSG00000092208, ENSG00000143977, ENSG00000142252, ENSG00000116455, ENSG00000082516, ENSG00000125835, ENSG00000182004	2179	28	16792	3.57792	0.35027	0.0115864	0.169353
	GO:0000027~ribosomal large subunit assembly	11	0.441413	0.000119094	ENSG00000142676, ENSG00000198242, ENSG00000122406, ENSG00000114391, ENSG00000089009, ENSG00000053372, ENSG00000197958, ENSG00000117133, ENSG00000137876, ENSG00000100316, ENSG00000073536	2179	21	16792	4.03663	0.436971	0.0150027	0.225541
	GO:0051384~response to glucocorticoid	21	0.842697	0.000139039	ENSG00000155846, ENSG00000162551, ENSG00000136634, ENSG00000026103, ENSG00000172482, ENSG00000144381, ENSG00000115884, ENSG00000176387, ENSG00000158022, ENSG00000002330, ENSG00000110492, ENSG00000198650, ENSG00000136943, ENSG00000177628, ENSG00000168615, ENSG00000109321, ENSG00000204472, ENSG00000108602, ENSG00000108443, ENSG00000148926, ENSG00000120129	2179	65	16792	2.48972	0.488615	0.0170487	0.263267
	GO:0042795~snRNA transcription from RNA polymerase II promoter	22	0.882825	0.000142932	ENSG00000141425, ENSG00000273841, ENSG00000147669, ENSG00000144231, ENSG00000165417, ENSG00000197780, ENSG00000128886, ENSG00000064995, ENSG00000164880, ENSG00000099817, ENSG00000134058, ENSG00000168002, ENSG00000164941, ENSG00000047315, ENSG00000100142, ENSG00000137947, ENSG00000165684, ENSG00000102786, ENSG00000140307, ENSG00000064102, ENSG00000101413, ENSG00000118985	2179	70	16792	2.42198	0.498128	0.0170876	0.270628
	GO:0051170~nuclear import	10	0.401284	0.000164661	ENSG00000143977, ENSG00000139343, ENSG00000167088, ENSG00000142252, ENSG00000100028, ENSG00000125743, ENSG00000082516, ENSG00000125835, ENSG00000092208, ENSG00000182004	2179	18	16792	4.28127	0.54807	0.019185	0.31171
	GO:0006397~mRNA processing	42	1.68539	0.000171204	ENSG00000161547, ENSG00000100109, ENSG00000106355, ENSG00000170860, ENSG00000119707, ENSG00000134748, ENSG00000182872, ENSG00000151657, ENSG00000143889, ENSG00000122566, ENSG00000122257, ENSG00000139793, ENSG00000125944, ENSG00000109111, ENSG00000275895, ENSG00000132485, ENSG00000131981, ENSG00000111701, ENSG00000162374, ENSG00000265241, ENSG00000160201, ENSG00000182173, ENSG00000112531, ENSG0000…	2179	179	16792	1.80818	0.562111	0.0194696	0.324077
	GO:0015986~ATP synthesis coupled proton transport	11	0.441413	0.000193025	ENSG00000241837, ENSG00000110719, ENSG00000152234, ENSG00000154723, ENSG00000116459, ENSG00000167863, ENSG00000159199, ENSG00000110955, ENSG00000165629, ENSG00000154518, ENSG00000099624	2179	22	16792	3.85314	0.60586	0.0214196	0.36531
	GO:0030488~tRNA methylation	12	0.481541	0.000202331	ENSG00000155275, ENSG00000087995, ENSG00000250305, ENSG00000130299, ENSG00000107614, ENSG00000160193, ENSG00000089195, ENSG00000037474, ENSG00000138050, ENSG00000165055, ENSG00000134077, ENSG00000135297	2179	26	16792	3.55675	0.623162	0.0219363	0.38289
	GO:0060071~Wnt signaling pathway, planar cell polarity pathway	26	1.04334	0.000202949	ENSG00000221983, ENSG00000142507, ENSG00000154611, ENSG00000102981, ENSG00000143106, ENSG00000161057, ENSG00000180340, ENSG00000163636, ENSG00000100567, ENSG00000101843, ENSG00000099341, ENSG00000174804, ENSG00000170315, ENSG00000115233, ENSG00000041357, ENSG00000159377, ENSG00000100519, ENSG00000185627, ENSG00000100804, ENSG00000008018, ENSG00000129084, ENSG00000136930, ENSG00000277791, ENSG0000…	2179	92	16792	2.17786	0.624285	0.021519	0.384058
	GO:0007005~mitochondrion organization	23	0.922953	0.000220061	ENSG00000107815, ENSG00000178307, ENSG00000155846, ENSG00000106028, ENSG00000115317, ENSG00000125459, ENSG00000108064, ENSG00000154727, ENSG00000106459, ENSG00000250479, ENSG00000127989, ENSG00000123892, ENSG00000171612, ENSG00000165240, ENSG00000162851, ENSG00000177628, ENSG00000198836, ENSG00000106153, ENSG00000114867, ENSG00000215021, ENSG00000110955, ENSG00000256525, ENSG00000165672	2179	77	16792	2.30188	0.654053	0.0228112	0.416376
	GO:0010467~gene expression	17	0.682183	0.000227698	ENSG00000099783, ENSG00000147669, ENSG00000144231, ENSG00000165119, ENSG00000147274, ENSG00000126945, ENSG00000169045, ENSG00000169813, ENSG00000026103, ENSG00000122566, ENSG00000099817, ENSG00000168002, ENSG00000125944, ENSG00000159217, ENSG00000047315, ENSG00000100142, ENSG00000197111	2179	48	16792	2.72931	0.666566	0.0230974	0.430796
	GO:0016032~viral process	61	2.44783	0.000338586	ENSG00000109971, ENSG00000116030, ENSG00000061676, ENSG00000161057, ENSG00000204628, ENSG00000099817, ENSG00000086102, ENSG00000134352, ENSG00000182866, ENSG00000151247, ENSG00000138750, ENSG00000108094, ENSG00000109111, ENSG00000136930, ENSG00000161960, ENSG00000277791, ENSG00000154582, ENSG00000140307, ENSG00000144635, ENSG00000113595, ENSG00000114062, ENSG00000165119, ENSG00000142507, ENSG0000…	2179	299	16792	1.57219	0.804712	0.0334542	0.639957
	GO:0033209~tumor necrosis factor-mediated signaling pathway	30	1.20385	0.000431008	ENSG00000104689, ENSG00000125726, ENSG00000154611, ENSG00000161057, ENSG00000143106, ENSG00000026103, ENSG00000101843, ENSG00000102524, ENSG00000146072, ENSG00000006327, ENSG00000100519, ENSG00000008018, ENSG00000129084, ENSG00000136930, ENSG00000277791, ENSG00000150991, ENSG00000048462, ENSG00000127863, ENSG00000221983, ENSG00000142507, ENSG00000163636, ENSG00000100567, ENSG00000099341, ENSG0000…	2179	118	16792	1.95923	0.874969	0.0415449	0.813965
	GO:0008033~tRNA processing	14	0.561798	0.00048792	ENSG00000174173, ENSG00000162623, ENSG00000177192, ENSG00000145982, ENSG00000105171, ENSG00000105202, ENSG00000100416, ENSG00000110060, ENSG00000148688, ENSG00000167112, ENSG00000090861, ENSG00000164167, ENSG00000144034, ENSG00000135297	2179	37	16792	2.91589	0.904994	0.0459854	0.920976
	GO:0006119~oxidative phosphorylation	8	0.321027	0.000513189	ENSG00000010256, ENSG00000173660, ENSG00000250479, ENSG00000095002, ENSG00000172171, ENSG00000165629, ENSG00000140740, ENSG00000099624	2179	13	16792	4.74233	0.9159	0.0473846	0.968452
	GO:0006390~transcription from mitochondrial promoter	7	0.280899	0.000622261	ENSG00000107815, ENSG00000171612, ENSG00000162851, ENSG00000155846, ENSG00000108064, ENSG00000172171, ENSG00000262814	2179	10	16792	5.3944	0.950317	0.0560977	1.17314
	GO:0000381~regulation of alternative mRNA splicing, via spliceosome	14	0.561798	0.000654466	ENSG00000102081, ENSG00000161547, ENSG00000147274, ENSG00000150459, ENSG00000152332, ENSG00000119707, ENSG00000182872, ENSG00000136527, ENSG00000139793, ENSG00000101489, ENSG00000153914, ENSG00000162385, ENSG00000076053, ENSG00000265241	2179	38	16792	2.83916	0.957469	0.057836	1.2335
	GO:0002181~cytoplasmic translation	11	0.441413	0.000674895	ENSG00000104131, ENSG00000089009, ENSG00000182899, ENSG00000163682, ENSG00000161970, ENSG00000053372, ENSG00000037241, ENSG00000071082, ENSG00000174748, ENSG00000163584, ENSG00000146223	2179	25	16792	3.39077	0.961462	0.0585165	1.27177
	GO:0048025~negative regulation of mRNA splicing, via spliceosome	10	0.401284	0.00069074	ENSG00000108561, ENSG00000147274, ENSG00000165119, ENSG00000150459, ENSG00000115875, ENSG00000182872, ENSG00000122566, ENSG00000136527, ENSG00000101489, ENSG00000188529	2179	21	16792	3.66966	0.964299	0.0587933	1.30144
	GO:0006626~protein targeting to mitochondrion	13	0.521669	0.000762737	ENSG00000134809, ENSG00000265354, ENSG00000173726, ENSG00000134375, ENSG00000154174, ENSG00000126768, ENSG00000130204, ENSG00000128654, ENSG00000205981, ENSG00000100216, ENSG00000177370, ENSG00000196683, ENSG00000015475	2179	34	16792	2.94652	0.974779	0.063603	1.43616
	GO:0006457~protein folding	40	1.60514	0.000784187	ENSG00000109971, ENSG00000100209, ENSG00000080824, ENSG00000084072, ENSG00000113068, ENSG00000074695, ENSG00000172728, ENSG00000182901, ENSG00000183207, ENSG00000166170, ENSG00000115539, ENSG00000127022, ENSG00000100380, ENSG00000090273, ENSG00000101132, ENSG00000165661, ENSG00000170584, ENSG00000125863, ENSG00000023318, ENSG00000163468, ENSG00000089597, ENSG00000205981, ENSG00000171530, ENSG0000…	2179	180	16792	1.71251	0.97726	0.0642241	1.47627
	GO:0002479~antigen processing and presentation of exogenous peptide antigen via MHC class I, TAP-dependent	19	0.76244	0.000797623	ENSG00000138448, ENSG00000142507, ENSG00000154611, ENSG00000161057, ENSG00000143106, ENSG00000163636, ENSG00000101843, ENSG00000100567, ENSG00000099341, ENSG00000115233, ENSG00000041357, ENSG00000100519, ENSG00000159377, ENSG00000185627, ENSG00000100804, ENSG00000008018, ENSG00000129084, ENSG00000136930, ENSG00000277791	2179	63	16792	2.32412	0.978688	0.0641995	1.50138
	GO:0046487~glyoxylate metabolic process	11	0.441413	0.000970247	ENSG00000168291, ENSG00000150768, ENSG00000172482, ENSG00000091140, ENSG00000121897, ENSG00000131828, ENSG00000137106, ENSG00000004779, ENSG00000175536, ENSG00000124713, ENSG00000248098	2179	26	16792	3.26035	0.990737	0.0762854	1.82349
	GO:0042254~ribosome biogenesis	13	0.521669	0.0013584	ENSG00000184967, ENSG00000120158, ENSG00000100029, ENSG00000134697, ENSG00000148303, ENSG00000109475, ENSG00000163938, ENSG00000171421, ENSG00000159111, ENSG00000137876, ENSG00000233927, ENSG00000231500, ENSG00000274349	2179	36	16792	2.78283	0.998578	0.103509	2.54413
	GO:0008284~positive regulation of cell proliferation	84	3.37079	0.00150436	ENSG00000135914, ENSG00000138448, ENSG00000115758, ENSG00000232423, ENSG00000151923, ENSG00000270601, ENSG00000102524, ENSG00000173039, ENSG00000102554, ENSG00000134352, ENSG00000239810, ENSG00000114013, ENSG00000146247, ENSG00000163586, ENSG00000170961, ENSG00000134419, ENSG00000274764, ENSG00000120952, ENSG00000101439, ENSG00000157368, ENSG00000169884, ENSG00000108602, ENSG00000148926, ENSG0000…	2179	466	16792	1.38912	0.999298	0.112221	2.81382
	GO:0006388~tRNA splicing, via endonucleolytic cleavage and ligation	8	0.321027	0.00151879	ENSG00000079785, ENSG00000182173, ENSG00000100220, ENSG00000176261, ENSG00000101811, ENSG00000087302, ENSG00000160917, ENSG00000154743	2179	15	16792	4.11002	0.999345	0.111514	2.84044
	GO:0000028~ribosomal small subunit assembly	9	0.361156	0.00158187	ENSG00000177954, ENSG00000181991, ENSG00000182774, ENSG00000241945, ENSG00000115268, ENSG00000233927, ENSG00000185088, ENSG00000275464, ENSG00000083845	2179	19	16792	3.65035	0.999517	0.114141	2.95676
	GO:0006283~transcription-coupled nucleotide-excision repair	20	0.802568	0.00232513	ENSG00000111358, ENSG00000084072, ENSG00000147669, ENSG00000144231, ENSG00000049167, ENSG00000221983, ENSG00000175482, ENSG00000205581, ENSG00000099817, ENSG00000134058, ENSG00000105486, ENSG00000170315, ENSG00000106399, ENSG00000168002, ENSG00000145736, ENSG00000166200, ENSG00000047315, ENSG00000100142, ENSG00000121022, ENSG00000150991	2179	74	16792	2.08278	0.999987	0.160899	4.31724
	GO:0043161~proteasome-mediated ubiquitin-dependent protein catabolic process	42	1.68539	0.00241601	ENSG00000049167, ENSG00000119048, ENSG00000154611, ENSG00000143106, ENSG00000161057, ENSG00000068903, ENSG00000101843, ENSG00000176386, ENSG00000170312, ENSG00000100519, ENSG00000008018, ENSG00000129084, ENSG00000136930, ENSG00000277791, ENSG00000197111, ENSG00000078140, ENSG00000164109, ENSG00000150991, ENSG00000112343, ENSG00000159069, ENSG00000131263, ENSG00000221983, ENSG00000142507, ENSG0000…	2179	203	16792	1.5944	0.999991	0.1643	4.48235
	GO:0006368~transcription elongation from RNA polymerase II promoter	22	0.882825	0.00274335	ENSG00000111358, ENSG00000188986, ENSG00000273841, ENSG00000147669, ENSG00000144231, ENSG00000165417, ENSG00000197780, ENSG00000128886, ENSG00000064995, ENSG00000213246, ENSG00000099817, ENSG00000134058, ENSG00000168002, ENSG00000145736, ENSG00000047315, ENSG00000006712, ENSG00000100142, ENSG00000137947, ENSG00000154582, ENSG00000137815, ENSG00000140307, ENSG00000118985	2179	86	16792	1.97138	0.999998	0.181882	5.0748
	GO:0045047~protein targeting to ER	6	0.24077	0.00292557	ENSG00000100883, ENSG00000114902, ENSG00000100417, ENSG00000140319, ENSG00000132432, ENSG00000118363	2179	9	16792	5.13752	0.999999	0.19015	5.40309
	GO:0000375~RNA splicing, via transesterification reactions	10	0.401284	0.00295806	ENSG00000138231, ENSG00000164609, ENSG00000174231, ENSG00000124383, ENSG00000115524, ENSG00000133226, ENSG00000092208, ENSG00000123154, ENSG00000136527, ENSG00000188529	2179	25	16792	3.08251	0.999999	0.189509	5.4615
	GO:0016236~macroautophagy	20	0.802568	0.00322109	ENSG00000162409, ENSG00000221983, ENSG00000106615, ENSG00000173726, ENSG00000154174, ENSG00000130204, ENSG00000100216, ENSG00000116586, ENSG00000170315, ENSG00000152348, ENSG00000163719, ENSG00000110719, ENSG00000188554, ENSG00000109270, ENSG00000034713, ENSG00000144848, ENSG00000131791, ENSG00000150991, ENSG00000196683, ENSG00000140941	2179	76	16792	2.02797	1	0.201893	5.93322
	GO:0061732~mitochondrial acetyl-CoA biosynthetic process from pyruvate	5	0.200642	0.00340499	ENSG00000168291, ENSG00000091140, ENSG00000143158, ENSG00000060762, ENSG00000131828	2179	6	16792	6.42191	1	0.209433	6.2617
	GO:0018279~protein N-linked glycosylation via asparagine	13	0.521669	0.00369789	ENSG00000198856, ENSG00000074695, ENSG00000000419, ENSG00000102158, ENSG00000129562, ENSG00000118705, ENSG00000165280, ENSG00000136840, ENSG00000134910, ENSG00000180398, ENSG00000115525, ENSG00000198833, ENSG00000136731	2179	40	16792	2.50454	1	0.222492	6.78261
	GO:0098609~cell-cell adhesion	52	2.08668	0.00374524	ENSG00000109971, ENSG00000215301, ENSG00000170759, ENSG00000113643, ENSG00000073921, ENSG00000204628, ENSG00000148303, ENSG00000104408, ENSG00000204120, ENSG00000174748, ENSG00000122545, ENSG00000090273, ENSG00000089154, ENSG00000117592, ENSG00000198242, ENSG00000165119, ENSG00000114391, ENSG00000142507, ENSG00000161204, ENSG00000002834, ENSG00000130741, ENSG00000138768, ENSG00000163191, ENSG0000…	2179	271	16792	1.4787	1	0.22225	6.86657
	GO:0030490~maturation of SSU-rRNA	7	0.280899	0.00560142	ENSG00000151304, ENSG00000164167, ENSG00000124383, ENSG00000233927, ENSG00000141076, ENSG00000130935, ENSG00000087269	2179	14	16792	3.85314	1	0.310037	10.1018
	GO:0017148~negative regulation of translation	16	0.642055	0.00598286	ENSG00000215301, ENSG00000102081, ENSG00000116001, ENSG00000204628, ENSG00000135316, ENSG00000101489, ENSG00000144580, ENSG00000204120, ENSG00000151247, ENSG00000159217, ENSG00000149273, ENSG00000142541, ENSG00000141738, ENSG00000141543, ENSG00000136381, ENSG00000115461	2179	58	16792	2.12587	1	0.323693	10.7533
	GO:0051603~proteolysis involved in cellular protein catabolic process	14	0.561798	0.00672953	ENSG00000044574, ENSG00000142507, ENSG00000154611, ENSG00000100567, ENSG00000159377, ENSG00000041357, ENSG00000100804, ENSG00000008018, ENSG00000136943, ENSG00000129084, ENSG00000136930, ENSG00000277791, ENSG00000109861, ENSG00000064012	2179	48	16792	2.24767	1	0.352228	12.0157
	GO:1903608~protein localization to cytoplasmic stress granule	5	0.200642	0.00712984	ENSG00000079785, ENSG00000135829, ENSG00000215301, ENSG00000116001, ENSG00000138385	2179	7	16792	5.50449	1	0.364971	12.6856
	GO:0006489~dolichyl diphosphate biosynthetic process	5	0.200642	0.00712984	ENSG00000175283, ENSG00000128039, ENSG00000153989, ENSG00000167130, ENSG00000167508	2179	7	16792	5.50449	1	0.364971	12.6856
	GO:0075522~IRES-dependent viral translational initiation	5	0.200642	0.00712984	ENSG00000175390, ENSG00000107581, ENSG00000138385, ENSG00000197111, ENSG00000100353	2179	7	16792	5.50449	1	0.364971	12.6856
	GO:0009060~aerobic respiration	11	0.441413	0.007211	ENSG00000010256, ENSG00000117118, ENSG00000184076, ENSG00000173660, ENSG00000233954, ENSG00000239900, ENSG00000102078, ENSG00000105819, ENSG00000111775, ENSG00000240230, ENSG00000140740	2179	33	16792	2.56876	1	0.364477	12.8208
	GO:0006370~7-methylguanosine mRNA capping	11	0.441413	0.007211	ENSG00000111358, ENSG00000180917, ENSG00000168002, ENSG00000145736, ENSG00000147669, ENSG00000047315, ENSG00000144231, ENSG00000100142, ENSG00000101654, ENSG00000134058, ENSG00000099817	2179	33	16792	2.56876	1	0.364477	12.8208
	GO:0000209~protein polyubiquitination	37	1.48475	0.00722901	ENSG00000109046, ENSG00000049167, ENSG00000119048, ENSG00000154611, ENSG00000143106, ENSG00000161057, ENSG00000185019, ENSG00000086758, ENSG00000101843, ENSG00000122257, ENSG00000121236, ENSG00000166233, ENSG00000100519, ENSG00000008018, ENSG00000129084, ENSG00000136930, ENSG00000277791, ENSG00000171621, ENSG00000150991, ENSG00000131263, ENSG00000221983, ENSG00000142507, ENSG00000109670, ENSG0000…	2179	184	16792	1.54963	1	0.36149	12.8508
	GO:0002223~stimulatory C-type lectin receptor signaling pathway	24	0.963082	0.00750083	ENSG00000221983, ENSG00000142507, ENSG00000154611, ENSG00000143106, ENSG00000161057, ENSG00000163636, ENSG00000101843, ENSG00000100567, ENSG00000269335, ENSG00000099341, ENSG00000170315, ENSG00000173039, ENSG00000115233, ENSG00000041357, ENSG00000100519, ENSG00000159377, ENSG00000185627, ENSG00000100804, ENSG00000008018, ENSG00000129084, ENSG00000136930, ENSG00000135341, ENSG00000277791, ENSG0000…	2179	105	16792	1.76144	1	0.368499	13.302
	GO:1903052~positive regulation of proteolysis involved in cellular protein catabolic process	4	0.160514	0.00787074	ENSG00000177628, ENSG00000109861, ENSG00000130770, ENSG00000130988	2179	4	16792	7.70629	1	0.378975	13.9126
	GO:0050852~T cell receptor signaling pathway	31	1.24398	0.00812682	ENSG00000154611, ENSG00000143106, ENSG00000161057, ENSG00000101843, ENSG00000269335, ENSG00000146072, ENSG00000154096, ENSG00000173039, ENSG00000100519, ENSG00000182866, ENSG00000008018, ENSG00000129084, ENSG00000136930, ENSG00000135341, ENSG00000277791, ENSG00000051382, ENSG00000076641, ENSG00000150991, ENSG00000159753, ENSG00000221983, ENSG00000142507, ENSG00000163636, ENSG00000100567, ENSG0000…	2179	148	16792	1.61415	1	0.384841	14.3329
	GO:0031167~rRNA methylation	7	0.280899	0.00832318	ENSG00000143303, ENSG00000171103, ENSG00000162851, ENSG00000164603, ENSG00000178694, ENSG00000071462, ENSG00000105202	2179	15	16792	3.59627	1	0.388349	14.6538
	GO:0046688~response to copper ion	7	0.280899	0.00832318	ENSG00000170312, ENSG00000115008, ENSG00000171867, ENSG00000090339, ENSG00000123191, ENSG00000140263, ENSG00000099624	2179	15	16792	3.59627	1	0.388349	14.6538
	GO:0006048~UDP-N-acetylglucosamine biosynthetic process	6	0.24077	0.00857067	ENSG00000131459, ENSG00000197355, ENSG00000013375, ENSG00000124357, ENSG00000162066, ENSG00000117143	2179	11	16792	4.20343	1	0.393575	15.0567
	GO:0043928~exonucleolytic nuclear-transcribed mRNA catabolic process involved in deadenylation-dependent decay	10	0.401284	0.00896693	ENSG00000204392, ENSG00000077348, ENSG00000120699, ENSG00000110367, ENSG00000223496, ENSG00000170860, ENSG00000106355, ENSG00000164167, ENSG00000107371, ENSG00000123737	2179	29	16792	2.65734	1	0.403797	15.6981
	GO:0050434~positive regulation of viral transcription	10	0.401284	0.00896693	ENSG00000168002, ENSG00000188986, ENSG00000147669, ENSG00000047315, ENSG00000144231, ENSG00000100142, ENSG00000137947, ENSG00000213246, ENSG00000099817, ENSG00000148400	2179	29	16792	2.65734	1	0.403797	15.6981
	GO:0072593~reactive oxygen species metabolic process	11	0.441413	0.0112323	ENSG00000023228, ENSG00000138356, ENSG00000118523, ENSG00000153246, ENSG00000164258, ENSG00000130770, ENSG00000186010, ENSG00000213619, ENSG00000123131, ENSG00000164182, ENSG00000080546	2179	35	16792	2.42198	1	0.473202	19.2773
	GO:0050658~RNA transport	5	0.200642	0.0128041	ENSG00000269405, ENSG00000126952, ENSG00000087302, ENSG00000122566, ENSG00000269437	2179	8	16792	4.81643	1	0.514563	21.6756
	GO:0034475~U4 snRNA 3'-end processing	5	0.200642	0.0128041	ENSG00000077348, ENSG00000120699, ENSG00000223496, ENSG00000107371, ENSG00000123737	2179	8	16792	4.81643	1	0.514563	21.6756
	GO:0008334~histone mRNA metabolic process	6	0.24077	0.013142	ENSG00000138385, ENSG00000143977, ENSG00000139343, ENSG00000100028, ENSG00000125835, ENSG00000182004	2179	12	16792	3.85314	1	0.519718	22.1824
	GO:0060394~negative regulation of pathway-restricted SMAD protein phosphorylation	6	0.24077	0.013142	ENSG00000124225, ENSG00000101665, ENSG00000023734, ENSG00000168675, ENSG00000100219, ENSG00000108187	2179	12	16792	3.85314	1	0.519718	22.1824
	GO:0001649~osteoblast differentiation	23	0.922953	0.0132068	ENSG00000135829, ENSG00000196305, ENSG00000163041, ENSG00000147274, ENSG00000162551, ENSG00000161057, ENSG00000183684, ENSG00000105202, ENSG00000142627, ENSG00000135316, ENSG00000133835, ENSG00000011028, ENSG00000144028, ENSG00000124216, ENSG00000100632, ENSG00000115268, ENSG00000108588, ENSG00000142534, ENSG00000110955, ENSG00000018408, ENSG00000141367, ENSG00000115461, ENSG00000041982	2179	104	16792	1.70428	1	0.517437	22.2792
	GO:0045892~negative regulation of transcription, DNA-templated	83	3.33066	0.0135275	ENSG00000146587, ENSG00000109971, ENSG00000117724, ENSG00000116030, ENSG00000144744, ENSG00000203883, ENSG00000232423, ENSG00000132326, ENSG00000100034, ENSG00000068903, ENSG00000163435, ENSG00000196724, ENSG00000270601, ENSG00000173039, ENSG00000239810, ENSG00000108551, ENSG00000178028, ENSG00000274764, ENSG00000120952, ENSG00000164104, ENSG00000163848, ENSG00000131263, ENSG00000043355, ENSG0000…	2179	499	16792	1.28181	1	0.521964	22.7566
	GO:0000245~spliceosomal complex assembly	9	0.361156	0.0142356	ENSG00000079785, ENSG00000143977, ENSG00000167088, ENSG00000101343, ENSG00000100028, ENSG00000125743, ENSG00000115524, ENSG00000092208, ENSG00000182004	2179	26	16792	2.66756	1	0.536224	23.8012
	GO:0045471~response to ethanol	23	0.922953	0.0147192	ENSG00000030110, ENSG00000164879, ENSG00000136997, ENSG00000114942, ENSG00000170430, ENSG00000059377, ENSG00000115233, ENSG00000170312, ENSG00000100299, ENSG00000066926, ENSG00000138207, ENSG00000002330, ENSG00000090339, ENSG00000083720, ENSG00000178028, ENSG00000064012, ENSG00000167658, ENSG00000111701, ENSG00000078808, ENSG00000174748, ENSG00000163273, ENSG00000108443, ENSG00000041982	2179	105	16792	1.68804	1	0.544298	24.5067
	GO:0050821~protein stabilization	28	1.1236	0.0151382	ENSG00000080824, ENSG00000273841, ENSG00000005893, ENSG00000101665, ENSG00000116030, ENSG00000162407, ENSG00000119048, ENSG00000216490, ENSG00000101265, ENSG00000204388, ENSG00000124587, ENSG00000204389, ENSG00000215021, ENSG00000114209, ENSG00000169884, ENSG00000183765, ENSG00000117758, ENSG00000163468, ENSG00000109670, ENSG00000144381, ENSG00000166794, ENSG00000156052, ENSG00000075218, ENSG0000…	2179	136	16792	1.58659	1	0.550523	25.113
	GO:1902041~regulation of extrinsic apoptotic signaling pathway via death domain receptors	7	0.280899	0.0163775	ENSG00000102871, ENSG00000003402, ENSG00000168040, ENSG00000104689, ENSG00000131981, ENSG00000064012, ENSG00000026103	2179	17	16792	3.17318	1	0.575301	26.8796
	GO:0034605~cellular response to heat	11	0.441413	0.0167532	ENSG00000115008, ENSG00000164609, ENSG00000115317, ENSG00000116030, ENSG00000101276, ENSG00000137801, ENSG00000196591, ENSG00000204388, ENSG00000134001, ENSG00000204389, ENSG00000047410	2179	37	16792	2.29106	1	0.579732	27.4071
	GO:0046034~ATP metabolic process	10	0.401284	0.0175573	ENSG00000109971, ENSG00000002330, ENSG00000165280, ENSG00000023228, ENSG00000154027, ENSG00000109063, ENSG00000204388, ENSG00000138430, ENSG00000204389, ENSG00000110955	2179	32	16792	2.40821	1	0.593134	28.5244
	GO:0006090~pyruvate metabolic process	8	0.321027	0.017746	ENSG00000172497, ENSG00000155380, ENSG00000124767, ENSG00000173599, ENSG00000168291, ENSG00000150768, ENSG00000091140, ENSG00000131828	2179	22	16792	2.80229	1	0.593251	28.7843
	GO:0051443~positive regulation of ubiquitin-protein transferase activity	8	0.321027	0.017746	ENSG00000137692, ENSG00000168283, ENSG00000197579, ENSG00000268606, ENSG00000109670, ENSG00000046774, ENSG00000183305, ENSG00000269897	2179	22	16792	2.80229	1	0.593251	28.7843
	GO:0045040~protein import into mitochondrial outer membrane	4	0.160514	0.0177786	ENSG00000080824, ENSG00000100216, ENSG00000170606, ENSG00000196683	2179	5	16792	6.16503	1	0.590138	28.8291
	GO:0032728~positive regulation of interferon-beta production	9	0.361156	0.0179838	ENSG00000215301, ENSG00000132664, ENSG00000105939, ENSG00000137462, ENSG00000126456, ENSG00000164342, ENSG00000104312, ENSG00000183735, ENSG00000164104	2179	27	16792	2.56876	1	0.590621	29.1104
	GO:0000460~maturation of 5.8S rRNA	6	0.24077	0.0191111	ENSG00000242372, ENSG00000117133, ENSG00000171824, ENSG00000001497, ENSG00000164346, ENSG00000135698	2179	13	16792	3.55675	1	0.609392	30.6374
	GO:0071028~nuclear mRNA surveillance	5	0.200642	0.0207068	ENSG00000077348, ENSG00000120699, ENSG00000223496, ENSG00000171824, ENSG00000123737	2179	9	16792	4.28127	1	0.635481	32.7457
	GO:0034427~nuclear-transcribed mRNA catabolic process, exonucleolytic, 3'-5'	5	0.200642	0.0207068	ENSG00000077348, ENSG00000120699, ENSG00000223496, ENSG00000107371, ENSG00000123737	2179	9	16792	4.28127	1	0.635481	32.7457
	GO:0006383~transcription from RNA polymerase III promoter	10	0.401284	0.0214371	ENSG00000122034, ENSG00000186184, ENSG00000132664, ENSG00000171453, ENSG00000147669, ENSG00000155115, ENSG00000100142, ENSG00000165684, ENSG00000116747, ENSG00000099817	2179	33	16792	2.33524	1	0.644705	33.6902
	GO:0042493~response to drug	53	2.12681	0.0216785	ENSG00000135914, ENSG00000148346, ENSG00000117724, ENSG00000176387, ENSG00000173039, ENSG00000170430, ENSG00000002330, ENSG00000118705, ENSG00000128683, ENSG00000110492, ENSG00000121769, ENSG00000114013, ENSG00000182866, ENSG00000111701, ENSG00000101439, ENSG00000164104, ENSG00000108602, ENSG00000159224, ENSG00000141458, ENSG00000144381, ENSG00000196591, ENSG00000154767, ENSG00000162992, ENSG0000…	2179	304	16792	1.34353	1	0.645244	33.9995
	GO:0006414~translational elongation	7	0.280899	0.0219275	ENSG00000114942, ENSG00000112339, ENSG00000167658, ENSG00000156508, ENSG00000254772, ENSG00000123297, ENSG00000124802	2179	18	16792	2.99689	1	0.645903	34.3173
	GO:0035666~TRIF-dependent toll-like receptor signaling pathway	9	0.361156	0.0223888	ENSG00000168040, ENSG00000221983, ENSG00000126456, ENSG00000164342, ENSG00000183735, ENSG00000064012, ENSG00000269335, ENSG00000150991, ENSG00000170315	2179	28	16792	2.47702	1	0.65009	34.9021
	GO:0097192~extrinsic apoptotic signaling pathway in absence of ligand	10	0.401284	0.0258957	ENSG00000115008, ENSG00000030110, ENSG00000002330, ENSG00000168040, ENSG00000082701, ENSG00000138448, ENSG00000148346, ENSG00000065361, ENSG00000140379, ENSG00000026103	2179	34	16792	2.26656	1	0.700352	39.1896
	GO:0032968~positive regulation of transcription elongation from RNA polymerase II promoter	6	0.24077	0.0266165	ENSG00000140395, ENSG00000006712, ENSG00000129518, ENSG00000109111, ENSG00000154582, ENSG00000137815	2179	14	16792	3.30269	1	0.706963	40.037
	GO:0075733~intracellular transport of virus	13	0.521669	0.0273611	ENSG00000138750, ENSG00000030066, ENSG00000221983, ENSG00000108424, ENSG00000186432, ENSG00000082898, ENSG00000114030, ENSG00000047410, ENSG00000155561, ENSG00000150991, ENSG00000153201, ENSG00000113569, ENSG00000170315	2179	51	16792	1.96435	1	0.713633	40.9006
	GO:0006099~tricarboxylic acid cycle	9	0.361156	0.0275019	ENSG00000117118, ENSG00000101365, ENSG00000204370, ENSG00000067829, ENSG00000168291, ENSG00000150768, ENSG00000091140, ENSG00000091483, ENSG00000131828	2179	29	16792	2.39161	1	0.712165	41.0626
	GO:0043280~positive regulation of cysteine-type endopeptidase activity involved in apoptotic process	11	0.441413	0.0284632	ENSG00000215301, ENSG00000002330, ENSG00000136997, ENSG00000115317, ENSG00000084093, ENSG00000144746, ENSG00000118523, ENSG00000185825, ENSG00000100034, ENSG00000105185, ENSG00000186010	2179	40	16792	2.11923	1	0.721323	42.1573
	GO:0051591~response to cAMP	12	0.481541	0.0302815	ENSG00000127472, ENSG00000137857, ENSG00000155846, ENSG00000172482, ENSG00000164258, ENSG00000115884, ENSG00000109321, ENSG00000239672, ENSG00000108602, ENSG00000077498, ENSG00000120129, ENSG00000173039	2179	46	16792	2.01034	1	0.740299	44.1756
	GO:0006915~apoptotic process	90	3.61156	0.0310847	ENSG00000132792, ENSG00000115008, ENSG00000106305, ENSG00000148346, ENSG00000104689, ENSG00000061676, ENSG00000026103, ENSG00000151923, ENSG00000204628, ENSG00000269335, ENSG00000129675, ENSG00000109736, ENSG00000163602, ENSG00000002330, ENSG00000168002, ENSG00000131652, ENSG00000137462, ENSG00000101439, ENSG00000119977, ENSG00000141378, ENSG00000138794, ENSG00000118503, ENSG00000127863, ENSG0000…	2179	567	16792	1.22322	1	0.746421	45.0457
	GO:0046654~tetrahydrofolate biosynthetic process	4	0.160514	0.0321523	ENSG00000138363, ENSG00000228716, ENSG00000159131, ENSG00000178700	2179	6	16792	5.13752	1	0.755198	46.1824
	GO:0071035~nuclear polyadenylation-dependent rRNA catabolic process	4	0.160514	0.0321523	ENSG00000120699, ENSG00000171824, ENSG00000107371, ENSG00000123737	2179	6	16792	5.13752	1	0.755198	46.1824
	GO:0008543~fibroblast growth factor receptor signaling pathway	18	0.722311	0.0324081	ENSG00000099783, ENSG00000147669, ENSG00000144231, ENSG00000116001, ENSG00000221983, ENSG00000169813, ENSG00000169045, ENSG00000151923, ENSG00000099817, ENSG00000170315, ENSG00000156427, ENSG00000168002, ENSG00000047315, ENSG00000100142, ENSG00000068078, ENSG00000118523, ENSG00000127418, ENSG00000150991	2179	82	16792	1.69162	1	0.754911	46.4514
	GO:0030512~negative regulation of transforming growth factor beta receptor signaling pathway	15	0.601926	0.0326776	ENSG00000044574, ENSG00000101665, ENSG00000221983, ENSG00000023734, ENSG00000168675, ENSG00000128045, ENSG00000136603, ENSG00000170315, ENSG00000100219, ENSG00000108187, ENSG00000124225, ENSG00000095739, ENSG00000106819, ENSG00000204389, ENSG00000150991	2179	64	16792	1.80616	1	0.754776	46.7335
	GO:0006362~transcription elongation from RNA polymerase I promoter	9	0.361156	0.0333694	ENSG00000105849, ENSG00000111358, ENSG00000186184, ENSG00000145736, ENSG00000171453, ENSG00000147669, ENSG00000100142, ENSG00000134058, ENSG00000099817	2179	30	16792	2.31189	1	0.759098	47.451
	GO:0006367~transcription initiation from RNA polymerase II promoter	29	1.16372	0.0339631	ENSG00000111358, ENSG00000273841, ENSG00000159479, ENSG00000064995, ENSG00000204231, ENSG00000134058, ENSG00000099817, ENSG00000168002, ENSG00000136146, ENSG00000108590, ENSG00000137947, ENSG00000118523, ENSG00000140307, ENSG00000131910, ENSG00000147669, ENSG00000144231, ENSG00000164758, ENSG00000165417, ENSG00000197780, ENSG00000133997, ENSG00000197905, ENSG00000184162, ENSG00000145736, ENSG0000…	2179	152	16792	1.47028	1	0.762275	48.0596
	GO:0090263~positive regulation of canonical Wnt signaling pathway	24	0.963082	0.0342403	ENSG00000221983, ENSG00000142507, ENSG00000154611, ENSG00000143106, ENSG00000161057, ENSG00000163636, ENSG00000101843, ENSG00000100567, ENSG00000099341, ENSG00000073536, ENSG00000170315, ENSG00000115233, ENSG00000041357, ENSG00000100519, ENSG00000159377, ENSG00000185627, ENSG00000100804, ENSG00000095739, ENSG00000008018, ENSG00000129084, ENSG00000136930, ENSG00000277791, ENSG00000150991, ENSG0000…	2179	120	16792	1.54126	1	0.762168	48.3414
	GO:0016477~cell migration	32	1.28411	0.0350791	ENSG00000138448, ENSG00000115884, ENSG00000136950, ENSG00000142949, ENSG00000172725, ENSG00000170312, ENSG00000110492, ENSG00000124216, ENSG00000136205, ENSG00000162512, ENSG00000137801, ENSG00000118523, ENSG00000168615, ENSG00000051382, ENSG00000067560, ENSG00000159753, ENSG00000150093, ENSG00000164050, ENSG00000106009, ENSG00000112655, ENSG00000102890, ENSG00000114315, ENSG00000142627, ENSG0000…	2179	172	16792	1.43373	1	0.767656	49.1854
	GO:0070423~nucleotide-binding oligomerization domain containing signaling pathway	8	0.321027	0.0353882	ENSG00000221983, ENSG00000135341, ENSG00000104312, ENSG00000064012, ENSG00000269335, ENSG00000150991, ENSG00000118503, ENSG00000170315	2179	25	16792	2.46601	1	0.767824	49.4932
	GO:0016973~poly(A)+ mRNA export from nucleus	6	0.24077	0.0357631	ENSG00000269405, ENSG00000058673, ENSG00000147206, ENSG00000162231, ENSG00000126952, ENSG00000269437	2179	15	16792	3.08251	1	0.768624	49.864
	GO:0033627~cell adhesion mediated by integrin	6	0.24077	0.0357631	ENSG00000150093, ENSG00000138448, ENSG00000090339, ENSG00000168615, ENSG00000136999, ENSG00000091409	2179	15	16792	3.08251	1	0.768624	49.864
	GO:0045948~positive regulation of translational initiation	6	0.24077	0.0357631	ENSG00000215301, ENSG00000168002, ENSG00000144231, ENSG00000152332, ENSG00000152430, ENSG00000108443	2179	15	16792	3.08251	1	0.768624	49.864
	GO:0006123~mitochondrial electron transport, cytochrome c to oxygen	7	0.280899	0.0365199	ENSG00000135940, ENSG00000189043, ENSG00000111775, ENSG00000131174, ENSG00000131143, ENSG00000126267, ENSG00000115944	2179	20	16792	2.6972	1	0.773024	50.6047
	GO:0097191~extrinsic apoptotic signaling pathway	11	0.441413	0.0389318	ENSG00000102871, ENSG00000002330, ENSG00000006327, ENSG00000168040, ENSG00000126821, ENSG00000104689, ENSG00000125726, ENSG00000164342, ENSG00000064012, ENSG00000026103, ENSG00000186010	2179	42	16792	2.01831	1	0.791922	52.8971
	GO:0009411~response to UV	11	0.441413	0.0389318	ENSG00000158773, ENSG00000145736, ENSG00000259316, ENSG00000129355, ENSG00000049167, ENSG00000119048, ENSG00000166803, ENSG00000116747, ENSG00000077498, ENSG00000136273, ENSG00000011566, ENSG00000075131	2179	42	16792	2.01831	1	0.791922	52.8971
	GO:0006363~termination of RNA polymerase I transcription	9	0.361156	0.0400318	ENSG00000105849, ENSG00000111358, ENSG00000186184, ENSG00000145736, ENSG00000171453, ENSG00000147669, ENSG00000100142, ENSG00000134058, ENSG00000099817	2179	31	16792	2.23731	1	0.798504	53.9087
	GO:0016197~endosomal transport	15	0.601926	0.0413954	ENSG00000147457, ENSG00000221983, ENSG00000173548, ENSG00000073921, ENSG00000039319, ENSG00000009844, ENSG00000265190, ENSG00000159210, ENSG00000119541, ENSG00000170315, ENSG00000242802, ENSG00000254470, ENSG00000162961, ENSG00000150991, ENSG00000176108	2179	66	16792	1.75143	1	0.806863	55.1342
	GO:0005978~glycogen biosynthetic process	8	0.321027	0.0431813	ENSG00000056998, ENSG00000221983, ENSG00000162688, ENSG00000132326, ENSG00000150991, ENSG00000170315, ENSG00000117054, ENSG00000110958	2179	26	16792	2.37117	1	0.817891	56.6927
	GO:0032786~positive regulation of DNA-templated transcription, elongation	5	0.200642	0.0438568	ENSG00000128886, ENSG00000205581, ENSG00000079134, ENSG00000183684, ENSG00000213246	2179	11	16792	3.50286	1	0.820336	57.2686
	GO:0021680~cerebellar Purkinje cell layer development	5	0.200642	0.0438568	ENSG00000117411, ENSG00000044574, ENSG00000090861, ENSG00000164405, ENSG00000133026	2179	11	16792	3.50286	1	0.820336	57.2686
	GO:0097202~activation of cysteine-type endopeptidase activity	5	0.200642	0.0438568	ENSG00000030110, ENSG00000002330, ENSG00000168040, ENSG00000064012, ENSG00000198363	2179	11	16792	3.50286	1	0.820336	57.2686
	GO:0000413~protein peptidyl-prolyl isomerization	11	0.441413	0.0450478	ENSG00000174521, ENSG00000084072, ENSG00000133985, ENSG00000114857, ENSG00000171960, ENSG00000100442, ENSG00000079150, ENSG00000171497, ENSG00000166794, ENSG00000168938, ENSG00000153201	2179	43	16792	1.97138	1	0.82631	58.2666
	GO:1902626~assembly of large subunit precursor of preribosome	3	0.120385	0.0460908	ENSG00000242372, ENSG00000114391, ENSG00000137876	2179	3	16792	7.70629	1	0.831022	59.1223
	GO:0002188~translation reinitiation	3	0.120385	0.0460908	ENSG00000139726, ENSG00000107581, ENSG00000232119	2179	3	16792	7.70629	1	0.831022	59.1223
	GO:0006850~mitochondrial pyruvate transport	3	0.120385	0.0460908	ENSG00000238205, ENSG00000143158, ENSG00000060762	2179	3	16792	7.70629	1	0.831022	59.1223
	GO:0036462~TRAIL-activated apoptotic signaling pathway	3	0.120385	0.0460908	ENSG00000168040, ENSG00000104689, ENSG00000064012	2179	3	16792	7.70629	1	0.831022	59.1223
	GO:0070084~protein initiator methionine removal	3	0.120385	0.0460908	ENSG00000164024, ENSG00000111142, ENSG00000172878	2179	3	16792	7.70629	1	0.831022	59.1223
	GO:0032218~riboflavin transport	3	0.120385	0.0460908	ENSG00000185803, ENSG00000132517, ENSG00000101276	2179	3	16792	7.70629	1	0.831022	59.1223
	GO:0061684~chaperone-mediated autophagy	3	0.120385	0.0460908	ENSG00000109971, ENSG00000080824, ENSG00000005893	2179	3	16792	7.70629	1	0.831022	59.1223
	GO:1901800~positive regulation of proteasomal protein catabolic process	6	0.24077	0.0466203	ENSG00000198171, ENSG00000100519, ENSG00000102081, ENSG00000109670, ENSG00000161057, ENSG00000100219	2179	16	16792	2.88986	1	0.832196	59.5503
	GO:0060548~negative regulation of cell death	13	0.521669	0.0466261	ENSG00000135914, ENSG00000136997, ENSG00000066135, ENSG00000141458, ENSG00000184304, ENSG00000136999, ENSG00000116161, ENSG00000119541, ENSG00000170430, ENSG00000118523, ENSG00000101439, ENSG00000204388, ENSG00000204389	2179	55	16792	1.82149	1	0.829915	59.555
	GO:1902600~hydrogen ion transmembrane transport	14	0.561798	0.0466453	ENSG00000127540, ENSG00000010256, ENSG00000112695, ENSG00000173660, ENSG00000126267, ENSG00000267059, ENSG00000189043, ENSG00000184076, ENSG00000233954, ENSG00000111775, ENSG00000169021, ENSG00000131174, ENSG00000131143, ENSG00000164405, ENSG00000115944	2179	61	16792	1.76866	1	0.827727	59.5704
	GO:0048208~COPII vesicle coating	14	0.561798	0.0466453	ENSG00000114354, ENSG00000110075, ENSG00000074695, ENSG00000086598, ENSG00000138768, ENSG00000176986, ENSG00000092108, ENSG00000138802, ENSG00000100528, ENSG00000152700, ENSG00000180398, ENSG00000138069, ENSG00000109861, ENSG00000109321	2179	61	16792	1.76866	1	0.827727	59.5704
	GO:0015991~ATP hydrolysis coupled proton transport	9	0.361156	0.0475233	ENSG00000143882, ENSG00000110719, ENSG00000152234, ENSG00000113732, ENSG00000131100, ENSG00000159199, ENSG00000110955, ENSG00000128524, ENSG00000154518	2179	32	16792	2.16739	1	0.831196	60.2705
	hsa03010:Ribosome	74	2.9695	1.77306e-27	ENSG00000131469, ENSG00000266472, ENSG00000071082, ENSG00000180992, ENSG00000148303, ENSG00000172172, ENSG00000063177, ENSG00000156482, ENSG00000145592, ENSG00000125691, ENSG00000144029, ENSG00000182774, ENSG00000171858, ENSG00000171421, ENSG00000163682, ENSG00000108298, ENSG00000082515, ENSG00000037241, ENSG00000134419, ENSG00000163584, ENSG00000174748, ENSG00000122026, ENSG00000083845, ENSG0000…	994	136	6879	3.76558	5.12414e-25	5.12414e-25	2.35584e-24
	hsa00190:Oxidative phosphorylation	65	2.60835	7.07986e-21	ENSG00000115286, ENSG00000010256, ENSG00000166136, ENSG00000173660, ENSG00000136521, ENSG00000160194, ENSG00000126267, ENSG00000168653, ENSG00000023228, ENSG00000128609, ENSG00000145494, ENSG00000131174, ENSG00000127540, ENSG00000178127, ENSG00000135940, ENSG00000154723, ENSG00000117118, ENSG00000112695, ENSG00000204370, ENSG00000165264, ENSG00000099624, ENSG00000139180, ENSG00000184076, ENSG0000…	994	133	6879	3.38221	2.04608e-18	1.02304e-18	9.40693e-18
	hsa05016:Huntington's disease	75	3.00963	4.09601e-17	ENSG00000115286, ENSG00000010256, ENSG00000166136, ENSG00000173660, ENSG00000108064, ENSG00000136521, ENSG00000101333, ENSG00000099817, ENSG00000160194, ENSG00000126267, ENSG00000168653, ENSG00000168002, ENSG00000023228, ENSG00000128609, ENSG00000145494, ENSG00000131174, ENSG00000127540, ENSG00000178127, ENSG00000135940, ENSG00000154723, ENSG00000117118, ENSG00000112695, ENSG00000147669, ENSG0000…	994	192	6879	2.70333	1.18375e-14	3.94583e-15	5.44232e-14
	hsa05012:Parkinson's disease	62	2.48796	6.0502e-17	ENSG00000115286, ENSG00000010256, ENSG00000166136, ENSG00000173660, ENSG00000136521, ENSG00000160194, ENSG00000126267, ENSG00000168653, ENSG00000023228, ENSG00000128609, ENSG00000145494, ENSG00000131174, ENSG00000127540, ENSG00000178127, ENSG00000135940, ENSG00000154723, ENSG00000117118, ENSG00000112695, ENSG00000115317, ENSG00000204370, ENSG00000165264, ENSG00000099624, ENSG00000139180, ENSG0000…	994	142	6879	3.02164	3.20854e-14	7.99361e-15	1.44329e-13
	hsa05010:Alzheimer's disease	66	2.64848	3.7214e-15	ENSG00000115286, ENSG00000010256, ENSG00000166136, ENSG00000173660, ENSG00000136521, ENSG00000026103, ENSG00000101333, ENSG00000160194, ENSG00000126267, ENSG00000168653, ENSG00000002330, ENSG00000023228, ENSG00000128609, ENSG00000145494, ENSG00000131174, ENSG00000127540, ENSG00000178127, ENSG00000135940, ENSG00000154723, ENSG00000117118, ENSG00000112695, ENSG00000204370, ENSG00000165264, ENSG0000…	994	168	6879	2.71878	1.09091e-12	2.18159e-13	5.01821e-12
	hsa04932:Non-alcoholic fatty liver disease (NAFLD)	56	2.24719	9.20895e-12	ENSG00000115286, ENSG00000115008, ENSG00000010256, ENSG00000166136, ENSG00000162409, ENSG00000173660, ENSG00000136521, ENSG00000026103, ENSG00000160194, ENSG00000126267, ENSG00000168653, ENSG00000173039, ENSG00000023228, ENSG00000128609, ENSG00000134001, ENSG00000051382, ENSG00000145494, ENSG00000131174, ENSG00000127540, ENSG00000178127, ENSG00000117118, ENSG00000135940, ENSG00000204370, ENSG0000…	994	151	6879	2.56655	2.66139e-09	4.43565e-10	1.22358e-08
	hsa03040:Spliceosome	51	2.04655	2.17342e-11	ENSG00000109971, ENSG00000132792, ENSG00000084072, ENSG00000161547, ENSG00000170860, ENSG00000106355, ENSG00000125743, ENSG00000183684, ENSG00000136527, ENSG00000077312, ENSG00000144028, ENSG00000275895, ENSG00000102103, ENSG00000265241, ENSG00000141543, ENSG00000165119, ENSG00000124562, ENSG00000115875, ENSG00000164609, ENSG00000163714, ENSG00000099783, ENSG00000139343, ENSG00000147274, ENSG0000…	994	133	6879	2.65373	6.28118e-09	8.97311e-10	2.88779e-08
	hsa01100:Metabolic pathways	247	9.91172	8.31728e-10	ENSG00000115286, ENSG00000165475, ENSG00000160688, ENSG00000101333, ENSG00000167701, ENSG00000000419, ENSG00000120437, ENSG00000160194, ENSG00000154027, ENSG00000023228, ENSG00000177628, ENSG00000128309, ENSG00000035687, ENSG00000165704, ENSG00000178127, ENSG00000168710, ENSG00000117118, ENSG00000204370, ENSG00000187733, ENSG00000126088, ENSG00000148090, ENSG00000099624, ENSG00000175283, ENSG0000…	994	1219	6879	1.40227	2.40369e-07	3.00462e-08	1.10511e-06
	hsa03013:RNA transport	56	2.24719	2.6392e-09	ENSG00000175390, ENSG00000184110, ENSG00000107581, ENSG00000116030, ENSG00000105171, ENSG00000183684, ENSG00000147677, ENSG00000178718, ENSG00000132661, ENSG00000104408, ENSG00000151247, ENSG00000138750, ENSG00000131652, ENSG00000148688, ENSG00000161960, ENSG00000082516, ENSG00000141642, ENSG00000265241, ENSG00000156508, ENSG00000134001, ENSG00000141543, ENSG00000205609, ENSG00000269405, ENSG0000…	994	172	6879	2.25319	7.62729e-07	8.47477e-08	3.50667e-06
	hsa03015:mRNA surveillance pathway	31	1.24398	5.66182e-06	ENSG00000160075, ENSG00000126952, ENSG00000183684, ENSG00000160917, ENSG00000165934, ENSG00000132661, ENSG00000090621, ENSG00000162231, ENSG00000100941, ENSG00000265241, ENSG00000141543, ENSG00000269405, ENSG00000150459, ENSG00000174740, ENSG00000101811, ENSG00000113575, ENSG00000074211, ENSG00000133226, ENSG00000149532, ENSG00000101654, ENSG00000090060, ENSG00000136709, ENSG00000213639, ENSG0000…	994	91	6879	2.35754	0.00163493	0.000163614	0.00752253
	hsa03008:Ribosome biogenesis in eukaryotes	30	1.20385	6.32371e-06	ENSG00000183751, ENSG00000242372, ENSG00000055044, ENSG00000165733, ENSG00000126952, ENSG00000105171, ENSG00000105202, ENSG00000005189, ENSG00000164338, ENSG00000178718, ENSG00000132661, ENSG00000148688, ENSG00000162231, ENSG00000124383, ENSG00000126749, ENSG00000269405, ENSG00000169251, ENSG00000120158, ENSG00000241945, ENSG00000119616, ENSG00000070814, ENSG00000134697, ENSG00000147206, ENSG0000…	994	87	6879	2.38639	0.00182589	0.000166128	0.00840191
	hsa03050:Proteasome	18	0.722311	6.51317e-05	ENSG00000142507, ENSG00000154611, ENSG00000161057, ENSG00000143106, ENSG00000163636, ENSG00000100567, ENSG00000099341, ENSG00000115233, ENSG00000041357, ENSG00000100519, ENSG00000159377, ENSG00000185627, ENSG00000100804, ENSG00000008018, ENSG00000132963, ENSG00000129084, ENSG00000136930, ENSG00000277791	994	44	6879	2.83112	0.0186476	0.00156741	0.086505
	hsa01130:Biosynthesis of antibiotics	51	2.04655	0.000211711	ENSG00000115758, ENSG00000116748, ENSG00000120437, ENSG00000101365, ENSG00000154027, ENSG00000198650, ENSG00000150768, ENSG00000243989, ENSG00000248098, ENSG00000130313, ENSG00000117118, ENSG00000204370, ENSG00000067829, ENSG00000147383, ENSG00000131473, ENSG00000091140, ENSG00000130988, ENSG00000111275, ENSG00000159131, ENSG00000109929, ENSG00000112981, ENSG00000072210, ENSG00000229937, ENSG0000…	994	212	6879	1.66484	0.0593563	0.00469593	0.280932
	hsa03060:Protein export	11	0.441413	0.000716262	ENSG00000100883, ENSG00000114902, ENSG00000044574, ENSG00000025796, ENSG00000166562, ENSG00000106803, ENSG00000129128, ENSG00000140319, ENSG00000132432, ENSG00000118363, ENSG00000144867	994	23	6879	3.30982	0.18704	0.0146821	0.947512
	hsa03018:RNA degradation	22	0.882825	0.00231628	ENSG00000204392, ENSG00000140395, ENSG00000174740, ENSG00000170860, ENSG00000106355, ENSG00000144381, ENSG00000154640, ENSG00000135698, ENSG00000141959, ENSG00000077348, ENSG00000120699, ENSG00000144580, ENSG00000110367, ENSG00000204351, ENSG00000090621, ENSG00000223496, ENSG00000164167, ENSG00000133639, ENSG00000171824, ENSG00000107371, ENSG00000113013, ENSG00000123737	994	77	6879	1.97729	0.488385	0.0436954	3.0342
	hsa01200:Carbon metabolism	29	1.16372	0.0023398	ENSG00000229937, ENSG00000168291, ENSG00000172482, ENSG00000167701, ENSG00000120437, ENSG00000117054, ENSG00000101365, ENSG00000150768, ENSG00000091483, ENSG00000122971, ENSG00000131828, ENSG00000139684, ENSG00000117118, ENSG00000130313, ENSG00000204370, ENSG00000067829, ENSG00000092621, ENSG00000159399, ENSG00000135094, ENSG00000127884, ENSG00000141959, ENSG00000177156, ENSG00000147224, ENSG0000…	994	113	6879	1.77606	0.491859	0.0414296	3.06457
	hsa00020:Citrate cycle (TCA cycle)	11	0.441413	0.00725147	ENSG00000117118, ENSG00000101365, ENSG00000204370, ENSG00000067829, ENSG00000173599, ENSG00000168291, ENSG00000150768, ENSG00000091140, ENSG00000091483, ENSG00000131473, ENSG00000131828	994	30	6879	2.53753	0.877948	0.116376	9.21721
	hsa00280:Valine, leucine and isoleucine degradation	14	0.561798	0.0132688	ENSG00000072210, ENSG00000176715, ENSG00000083720, ENSG00000138356, ENSG00000124370, ENSG00000091140, ENSG00000120437, ENSG00000122971, ENSG00000111275, ENSG00000196177, ENSG00000148090, ENSG00000117054, ENSG00000127884, ENSG00000248098	994	47	6879	2.06143	0.978939	0.193026	16.2623
	hsa00620:Pyruvate metabolism	12	0.481541	0.0228013	ENSG00000072210, ENSG00000172497, ENSG00000124767, ENSG00000173599, ENSG00000168291, ENSG00000150768, ENSG00000091140, ENSG00000091483, ENSG00000120437, ENSG00000111275, ENSG00000131828, ENSG00000137106	994	40	6879	2.07616	0.998726	0.2959	26.3956
	hsa03020:RNA polymerase	10	0.401284	0.0328933	ENSG00000105849, ENSG00000168002, ENSG00000186184, ENSG00000132664, ENSG00000171453, ENSG00000147669, ENSG00000047315, ENSG00000144231, ENSG00000100142, ENSG00000099817	994	32	6879	2.16266	0.999937	0.383256	35.8791
	hsa05134:Legionellosis	14	0.561798	0.0401705	ENSG00000109971, ENSG00000079332, ENSG00000144381, ENSG00000173039, ENSG00000165280, ENSG00000137462, ENSG00000152700, ENSG00000112339, ENSG00000138069, ENSG00000064012, ENSG00000204388, ENSG00000156508, ENSG00000204389, ENSG00000254772	994	54	6879	1.79421	0.999993	0.431203	42.0017
	hsa00510:N-Glycan biosynthesis	13	0.521669	0.0422273	ENSG00000129562, ENSG00000175283, ENSG00000118705, ENSG00000175548, ENSG00000139133, ENSG00000089597, ENSG00000117411, ENSG00000134910, ENSG00000167130, ENSG00000128268, ENSG00000000419, ENSG00000086848, ENSG00000182858	994	49	6879	1.83606	0.999996	0.432643	43.6315
	hsa00230:Purine metabolism	35	1.40449	0.0431631	ENSG00000100938, ENSG00000186184, ENSG00000229937, ENSG00000175482, ENSG00000116748, ENSG00000138363, ENSG00000239672, ENSG00000099817, ENSG00000172113, ENSG00000156110, ENSG00000198931, ENSG00000168002, ENSG00000132664, ENSG00000154027, ENSG00000035687, ENSG00000105849, ENSG00000165704, ENSG00000165609, ENSG00000147669, ENSG00000184508, ENSG00000144231, ENSG00000125458, ENSG00000177084, ENSG0000…	994	176	6879	1.37624	0.999997	0.425587	44.3589
	hsa03010:Ribosome	74	2.9695	1.77306e-27	ENSG00000131469, ENSG00000266472, ENSG00000071082, ENSG00000180992, ENSG00000148303, ENSG00000172172, ENSG00000063177, ENSG00000156482, ENSG00000145592, ENSG00000125691, ENSG00000144029, ENSG00000182774, ENSG00000171858, ENSG00000171421, ENSG00000163682, ENSG00000108298, ENSG00000082515, ENSG00000037241, ENSG00000134419, ENSG00000163584, ENSG00000174748, ENSG00000122026, ENSG00000083845, ENSG0000…	994	136	6879	3.76558	5.12414e-25	5.12414e-25	2.35584e-24
	hsa00190:Oxidative phosphorylation	65	2.60835	7.07986e-21	ENSG00000115286, ENSG00000010256, ENSG00000166136, ENSG00000173660, ENSG00000136521, ENSG00000160194, ENSG00000126267, ENSG00000168653, ENSG00000023228, ENSG00000128609, ENSG00000145494, ENSG00000131174, ENSG00000127540, ENSG00000178127, ENSG00000135940, ENSG00000154723, ENSG00000117118, ENSG00000112695, ENSG00000204370, ENSG00000165264, ENSG00000099624, ENSG00000139180, ENSG00000184076, ENSG0000…	994	133	6879	3.38221	2.04608e-18	1.02304e-18	9.40693e-18
	hsa05016:Huntington's disease	75	3.00963	4.09601e-17	ENSG00000115286, ENSG00000010256, ENSG00000166136, ENSG00000173660, ENSG00000108064, ENSG00000136521, ENSG00000101333, ENSG00000099817, ENSG00000160194, ENSG00000126267, ENSG00000168653, ENSG00000168002, ENSG00000023228, ENSG00000128609, ENSG00000145494, ENSG00000131174, ENSG00000127540, ENSG00000178127, ENSG00000135940, ENSG00000154723, ENSG00000117118, ENSG00000112695, ENSG00000147669, ENSG0000…	994	192	6879	2.70333	1.18375e-14	3.94583e-15	5.44232e-14
	hsa05012:Parkinson's disease	62	2.48796	6.0502e-17	ENSG00000115286, ENSG00000010256, ENSG00000166136, ENSG00000173660, ENSG00000136521, ENSG00000160194, ENSG00000126267, ENSG00000168653, ENSG00000023228, ENSG00000128609, ENSG00000145494, ENSG00000131174, ENSG00000127540, ENSG00000178127, ENSG00000135940, ENSG00000154723, ENSG00000117118, ENSG00000112695, ENSG00000115317, ENSG00000204370, ENSG00000165264, ENSG00000099624, ENSG00000139180, ENSG0000…	994	142	6879	3.02164	3.20854e-14	7.99361e-15	1.44329e-13
	hsa05010:Alzheimer's disease	66	2.64848	3.7214e-15	ENSG00000115286, ENSG00000010256, ENSG00000166136, ENSG00000173660, ENSG00000136521, ENSG00000026103, ENSG00000101333, ENSG00000160194, ENSG00000126267, ENSG00000168653, ENSG00000002330, ENSG00000023228, ENSG00000128609, ENSG00000145494, ENSG00000131174, ENSG00000127540, ENSG00000178127, ENSG00000135940, ENSG00000154723, ENSG00000117118, ENSG00000112695, ENSG00000204370, ENSG00000165264, ENSG0000…	994	168	6879	2.71878	1.09091e-12	2.18159e-13	5.01821e-12
	hsa04932:Non-alcoholic fatty liver disease (NAFLD)	56	2.24719	9.20895e-12	ENSG00000115286, ENSG00000115008, ENSG00000010256, ENSG00000166136, ENSG00000162409, ENSG00000173660, ENSG00000136521, ENSG00000026103, ENSG00000160194, ENSG00000126267, ENSG00000168653, ENSG00000173039, ENSG00000023228, ENSG00000128609, ENSG00000134001, ENSG00000051382, ENSG00000145494, ENSG00000131174, ENSG00000127540, ENSG00000178127, ENSG00000117118, ENSG00000135940, ENSG00000204370, ENSG0000…	994	151	6879	2.56655	2.66139e-09	4.43565e-10	1.22358e-08
	hsa03040:Spliceosome	51	2.04655	2.17342e-11	ENSG00000109971, ENSG00000132792, ENSG00000084072, ENSG00000161547, ENSG00000170860, ENSG00000106355, ENSG00000125743, ENSG00000183684, ENSG00000136527, ENSG00000077312, ENSG00000144028, ENSG00000275895, ENSG00000102103, ENSG00000265241, ENSG00000141543, ENSG00000165119, ENSG00000124562, ENSG00000115875, ENSG00000164609, ENSG00000163714, ENSG00000099783, ENSG00000139343, ENSG00000147274, ENSG0000…	994	133	6879	2.65373	6.28118e-09	8.97311e-10	2.88779e-08
	hsa01100:Metabolic pathways	247	9.91172	8.31728e-10	ENSG00000115286, ENSG00000165475, ENSG00000160688, ENSG00000101333, ENSG00000167701, ENSG00000000419, ENSG00000120437, ENSG00000160194, ENSG00000154027, ENSG00000023228, ENSG00000177628, ENSG00000128309, ENSG00000035687, ENSG00000165704, ENSG00000178127, ENSG00000168710, ENSG00000117118, ENSG00000204370, ENSG00000187733, ENSG00000126088, ENSG00000148090, ENSG00000099624, ENSG00000175283, ENSG0000…	994	1219	6879	1.40227	2.40369e-07	3.00462e-08	1.10511e-06
	hsa03013:RNA transport	56	2.24719	2.6392e-09	ENSG00000175390, ENSG00000184110, ENSG00000107581, ENSG00000116030, ENSG00000105171, ENSG00000183684, ENSG00000147677, ENSG00000178718, ENSG00000132661, ENSG00000104408, ENSG00000151247, ENSG00000138750, ENSG00000131652, ENSG00000148688, ENSG00000161960, ENSG00000082516, ENSG00000141642, ENSG00000265241, ENSG00000156508, ENSG00000134001, ENSG00000141543, ENSG00000205609, ENSG00000269405, ENSG0000…	994	172	6879	2.25319	7.62729e-07	8.47477e-08	3.50667e-06
	hsa03015:mRNA surveillance pathway	31	1.24398	5.66182e-06	ENSG00000160075, ENSG00000126952, ENSG00000183684, ENSG00000160917, ENSG00000165934, ENSG00000132661, ENSG00000090621, ENSG00000162231, ENSG00000100941, ENSG00000265241, ENSG00000141543, ENSG00000269405, ENSG00000150459, ENSG00000174740, ENSG00000101811, ENSG00000113575, ENSG00000074211, ENSG00000133226, ENSG00000149532, ENSG00000101654, ENSG00000090060, ENSG00000136709, ENSG00000213639, ENSG0000…	994	91	6879	2.35754	0.00163493	0.000163614	0.00752253
	hsa03008:Ribosome biogenesis in eukaryotes	30	1.20385	6.32371e-06	ENSG00000183751, ENSG00000242372, ENSG00000055044, ENSG00000165733, ENSG00000126952, ENSG00000105171, ENSG00000105202, ENSG00000005189, ENSG00000164338, ENSG00000178718, ENSG00000132661, ENSG00000148688, ENSG00000162231, ENSG00000124383, ENSG00000126749, ENSG00000269405, ENSG00000169251, ENSG00000120158, ENSG00000241945, ENSG00000119616, ENSG00000070814, ENSG00000134697, ENSG00000147206, ENSG0000…	994	87	6879	2.38639	0.00182589	0.000166128	0.00840191
	hsa03050:Proteasome	18	0.722311	6.51317e-05	ENSG00000142507, ENSG00000154611, ENSG00000161057, ENSG00000143106, ENSG00000163636, ENSG00000100567, ENSG00000099341, ENSG00000115233, ENSG00000041357, ENSG00000100519, ENSG00000159377, ENSG00000185627, ENSG00000100804, ENSG00000008018, ENSG00000132963, ENSG00000129084, ENSG00000136930, ENSG00000277791	994	44	6879	2.83112	0.0186476	0.00156741	0.086505
	hsa01130:Biosynthesis of antibiotics	51	2.04655	0.000211711	ENSG00000115758, ENSG00000116748, ENSG00000120437, ENSG00000101365, ENSG00000154027, ENSG00000198650, ENSG00000150768, ENSG00000243989, ENSG00000248098, ENSG00000130313, ENSG00000117118, ENSG00000204370, ENSG00000067829, ENSG00000147383, ENSG00000131473, ENSG00000091140, ENSG00000130988, ENSG00000111275, ENSG00000159131, ENSG00000109929, ENSG00000112981, ENSG00000072210, ENSG00000229937, ENSG0000…	994	212	6879	1.66484	0.0593563	0.00469593	0.280932
	hsa03060:Protein export	11	0.441413	0.000716262	ENSG00000100883, ENSG00000114902, ENSG00000044574, ENSG00000025796, ENSG00000166562, ENSG00000106803, ENSG00000129128, ENSG00000140319, ENSG00000132432, ENSG00000118363, ENSG00000144867	994	23	6879	3.30982	0.18704	0.0146821	0.947512
	hsa03018:RNA degradation	22	0.882825	0.00231628	ENSG00000204392, ENSG00000140395, ENSG00000174740, ENSG00000170860, ENSG00000106355, ENSG00000144381, ENSG00000154640, ENSG00000135698, ENSG00000141959, ENSG00000077348, ENSG00000120699, ENSG00000144580, ENSG00000110367, ENSG00000204351, ENSG00000090621, ENSG00000223496, ENSG00000164167, ENSG00000133639, ENSG00000171824, ENSG00000107371, ENSG00000113013, ENSG00000123737	994	77	6879	1.97729	0.488385	0.0436954	3.0342
	hsa01200:Carbon metabolism	29	1.16372	0.0023398	ENSG00000229937, ENSG00000168291, ENSG00000172482, ENSG00000167701, ENSG00000120437, ENSG00000117054, ENSG00000101365, ENSG00000150768, ENSG00000091483, ENSG00000122971, ENSG00000131828, ENSG00000139684, ENSG00000117118, ENSG00000130313, ENSG00000204370, ENSG00000067829, ENSG00000092621, ENSG00000159399, ENSG00000135094, ENSG00000127884, ENSG00000141959, ENSG00000177156, ENSG00000147224, ENSG0000…	994	113	6879	1.77606	0.491859	0.0414296	3.06457
	hsa00020:Citrate cycle (TCA cycle)	11	0.441413	0.00725147	ENSG00000117118, ENSG00000101365, ENSG00000204370, ENSG00000067829, ENSG00000173599, ENSG00000168291, ENSG00000150768, ENSG00000091140, ENSG00000091483, ENSG00000131473, ENSG00000131828	994	30	6879	2.53753	0.877948	0.116376	9.21721
	hsa00280:Valine, leucine and isoleucine degradation	14	0.561798	0.0132688	ENSG00000072210, ENSG00000176715, ENSG00000083720, ENSG00000138356, ENSG00000124370, ENSG00000091140, ENSG00000120437, ENSG00000122971, ENSG00000111275, ENSG00000196177, ENSG00000148090, ENSG00000117054, ENSG00000127884, ENSG00000248098	994	47	6879	2.06143	0.978939	0.193026	16.2623
	hsa00620:Pyruvate metabolism	12	0.481541	0.0228013	ENSG00000072210, ENSG00000172497, ENSG00000124767, ENSG00000173599, ENSG00000168291, ENSG00000150768, ENSG00000091140, ENSG00000091483, ENSG00000120437, ENSG00000111275, ENSG00000131828, ENSG00000137106	994	40	6879	2.07616	0.998726	0.2959	26.3956
	hsa03020:RNA polymerase	10	0.401284	0.0328933	ENSG00000105849, ENSG00000168002, ENSG00000186184, ENSG00000132664, ENSG00000171453, ENSG00000147669, ENSG00000047315, ENSG00000144231, ENSG00000100142, ENSG00000099817	994	32	6879	2.16266	0.999937	0.383256	35.8791
	hsa05134:Legionellosis	14	0.561798	0.0401705	ENSG00000109971, ENSG00000079332, ENSG00000144381, ENSG00000173039, ENSG00000165280, ENSG00000137462, ENSG00000152700, ENSG00000112339, ENSG00000138069, ENSG00000064012, ENSG00000204388, ENSG00000156508, ENSG00000204389, ENSG00000254772	994	54	6879	1.79421	0.999993	0.431203	42.0017
	hsa00510:N-Glycan biosynthesis	13	0.521669	0.0422273	ENSG00000129562, ENSG00000175283, ENSG00000118705, ENSG00000175548, ENSG00000139133, ENSG00000089597, ENSG00000117411, ENSG00000134910, ENSG00000167130, ENSG00000128268, ENSG00000000419, ENSG00000086848, ENSG00000182858	994	49	6879	1.83606	0.999996	0.432643	43.6315
	hsa00230:Purine metabolism	35	1.40449	0.0431631	ENSG00000100938, ENSG00000186184, ENSG00000229937, ENSG00000175482, ENSG00000116748, ENSG00000138363, ENSG00000239672, ENSG00000099817, ENSG00000172113, ENSG00000156110, ENSG00000198931, ENSG00000168002, ENSG00000132664, ENSG00000154027, ENSG00000035687, ENSG00000105849, ENSG00000165704, ENSG00000165609, ENSG00000147669, ENSG00000184508, ENSG00000144231, ENSG00000125458, ENSG00000177084, ENSG0000…	994	176	6879	1.37624	0.999997	0.425587	44.3589
IVF_B vs PA_B	GO:0045596~negative regulation of cell differentiation	21	5.72207	1.24978e-21	ENSG00000116726, ENSG00000204479, ENSG00000204478, ENSG00000116721, ENSG00000232423, ENSG00000204510, ENSG00000204501, ENSG00000270601, ENSG00000182330, ENSG00000243073, ENSG00000204505, ENSG00000239810, ENSG00000187545, ENSG00000274764, ENSG00000204480, ENSG00000204481, ENSG00000120952, ENSG00000279804, ENSG00000229571, ENSG00000184058, ENSG00000280267	325	51	16792	21.2749	1.88966e-18	1.88966e-18	2.07855e-18
	GO:0045892~negative regulation of transcription, DNA-templated	36	9.80926	4.22072e-11	ENSG00000116726, ENSG00000204479, ENSG00000204478, ENSG00000183779, ENSG00000116721, ENSG00000232423, ENSG00000100034, ENSG00000204501, ENSG00000270601, ENSG00000243073, ENSG00000069011, ENSG00000182330, ENSG00000126603, ENSG00000204505, ENSG00000239810, ENSG00000215612, ENSG00000187545, ENSG00000160877, ENSG00000274764, ENSG00000120952, ENSG00000229571, ENSG00000125845, ENSG00000204510, ENSG0000…	325	499	16792	3.72753	6.38173e-08	3.19087e-08	7.01964e-08
	GO:0008284~positive regulation of cell proliferation	32	8.71935	2.11916e-09	ENSG00000128340, ENSG00000116726, ENSG00000204479, ENSG00000204478, ENSG00000183779, ENSG00000197461, ENSG00000116721, ENSG00000232423, ENSG00000204501, ENSG00000270601, ENSG00000243073, ENSG00000182330, ENSG00000204505, ENSG00000137440, ENSG00000239810, ENSG00000181163, ENSG00000187545, ENSG00000160877, ENSG00000274764, ENSG00000120952, ENSG00000014216, ENSG00000172819, ENSG00000229571, ENSG0000…	325	466	16792	3.548	3.20416e-06	1.06806e-06	3.52445e-06
	GO:0043066~negative regulation of apoptotic process	27	7.35695	8.56138e-07	ENSG00000116726, ENSG00000204479, ENSG00000204478, ENSG00000232423, ENSG00000116721, ENSG00000204501, ENSG00000270601, ENSG00000182330, ENSG00000243073, ENSG00000204505, ENSG00000239810, ENSG00000181163, ENSG00000187545, ENSG00000274764, ENSG00000120952, ENSG00000172819, ENSG00000229571, ENSG00000213722, ENSG00000136634, ENSG00000204510, ENSG00000197632, ENSG00000184557, ENSG00000204480, ENSG0000…	325	455	16792	3.06599	0.00129364	0.000323568	0.00142387
	GO:0051726~regulation of cell cycle	8	2.17984	0.0102941	ENSG00000259316, ENSG00000120539, ENSG00000085276, ENSG00000183779, ENSG00000166803, ENSG00000166483, ENSG00000183814, ENSG00000080839, ENSG00000185340	325	124	16792	3.3334	1	0.956241	15.8098
	GO:0045893~positive regulation of transcription, DNA-templated	19	5.17711	0.0113111	ENSG00000007372, ENSG00000116833, ENSG00000136634, ENSG00000115596, ENSG00000123975, ENSG00000152495, ENSG00000120837, ENSG00000134058, ENSG00000126603, ENSG00000140836, ENSG00000181163, ENSG00000085276, ENSG00000102038, ENSG00000184058, ENSG00000124422, ENSG00000174738, ENSG00000125845, ENSG00000137273, ENSG00000034152	325	515	16792	1.90619	1	0.94311	17.2371
	GO:0060670~branching involved in labyrinthine layer morphogenesis	3	0.817439	0.0122163	ENSG00000184557, ENSG00000136634, ENSG00000137270	325	9	16792	17.2226	1	0.929699	18.4884
	GO:0035456~response to interferon-beta	3	0.817439	0.0122163	ENSG00000142089, ENSG00000185201, ENSG00000185885	325	9	16792	17.2226	1	0.929699	18.4884
	GO:0035455~response to interferon-alpha	3	0.817439	0.0150773	ENSG00000142089, ENSG00000185201, ENSG00000185885	325	10	16792	15.5003	1	0.943375	22.3272
	GO:0021983~pituitary gland development	4	1.08992	0.0163191	ENSG00000007372, ENSG00000183691, ENSG00000179348, ENSG00000069011	325	28	16792	7.3811	1	0.936975	23.94
	GO:0000187~activation of MAPK activity	7	1.90736	0.0175293	ENSG00000109339, ENSG00000172680, ENSG00000139318, ENSG00000173327, ENSG00000269335, ENSG00000125845, ENSG00000034152	325	107	16792	3.38013	1	0.93102	25.4815
	GO:0002523~leukocyte migration involved in inflammatory response	3	0.817439	0.0181952	ENSG00000163736, ENSG00000166086, ENSG00000151651	325	11	16792	14.0912	1	0.919865	26.317
	GO:0006367~transcription initiation from RNA polymerase II promoter	8	2.17984	0.0282018	ENSG00000116833, ENSG00000102387, ENSG00000074181, ENSG00000172819, ENSG00000134058, ENSG00000018408, ENSG00000174738, ENSG00000103495	325	152	16792	2.71935	1	0.972799	37.8597
	GO:0009607~response to biotic stimulus	3	0.817439	0.0289827	ENSG00000142089, ENSG00000185201, ENSG00000185885	325	14	16792	11.0716	1	0.967311	38.685
	GO:0006865~amino acid transport	4	1.08992	0.0295495	ENSG00000167703, ENSG00000151012, ENSG00000105281, ENSG00000139514	325	35	16792	5.90488	1	0.960815	39.2775
	GO:0001568~blood vessel development	4	1.08992	0.0365233	ENSG00000007372, ENSG00000198909, ENSG00000184058, ENSG00000064195	325	38	16792	5.4387	1	0.976493	46.1411
	GO:0060302~negative regulation of cytokine activity	2	0.544959	0.0382186	ENSG00000183691, ENSG00000136634	325	2	16792	51.6677	1	0.97484	47.6958
	GO:0048663~neuron fate commitment	3	0.817439	0.0417083	ENSG00000007372, ENSG00000273604, ENSG00000074181	325	17	16792	9.11783	1	0.977385	50.7641
	GO:0046597~negative regulation of viral entry into host cell	3	0.817439	0.0463363	ENSG00000142089, ENSG00000185201, ENSG00000185885	325	18	16792	8.61128	1	0.981413	54.573
	hsa04010:MAPK signaling pathway	11	2.99728	0.00541705	ENSG00000109339, ENSG00000128340, ENSG00000198909, ENSG00000085276, ENSG00000139318, ENSG00000197461, ENSG00000166484, ENSG00000225950, ENSG00000173327, ENSG00000269335, ENSG00000034152	107	253	6879	2.79521	0.643719	0.643719	6.52812
	hsa05200:Pathways in cancer	13	3.54223	0.0172752	ENSG00000109339, ENSG00000128340, ENSG00000088256, ENSG00000197461, ENSG00000184574, ENSG00000076604, ENSG00000123975, ENSG00000115596, ENSG00000269335, ENSG00000141506, ENSG00000085276, ENSG00000141736, ENSG00000125845	107	393	6879	2.12663	0.963519	0.809001	19.4735
	hsa05212:Pancreatic cancer	5	1.3624	0.0175739	ENSG00000109339, ENSG00000128340, ENSG00000269335, ENSG00000141736, ENSG00000141506	107	65	6879	4.94536	0.965567	0.674668	19.7771
	hsa04020:Calcium signaling pathway	8	2.17984	0.0201925	ENSG00000169100, ENSG00000088256, ENSG00000065361, ENSG00000065534, ENSG00000086544, ENSG00000152495, ENSG00000187091, ENSG00000141736	107	179	6879	2.87328	0.979263	0.620522	22.3946
	hsa05146:Amoebiasis	6	1.63488	0.0234769	ENSG00000088256, ENSG00000118520, ENSG00000136634, ENSG00000276600, ENSG00000197632, ENSG00000141506	107	106	6879	3.63904	0.989043	0.594551	25.5666
	hsa04722:Neurotrophin signaling pathway	6	1.63488	0.0373589	ENSG00000109339, ENSG00000198909, ENSG00000166484, ENSG00000225950, ENSG00000152495, ENSG00000141506	107	120	6879	3.21449	0.999279	0.700517	37.7005
	hsa04510:Focal adhesion	8	2.17984	0.0392735	ENSG00000109339, ENSG00000128340, ENSG00000125753, ENSG00000065534, ENSG00000197461, ENSG00000112576, ENSG00000141736, ENSG00000141506	107	206	6879	2.49669	0.999506	0.662939	39.2231
	hsa05166:HTLV-I infection	9	2.45232	0.0416757	ENSG00000169100, ENSG00000198909, ENSG00000197461, ENSG00000115596, ENSG00000112576, ENSG00000120837, ENSG00000269335, ENSG00000123080, ENSG00000141506	107	254	6879	2.27798	0.999693	0.63615	41.085
	hsa04012:ErbB signaling pathway	5	1.3624	0.0447993	ENSG00000109339, ENSG00000071051, ENSG00000065361, ENSG00000141736, ENSG00000141506	107	87	6879	3.69481	0.999835	0.620007	43.4277
