# Supplementary material for: Transcriptome Analysis of In Vitro Fertilization and Parthenogenesis Activation during Early Embryonic Development in Pigs
Source: Genes (Basel). 2021 Sep 22;12(10):1461. doi: 10.3390/genes12101461 (PMC8535918; doi:10.3390/genes12101461)
Supplement: Supplementary file 1 [file genes-12-01461-s001.zip › Supplementary Table S5 6 7.xlsx]

## Sheet: Table S5 
Table S3 Information of putative lincRNAs (known) in this study
1	StringTie	exon	738583	738729	1000	+	.	gene_id "MSTRG.24"; transcript_id "MSTRG.24.2"; exon_number "1";
1	StringTie	exon	757169	757239	1000	+	.	gene_id "MSTRG.24"; transcript_id "MSTRG.24.2"; exon_number "2";
1	StringTie	exon	759401	760953	1000	+	.	gene_id "MSTRG.24"; transcript_id "MSTRG.24.2"; exon_number "3";
1	StringTie	exon	1909789	1909935	1000	+	.	gene_id "MSTRG.74"; transcript_id "MSTRG.74.1"; exon_number "1";
1	StringTie	exon	1911442	1911816	1000	+	.	gene_id "MSTRG.74"; transcript_id "MSTRG.74.1"; exon_number "2";
1	StringTie	exon	1912023	1913174	1000	+	.	gene_id "MSTRG.74"; transcript_id "MSTRG.74.1"; exon_number "3";
1	StringTie	exon	1911677	1911939	1000	+	.	gene_id "MSTRG.74"; transcript_id "MSTRG.74.4"; exon_number "1";
1	StringTie	exon	1912023	1912722	1000	+	.	gene_id "MSTRG.74"; transcript_id "MSTRG.74.4"; exon_number "2";
1	StringTie	exon	2814582	2815294	1000	-	.	gene_id "MSTRG.119"; transcript_id "MSTRG.119.1"; exon_number "1";
1	StringTie	exon	2816184	2816395	1000	-	.	gene_id "MSTRG.119"; transcript_id "MSTRG.119.1"; exon_number "2";
1	StringTie	exon	2816567	2816834	1000	-	.	gene_id "MSTRG.119"; transcript_id "MSTRG.119.1"; exon_number "3";
1	StringTie	exon	3590508	3591158	1000	+	.	gene_id "MSTRG.140"; transcript_id "MSTRG.140.1"; exon_number "1";
1	StringTie	exon	3605128	3605349	1000	+	.	gene_id "MSTRG.140"; transcript_id "MSTRG.140.1"; exon_number "2";
1	StringTie	exon	3607735	3609533	1000	+	.	gene_id "MSTRG.140"; transcript_id "MSTRG.140.1"; exon_number "3";
1	StringTie	exon	4915533	4915980	1000	-	.	gene_id "MSTRG.175"; transcript_id "MSTRG.175.1"; exon_number "1";
1	StringTie	exon	4916646	4916801	1000	-	.	gene_id "MSTRG.175"; transcript_id "MSTRG.175.1"; exon_number "2";
1	StringTie	exon	4917051	4917149	1000	-	.	gene_id "MSTRG.175"; transcript_id "MSTRG.175.1"; exon_number "3";
1	StringTie	exon	4630818	4631987	1000	+	.	gene_id "MSTRG.179"; transcript_id "MSTRG.179.8"; exon_number "1";
1	StringTie	exon	4642925	4643047	1000	+	.	gene_id "MSTRG.179"; transcript_id "MSTRG.179.8"; exon_number "2";
1	StringTie	exon	4643301	4645261	1000	+	.	gene_id "MSTRG.179"; transcript_id "MSTRG.179.8"; exon_number "3";
1	StringTie	exon	4649763	4649932	1000	+	.	gene_id "MSTRG.181"; transcript_id "MSTRG.181.2"; exon_number "1";
1	StringTie	exon	4650029	4651642	1000	+	.	gene_id "MSTRG.181"; transcript_id "MSTRG.181.2"; exon_number "2";
1	StringTie	exon	4651884	4653265	1000	+	.	gene_id "MSTRG.181"; transcript_id "MSTRG.181.3"; exon_number "1";
1	StringTie	exon	4656360	4656652	1000	+	.	gene_id "MSTRG.181"; transcript_id "MSTRG.181.3"; exon_number "2";
1	StringTie	exon	4663655	4664285	1000	+	.	gene_id "MSTRG.181"; transcript_id "MSTRG.181.3"; exon_number "3";
1	StringTie	exon	4666234	4666481	1000	+	.	gene_id "MSTRG.181"; transcript_id "MSTRG.181.3"; exon_number "4";
1	StringTie	exon	4689306	4689518	1000	+	.	gene_id "MSTRG.181"; transcript_id "MSTRG.181.3"; exon_number "5";
1	StringTie	exon	4651884	4653265	1000	+	.	gene_id "MSTRG.181"; transcript_id "MSTRG.181.4"; exon_number "1";
1	StringTie	exon	4656360	4656652	1000	+	.	gene_id "MSTRG.181"; transcript_id "MSTRG.181.4"; exon_number "2";
1	StringTie	exon	4680421	4680533	1000	+	.	gene_id "MSTRG.181"; transcript_id "MSTRG.181.4"; exon_number "3";
1	StringTie	exon	4683193	4683451	1000	+	.	gene_id "MSTRG.181"; transcript_id "MSTRG.181.4"; exon_number "4";
1	StringTie	exon	4651904	4653265	1000	+	.	gene_id "MSTRG.181"; transcript_id "MSTRG.181.5"; exon_number "1";
1	StringTie	exon	4656360	4656652	1000	+	.	gene_id "MSTRG.181"; transcript_id "MSTRG.181.5"; exon_number "2";
1	StringTie	exon	4660072	4661648	1000	+	.	gene_id "MSTRG.181"; transcript_id "MSTRG.181.5"; exon_number "3";
1	StringTie	exon	4651904	4653265	1000	+	.	gene_id "MSTRG.181"; transcript_id "MSTRG.181.6"; exon_number "1";
1	StringTie	exon	4656360	4656652	1000	+	.	gene_id "MSTRG.181"; transcript_id "MSTRG.181.6"; exon_number "2";
1	StringTie	exon	4668768	4669822	1000	+	.	gene_id "MSTRG.181"; transcript_id "MSTRG.181.6"; exon_number "3";
1	StringTie	exon	4651904	4653265	1000	+	.	gene_id "MSTRG.181"; transcript_id "MSTRG.181.7"; exon_number "1";
1	StringTie	exon	4696180	4696797	1000	+	.	gene_id "MSTRG.181"; transcript_id "MSTRG.181.7"; exon_number "2";
1	StringTie	exon	4652796	4653265	1000	+	.	gene_id "MSTRG.181"; transcript_id "MSTRG.181.8"; exon_number "1";
1	StringTie	exon	4656360	4656652	1000	+	.	gene_id "MSTRG.181"; transcript_id "MSTRG.181.8"; exon_number "2";
1	StringTie	exon	4666234	4666481	1000	+	.	gene_id "MSTRG.181"; transcript_id "MSTRG.181.8"; exon_number "3";
1	StringTie	exon	4683193	4683369	1000	+	.	gene_id "MSTRG.181"; transcript_id "MSTRG.181.8"; exon_number "4";
1	StringTie	exon	4652797	4653265	1000	+	.	gene_id "MSTRG.181"; transcript_id "MSTRG.181.9"; exon_number "1";
1	StringTie	exon	4656360	4656652	1000	+	.	gene_id "MSTRG.181"; transcript_id "MSTRG.181.9"; exon_number "2";
1	StringTie	exon	4663655	4664285	1000	+	.	gene_id "MSTRG.181"; transcript_id "MSTRG.181.9"; exon_number "3";
1	StringTie	exon	4666234	4666481	1000	+	.	gene_id "MSTRG.181"; transcript_id "MSTRG.181.9"; exon_number "4";
1	StringTie	exon	4668768	4670231	1000	+	.	gene_id "MSTRG.181"; transcript_id "MSTRG.181.9"; exon_number "5";
1	StringTie	exon	4652861	4653265	1000	+	.	gene_id "MSTRG.181"; transcript_id "MSTRG.181.10"; exon_number "1";
1	StringTie	exon	4656360	4656652	1000	+	.	gene_id "MSTRG.181"; transcript_id "MSTRG.181.10"; exon_number "2";
1	StringTie	exon	4666234	4666481	1000	+	.	gene_id "MSTRG.181"; transcript_id "MSTRG.181.10"; exon_number "3";
1	StringTie	exon	4696180	4696355	1000	+	.	gene_id "MSTRG.181"; transcript_id "MSTRG.181.10"; exon_number "4";
1	StringTie	exon	4161292	4161766	1000	-	.	gene_id "MSTRG.190"; transcript_id "MSTRG.190.2"; exon_number "1";
1	StringTie	exon	4163327	4163525	1000	-	.	gene_id "MSTRG.190"; transcript_id "MSTRG.190.2"; exon_number "2";
1	StringTie	exon	4181665	4181866	1000	-	.	gene_id "MSTRG.190"; transcript_id "MSTRG.190.2"; exon_number "3";
1	StringTie	exon	4550959	4551120	1000	-	.	gene_id "MSTRG.190"; transcript_id "MSTRG.190.2"; exon_number "4";
1	StringTie	exon	4263178	4263631	1000	-	.	gene_id "MSTRG.190"; transcript_id "MSTRG.190.4"; exon_number "1";
1	StringTie	exon	4550959	4551103	1000	-	.	gene_id "MSTRG.190"; transcript_id "MSTRG.190.4"; exon_number "2";
1	StringTie	exon	4272777	4273973	1000	-	.	gene_id "MSTRG.190"; transcript_id "MSTRG.190.5"; exon_number "1";
1	StringTie	exon	4550959	4551128	1000	-	.	gene_id "MSTRG.190"; transcript_id "MSTRG.190.5"; exon_number "2";
1	StringTie	exon	4273485	4273973	1000	-	.	gene_id "MSTRG.190"; transcript_id "MSTRG.190.6"; exon_number "1";
1	StringTie	exon	4323551	4323831	1000	-	.	gene_id "MSTRG.190"; transcript_id "MSTRG.190.6"; exon_number "2";
1	StringTie	exon	4550959	4551119	1000	-	.	gene_id "MSTRG.190"; transcript_id "MSTRG.190.6"; exon_number "3";
1	StringTie	exon	4273485	4273973	1000	-	.	gene_id "MSTRG.190"; transcript_id "MSTRG.190.7"; exon_number "1";
1	StringTie	exon	4276262	4276434	1000	-	.	gene_id "MSTRG.190"; transcript_id "MSTRG.190.7"; exon_number "2";
1	StringTie	exon	4550959	4551119	1000	-	.	gene_id "MSTRG.190"; transcript_id "MSTRG.190.7"; exon_number "3";
1	StringTie	exon	4333393	4333871	1000	-	.	gene_id "MSTRG.190"; transcript_id "MSTRG.190.9"; exon_number "1";
1	StringTie	exon	4550959	4551120	1000	-	.	gene_id "MSTRG.190"; transcript_id "MSTRG.190.9"; exon_number "2";
1	StringTie	exon	4351309	4352107	1000	-	.	gene_id "MSTRG.190"; transcript_id "MSTRG.190.10"; exon_number "1";
1	StringTie	exon	4356143	4356245	1000	-	.	gene_id "MSTRG.190"; transcript_id "MSTRG.190.10"; exon_number "2";
1	StringTie	exon	4356364	4356506	1000	-	.	gene_id "MSTRG.190"; transcript_id "MSTRG.190.10"; exon_number "3";
1	StringTie	exon	4356587	4356717	1000	-	.	gene_id "MSTRG.190"; transcript_id "MSTRG.190.10"; exon_number "4";
1	StringTie	exon	4356894	4357038	1000	-	.	gene_id "MSTRG.190"; transcript_id "MSTRG.190.10"; exon_number "5";
1	StringTie	exon	4550959	4551102	1000	-	.	gene_id "MSTRG.190"; transcript_id "MSTRG.190.10"; exon_number "6";
1	StringTie	exon	4410137	4420223	1000	-	.	gene_id "MSTRG.190"; transcript_id "MSTRG.190.11"; exon_number "1";
1	StringTie	exon	4423485	4423795	1000	-	.	gene_id "MSTRG.190"; transcript_id "MSTRG.190.11"; exon_number "2";
1	StringTie	exon	4550959	4551128	1000	-	.	gene_id "MSTRG.190"; transcript_id "MSTRG.190.11"; exon_number "3";
1	StringTie	exon	4482169	4483517	1000	-	.	gene_id "MSTRG.190"; transcript_id "MSTRG.190.12"; exon_number "1";
1	StringTie	exon	4485537	4485658	1000	-	.	gene_id "MSTRG.190"; transcript_id "MSTRG.190.12"; exon_number "2";
1	StringTie	exon	4515664	4515956	1000	-	.	gene_id "MSTRG.190"; transcript_id "MSTRG.190.12"; exon_number "3";
1	StringTie	exon	4550959	4551122	1000	-	.	gene_id "MSTRG.190"; transcript_id "MSTRG.190.12"; exon_number "4";
1	StringTie	exon	4485188	4485658	1000	-	.	gene_id "MSTRG.190"; transcript_id "MSTRG.190.13"; exon_number "1";
1	StringTie	exon	4550959	4551128	1000	-	.	gene_id "MSTRG.190"; transcript_id "MSTRG.190.13"; exon_number "2";
1	StringTie	exon	4531818	4537264	1000	-	.	gene_id "MSTRG.190"; transcript_id "MSTRG.190.23"; exon_number "1";
1	StringTie	exon	4550959	4551120	1000	-	.	gene_id "MSTRG.190"; transcript_id "MSTRG.190.23"; exon_number "2";
1	StringTie	exon	4401823	4403846	1000	+	.	gene_id "MSTRG.196"; transcript_id "MSTRG.196.1"; exon_number "1";
1	StringTie	exon	4404298	4404649	1000	+	.	gene_id "MSTRG.196"; transcript_id "MSTRG.196.1"; exon_number "2";
1	StringTie	exon	4470069	4470637	1000	-	.	gene_id "MSTRG.197"; transcript_id "MSTRG.197.2"; exon_number "1";
1	StringTie	exon	4471542	4472008	1000	-	.	gene_id "MSTRG.197"; transcript_id "MSTRG.197.2"; exon_number "2";
1	StringTie	exon	4508490	4510096	1000	+	.	gene_id "MSTRG.199"; transcript_id "MSTRG.199.1"; exon_number "1";
1	StringTie	exon	4512554	4515953	1000	+	.	gene_id "MSTRG.199"; transcript_id "MSTRG.199.1"; exon_number "2";
1	StringTie	exon	7254192	7254311	1000	+	.	gene_id "MSTRG.205"; transcript_id "MSTRG.205.1"; exon_number "1";
1	StringTie	exon	7256172	7256275	1000	+	.	gene_id "MSTRG.205"; transcript_id "MSTRG.205.1"; exon_number "2";
1	StringTie	exon	7259778	7260510	1000	+	.	gene_id "MSTRG.205"; transcript_id "MSTRG.205.1"; exon_number "3";
1	StringTie	exon	7488928	7489229	1000	-	.	gene_id "MSTRG.222"; transcript_id "MSTRG.222.1"; exon_number "1";
1	StringTie	exon	7491529	7492045	1000	-	.	gene_id "MSTRG.222"; transcript_id "MSTRG.222.1"; exon_number "2";
1	StringTie	exon	7723376	7723432	1000	+	.	gene_id "MSTRG.236"; transcript_id "MSTRG.236.1"; exon_number "1";
1	StringTie	exon	7738460	7738837	1000	+	.	gene_id "MSTRG.236"; transcript_id "MSTRG.236.1"; exon_number "2";
1	StringTie	exon	8120288	8120658	1000	-	.	gene_id "MSTRG.243"; transcript_id "MSTRG.243.1"; exon_number "1";
1	StringTie	exon	8133580	8133677	1000	-	.	gene_id "MSTRG.243"; transcript_id "MSTRG.243.1"; exon_number "2";
1	StringTie	exon	8133753	8133945	1000	-	.	gene_id "MSTRG.243"; transcript_id "MSTRG.243.1"; exon_number "3";
1	StringTie	exon	8229951	8231506	1000	-	.	gene_id "MSTRG.252"; transcript_id "MSTRG.252.1"; exon_number "1";
1	StringTie	exon	8232448	8232698	1000	-	.	gene_id "MSTRG.252"; transcript_id "MSTRG.252.1"; exon_number "2";
1	StringTie	exon	8111478	8111649	1000	+	.	gene_id "MSTRG.261"; transcript_id "MSTRG.261.1"; exon_number "1";
1	StringTie	exon	8112447	8112662	1000	+	.	gene_id "MSTRG.261"; transcript_id "MSTRG.261.1"; exon_number "2";
1	StringTie	exon	8113400	8113682	1000	+	.	gene_id "MSTRG.261"; transcript_id "MSTRG.261.1"; exon_number "3";
1	StringTie	exon	8233391	8234186	1000	-	.	gene_id "MSTRG.263"; transcript_id "MSTRG.263.1"; exon_number "1";
1	StringTie	exon	8234592	8234730	1000	-	.	gene_id "MSTRG.263"; transcript_id "MSTRG.263.1"; exon_number "2";
1	StringTie	exon	5465352	5465517	1000	+	.	gene_id "MSTRG.292"; transcript_id "MSTRG.292.1"; exon_number "1";
1	StringTie	exon	5468641	5469466	1000	+	.	gene_id "MSTRG.292"; transcript_id "MSTRG.292.1"; exon_number "2";
1	StringTie	exon	8310642	8310686	1000	+	.	gene_id "MSTRG.333"; transcript_id "MSTRG.333.1"; exon_number "1";
1	StringTie	exon	8336620	8337211	1000	+	.	gene_id "MSTRG.333"; transcript_id "MSTRG.333.1"; exon_number "2";
1	StringTie	exon	8348525	8349322	1000	+	.	gene_id "MSTRG.335"; transcript_id "MSTRG.335.1"; exon_number "1";
1	StringTie	exon	8352969	8353139	1000	+	.	gene_id "MSTRG.335"; transcript_id "MSTRG.335.1"; exon_number "2";
1	StringTie	exon	8367293	8367855	1000	+	.	gene_id "MSTRG.335"; transcript_id "MSTRG.335.1"; exon_number "3";
1	StringTie	exon	8348645	8349322	1000	+	.	gene_id "MSTRG.335"; transcript_id "MSTRG.335.2"; exon_number "1";
1	StringTie	exon	8352969	8353139	1000	+	.	gene_id "MSTRG.335"; transcript_id "MSTRG.335.2"; exon_number "2";
1	StringTie	exon	8395766	8396049	1000	+	.	gene_id "MSTRG.335"; transcript_id "MSTRG.335.2"; exon_number "3";
1	StringTie	exon	8394177	8394304	1000	+	.	gene_id "MSTRG.335"; transcript_id "MSTRG.335.3"; exon_number "1";
1	StringTie	exon	8395766	8396063	1000	+	.	gene_id "MSTRG.335"; transcript_id "MSTRG.335.3"; exon_number "2";
1	StringTie	exon	8381379	8381465	1000	+	.	gene_id "MSTRG.336"; transcript_id "MSTRG.336.1"; exon_number "1";
1	StringTie	exon	8382650	8382714	1000	+	.	gene_id "MSTRG.336"; transcript_id "MSTRG.336.1"; exon_number "2";
1	StringTie	exon	8383245	8383892	1000	+	.	gene_id "MSTRG.336"; transcript_id "MSTRG.336.1"; exon_number "3";
1	StringTie	exon	9269756	9269998	1000	-	.	gene_id "MSTRG.353"; transcript_id "MSTRG.353.2"; exon_number "1";
1	StringTie	exon	9318153	9318714	1000	-	.	gene_id "MSTRG.353"; transcript_id "MSTRG.353.2"; exon_number "2";
1	StringTie	exon	9269756	9269929	1000	-	.	gene_id "MSTRG.353"; transcript_id "MSTRG.353.3"; exon_number "1";
1	StringTie	exon	9330303	9331219	1000	-	.	gene_id "MSTRG.353"; transcript_id "MSTRG.353.3"; exon_number "2";
1	StringTie	exon	9340214	9340356	1000	-	.	gene_id "MSTRG.353"; transcript_id "MSTRG.353.3"; exon_number "3";
1	StringTie	exon	9340866	9341494	1000	-	.	gene_id "MSTRG.353"; transcript_id "MSTRG.353.3"; exon_number "4";
1	StringTie	exon	9325811	9327169	1000	-	.	gene_id "MSTRG.353"; transcript_id "MSTRG.353.4"; exon_number "1";
1	StringTie	exon	9329163	9329258	1000	-	.	gene_id "MSTRG.353"; transcript_id "MSTRG.353.4"; exon_number "2";
1	StringTie	exon	9340866	9341582	1000	-	.	gene_id "MSTRG.353"; transcript_id "MSTRG.353.4"; exon_number "3";
1	StringTie	exon	9339129	9339583	1000	-	.	gene_id "MSTRG.353"; transcript_id "MSTRG.353.6"; exon_number "1";
1	StringTie	exon	9340214	9340310	1000	-	.	gene_id "MSTRG.353"; transcript_id "MSTRG.353.6"; exon_number "2";
1	StringTie	exon	9246630	9246863	1000	-	.	gene_id "MSTRG.356"; transcript_id "MSTRG.356.1"; exon_number "1";
1	StringTie	exon	9248325	9248780	1000	-	.	gene_id "MSTRG.356"; transcript_id "MSTRG.356.1"; exon_number "2";
1	StringTie	exon	9311197	9311959	1000	+	.	gene_id "MSTRG.360"; transcript_id "MSTRG.360.1"; exon_number "1";
1	StringTie	exon	9312285	9312368	1000	+	.	gene_id "MSTRG.360"; transcript_id "MSTRG.360.1"; exon_number "2";
1	StringTie	exon	9312483	9313566	1000	+	.	gene_id "MSTRG.360"; transcript_id "MSTRG.360.1"; exon_number "3";
1	StringTie	exon	8824732	8825081	1000	-	.	gene_id "MSTRG.364"; transcript_id "MSTRG.364.5"; exon_number "1";
1	StringTie	exon	8892084	8892423	1000	-	.	gene_id "MSTRG.364"; transcript_id "MSTRG.364.5"; exon_number "2";
1	StringTie	exon	8824795	8825081	1000	-	.	gene_id "MSTRG.364"; transcript_id "MSTRG.364.6"; exon_number "1";
1	StringTie	exon	8890597	8890662	1000	-	.	gene_id "MSTRG.364"; transcript_id "MSTRG.364.6"; exon_number "2";
1	StringTie	exon	8824795	8825081	1000	-	.	gene_id "MSTRG.364"; transcript_id "MSTRG.364.7"; exon_number "1";
1	StringTie	exon	8853868	8853940	1000	-	.	gene_id "MSTRG.364"; transcript_id "MSTRG.364.7"; exon_number "2";
1	StringTie	exon	8917278	8918050	1000	-	.	gene_id "MSTRG.371"; transcript_id "MSTRG.371.5"; exon_number "1";
1	StringTie	exon	8920084	8920169	1000	-	.	gene_id "MSTRG.371"; transcript_id "MSTRG.371.5"; exon_number "2";
1	StringTie	exon	8917555	8918050	1000	-	.	gene_id "MSTRG.371"; transcript_id "MSTRG.371.6"; exon_number "1";
1	StringTie	exon	8922894	8922978	1000	-	.	gene_id "MSTRG.371"; transcript_id "MSTRG.371.6"; exon_number "2";
1	StringTie	exon	11319736	11319998	1000	-	.	gene_id "MSTRG.383"; transcript_id "MSTRG.383.2"; exon_number "1";
1	StringTie	exon	11331911	11332072	1000	-	.	gene_id "MSTRG.383"; transcript_id "MSTRG.383.2"; exon_number "2";
1	StringTie	exon	11400198	11400605	1000	+	.	gene_id "MSTRG.384"; transcript_id "MSTRG.384.1"; exon_number "1";
1	StringTie	exon	11400970	11402399	1000	+	.	gene_id "MSTRG.384"; transcript_id "MSTRG.384.1"; exon_number "2";
1	StringTie	exon	12430002	12430211	1000	+	.	gene_id "MSTRG.418"; transcript_id "MSTRG.418.2"; exon_number "1";
1	StringTie	exon	12490718	12490761	1000	+	.	gene_id "MSTRG.418"; transcript_id "MSTRG.418.2"; exon_number "2";
1	StringTie	exon	12491436	12491526	1000	+	.	gene_id "MSTRG.418"; transcript_id "MSTRG.418.2"; exon_number "3";
1	StringTie	exon	12491655	12492574	1000	+	.	gene_id "MSTRG.418"; transcript_id "MSTRG.418.2"; exon_number "4";
1	StringTie	exon	12430042	12430211	1000	+	.	gene_id "MSTRG.418"; transcript_id "MSTRG.418.3"; exon_number "1";
1	StringTie	exon	12480299	12480371	1000	+	.	gene_id "MSTRG.418"; transcript_id "MSTRG.418.3"; exon_number "2";
1	StringTie	exon	12490718	12490761	1000	+	.	gene_id "MSTRG.418"; transcript_id "MSTRG.418.3"; exon_number "3";
1	StringTie	exon	12491436	12491526	1000	+	.	gene_id "MSTRG.418"; transcript_id "MSTRG.418.3"; exon_number "4";
1	StringTie	exon	12491655	12492925	1000	+	.	gene_id "MSTRG.418"; transcript_id "MSTRG.418.3"; exon_number "5";
1	StringTie	exon	13442823	13443633	1000	-	.	gene_id "MSTRG.427"; transcript_id "MSTRG.427.1"; exon_number "1";
1	StringTie	exon	13445931	13446420	1000	-	.	gene_id "MSTRG.427"; transcript_id "MSTRG.427.1"; exon_number "2";
1	StringTie	exon	13443212	13443633	1000	-	.	gene_id "MSTRG.427"; transcript_id "MSTRG.427.2"; exon_number "1";
1	StringTie	exon	13445384	13446416	1000	-	.	gene_id "MSTRG.427"; transcript_id "MSTRG.427.2"; exon_number "2";
1	StringTie	exon	11853131	11853220	1000	-	.	gene_id "MSTRG.436"; transcript_id "MSTRG.436.14"; exon_number "1";
1	StringTie	exon	11854578	11854640	1000	-	.	gene_id "MSTRG.436"; transcript_id "MSTRG.436.14"; exon_number "2";
1	StringTie	exon	11886786	11887206	1000	-	.	gene_id "MSTRG.436"; transcript_id "MSTRG.436.14"; exon_number "3";
1	StringTie	exon	11885828	11885863	1000	+	.	gene_id "MSTRG.443"; transcript_id "MSTRG.443.1"; exon_number "1";
1	StringTie	exon	11890055	11890298	1000	+	.	gene_id "MSTRG.443"; transcript_id "MSTRG.443.1"; exon_number "2";
1	StringTie	exon	11893485	11893729	1000	+	.	gene_id "MSTRG.443"; transcript_id "MSTRG.443.1"; exon_number "3";
1	StringTie	exon	11886780	11886825	1000	+	.	gene_id "MSTRG.443"; transcript_id "MSTRG.443.2"; exon_number "1";
1	StringTie	exon	11890055	11890298	1000	+	.	gene_id "MSTRG.443"; transcript_id "MSTRG.443.2"; exon_number "2";
1	StringTie	exon	11893485	11893788	1000	+	.	gene_id "MSTRG.443"; transcript_id "MSTRG.443.2"; exon_number "3";
1	StringTie	exon	13678342	13678555	1000	+	.	gene_id "MSTRG.457"; transcript_id "MSTRG.457.1"; exon_number "1";
1	StringTie	exon	13679503	13679963	1000	+	.	gene_id "MSTRG.457"; transcript_id "MSTRG.457.1"; exon_number "2";
1	StringTie	exon	13682948	13684240	1000	+	.	gene_id "MSTRG.457"; transcript_id "MSTRG.457.1"; exon_number "3";
1	StringTie	exon	13678342	13678555	1000	+	.	gene_id "MSTRG.457"; transcript_id "MSTRG.457.2"; exon_number "1";
1	StringTie	exon	13679503	13679864	1000	+	.	gene_id "MSTRG.457"; transcript_id "MSTRG.457.2"; exon_number "2";
1	StringTie	exon	13682948	13683910	1000	+	.	gene_id "MSTRG.457"; transcript_id "MSTRG.457.2"; exon_number "3";
1	StringTie	exon	13684029	13684278	1000	+	.	gene_id "MSTRG.457"; transcript_id "MSTRG.457.2"; exon_number "4";
1	StringTie	exon	13678343	13678555	1000	+	.	gene_id "MSTRG.457"; transcript_id "MSTRG.457.4"; exon_number "1";
1	StringTie	exon	13679503	13679963	1000	+	.	gene_id "MSTRG.457"; transcript_id "MSTRG.457.4"; exon_number "2";
1	StringTie	exon	13682948	13683910	1000	+	.	gene_id "MSTRG.457"; transcript_id "MSTRG.457.4"; exon_number "3";
1	StringTie	exon	13684029	13684278	1000	+	.	gene_id "MSTRG.457"; transcript_id "MSTRG.457.4"; exon_number "4";
1	StringTie	exon	13678403	13678555	1000	+	.	gene_id "MSTRG.457"; transcript_id "MSTRG.457.6"; exon_number "1";
1	StringTie	exon	13679503	13679623	1000	+	.	gene_id "MSTRG.457"; transcript_id "MSTRG.457.6"; exon_number "2";
1	StringTie	exon	13682948	13684240	1000	+	.	gene_id "MSTRG.457"; transcript_id "MSTRG.457.6"; exon_number "3";
1	StringTie	exon	9649050	9649184	1000	+	.	gene_id "MSTRG.476"; transcript_id "MSTRG.476.1"; exon_number "1";
1	StringTie	exon	9651079	9651720	1000	+	.	gene_id "MSTRG.476"; transcript_id "MSTRG.476.1"; exon_number "2";
1	StringTie	exon	9657012	9657267	1000	+	.	gene_id "MSTRG.476"; transcript_id "MSTRG.476.1"; exon_number "3";
1	StringTie	exon	9657894	9658445	1000	+	.	gene_id "MSTRG.476"; transcript_id "MSTRG.476.1"; exon_number "4";
1	StringTie	exon	9649161	9651720	1000	+	.	gene_id "MSTRG.476"; transcript_id "MSTRG.476.2"; exon_number "1";
1	StringTie	exon	9657012	9657267	1000	+	.	gene_id "MSTRG.476"; transcript_id "MSTRG.476.2"; exon_number "2";
1	StringTie	exon	9657894	9658528	1000	+	.	gene_id "MSTRG.476"; transcript_id "MSTRG.476.2"; exon_number "3";
1	StringTie	exon	9664589	9665645	1000	-	.	gene_id "MSTRG.478"; transcript_id "MSTRG.478.3"; exon_number "1";
1	StringTie	exon	9666180	9666402	1000	-	.	gene_id "MSTRG.478"; transcript_id "MSTRG.478.3"; exon_number "2";
1	StringTie	exon	9725725	9726520	1000	-	.	gene_id "MSTRG.483"; transcript_id "MSTRG.483.1"; exon_number "1";
1	StringTie	exon	9726957	9727144	1000	-	.	gene_id "MSTRG.483"; transcript_id "MSTRG.483.1"; exon_number "2";
1	StringTie	exon	9743801	9743848	1000	-	.	gene_id "MSTRG.483"; transcript_id "MSTRG.483.1"; exon_number "3";
1	StringTie	exon	9727018	9727169	1000	+	.	gene_id "MSTRG.484"; transcript_id "MSTRG.484.1"; exon_number "1";
1	StringTie	exon	9727329	9727923	1000	+	.	gene_id "MSTRG.484"; transcript_id "MSTRG.484.1"; exon_number "2";
1	StringTie	exon	10377162	10377688	1000	+	.	gene_id "MSTRG.499"; transcript_id "MSTRG.499.8"; exon_number "1";
1	StringTie	exon	10379244	10379438	1000	+	.	gene_id "MSTRG.499"; transcript_id "MSTRG.499.8"; exon_number "2";
1	StringTie	exon	10393491	10393929	1000	+	.	gene_id "MSTRG.499"; transcript_id "MSTRG.499.8"; exon_number "3";
1	StringTie	exon	10387095	10387436	1000	+	.	gene_id "MSTRG.499"; transcript_id "MSTRG.499.11"; exon_number "1";
1	StringTie	exon	10393491	10393927	1000	+	.	gene_id "MSTRG.499"; transcript_id "MSTRG.499.11"; exon_number "2";
1	StringTie	exon	10387164	10387443	1000	+	.	gene_id "MSTRG.499"; transcript_id "MSTRG.499.12"; exon_number "1";
1	StringTie	exon	10393491	10393929	1000	+	.	gene_id "MSTRG.499"; transcript_id "MSTRG.499.12"; exon_number "2";
1	StringTie	exon	10400001	10400241	1000	+	.	gene_id "MSTRG.499"; transcript_id "MSTRG.499.15"; exon_number "1";
1	StringTie	exon	10406416	10406472	1000	+	.	gene_id "MSTRG.499"; transcript_id "MSTRG.499.15"; exon_number "2";
1	StringTie	exon	10407359	10407442	1000	+	.	gene_id "MSTRG.499"; transcript_id "MSTRG.499.15"; exon_number "3";
1	StringTie	exon	10408898	10409641	1000	+	.	gene_id "MSTRG.499"; transcript_id "MSTRG.499.15"; exon_number "4";
1	StringTie	exon	10387095	10388200	1000	-	.	gene_id "MSTRG.502"; transcript_id "MSTRG.502.1"; exon_number "1";
1	StringTie	exon	10389691	10389834	1000	-	.	gene_id "MSTRG.502"; transcript_id "MSTRG.502.1"; exon_number "2";
1	StringTie	exon	10629098	10629520	1000	+	.	gene_id "MSTRG.506"; transcript_id "MSTRG.506.1"; exon_number "1";
1	StringTie	exon	10630875	10631217	1000	+	.	gene_id "MSTRG.506"; transcript_id "MSTRG.506.1"; exon_number "2";
1	StringTie	exon	10891686	10892529	1000	+	.	gene_id "MSTRG.511"; transcript_id "MSTRG.511.2"; exon_number "1";
1	StringTie	exon	10892616	10892771	1000	+	.	gene_id "MSTRG.511"; transcript_id "MSTRG.511.2"; exon_number "2";
1	StringTie	exon	10893115	10893345	1000	+	.	gene_id "MSTRG.511"; transcript_id "MSTRG.511.2"; exon_number "3";
1	StringTie	exon	11111515	11111564	1000	-	.	gene_id "MSTRG.516"; transcript_id "MSTRG.516.1"; exon_number "1";
1	StringTie	exon	11115932	11116297	1000	-	.	gene_id "MSTRG.516"; transcript_id "MSTRG.516.1"; exon_number "2";
1	StringTie	exon	15115082	15115394	1000	+	.	gene_id "MSTRG.541"; transcript_id "MSTRG.541.2"; exon_number "1";
1	StringTie	exon	15117395	15117482	1000	+	.	gene_id "MSTRG.541"; transcript_id "MSTRG.541.2"; exon_number "2";
1	StringTie	exon	15138282	15138492	1000	+	.	gene_id "MSTRG.541"; transcript_id "MSTRG.541.2"; exon_number "3";
1	StringTie	exon	15140430	15142558	1000	+	.	gene_id "MSTRG.541"; transcript_id "MSTRG.541.2"; exon_number "4";
1	StringTie	exon	15124294	15124977	1000	-	.	gene_id "MSTRG.542"; transcript_id "MSTRG.542.1"; exon_number "1";
1	StringTie	exon	15130076	15130150	1000	-	.	gene_id "MSTRG.542"; transcript_id "MSTRG.542.1"; exon_number "2";
1	StringTie	exon	15133059	15133367	1000	-	.	gene_id "MSTRG.542"; transcript_id "MSTRG.542.1"; exon_number "3";
1	StringTie	exon	15135459	15135688	1000	-	.	gene_id "MSTRG.542"; transcript_id "MSTRG.542.1"; exon_number "4";
1	StringTie	exon	15028219	15028409	1000	+	.	gene_id "MSTRG.614"; transcript_id "MSTRG.614.1"; exon_number "1";
1	StringTie	exon	15028904	15029025	1000	+	.	gene_id "MSTRG.614"; transcript_id "MSTRG.614.1"; exon_number "2";
1	StringTie	exon	15040121	15040260	1000	+	.	gene_id "MSTRG.614"; transcript_id "MSTRG.614.1"; exon_number "3";
1	StringTie	exon	15040432	15040585	1000	+	.	gene_id "MSTRG.614"; transcript_id "MSTRG.614.1"; exon_number "4";
1	StringTie	exon	15040712	15041248	1000	+	.	gene_id "MSTRG.614"; transcript_id "MSTRG.614.1"; exon_number "5";
1	StringTie	exon	15046726	15047062	1000	-	.	gene_id "MSTRG.617"; transcript_id "MSTRG.617.1"; exon_number "1";
1	StringTie	exon	15047871	15048034	1000	-	.	gene_id "MSTRG.617"; transcript_id "MSTRG.617.1"; exon_number "2";
1	StringTie	exon	17239383	17242129	1000	-	.	gene_id "MSTRG.654"; transcript_id "MSTRG.654.7"; exon_number "1";
1	StringTie	exon	17251817	17251885	1000	-	.	gene_id "MSTRG.654"; transcript_id "MSTRG.654.7"; exon_number "2";
1	StringTie	exon	17280086	17280546	1000	-	.	gene_id "MSTRG.654"; transcript_id "MSTRG.654.7"; exon_number "3";
1	StringTie	exon	17302687	17302979	1000	-	.	gene_id "MSTRG.654"; transcript_id "MSTRG.654.7"; exon_number "4";
1	StringTie	exon	17299284	17299670	1000	-	.	gene_id "MSTRG.654"; transcript_id "MSTRG.654.15"; exon_number "1";
1	StringTie	exon	17300625	17301276	1000	-	.	gene_id "MSTRG.654"; transcript_id "MSTRG.654.15"; exon_number "2";
1	StringTie	exon	18513356	18513873	1000	+	.	gene_id "MSTRG.687"; transcript_id "MSTRG.687.11"; exon_number "1";
1	StringTie	exon	18543129	18543182	1000	+	.	gene_id "MSTRG.687"; transcript_id "MSTRG.687.11"; exon_number "2";
1	StringTie	exon	18623082	18623282	1000	+	.	gene_id "MSTRG.687"; transcript_id "MSTRG.687.11"; exon_number "3";
1	StringTie	exon	18629064	18629632	1000	+	.	gene_id "MSTRG.687"; transcript_id "MSTRG.687.11"; exon_number "4";
1	StringTie	exon	18706536	18706642	1000	+	.	gene_id "MSTRG.687"; transcript_id "MSTRG.687.12"; exon_number "1";
1	StringTie	exon	18712395	18712497	1000	+	.	gene_id "MSTRG.687"; transcript_id "MSTRG.687.12"; exon_number "2";
1	StringTie	exon	18717216	18717872	1000	+	.	gene_id "MSTRG.687"; transcript_id "MSTRG.687.12"; exon_number "3";
1	StringTie	exon	16138029	16138573	1000	-	.	gene_id "MSTRG.718"; transcript_id "MSTRG.718.1"; exon_number "1";
1	StringTie	exon	16138727	16138872	1000	-	.	gene_id "MSTRG.718"; transcript_id "MSTRG.718.1"; exon_number "2";
1	StringTie	exon	21724797	21725377	1000	-	.	gene_id "MSTRG.771"; transcript_id "MSTRG.771.1"; exon_number "1";
1	StringTie	exon	21729255	21729477	1000	-	.	gene_id "MSTRG.771"; transcript_id "MSTRG.771.1"; exon_number "2";
1	StringTie	exon	22580606	22580766	1000	+	.	gene_id "MSTRG.793"; transcript_id "MSTRG.793.1"; exon_number "1";
1	StringTie	exon	22582648	22582705	1000	+	.	gene_id "MSTRG.793"; transcript_id "MSTRG.793.1"; exon_number "2";
1	StringTie	exon	22583666	22583959	1000	+	.	gene_id "MSTRG.793"; transcript_id "MSTRG.793.1"; exon_number "3";
1	StringTie	exon	23021041	23021091	1000	+	.	gene_id "MSTRG.811"; transcript_id "MSTRG.811.1"; exon_number "1";
1	StringTie	exon	23046144	23046599	1000	+	.	gene_id "MSTRG.811"; transcript_id "MSTRG.811.1"; exon_number "2";
1	StringTie	exon	26519596	26519665	1000	+	.	gene_id "MSTRG.843"; transcript_id "MSTRG.843.1"; exon_number "1";
1	StringTie	exon	26526261	26526360	1000	+	.	gene_id "MSTRG.843"; transcript_id "MSTRG.843.1"; exon_number "2";
1	StringTie	exon	26528675	26529594	1000	+	.	gene_id "MSTRG.843"; transcript_id "MSTRG.843.1"; exon_number "3";
1	StringTie	exon	26521558	26521794	1000	+	.	gene_id "MSTRG.843"; transcript_id "MSTRG.843.5"; exon_number "1";
1	StringTie	exon	26524732	26524890	1000	+	.	gene_id "MSTRG.843"; transcript_id "MSTRG.843.5"; exon_number "2";
1	StringTie	exon	26526261	26526360	1000	+	.	gene_id "MSTRG.843"; transcript_id "MSTRG.843.5"; exon_number "3";
1	StringTie	exon	26528675	26529543	1000	+	.	gene_id "MSTRG.843"; transcript_id "MSTRG.843.5"; exon_number "4";
1	StringTie	exon	26524753	26524890	1000	+	.	gene_id "MSTRG.843"; transcript_id "MSTRG.843.6"; exon_number "1";
1	StringTie	exon	26525675	26525743	1000	+	.	gene_id "MSTRG.843"; transcript_id "MSTRG.843.6"; exon_number "2";
1	StringTie	exon	26526261	26526360	1000	+	.	gene_id "MSTRG.843"; transcript_id "MSTRG.843.6"; exon_number "3";
1	StringTie	exon	26528675	26529630	1000	+	.	gene_id "MSTRG.843"; transcript_id "MSTRG.843.6"; exon_number "4";
1	StringTie	exon	26524001	26524238	1000	-	.	gene_id "MSTRG.844"; transcript_id "MSTRG.844.1"; exon_number "1";
1	StringTie	exon	26525651	26525842	1000	-	.	gene_id "MSTRG.844"; transcript_id "MSTRG.844.1"; exon_number "2";
1	StringTie	exon	26531189	26531323	1000	-	.	gene_id "MSTRG.844"; transcript_id "MSTRG.844.1"; exon_number "3";
1	StringTie	exon	26547560	26547618	1000	-	.	gene_id "MSTRG.844"; transcript_id "MSTRG.844.1"; exon_number "4";
1	StringTie	exon	26323110	26323610	1000	+	.	gene_id "MSTRG.851"; transcript_id "MSTRG.851.1"; exon_number "1";
1	StringTie	exon	26323783	26324056	1000	+	.	gene_id "MSTRG.851"; transcript_id "MSTRG.851.1"; exon_number "2";
1	StringTie	exon	26414566	26414934	1000	+	.	gene_id "MSTRG.855"; transcript_id "MSTRG.855.2"; exon_number "1";
1	StringTie	exon	26431890	26431960	1000	+	.	gene_id "MSTRG.855"; transcript_id "MSTRG.855.2"; exon_number "2";
1	StringTie	exon	26432942	26433156	1000	+	.	gene_id "MSTRG.855"; transcript_id "MSTRG.855.2"; exon_number "3";
1	StringTie	exon	26434418	26435507	1000	+	.	gene_id "MSTRG.855"; transcript_id "MSTRG.855.2"; exon_number "4";
1	StringTie	exon	26414786	26414934	1000	+	.	gene_id "MSTRG.855"; transcript_id "MSTRG.855.3"; exon_number "1";
1	StringTie	exon	26427161	26427381	1000	+	.	gene_id "MSTRG.855"; transcript_id "MSTRG.855.3"; exon_number "2";
1	StringTie	exon	26431890	26431960	1000	+	.	gene_id "MSTRG.855"; transcript_id "MSTRG.855.3"; exon_number "3";
1	StringTie	exon	26432942	26433156	1000	+	.	gene_id "MSTRG.855"; transcript_id "MSTRG.855.3"; exon_number "4";
1	StringTie	exon	26434418	26435500	1000	+	.	gene_id "MSTRG.855"; transcript_id "MSTRG.855.3"; exon_number "5";
1	StringTie	exon	19716330	19716480	1000	-	.	gene_id "MSTRG.869"; transcript_id "MSTRG.869.1"; exon_number "1";
1	StringTie	exon	19749271	19749343	1000	-	.	gene_id "MSTRG.869"; transcript_id "MSTRG.869.1"; exon_number "2";
1	StringTie	exon	19755449	19755717	1000	-	.	gene_id "MSTRG.869"; transcript_id "MSTRG.869.1"; exon_number "3";
1	StringTie	exon	20470425	20471280	1000	-	.	gene_id "MSTRG.885"; transcript_id "MSTRG.885.46"; exon_number "1";
1	StringTie	exon	20506621	20506767	1000	-	.	gene_id "MSTRG.885"; transcript_id "MSTRG.885.46"; exon_number "2";
1	StringTie	exon	20072796	20073483	1000	+	.	gene_id "MSTRG.888"; transcript_id "MSTRG.888.1"; exon_number "1";
1	StringTie	exon	20073599	20073622	1000	+	.	gene_id "MSTRG.888"; transcript_id "MSTRG.888.1"; exon_number "2";
1	StringTie	exon	20076581	20076749	1000	+	.	gene_id "MSTRG.888"; transcript_id "MSTRG.888.1"; exon_number "3";
1	StringTie	exon	20079218	20079708	1000	+	.	gene_id "MSTRG.888"; transcript_id "MSTRG.888.1"; exon_number "4";
1	StringTie	exon	21086336	21086547	1000	-	.	gene_id "MSTRG.920"; transcript_id "MSTRG.920.5"; exon_number "1";
1	StringTie	exon	21087758	21087861	1000	-	.	gene_id "MSTRG.920"; transcript_id "MSTRG.920.5"; exon_number "2";
1	StringTie	exon	21115926	21116011	1000	-	.	gene_id "MSTRG.920"; transcript_id "MSTRG.920.5"; exon_number "3";
1	StringTie	exon	21116378	21116917	1000	-	.	gene_id "MSTRG.920"; transcript_id "MSTRG.920.5"; exon_number "4";
1	StringTie	exon	21086366	21086547	1000	-	.	gene_id "MSTRG.920"; transcript_id "MSTRG.920.6"; exon_number "1";
1	StringTie	exon	21087758	21087861	1000	-	.	gene_id "MSTRG.920"; transcript_id "MSTRG.920.6"; exon_number "2";
1	StringTie	exon	21096098	21096608	1000	-	.	gene_id "MSTRG.920"; transcript_id "MSTRG.920.6"; exon_number "3";
1	StringTie	exon	21099886	21099928	1000	-	.	gene_id "MSTRG.920"; transcript_id "MSTRG.920.6"; exon_number "4";
1	StringTie	exon	21115926	21116011	1000	-	.	gene_id "MSTRG.920"; transcript_id "MSTRG.920.6"; exon_number "5";
1	StringTie	exon	21116378	21116484	1000	-	.	gene_id "MSTRG.920"; transcript_id "MSTRG.920.6"; exon_number "6";
1	StringTie	exon	21087758	21087861	1000	-	.	gene_id "MSTRG.920"; transcript_id "MSTRG.920.7"; exon_number "1";
1	StringTie	exon	21096098	21096608	1000	-	.	gene_id "MSTRG.920"; transcript_id "MSTRG.920.7"; exon_number "2";
1	StringTie	exon	21115926	21116011	1000	-	.	gene_id "MSTRG.920"; transcript_id "MSTRG.920.7"; exon_number "3";
1	StringTie	exon	21116378	21116689	1000	-	.	gene_id "MSTRG.920"; transcript_id "MSTRG.920.7"; exon_number "4";
1	StringTie	exon	21091526	21092730	1000	-	.	gene_id "MSTRG.920"; transcript_id "MSTRG.920.8"; exon_number "1";
1	StringTie	exon	21096098	21096608	1000	-	.	gene_id "MSTRG.920"; transcript_id "MSTRG.920.8"; exon_number "2";
1	StringTie	exon	21099886	21099928	1000	-	.	gene_id "MSTRG.920"; transcript_id "MSTRG.920.8"; exon_number "3";
1	StringTie	exon	21115926	21116011	1000	-	.	gene_id "MSTRG.920"; transcript_id "MSTRG.920.8"; exon_number "4";
1	StringTie	exon	21116378	21116627	1000	-	.	gene_id "MSTRG.920"; transcript_id "MSTRG.920.8"; exon_number "5";
1	StringTie	exon	21096024	21096608	1000	-	.	gene_id "MSTRG.920"; transcript_id "MSTRG.920.11"; exon_number "1";
1	StringTie	exon	21099886	21100395	1000	-	.	gene_id "MSTRG.920"; transcript_id "MSTRG.920.11"; exon_number "2";
1	StringTie	exon	21115926	21116011	1000	-	.	gene_id "MSTRG.920"; transcript_id "MSTRG.920.11"; exon_number "3";
1	StringTie	exon	21116378	21116479	1000	-	.	gene_id "MSTRG.920"; transcript_id "MSTRG.920.11"; exon_number "4";
1	StringTie	exon	21096509	21096608	1000	-	.	gene_id "MSTRG.920"; transcript_id "MSTRG.920.12"; exon_number "1";
1	StringTie	exon	21110979	21111122	1000	-	.	gene_id "MSTRG.920"; transcript_id "MSTRG.920.12"; exon_number "2";
1	StringTie	exon	21115926	21116011	1000	-	.	gene_id "MSTRG.920"; transcript_id "MSTRG.920.12"; exon_number "3";
1	StringTie	exon	21116378	21116518	1000	-	.	gene_id "MSTRG.920"; transcript_id "MSTRG.920.12"; exon_number "4";
1	StringTie	exon	21097138	21097637	1000	-	.	gene_id "MSTRG.920"; transcript_id "MSTRG.920.13"; exon_number "1";
1	StringTie	exon	21099886	21100395	1000	-	.	gene_id "MSTRG.920"; transcript_id "MSTRG.920.13"; exon_number "2";
1	StringTie	exon	21115926	21116011	1000	-	.	gene_id "MSTRG.920"; transcript_id "MSTRG.920.13"; exon_number "3";
1	StringTie	exon	21116378	21116917	1000	-	.	gene_id "MSTRG.920"; transcript_id "MSTRG.920.13"; exon_number "4";
1	StringTie	exon	21097257	21097637	1000	-	.	gene_id "MSTRG.920"; transcript_id "MSTRG.920.14"; exon_number "1";
1	StringTie	exon	21099886	21099928	1000	-	.	gene_id "MSTRG.920"; transcript_id "MSTRG.920.14"; exon_number "2";
1	StringTie	exon	21115926	21116011	1000	-	.	gene_id "MSTRG.920"; transcript_id "MSTRG.920.14"; exon_number "3";
1	StringTie	exon	21116378	21116495	1000	-	.	gene_id "MSTRG.920"; transcript_id "MSTRG.920.14"; exon_number "4";
1	StringTie	exon	21107862	21107957	1000	+	.	gene_id "MSTRG.922"; transcript_id "MSTRG.922.1"; exon_number "1";
1	StringTie	exon	21114018	21115634	1000	+	.	gene_id "MSTRG.922"; transcript_id "MSTRG.922.1"; exon_number "2";
1	StringTie	exon	21122972	21123323	1000	-	.	gene_id "MSTRG.923"; transcript_id "MSTRG.923.1"; exon_number "1";
1	StringTie	exon	21124938	21125586	1000	-	.	gene_id "MSTRG.923"; transcript_id "MSTRG.923.1"; exon_number "2";
1	StringTie	exon	21159773	21160141	1000	+	.	gene_id "MSTRG.926"; transcript_id "MSTRG.926.12"; exon_number "1";
1	StringTie	exon	21162247	21162339	1000	+	.	gene_id "MSTRG.926"; transcript_id "MSTRG.926.12"; exon_number "2";
1	StringTie	exon	21187746	21187810	1000	+	.	gene_id "MSTRG.926"; transcript_id "MSTRG.926.12"; exon_number "3";
1	StringTie	exon	21189057	21190139	1000	+	.	gene_id "MSTRG.926"; transcript_id "MSTRG.926.12"; exon_number "4";
1	StringTie	exon	29122349	29122900	1000	-	.	gene_id "MSTRG.960"; transcript_id "MSTRG.960.1"; exon_number "1";
1	StringTie	exon	29122996	29123083	1000	-	.	gene_id "MSTRG.960"; transcript_id "MSTRG.960.1"; exon_number "2";
1	StringTie	exon	23703898	23704176	1000	+	.	gene_id "MSTRG.1023"; transcript_id "MSTRG.1023.1"; exon_number "1";
1	StringTie	exon	23928545	23928632	1000	+	.	gene_id "MSTRG.1023"; transcript_id "MSTRG.1023.1"; exon_number "2";
1	StringTie	exon	23929663	23931353	1000	+	.	gene_id "MSTRG.1023"; transcript_id "MSTRG.1023.1"; exon_number "3";
1	StringTie	exon	23703915	23704176	1000	+	.	gene_id "MSTRG.1023"; transcript_id "MSTRG.1023.6"; exon_number "1";
1	StringTie	exon	23815477	23815581	1000	+	.	gene_id "MSTRG.1023"; transcript_id "MSTRG.1023.6"; exon_number "2";
1	StringTie	exon	23928545	23928632	1000	+	.	gene_id "MSTRG.1023"; transcript_id "MSTRG.1023.6"; exon_number "3";
1	StringTie	exon	23929663	23931353	1000	+	.	gene_id "MSTRG.1023"; transcript_id "MSTRG.1023.6"; exon_number "4";
1	StringTie	exon	23703940	23704176	1000	+	.	gene_id "MSTRG.1023"; transcript_id "MSTRG.1023.15"; exon_number "1";
1	StringTie	exon	23928545	23928632	1000	+	.	gene_id "MSTRG.1023"; transcript_id "MSTRG.1023.15"; exon_number "2";
1	StringTie	exon	24052254	24052388	1000	+	.	gene_id "MSTRG.1023"; transcript_id "MSTRG.1023.15"; exon_number "3";
1	StringTie	exon	24167626	24167749	1000	+	.	gene_id "MSTRG.1023"; transcript_id "MSTRG.1023.15"; exon_number "4";
1	StringTie	exon	24238248	24239129	1000	-	.	gene_id "MSTRG.1031"; transcript_id "MSTRG.1031.1"; exon_number "1";
1	StringTie	exon	24241365	24241422	1000	-	.	gene_id "MSTRG.1031"; transcript_id "MSTRG.1031.1"; exon_number "2";
1	StringTie	exon	24247230	24247349	1000	-	.	gene_id "MSTRG.1031"; transcript_id "MSTRG.1031.1"; exon_number "3";
1	StringTie	exon	24248525	24248633	1000	-	.	gene_id "MSTRG.1031"; transcript_id "MSTRG.1031.1"; exon_number "4";
1	StringTie	exon	24249847	24250086	1000	-	.	gene_id "MSTRG.1031"; transcript_id "MSTRG.1031.1"; exon_number "5";
1	StringTie	exon	24302553	24302595	1000	-	.	gene_id "MSTRG.1031"; transcript_id "MSTRG.1031.1"; exon_number "6";
1	StringTie	exon	24410132	24410165	1000	-	.	gene_id "MSTRG.1031"; transcript_id "MSTRG.1031.1"; exon_number "7";
1	StringTie	exon	24613501	24613627	1000	-	.	gene_id "MSTRG.1031"; transcript_id "MSTRG.1031.1"; exon_number "8";
1	StringTie	exon	24245906	24247349	1000	-	.	gene_id "MSTRG.1031"; transcript_id "MSTRG.1031.2"; exon_number "1";
1	StringTie	exon	24248525	24248633	1000	-	.	gene_id "MSTRG.1031"; transcript_id "MSTRG.1031.2"; exon_number "2";
1	StringTie	exon	24249847	24250017	1000	-	.	gene_id "MSTRG.1031"; transcript_id "MSTRG.1031.2"; exon_number "3";
1	StringTie	exon	24410132	24410165	1000	-	.	gene_id "MSTRG.1031"; transcript_id "MSTRG.1031.2"; exon_number "4";
1	StringTie	exon	24610474	24610533	1000	-	.	gene_id "MSTRG.1031"; transcript_id "MSTRG.1031.2"; exon_number "5";
1	StringTie	exon	24613501	24613627	1000	-	.	gene_id "MSTRG.1031"; transcript_id "MSTRG.1031.2"; exon_number "6";
1	StringTie	exon	24249353	24250086	1000	-	.	gene_id "MSTRG.1031"; transcript_id "MSTRG.1031.3"; exon_number "1";
1	StringTie	exon	24253925	24254021	1000	-	.	gene_id "MSTRG.1031"; transcript_id "MSTRG.1031.3"; exon_number "2";
1	StringTie	exon	24709798	24710510	1000	-	.	gene_id "MSTRG.1031"; transcript_id "MSTRG.1031.16"; exon_number "1";
1	StringTie	exon	24877020	24877091	1000	-	.	gene_id "MSTRG.1031"; transcript_id "MSTRG.1031.16"; exon_number "2";
1	StringTie	exon	24890570	24890700	1000	-	.	gene_id "MSTRG.1031"; transcript_id "MSTRG.1031.16"; exon_number "3";
1	StringTie	exon	24719678	24720139	1000	-	.	gene_id "MSTRG.1031"; transcript_id "MSTRG.1031.20"; exon_number "1";
1	StringTie	exon	24877020	24877091	1000	-	.	gene_id "MSTRG.1031"; transcript_id "MSTRG.1031.20"; exon_number "2";
1	StringTie	exon	24890570	24890700	1000	-	.	gene_id "MSTRG.1031"; transcript_id "MSTRG.1031.20"; exon_number "3";
1	StringTie	exon	24299423	24300047	1000	-	.	gene_id "MSTRG.1032"; transcript_id "MSTRG.1032.1"; exon_number "1";
1	StringTie	exon	24300526	24300619	1000	-	.	gene_id "MSTRG.1032"; transcript_id "MSTRG.1032.1"; exon_number "2";
1	StringTie	exon	25293376	25293525	1000	-	.	gene_id "MSTRG.1045"; transcript_id "MSTRG.1045.1"; exon_number "1";
1	StringTie	exon	25307216	25307356	1000	-	.	gene_id "MSTRG.1045"; transcript_id "MSTRG.1045.1"; exon_number "2";
1	StringTie	exon	25308231	25308322	1000	-	.	gene_id "MSTRG.1045"; transcript_id "MSTRG.1045.1"; exon_number "3";
1	StringTie	exon	25478258	25478353	1000	-	.	gene_id "MSTRG.1053"; transcript_id "MSTRG.1053.1"; exon_number "1";
1	StringTie	exon	25478767	25479211	1000	-	.	gene_id "MSTRG.1053"; transcript_id "MSTRG.1053.1"; exon_number "2";
1	StringTie	exon	31047601	31047759	1000	-	.	gene_id "MSTRG.1151"; transcript_id "MSTRG.1151.2"; exon_number "1";
1	StringTie	exon	31047782	31047904	1000	-	.	gene_id "MSTRG.1151"; transcript_id "MSTRG.1151.2"; exon_number "2";
1	StringTie	exon	27856225	27857037	1000	-	.	gene_id "MSTRG.1182"; transcript_id "MSTRG.1182.1"; exon_number "1";
1	StringTie	exon	27858973	27859230	1000	-	.	gene_id "MSTRG.1182"; transcript_id "MSTRG.1182.1"; exon_number "2";
1	StringTie	exon	27869469	27870163	1000	-	.	gene_id "MSTRG.1184"; transcript_id "MSTRG.1184.1"; exon_number "1";
1	StringTie	exon	27871015	27871143	1000	-	.	gene_id "MSTRG.1184"; transcript_id "MSTRG.1184.1"; exon_number "2";
1	StringTie	exon	27871868	27872092	1000	-	.	gene_id "MSTRG.1184"; transcript_id "MSTRG.1184.1"; exon_number "3";
1	StringTie	exon	28324205	28325913	1000	-	.	gene_id "MSTRG.1189"; transcript_id "MSTRG.1189.21"; exon_number "1";
1	StringTie	exon	28422980	28423094	1000	-	.	gene_id "MSTRG.1189"; transcript_id "MSTRG.1189.21"; exon_number "2";
1	StringTie	exon	28425463	28425756	1000	-	.	gene_id "MSTRG.1189"; transcript_id "MSTRG.1189.21"; exon_number "3";
1	StringTie	exon	28339892	28340286	1000	-	.	gene_id "MSTRG.1189"; transcript_id "MSTRG.1189.22"; exon_number "1";
1	StringTie	exon	28340629	28340862	1000	-	.	gene_id "MSTRG.1189"; transcript_id "MSTRG.1189.22"; exon_number "2";
1	StringTie	exon	28422980	28423094	1000	-	.	gene_id "MSTRG.1189"; transcript_id "MSTRG.1189.22"; exon_number "3";
1	StringTie	exon	28425219	28425341	1000	-	.	gene_id "MSTRG.1189"; transcript_id "MSTRG.1189.22"; exon_number "4";
1	StringTie	exon	28359606	28361519	1000	-	.	gene_id "MSTRG.1189"; transcript_id "MSTRG.1189.23"; exon_number "1";
1	StringTie	exon	28422980	28423094	1000	-	.	gene_id "MSTRG.1189"; transcript_id "MSTRG.1189.23"; exon_number "2";
1	StringTie	exon	28425463	28425760	1000	-	.	gene_id "MSTRG.1189"; transcript_id "MSTRG.1189.23"; exon_number "3";
1	StringTie	exon	28377520	28382035	1000	-	.	gene_id "MSTRG.1189"; transcript_id "MSTRG.1189.24"; exon_number "1";
1	StringTie	exon	28422980	28423036	1000	-	.	gene_id "MSTRG.1189"; transcript_id "MSTRG.1189.24"; exon_number "2";
1	StringTie	exon	28425477	28425816	1000	-	.	gene_id "MSTRG.1189"; transcript_id "MSTRG.1189.24"; exon_number "3";
1	StringTie	exon	28395595	28396201	1000	-	.	gene_id "MSTRG.1189"; transcript_id "MSTRG.1189.25"; exon_number "1";
1	StringTie	exon	28422980	28423094	1000	-	.	gene_id "MSTRG.1189"; transcript_id "MSTRG.1189.25"; exon_number "2";
1	StringTie	exon	28425477	28425811	1000	-	.	gene_id "MSTRG.1189"; transcript_id "MSTRG.1189.25"; exon_number "3";
1	StringTie	exon	28411432	28418258	1000	-	.	gene_id "MSTRG.1189"; transcript_id "MSTRG.1189.26"; exon_number "1";
1	StringTie	exon	28422980	28423094	1000	-	.	gene_id "MSTRG.1189"; transcript_id "MSTRG.1189.26"; exon_number "2";
1	StringTie	exon	28425463	28426797	1000	-	.	gene_id "MSTRG.1189"; transcript_id "MSTRG.1189.26"; exon_number "3";
1	StringTie	exon	28416377	28418258	1000	-	.	gene_id "MSTRG.1189"; transcript_id "MSTRG.1189.27"; exon_number "1";
1	StringTie	exon	28422980	28423094	1000	-	.	gene_id "MSTRG.1189"; transcript_id "MSTRG.1189.27"; exon_number "2";
1	StringTie	exon	28425477	28425816	1000	-	.	gene_id "MSTRG.1189"; transcript_id "MSTRG.1189.27"; exon_number "3";
1	StringTie	exon	28416377	28418258	1000	-	.	gene_id "MSTRG.1189"; transcript_id "MSTRG.1189.28"; exon_number "1";
1	StringTie	exon	28422980	28423036	1000	-	.	gene_id "MSTRG.1189"; transcript_id "MSTRG.1189.28"; exon_number "2";
1	StringTie	exon	28425463	28425816	1000	-	.	gene_id "MSTRG.1189"; transcript_id "MSTRG.1189.28"; exon_number "3";
1	StringTie	exon	28417740	28418258	1000	-	.	gene_id "MSTRG.1189"; transcript_id "MSTRG.1189.29"; exon_number "1";
1	StringTie	exon	28422980	28423036	1000	-	.	gene_id "MSTRG.1189"; transcript_id "MSTRG.1189.29"; exon_number "2";
1	StringTie	exon	28425477	28425837	1000	-	.	gene_id "MSTRG.1189"; transcript_id "MSTRG.1189.29"; exon_number "3";
1	StringTie	exon	28418567	28420320	1000	-	.	gene_id "MSTRG.1189"; transcript_id "MSTRG.1189.30"; exon_number "1";
1	StringTie	exon	28422980	28423094	1000	-	.	gene_id "MSTRG.1189"; transcript_id "MSTRG.1189.30"; exon_number "2";
1	StringTie	exon	28425477	28425815	1000	-	.	gene_id "MSTRG.1189"; transcript_id "MSTRG.1189.30"; exon_number "3";
1	StringTie	exon	28418578	28419820	1000	-	.	gene_id "MSTRG.1189"; transcript_id "MSTRG.1189.31"; exon_number "1";
1	StringTie	exon	28422980	28423094	1000	-	.	gene_id "MSTRG.1189"; transcript_id "MSTRG.1189.31"; exon_number "2";
1	StringTie	exon	28425463	28425811	1000	-	.	gene_id "MSTRG.1189"; transcript_id "MSTRG.1189.31"; exon_number "3";
1	StringTie	exon	28418649	28419820	1000	-	.	gene_id "MSTRG.1189"; transcript_id "MSTRG.1189.32"; exon_number "1";
1	StringTie	exon	28422980	28423094	1000	-	.	gene_id "MSTRG.1189"; transcript_id "MSTRG.1189.32"; exon_number "2";
1	StringTie	exon	28425477	28425823	1000	-	.	gene_id "MSTRG.1189"; transcript_id "MSTRG.1189.32"; exon_number "3";
1	StringTie	exon	28418649	28419847	1000	-	.	gene_id "MSTRG.1189"; transcript_id "MSTRG.1189.33"; exon_number "1";
1	StringTie	exon	28422980	28423094	1000	-	.	gene_id "MSTRG.1189"; transcript_id "MSTRG.1189.33"; exon_number "2";
1	StringTie	exon	28425477	28425823	1000	-	.	gene_id "MSTRG.1189"; transcript_id "MSTRG.1189.33"; exon_number "3";
1	StringTie	exon	28420005	28421116	1000	-	.	gene_id "MSTRG.1189"; transcript_id "MSTRG.1189.34"; exon_number "1";
1	StringTie	exon	28422980	28423094	1000	-	.	gene_id "MSTRG.1189"; transcript_id "MSTRG.1189.34"; exon_number "2";
1	StringTie	exon	28425463	28425815	1000	-	.	gene_id "MSTRG.1189"; transcript_id "MSTRG.1189.34"; exon_number "3";
1	StringTie	exon	28420014	28421116	1000	-	.	gene_id "MSTRG.1189"; transcript_id "MSTRG.1189.35"; exon_number "1";
1	StringTie	exon	28422980	28423094	1000	-	.	gene_id "MSTRG.1189"; transcript_id "MSTRG.1189.35"; exon_number "2";
1	StringTie	exon	28425477	28425816	1000	-	.	gene_id "MSTRG.1189"; transcript_id "MSTRG.1189.35"; exon_number "3";
1	StringTie	exon	28346478	28347953	1000	+	.	gene_id "MSTRG.1194"; transcript_id "MSTRG.1194.1"; exon_number "1";
1	StringTie	exon	28358534	28358562	1000	+	.	gene_id "MSTRG.1194"; transcript_id "MSTRG.1194.1"; exon_number "2";
1	StringTie	exon	31465198	31465319	1000	+	.	gene_id "MSTRG.1216"; transcript_id "MSTRG.1216.1"; exon_number "1";
1	StringTie	exon	31467394	31467602	1000	+	.	gene_id "MSTRG.1216"; transcript_id "MSTRG.1216.1"; exon_number "2";
1	StringTie	exon	31465198	31465402	1000	-	.	gene_id "MSTRG.1217"; transcript_id "MSTRG.1217.1"; exon_number "1";
1	StringTie	exon	31467477	31467602	1000	-	.	gene_id "MSTRG.1217"; transcript_id "MSTRG.1217.1"; exon_number "2";
1	StringTie	exon	31626489	31626625	1000	+	.	gene_id "MSTRG.1226"; transcript_id "MSTRG.1226.1"; exon_number "1";
1	StringTie	exon	31626752	31626812	1000	+	.	gene_id "MSTRG.1226"; transcript_id "MSTRG.1226.1"; exon_number "2";
1	StringTie	exon	31627829	31627913	1000	+	.	gene_id "MSTRG.1226"; transcript_id "MSTRG.1226.1"; exon_number "3";
1	StringTie	exon	31639877	31639931	1000	+	.	gene_id "MSTRG.1226"; transcript_id "MSTRG.1226.1"; exon_number "4";
1	StringTie	exon	31640282	31640568	1000	+	.	gene_id "MSTRG.1226"; transcript_id "MSTRG.1226.1"; exon_number "5";
1	StringTie	exon	31685374	31686169	1000	-	.	gene_id "MSTRG.1230"; transcript_id "MSTRG.1230.1"; exon_number "1";
1	StringTie	exon	31690008	31690079	1000	-	.	gene_id "MSTRG.1230"; transcript_id "MSTRG.1230.1"; exon_number "2";
1	StringTie	exon	31691679	31691837	1000	-	.	gene_id "MSTRG.1230"; transcript_id "MSTRG.1230.1"; exon_number "3";
1	StringTie	exon	31700760	31700896	1000	-	.	gene_id "MSTRG.1230"; transcript_id "MSTRG.1230.1"; exon_number "4";
1	StringTie	exon	31711209	31711385	1000	-	.	gene_id "MSTRG.1230"; transcript_id "MSTRG.1230.1"; exon_number "5";
1	StringTie	exon	31685374	31686169	1000	-	.	gene_id "MSTRG.1230"; transcript_id "MSTRG.1230.2"; exon_number "1";
1	StringTie	exon	31690008	31690079	1000	-	.	gene_id "MSTRG.1230"; transcript_id "MSTRG.1230.2"; exon_number "2";
1	StringTie	exon	31691679	31691837	1000	-	.	gene_id "MSTRG.1230"; transcript_id "MSTRG.1230.2"; exon_number "3";
1	StringTie	exon	31700760	31700896	1000	-	.	gene_id "MSTRG.1230"; transcript_id "MSTRG.1230.2"; exon_number "4";
1	StringTie	exon	31706767	31706835	1000	-	.	gene_id "MSTRG.1230"; transcript_id "MSTRG.1230.2"; exon_number "5";
1	StringTie	exon	31709171	31709340	1000	-	.	gene_id "MSTRG.1230"; transcript_id "MSTRG.1230.2"; exon_number "6";
1	StringTie	exon	31698668	31699160	1000	-	.	gene_id "MSTRG.1230"; transcript_id "MSTRG.1230.3"; exon_number "1";
1	StringTie	exon	31700760	31700896	1000	-	.	gene_id "MSTRG.1230"; transcript_id "MSTRG.1230.3"; exon_number "2";
1	StringTie	exon	31706767	31706835	1000	-	.	gene_id "MSTRG.1230"; transcript_id "MSTRG.1230.3"; exon_number "3";
1	StringTie	exon	31709171	31709340	1000	-	.	gene_id "MSTRG.1230"; transcript_id "MSTRG.1230.3"; exon_number "4";
1	StringTie	exon	33506214	33506841	1000	-	.	gene_id "MSTRG.1270"; transcript_id "MSTRG.1270.1"; exon_number "1";
1	StringTie	exon	33513993	33514081	1000	-	.	gene_id "MSTRG.1270"; transcript_id "MSTRG.1270.1"; exon_number "2";
1	StringTie	exon	33525347	33525422	1000	-	.	gene_id "MSTRG.1270"; transcript_id "MSTRG.1270.1"; exon_number "3";
1	StringTie	exon	33045847	33046158	1000	+	.	gene_id "MSTRG.1290"; transcript_id "MSTRG.1290.1"; exon_number "1";
1	StringTie	exon	33049221	33050247	1000	+	.	gene_id "MSTRG.1290"; transcript_id "MSTRG.1290.1"; exon_number "2";
1	StringTie	exon	33059419	33060996	1000	-	.	gene_id "MSTRG.1291"; transcript_id "MSTRG.1291.1"; exon_number "1";
1	StringTie	exon	33061225	33061332	1000	-	.	gene_id "MSTRG.1291"; transcript_id "MSTRG.1291.1"; exon_number "2";
1	StringTie	exon	33073302	33073535	1000	-	.	gene_id "MSTRG.1291"; transcript_id "MSTRG.1291.1"; exon_number "3";
1	StringTie	exon	33076110	33076333	1000	-	.	gene_id "MSTRG.1291"; transcript_id "MSTRG.1291.1"; exon_number "4";
1	StringTie	exon	33080904	33080987	1000	-	.	gene_id "MSTRG.1291"; transcript_id "MSTRG.1291.1"; exon_number "5";
1	StringTie	exon	36573652	36574958	1000	-	.	gene_id "MSTRG.1333"; transcript_id "MSTRG.1333.1"; exon_number "1";
1	StringTie	exon	36578365	36578506	1000	-	.	gene_id "MSTRG.1333"; transcript_id "MSTRG.1333.1"; exon_number "2";
1	StringTie	exon	36585635	36585797	1000	-	.	gene_id "MSTRG.1333"; transcript_id "MSTRG.1333.1"; exon_number "3";
1	StringTie	exon	40401513	40401776	1000	-	.	gene_id "MSTRG.1477"; transcript_id "MSTRG.1477.1"; exon_number "1";
1	StringTie	exon	40428129	40428158	1000	-	.	gene_id "MSTRG.1477"; transcript_id "MSTRG.1477.1"; exon_number "2";
1	StringTie	exon	40022985	40023129	1000	+	.	gene_id "MSTRG.1495"; transcript_id "MSTRG.1495.2"; exon_number "1";
1	StringTie	exon	40028865	40028989	1000	+	.	gene_id "MSTRG.1495"; transcript_id "MSTRG.1495.2"; exon_number "2";
1	StringTie	exon	40030453	40031554	1000	+	.	gene_id "MSTRG.1495"; transcript_id "MSTRG.1495.2"; exon_number "3";
1	StringTie	exon	40204455	40204585	1000	-	.	gene_id "MSTRG.1503"; transcript_id "MSTRG.1503.1"; exon_number "1";
1	StringTie	exon	40219430	40219541	1000	-	.	gene_id "MSTRG.1503"; transcript_id "MSTRG.1503.1"; exon_number "2";
1	StringTie	exon	40223467	40223797	1000	-	.	gene_id "MSTRG.1503"; transcript_id "MSTRG.1503.1"; exon_number "3";
1	StringTie	exon	41924903	41925041	1000	-	.	gene_id "MSTRG.1513"; transcript_id "MSTRG.1513.1"; exon_number "1";
1	StringTie	exon	41932171	41932388	1000	-	.	gene_id "MSTRG.1513"; transcript_id "MSTRG.1513.1"; exon_number "2";
1	StringTie	exon	41601331	41602372	1000	+	.	gene_id "MSTRG.1533"; transcript_id "MSTRG.1533.1"; exon_number "1";
1	StringTie	exon	41608747	41608951	1000	+	.	gene_id "MSTRG.1533"; transcript_id "MSTRG.1533.1"; exon_number "2";
1	StringTie	exon	41639696	41639753	1000	+	.	gene_id "MSTRG.1533"; transcript_id "MSTRG.1533.1"; exon_number "3";
1	StringTie	exon	41641128	41642915	1000	+	.	gene_id "MSTRG.1533"; transcript_id "MSTRG.1533.1"; exon_number "4";
1	StringTie	exon	41601583	41602372	1000	+	.	gene_id "MSTRG.1533"; transcript_id "MSTRG.1533.3"; exon_number "1";
1	StringTie	exon	41608747	41608951	1000	+	.	gene_id "MSTRG.1533"; transcript_id "MSTRG.1533.3"; exon_number "2";
1	StringTie	exon	41714856	41715731	1000	+	.	gene_id "MSTRG.1533"; transcript_id "MSTRG.1533.3"; exon_number "3";
1	StringTie	exon	41602011	41602372	1000	+	.	gene_id "MSTRG.1533"; transcript_id "MSTRG.1533.4"; exon_number "1";
1	StringTie	exon	41608747	41608951	1000	+	.	gene_id "MSTRG.1533"; transcript_id "MSTRG.1533.4"; exon_number "2";
1	StringTie	exon	41609321	41609390	1000	+	.	gene_id "MSTRG.1533"; transcript_id "MSTRG.1533.4"; exon_number "3";
1	StringTie	exon	41621577	41621751	1000	+	.	gene_id "MSTRG.1533"; transcript_id "MSTRG.1533.4"; exon_number "4";
1	StringTie	exon	41602013	41602372	1000	+	.	gene_id "MSTRG.1533"; transcript_id "MSTRG.1533.5"; exon_number "1";
1	StringTie	exon	41608747	41608951	1000	+	.	gene_id "MSTRG.1533"; transcript_id "MSTRG.1533.5"; exon_number "2";
1	StringTie	exon	41609321	41609390	1000	+	.	gene_id "MSTRG.1533"; transcript_id "MSTRG.1533.5"; exon_number "3";
1	StringTie	exon	41614966	41615190	1000	+	.	gene_id "MSTRG.1533"; transcript_id "MSTRG.1533.5"; exon_number "4";
1	StringTie	exon	41602015	41602372	1000	+	.	gene_id "MSTRG.1533"; transcript_id "MSTRG.1533.6"; exon_number "1";
1	StringTie	exon	41608747	41608951	1000	+	.	gene_id "MSTRG.1533"; transcript_id "MSTRG.1533.6"; exon_number "2";
1	StringTie	exon	41639696	41639753	1000	+	.	gene_id "MSTRG.1533"; transcript_id "MSTRG.1533.6"; exon_number "3";
1	StringTie	exon	41675620	41675780	1000	+	.	gene_id "MSTRG.1533"; transcript_id "MSTRG.1533.6"; exon_number "4";
1	StringTie	exon	41602015	41602372	1000	+	.	gene_id "MSTRG.1533"; transcript_id "MSTRG.1533.7"; exon_number "1";
1	StringTie	exon	41608747	41608951	1000	+	.	gene_id "MSTRG.1533"; transcript_id "MSTRG.1533.7"; exon_number "2";
1	StringTie	exon	41641128	41641832	1000	+	.	gene_id "MSTRG.1533"; transcript_id "MSTRG.1533.7"; exon_number "3";
1	StringTie	exon	41602015	41602372	1000	+	.	gene_id "MSTRG.1533"; transcript_id "MSTRG.1533.8"; exon_number "1";
1	StringTie	exon	41608747	41608951	1000	+	.	gene_id "MSTRG.1533"; transcript_id "MSTRG.1533.8"; exon_number "2";
1	StringTie	exon	41621577	41621930	1000	+	.	gene_id "MSTRG.1533"; transcript_id "MSTRG.1533.8"; exon_number "3";
1	StringTie	exon	41602015	41602372	1000	+	.	gene_id "MSTRG.1533"; transcript_id "MSTRG.1533.9"; exon_number "1";
1	StringTie	exon	41608747	41608951	1000	+	.	gene_id "MSTRG.1533"; transcript_id "MSTRG.1533.9"; exon_number "2";
1	StringTie	exon	41675620	41675780	1000	+	.	gene_id "MSTRG.1533"; transcript_id "MSTRG.1533.9"; exon_number "3";
1	StringTie	exon	41602188	41602372	1000	+	.	gene_id "MSTRG.1533"; transcript_id "MSTRG.1533.10"; exon_number "1";
1	StringTie	exon	41608747	41608951	1000	+	.	gene_id "MSTRG.1533"; transcript_id "MSTRG.1533.10"; exon_number "2";
1	StringTie	exon	41626635	41626979	1000	+	.	gene_id "MSTRG.1533"; transcript_id "MSTRG.1533.10"; exon_number "3";
1	StringTie	exon	42500180	42500420	1000	-	.	gene_id "MSTRG.1542"; transcript_id "MSTRG.1542.1"; exon_number "1";
1	StringTie	exon	42500812	42500877	1000	-	.	gene_id "MSTRG.1542"; transcript_id "MSTRG.1542.1"; exon_number "2";
1	StringTie	exon	42537617	42537682	1000	-	.	gene_id "MSTRG.1542"; transcript_id "MSTRG.1542.1"; exon_number "3";
1	StringTie	exon	41970420	41972370	1000	-	.	gene_id "MSTRG.1547"; transcript_id "MSTRG.1547.2"; exon_number "1";
1	StringTie	exon	42126632	42126726	1000	-	.	gene_id "MSTRG.1547"; transcript_id "MSTRG.1547.2"; exon_number "2";
1	StringTie	exon	42281889	42281991	1000	-	.	gene_id "MSTRG.1547"; transcript_id "MSTRG.1547.2"; exon_number "3";
1	StringTie	exon	42289990	42290266	1000	-	.	gene_id "MSTRG.1547"; transcript_id "MSTRG.1547.2"; exon_number "4";
1	StringTie	exon	42343966	42344181	1000	-	.	gene_id "MSTRG.1547"; transcript_id "MSTRG.1547.2"; exon_number "5";
1	StringTie	exon	42345854	42346601	1000	-	.	gene_id "MSTRG.1547"; transcript_id "MSTRG.1547.2"; exon_number "6";
1	StringTie	exon	42061076	42061342	1000	-	.	gene_id "MSTRG.1547"; transcript_id "MSTRG.1547.7"; exon_number "1";
1	StringTie	exon	42126632	42126726	1000	-	.	gene_id "MSTRG.1547"; transcript_id "MSTRG.1547.7"; exon_number "2";
1	StringTie	exon	42281889	42281991	1000	-	.	gene_id "MSTRG.1547"; transcript_id "MSTRG.1547.7"; exon_number "3";
1	StringTie	exon	42289990	42290266	1000	-	.	gene_id "MSTRG.1547"; transcript_id "MSTRG.1547.7"; exon_number "4";
1	StringTie	exon	42343966	42344949	1000	-	.	gene_id "MSTRG.1547"; transcript_id "MSTRG.1547.7"; exon_number "5";
1	StringTie	exon	42153279	42154355	1000	-	.	gene_id "MSTRG.1547"; transcript_id "MSTRG.1547.10"; exon_number "1";
1	StringTie	exon	42281889	42281991	1000	-	.	gene_id "MSTRG.1547"; transcript_id "MSTRG.1547.10"; exon_number "2";
1	StringTie	exon	42289990	42290266	1000	-	.	gene_id "MSTRG.1547"; transcript_id "MSTRG.1547.10"; exon_number "3";
1	StringTie	exon	42343966	42344181	1000	-	.	gene_id "MSTRG.1547"; transcript_id "MSTRG.1547.10"; exon_number "4";
1	StringTie	exon	42356437	42356573	1000	-	.	gene_id "MSTRG.1547"; transcript_id "MSTRG.1547.10"; exon_number "5";
1	StringTie	exon	42366151	42366426	1000	-	.	gene_id "MSTRG.1547"; transcript_id "MSTRG.1547.10"; exon_number "6";
1	StringTie	exon	42230288	42230769	1000	-	.	gene_id "MSTRG.1547"; transcript_id "MSTRG.1547.12"; exon_number "1";
1	StringTie	exon	42232217	42232355	1000	-	.	gene_id "MSTRG.1547"; transcript_id "MSTRG.1547.12"; exon_number "2";
1	StringTie	exon	42281889	42281991	1000	-	.	gene_id "MSTRG.1547"; transcript_id "MSTRG.1547.12"; exon_number "3";
1	StringTie	exon	42289990	42290266	1000	-	.	gene_id "MSTRG.1547"; transcript_id "MSTRG.1547.12"; exon_number "4";
1	StringTie	exon	42356437	42356573	1000	-	.	gene_id "MSTRG.1547"; transcript_id "MSTRG.1547.12"; exon_number "5";
1	StringTie	exon	42366151	42366454	1000	-	.	gene_id "MSTRG.1547"; transcript_id "MSTRG.1547.12"; exon_number "6";
1	StringTie	exon	42230371	42230769	1000	-	.	gene_id "MSTRG.1547"; transcript_id "MSTRG.1547.13"; exon_number "1";
1	StringTie	exon	42232217	42232355	1000	-	.	gene_id "MSTRG.1547"; transcript_id "MSTRG.1547.13"; exon_number "2";
1	StringTie	exon	42281889	42281991	1000	-	.	gene_id "MSTRG.1547"; transcript_id "MSTRG.1547.13"; exon_number "3";
1	StringTie	exon	42289990	42290266	1000	-	.	gene_id "MSTRG.1547"; transcript_id "MSTRG.1547.13"; exon_number "4";
1	StringTie	exon	42305981	42306162	1000	-	.	gene_id "MSTRG.1547"; transcript_id "MSTRG.1547.13"; exon_number "5";
1	StringTie	exon	42230371	42230769	1000	-	.	gene_id "MSTRG.1547"; transcript_id "MSTRG.1547.14"; exon_number "1";
1	StringTie	exon	42232217	42232355	1000	-	.	gene_id "MSTRG.1547"; transcript_id "MSTRG.1547.14"; exon_number "2";
1	StringTie	exon	42281889	42281991	1000	-	.	gene_id "MSTRG.1547"; transcript_id "MSTRG.1547.14"; exon_number "3";
1	StringTie	exon	42289990	42290266	1000	-	.	gene_id "MSTRG.1547"; transcript_id "MSTRG.1547.14"; exon_number "4";
1	StringTie	exon	42306023	42306162	1000	-	.	gene_id "MSTRG.1547"; transcript_id "MSTRG.1547.14"; exon_number "5";
1	StringTie	exon	42241158	42242193	1000	-	.	gene_id "MSTRG.1547"; transcript_id "MSTRG.1547.16"; exon_number "1";
1	StringTie	exon	42281889	42281991	1000	-	.	gene_id "MSTRG.1547"; transcript_id "MSTRG.1547.16"; exon_number "2";
1	StringTie	exon	42289990	42290266	1000	-	.	gene_id "MSTRG.1547"; transcript_id "MSTRG.1547.16"; exon_number "3";
1	StringTie	exon	42343966	42345018	1000	-	.	gene_id "MSTRG.1547"; transcript_id "MSTRG.1547.16"; exon_number "4";
1	StringTie	exon	42309588	42310224	1000	-	.	gene_id "MSTRG.1547"; transcript_id "MSTRG.1547.25"; exon_number "1";
1	StringTie	exon	42351255	42351326	1000	-	.	gene_id "MSTRG.1547"; transcript_id "MSTRG.1547.25"; exon_number "2";
1	StringTie	exon	42356437	42356573	1000	-	.	gene_id "MSTRG.1547"; transcript_id "MSTRG.1547.25"; exon_number "3";
1	StringTie	exon	42366151	42366416	1000	-	.	gene_id "MSTRG.1547"; transcript_id "MSTRG.1547.25"; exon_number "4";
1	StringTie	exon	42309607	42310224	1000	-	.	gene_id "MSTRG.1547"; transcript_id "MSTRG.1547.26"; exon_number "1";
1	StringTie	exon	42356437	42356573	1000	-	.	gene_id "MSTRG.1547"; transcript_id "MSTRG.1547.26"; exon_number "2";
1	StringTie	exon	42366151	42366397	1000	-	.	gene_id "MSTRG.1547"; transcript_id "MSTRG.1547.26"; exon_number "3";
1	StringTie	exon	42309641	42310224	1000	-	.	gene_id "MSTRG.1547"; transcript_id "MSTRG.1547.27"; exon_number "1";
1	StringTie	exon	42345854	42345963	1000	-	.	gene_id "MSTRG.1547"; transcript_id "MSTRG.1547.27"; exon_number "2";
1	StringTie	exon	42309687	42310224	1000	-	.	gene_id "MSTRG.1547"; transcript_id "MSTRG.1547.28"; exon_number "1";
1	StringTie	exon	42313871	42313948	1000	-	.	gene_id "MSTRG.1547"; transcript_id "MSTRG.1547.28"; exon_number "2";
1	StringTie	exon	42931576	42931762	1000	+	.	gene_id "MSTRG.1556"; transcript_id "MSTRG.1556.6"; exon_number "1";
1	StringTie	exon	42936024	42936126	1000	+	.	gene_id "MSTRG.1556"; transcript_id "MSTRG.1556.6"; exon_number "2";
1	StringTie	exon	42936273	42937027	1000	+	.	gene_id "MSTRG.1556"; transcript_id "MSTRG.1556.6"; exon_number "3";
1	StringTie	exon	38705680	38709278	1000	-	.	gene_id "MSTRG.1560"; transcript_id "MSTRG.1560.10"; exon_number "1";
1	StringTie	exon	38830740	38830872	1000	-	.	gene_id "MSTRG.1560"; transcript_id "MSTRG.1560.10"; exon_number "2";
1	StringTie	exon	38851265	38851735	1000	-	.	gene_id "MSTRG.1560"; transcript_id "MSTRG.1560.10"; exon_number "3";
1	StringTie	exon	38705683	38709278	1000	-	.	gene_id "MSTRG.1560"; transcript_id "MSTRG.1560.11"; exon_number "1";
1	StringTie	exon	38721796	38721822	1000	-	.	gene_id "MSTRG.1560"; transcript_id "MSTRG.1560.11"; exon_number "2";
1	StringTie	exon	38851265	38851735	1000	-	.	gene_id "MSTRG.1560"; transcript_id "MSTRG.1560.11"; exon_number "3";
1	StringTie	exon	38705683	38709278	1000	-	.	gene_id "MSTRG.1560"; transcript_id "MSTRG.1560.12"; exon_number "1";
1	StringTie	exon	38721796	38721822	1000	-	.	gene_id "MSTRG.1560"; transcript_id "MSTRG.1560.12"; exon_number "2";
1	StringTie	exon	38792739	38792795	1000	-	.	gene_id "MSTRG.1560"; transcript_id "MSTRG.1560.12"; exon_number "3";
1	StringTie	exon	38851265	38851735	1000	-	.	gene_id "MSTRG.1560"; transcript_id "MSTRG.1560.12"; exon_number "4";
1	StringTie	exon	38705686	38709278	1000	-	.	gene_id "MSTRG.1560"; transcript_id "MSTRG.1560.13"; exon_number "1";
1	StringTie	exon	38721759	38721822	1000	-	.	gene_id "MSTRG.1560"; transcript_id "MSTRG.1560.13"; exon_number "2";
1	StringTie	exon	38851265	38851735	1000	-	.	gene_id "MSTRG.1560"; transcript_id "MSTRG.1560.13"; exon_number "3";
1	StringTie	exon	38705693	38709278	1000	-	.	gene_id "MSTRG.1560"; transcript_id "MSTRG.1560.14"; exon_number "1";
1	StringTie	exon	38721796	38721822	1000	-	.	gene_id "MSTRG.1560"; transcript_id "MSTRG.1560.14"; exon_number "2";
1	StringTie	exon	38830740	38830872	1000	-	.	gene_id "MSTRG.1560"; transcript_id "MSTRG.1560.14"; exon_number "3";
1	StringTie	exon	38851265	38851735	1000	-	.	gene_id "MSTRG.1560"; transcript_id "MSTRG.1560.14"; exon_number "4";
1	StringTie	exon	38741821	38744351	1000	-	.	gene_id "MSTRG.1560"; transcript_id "MSTRG.1560.16"; exon_number "1";
1	StringTie	exon	38830740	38830872	1000	-	.	gene_id "MSTRG.1560"; transcript_id "MSTRG.1560.16"; exon_number "2";
1	StringTie	exon	38851265	38852570	1000	-	.	gene_id "MSTRG.1560"; transcript_id "MSTRG.1560.16"; exon_number "3";
1	StringTie	exon	38741821	38744351	1000	-	.	gene_id "MSTRG.1560"; transcript_id "MSTRG.1560.17"; exon_number "1";
1	StringTie	exon	38792739	38792795	1000	-	.	gene_id "MSTRG.1560"; transcript_id "MSTRG.1560.17"; exon_number "2";
1	StringTie	exon	38851265	38852570	1000	-	.	gene_id "MSTRG.1560"; transcript_id "MSTRG.1560.17"; exon_number "3";
1	StringTie	exon	38742741	38744351	1000	-	.	gene_id "MSTRG.1560"; transcript_id "MSTRG.1560.18"; exon_number "1";
1	StringTie	exon	38851265	38852475	1000	-	.	gene_id "MSTRG.1560"; transcript_id "MSTRG.1560.18"; exon_number "2";
1	StringTie	exon	38742672	38743979	1000	+	.	gene_id "MSTRG.1575"; transcript_id "MSTRG.1575.2"; exon_number "1";
1	StringTie	exon	38744006	38744353	1000	+	.	gene_id "MSTRG.1575"; transcript_id "MSTRG.1575.2"; exon_number "2";
1	StringTie	exon	38806966	38807147	1000	+	.	gene_id "MSTRG.1576"; transcript_id "MSTRG.1576.1"; exon_number "1";
1	StringTie	exon	38880088	38880204	1000	+	.	gene_id "MSTRG.1576"; transcript_id "MSTRG.1576.1"; exon_number "2";
1	StringTie	exon	38941066	38941436	1000	-	.	gene_id "MSTRG.1581"; transcript_id "MSTRG.1581.1"; exon_number "1";
1	StringTie	exon	38961773	38961949	1000	-	.	gene_id "MSTRG.1581"; transcript_id "MSTRG.1581.1"; exon_number "2";
1	StringTie	exon	39580583	39582385	1000	+	.	gene_id "MSTRG.1604"; transcript_id "MSTRG.1604.1"; exon_number "1";
1	StringTie	exon	39582995	39583219	1000	+	.	gene_id "MSTRG.1604"; transcript_id "MSTRG.1604.1"; exon_number "2";
1	StringTie	exon	39607085	39609848	1000	+	.	gene_id "MSTRG.1604"; transcript_id "MSTRG.1604.1"; exon_number "3";
1	StringTie	exon	39581438	39582385	1000	+	.	gene_id "MSTRG.1604"; transcript_id "MSTRG.1604.2"; exon_number "1";
1	StringTie	exon	39582995	39583219	1000	+	.	gene_id "MSTRG.1604"; transcript_id "MSTRG.1604.2"; exon_number "2";
1	StringTie	exon	39611301	39612201	1000	+	.	gene_id "MSTRG.1604"; transcript_id "MSTRG.1604.2"; exon_number "3";
1	StringTie	exon	39581449	39582385	1000	+	.	gene_id "MSTRG.1604"; transcript_id "MSTRG.1604.3"; exon_number "1";
1	StringTie	exon	39582995	39583219	1000	+	.	gene_id "MSTRG.1604"; transcript_id "MSTRG.1604.3"; exon_number "2";
1	StringTie	exon	39605184	39605582	1000	+	.	gene_id "MSTRG.1604"; transcript_id "MSTRG.1604.3"; exon_number "3";
1	StringTie	exon	39582167	39582385	1000	+	.	gene_id "MSTRG.1604"; transcript_id "MSTRG.1604.5"; exon_number "1";
1	StringTie	exon	39582995	39583219	1000	+	.	gene_id "MSTRG.1604"; transcript_id "MSTRG.1604.5"; exon_number "2";
1	StringTie	exon	39604172	39604344	1000	+	.	gene_id "MSTRG.1604"; transcript_id "MSTRG.1604.5"; exon_number "3";
1	StringTie	exon	39605184	39605527	1000	+	.	gene_id "MSTRG.1604"; transcript_id "MSTRG.1604.5"; exon_number "4";
1	StringTie	exon	39582174	39582385	1000	+	.	gene_id "MSTRG.1604"; transcript_id "MSTRG.1604.8"; exon_number "1";
1	StringTie	exon	39582995	39583219	1000	+	.	gene_id "MSTRG.1604"; transcript_id "MSTRG.1604.8"; exon_number "2";
1	StringTie	exon	39634754	39635412	1000	+	.	gene_id "MSTRG.1604"; transcript_id "MSTRG.1604.8"; exon_number "3";
1	StringTie	exon	39582176	39582385	1000	+	.	gene_id "MSTRG.1604"; transcript_id "MSTRG.1604.10"; exon_number "1";
1	StringTie	exon	39582995	39583219	1000	+	.	gene_id "MSTRG.1604"; transcript_id "MSTRG.1604.10"; exon_number "2";
1	StringTie	exon	39637027	39637130	1000	+	.	gene_id "MSTRG.1604"; transcript_id "MSTRG.1604.10"; exon_number "3";
1	StringTie	exon	39640963	39641863	1000	+	.	gene_id "MSTRG.1604"; transcript_id "MSTRG.1604.10"; exon_number "4";
1	StringTie	exon	39582648	39582716	1000	+	.	gene_id "MSTRG.1604"; transcript_id "MSTRG.1604.13"; exon_number "1";
1	StringTie	exon	39582995	39583219	1000	+	.	gene_id "MSTRG.1604"; transcript_id "MSTRG.1604.13"; exon_number "2";
1	StringTie	exon	39637027	39637130	1000	+	.	gene_id "MSTRG.1604"; transcript_id "MSTRG.1604.13"; exon_number "3";
1	StringTie	exon	39640963	39641259	1000	+	.	gene_id "MSTRG.1604"; transcript_id "MSTRG.1604.13"; exon_number "4";
1	StringTie	exon	43979985	43980923	1000	-	.	gene_id "MSTRG.1658"; transcript_id "MSTRG.1658.1"; exon_number "1";
1	StringTie	exon	44127917	44127990	1000	-	.	gene_id "MSTRG.1658"; transcript_id "MSTRG.1658.1"; exon_number "2";
1	StringTie	exon	44129577	44129697	1000	-	.	gene_id "MSTRG.1658"; transcript_id "MSTRG.1658.1"; exon_number "3";
1	StringTie	exon	43995945	43996430	1000	-	.	gene_id "MSTRG.1658"; transcript_id "MSTRG.1658.2"; exon_number "1";
1	StringTie	exon	44127917	44127990	1000	-	.	gene_id "MSTRG.1658"; transcript_id "MSTRG.1658.2"; exon_number "2";
1	StringTie	exon	44129577	44129720	1000	-	.	gene_id "MSTRG.1658"; transcript_id "MSTRG.1658.2"; exon_number "3";
1	StringTie	exon	43995951	43996430	1000	-	.	gene_id "MSTRG.1658"; transcript_id "MSTRG.1658.3"; exon_number "1";
1	StringTie	exon	44043713	44043787	1000	-	.	gene_id "MSTRG.1658"; transcript_id "MSTRG.1658.3"; exon_number "2";
1	StringTie	exon	44127917	44127990	1000	-	.	gene_id "MSTRG.1658"; transcript_id "MSTRG.1658.3"; exon_number "3";
1	StringTie	exon	44129577	44129713	1000	-	.	gene_id "MSTRG.1658"; transcript_id "MSTRG.1658.3"; exon_number "4";
1	StringTie	exon	44111656	44111967	1000	-	.	gene_id "MSTRG.1658"; transcript_id "MSTRG.1658.8"; exon_number "1";
1	StringTie	exon	44127917	44127990	1000	-	.	gene_id "MSTRG.1658"; transcript_id "MSTRG.1658.8"; exon_number "2";
1	StringTie	exon	44129577	44129712	1000	-	.	gene_id "MSTRG.1658"; transcript_id "MSTRG.1658.8"; exon_number "3";
1	StringTie	exon	44122054	44123097	1000	-	.	gene_id "MSTRG.1658"; transcript_id "MSTRG.1658.9"; exon_number "1";
1	StringTie	exon	44127917	44127990	1000	-	.	gene_id "MSTRG.1658"; transcript_id "MSTRG.1658.9"; exon_number "2";
1	StringTie	exon	44129577	44129720	1000	-	.	gene_id "MSTRG.1658"; transcript_id "MSTRG.1658.9"; exon_number "3";
1	StringTie	exon	44151387	44152343	1000	-	.	gene_id "MSTRG.1666"; transcript_id "MSTRG.1666.1"; exon_number "1";
1	StringTie	exon	44154375	44154559	1000	-	.	gene_id "MSTRG.1666"; transcript_id "MSTRG.1666.1"; exon_number "2";
1	StringTie	exon	46196862	46196876	1000	+	.	gene_id "MSTRG.1750"; transcript_id "MSTRG.1750.1"; exon_number "1";
1	StringTie	exon	46218906	46219393	1000	+	.	gene_id "MSTRG.1750"; transcript_id "MSTRG.1750.1"; exon_number "2";
1	StringTie	exon	47413387	47413425	1000	+	.	gene_id "MSTRG.1757"; transcript_id "MSTRG.1757.1"; exon_number "1";
1	StringTie	exon	47421122	47421364	1000	+	.	gene_id "MSTRG.1757"; transcript_id "MSTRG.1757.1"; exon_number "2";
1	StringTie	exon	47413389	47413477	1000	+	.	gene_id "MSTRG.1757"; transcript_id "MSTRG.1757.2"; exon_number "1";
1	StringTie	exon	47421191	47421338	1000	+	.	gene_id "MSTRG.1757"; transcript_id "MSTRG.1757.2"; exon_number "2";
1	StringTie	exon	47302186	47302220	1000	-	.	gene_id "MSTRG.1760"; transcript_id "MSTRG.1760.1"; exon_number "1";
1	StringTie	exon	47358821	47359635	1000	-	.	gene_id "MSTRG.1760"; transcript_id "MSTRG.1760.1"; exon_number "2";
1	StringTie	exon	47360076	47360214	1000	-	.	gene_id "MSTRG.1760"; transcript_id "MSTRG.1760.1"; exon_number "3";
1	StringTie	exon	47308314	47308328	1000	-	.	gene_id "MSTRG.1760"; transcript_id "MSTRG.1760.2"; exon_number "1";
1	StringTie	exon	47358821	47359635	1000	-	.	gene_id "MSTRG.1760"; transcript_id "MSTRG.1760.2"; exon_number "2";
1	StringTie	exon	47360076	47360249	1000	-	.	gene_id "MSTRG.1760"; transcript_id "MSTRG.1760.2"; exon_number "3";
1	StringTie	exon	47320280	47320340	1000	-	.	gene_id "MSTRG.1760"; transcript_id "MSTRG.1760.3"; exon_number "1";
1	StringTie	exon	47358821	47359635	1000	-	.	gene_id "MSTRG.1760"; transcript_id "MSTRG.1760.3"; exon_number "2";
1	StringTie	exon	47360076	47360309	1000	-	.	gene_id "MSTRG.1760"; transcript_id "MSTRG.1760.3"; exon_number "3";
1	StringTie	exon	47356072	47359631	1000	-	.	gene_id "MSTRG.1760"; transcript_id "MSTRG.1760.4"; exon_number "1";
1	StringTie	exon	47360076	47360309	1000	-	.	gene_id "MSTRG.1760"; transcript_id "MSTRG.1760.4"; exon_number "2";
1	StringTie	exon	48444368	48444632	1000	+	.	gene_id "MSTRG.1777"; transcript_id "MSTRG.1777.1"; exon_number "1";
1	StringTie	exon	48445172	48445264	1000	+	.	gene_id "MSTRG.1777"; transcript_id "MSTRG.1777.1"; exon_number "2";
1	StringTie	exon	48455453	48456125	1000	+	.	gene_id "MSTRG.1777"; transcript_id "MSTRG.1777.1"; exon_number "3";
1	StringTie	exon	48444494	48444632	1000	+	.	gene_id "MSTRG.1777"; transcript_id "MSTRG.1777.2"; exon_number "1";
1	StringTie	exon	48445172	48445264	1000	+	.	gene_id "MSTRG.1777"; transcript_id "MSTRG.1777.2"; exon_number "2";
1	StringTie	exon	48494872	48495094	1000	+	.	gene_id "MSTRG.1777"; transcript_id "MSTRG.1777.2"; exon_number "3";
1	StringTie	exon	48286501	48286630	1000	-	.	gene_id "MSTRG.1780"; transcript_id "MSTRG.1780.1"; exon_number "1";
1	StringTie	exon	48317265	48319451	1000	-	.	gene_id "MSTRG.1780"; transcript_id "MSTRG.1780.1"; exon_number "2";
1	StringTie	exon	48313389	48317129	1000	-	.	gene_id "MSTRG.1780"; transcript_id "MSTRG.1780.4"; exon_number "1";
1	StringTie	exon	48317265	48317438	1000	-	.	gene_id "MSTRG.1780"; transcript_id "MSTRG.1780.4"; exon_number "2";
1	StringTie	exon	48324621	48324896	1000	-	.	gene_id "MSTRG.1780"; transcript_id "MSTRG.1780.4"; exon_number "3";
1	StringTie	exon	48313389	48317129	1000	-	.	gene_id "MSTRG.1780"; transcript_id "MSTRG.1780.5"; exon_number "1";
1	StringTie	exon	48317265	48319443	1000	-	.	gene_id "MSTRG.1780"; transcript_id "MSTRG.1780.5"; exon_number "2";
1	StringTie	exon	48319937	48320030	1000	-	.	gene_id "MSTRG.1780"; transcript_id "MSTRG.1780.5"; exon_number "3";
1	StringTie	exon	48324621	48324896	1000	-	.	gene_id "MSTRG.1780"; transcript_id "MSTRG.1780.5"; exon_number "4";
1	StringTie	exon	48313389	48317129	1000	-	.	gene_id "MSTRG.1780"; transcript_id "MSTRG.1780.6"; exon_number "1";
1	StringTie	exon	48319937	48320030	1000	-	.	gene_id "MSTRG.1780"; transcript_id "MSTRG.1780.6"; exon_number "2";
1	StringTie	exon	48324621	48324907	1000	-	.	gene_id "MSTRG.1780"; transcript_id "MSTRG.1780.6"; exon_number "3";
1	StringTie	exon	48313389	48317129	1000	-	.	gene_id "MSTRG.1780"; transcript_id "MSTRG.1780.7"; exon_number "1";
1	StringTie	exon	48317265	48319446	1000	-	.	gene_id "MSTRG.1780"; transcript_id "MSTRG.1780.7"; exon_number "2";
1	StringTie	exon	48319937	48320030	1000	-	.	gene_id "MSTRG.1780"; transcript_id "MSTRG.1780.7"; exon_number "3";
1	StringTie	exon	48324621	48324896	1000	-	.	gene_id "MSTRG.1780"; transcript_id "MSTRG.1780.7"; exon_number "4";
1	StringTie	exon	48313611	48317129	1000	-	.	gene_id "MSTRG.1780"; transcript_id "MSTRG.1780.8"; exon_number "1";
1	StringTie	exon	48317265	48317438	1000	-	.	gene_id "MSTRG.1780"; transcript_id "MSTRG.1780.8"; exon_number "2";
1	StringTie	exon	48319937	48320030	1000	-	.	gene_id "MSTRG.1780"; transcript_id "MSTRG.1780.8"; exon_number "3";
1	StringTie	exon	48324621	48324896	1000	-	.	gene_id "MSTRG.1780"; transcript_id "MSTRG.1780.8"; exon_number "4";
1	StringTie	exon	48315532	48317129	1000	-	.	gene_id "MSTRG.1780"; transcript_id "MSTRG.1780.9"; exon_number "1";
1	StringTie	exon	48317265	48317438	1000	-	.	gene_id "MSTRG.1780"; transcript_id "MSTRG.1780.9"; exon_number "2";
1	StringTie	exon	48319859	48320030	1000	-	.	gene_id "MSTRG.1780"; transcript_id "MSTRG.1780.9"; exon_number "3";
1	StringTie	exon	48324621	48324885	1000	-	.	gene_id "MSTRG.1780"; transcript_id "MSTRG.1780.9"; exon_number "4";
1	StringTie	exon	48971973	48972436	1000	-	.	gene_id "MSTRG.1790"; transcript_id "MSTRG.1790.1"; exon_number "1";
1	StringTie	exon	48975121	48975210	1000	-	.	gene_id "MSTRG.1790"; transcript_id "MSTRG.1790.1"; exon_number "2";
1	StringTie	exon	48975997	48976316	1000	-	.	gene_id "MSTRG.1790"; transcript_id "MSTRG.1790.1"; exon_number "3";
1	StringTie	exon	48971977	48972436	1000	-	.	gene_id "MSTRG.1790"; transcript_id "MSTRG.1790.2"; exon_number "1";
1	StringTie	exon	48975121	48975210	1000	-	.	gene_id "MSTRG.1790"; transcript_id "MSTRG.1790.2"; exon_number "2";
1	StringTie	exon	48975563	48975748	1000	-	.	gene_id "MSTRG.1790"; transcript_id "MSTRG.1790.2"; exon_number "3";
1	StringTie	exon	48971977	48972436	1000	-	.	gene_id "MSTRG.1790"; transcript_id "MSTRG.1790.3"; exon_number "1";
1	StringTie	exon	48975121	48975210	1000	-	.	gene_id "MSTRG.1790"; transcript_id "MSTRG.1790.3"; exon_number "2";
1	StringTie	exon	48975907	48976053	1000	-	.	gene_id "MSTRG.1790"; transcript_id "MSTRG.1790.3"; exon_number "3";
1	StringTie	exon	48971979	48972436	1000	-	.	gene_id "MSTRG.1790"; transcript_id "MSTRG.1790.4"; exon_number "1";
1	StringTie	exon	48975121	48975210	1000	-	.	gene_id "MSTRG.1790"; transcript_id "MSTRG.1790.4"; exon_number "2";
1	StringTie	exon	48976534	48977011	1000	-	.	gene_id "MSTRG.1790"; transcript_id "MSTRG.1790.4"; exon_number "3";
1	StringTie	exon	48971990	48972436	1000	-	.	gene_id "MSTRG.1790"; transcript_id "MSTRG.1790.5"; exon_number "1";
1	StringTie	exon	48975121	48975210	1000	-	.	gene_id "MSTRG.1790"; transcript_id "MSTRG.1790.5"; exon_number "2";
1	StringTie	exon	48976184	48976505	1000	-	.	gene_id "MSTRG.1790"; transcript_id "MSTRG.1790.5"; exon_number "3";
1	StringTie	exon	48524522	48524902	1000	+	.	gene_id "MSTRG.1796"; transcript_id "MSTRG.1796.5"; exon_number "1";
1	StringTie	exon	48525000	48525064	1000	+	.	gene_id "MSTRG.1796"; transcript_id "MSTRG.1796.5"; exon_number "2";
1	StringTie	exon	48751256	48751745	1000	+	.	gene_id "MSTRG.1796"; transcript_id "MSTRG.1796.5"; exon_number "3";
1	StringTie	exon	48524530	48524902	1000	+	.	gene_id "MSTRG.1796"; transcript_id "MSTRG.1796.6"; exon_number "1";
1	StringTie	exon	48525000	48525064	1000	+	.	gene_id "MSTRG.1796"; transcript_id "MSTRG.1796.6"; exon_number "2";
1	StringTie	exon	48528091	48528269	1000	+	.	gene_id "MSTRG.1796"; transcript_id "MSTRG.1796.6"; exon_number "3";
1	StringTie	exon	48529321	48531841	1000	+	.	gene_id "MSTRG.1796"; transcript_id "MSTRG.1796.6"; exon_number "4";
1	StringTie	exon	48524530	48524902	1000	+	.	gene_id "MSTRG.1796"; transcript_id "MSTRG.1796.7"; exon_number "1";
1	StringTie	exon	48525000	48525064	1000	+	.	gene_id "MSTRG.1796"; transcript_id "MSTRG.1796.7"; exon_number "2";
1	StringTie	exon	48528091	48528269	1000	+	.	gene_id "MSTRG.1796"; transcript_id "MSTRG.1796.7"; exon_number "3";
1	StringTie	exon	48528905	48531841	1000	+	.	gene_id "MSTRG.1796"; transcript_id "MSTRG.1796.7"; exon_number "4";
1	StringTie	exon	48524530	48524902	1000	+	.	gene_id "MSTRG.1796"; transcript_id "MSTRG.1796.8"; exon_number "1";
1	StringTie	exon	48525000	48525064	1000	+	.	gene_id "MSTRG.1796"; transcript_id "MSTRG.1796.8"; exon_number "2";
1	StringTie	exon	48649993	48650215	1000	+	.	gene_id "MSTRG.1796"; transcript_id "MSTRG.1796.8"; exon_number "3";
1	StringTie	exon	48664683	48664872	1000	+	.	gene_id "MSTRG.1796"; transcript_id "MSTRG.1796.8"; exon_number "4";
1	StringTie	exon	48665097	48666838	1000	+	.	gene_id "MSTRG.1796"; transcript_id "MSTRG.1796.8"; exon_number "5";
1	StringTie	exon	48524530	48524902	1000	+	.	gene_id "MSTRG.1796"; transcript_id "MSTRG.1796.16"; exon_number "1";
1	StringTie	exon	48525000	48525064	1000	+	.	gene_id "MSTRG.1796"; transcript_id "MSTRG.1796.16"; exon_number "2";
1	StringTie	exon	48664683	48664872	1000	+	.	gene_id "MSTRG.1796"; transcript_id "MSTRG.1796.16"; exon_number "3";
1	StringTie	exon	48665097	48666838	1000	+	.	gene_id "MSTRG.1796"; transcript_id "MSTRG.1796.16"; exon_number "4";
1	StringTie	exon	48524530	48524902	1000	+	.	gene_id "MSTRG.1796"; transcript_id "MSTRG.1796.19"; exon_number "1";
1	StringTie	exon	48525000	48525064	1000	+	.	gene_id "MSTRG.1796"; transcript_id "MSTRG.1796.19"; exon_number "2";
1	StringTie	exon	48580983	48581080	1000	+	.	gene_id "MSTRG.1796"; transcript_id "MSTRG.1796.19"; exon_number "3";
1	StringTie	exon	48664683	48664872	1000	+	.	gene_id "MSTRG.1796"; transcript_id "MSTRG.1796.19"; exon_number "4";
1	StringTie	exon	48665097	48666271	1000	+	.	gene_id "MSTRG.1796"; transcript_id "MSTRG.1796.19"; exon_number "5";
1	StringTie	exon	48524546	48524902	1000	+	.	gene_id "MSTRG.1796"; transcript_id "MSTRG.1796.24"; exon_number "1";
1	StringTie	exon	48525000	48525064	1000	+	.	gene_id "MSTRG.1796"; transcript_id "MSTRG.1796.24"; exon_number "2";
1	StringTie	exon	48556579	48557457	1000	+	.	gene_id "MSTRG.1796"; transcript_id "MSTRG.1796.24"; exon_number "3";
1	StringTie	exon	48524546	48524902	1000	+	.	gene_id "MSTRG.1796"; transcript_id "MSTRG.1796.27"; exon_number "1";
1	StringTie	exon	48525000	48525064	1000	+	.	gene_id "MSTRG.1796"; transcript_id "MSTRG.1796.27"; exon_number "2";
1	StringTie	exon	48526930	48528269	1000	+	.	gene_id "MSTRG.1796"; transcript_id "MSTRG.1796.27"; exon_number "3";
1	StringTie	exon	48580983	48581080	1000	+	.	gene_id "MSTRG.1796"; transcript_id "MSTRG.1796.27"; exon_number "4";
1	StringTie	exon	48649993	48650215	1000	+	.	gene_id "MSTRG.1796"; transcript_id "MSTRG.1796.27"; exon_number "5";
1	StringTie	exon	48664683	48664872	1000	+	.	gene_id "MSTRG.1796"; transcript_id "MSTRG.1796.27"; exon_number "6";
1	StringTie	exon	48665097	48665187	1000	+	.	gene_id "MSTRG.1796"; transcript_id "MSTRG.1796.27"; exon_number "7";
1	StringTie	exon	48666316	48666374	1000	+	.	gene_id "MSTRG.1796"; transcript_id "MSTRG.1796.27"; exon_number "8";
1	StringTie	exon	48668803	48668857	1000	+	.	gene_id "MSTRG.1796"; transcript_id "MSTRG.1796.27"; exon_number "9";
1	StringTie	exon	48669379	48670370	1000	+	.	gene_id "MSTRG.1796"; transcript_id "MSTRG.1796.27"; exon_number "10";
1	StringTie	exon	48524576	48524902	1000	+	.	gene_id "MSTRG.1796"; transcript_id "MSTRG.1796.31"; exon_number "1";
1	StringTie	exon	48525000	48525064	1000	+	.	gene_id "MSTRG.1796"; transcript_id "MSTRG.1796.31"; exon_number "2";
1	StringTie	exon	48526930	48528269	1000	+	.	gene_id "MSTRG.1796"; transcript_id "MSTRG.1796.31"; exon_number "3";
1	StringTie	exon	48642581	48642694	1000	+	.	gene_id "MSTRG.1796"; transcript_id "MSTRG.1796.31"; exon_number "4";
1	StringTie	exon	49662880	49663759	1000	-	.	gene_id "MSTRG.1810"; transcript_id "MSTRG.1810.8"; exon_number "1";
1	StringTie	exon	49719264	49719368	1000	-	.	gene_id "MSTRG.1810"; transcript_id "MSTRG.1810.8"; exon_number "2";
1	StringTie	exon	49719738	49719794	1000	-	.	gene_id "MSTRG.1810"; transcript_id "MSTRG.1810.8"; exon_number "3";
1	StringTie	exon	49721792	49722388	1000	-	.	gene_id "MSTRG.1810"; transcript_id "MSTRG.1810.8"; exon_number "4";
1	StringTie	exon	49679163	49679590	1000	-	.	gene_id "MSTRG.1810"; transcript_id "MSTRG.1810.9"; exon_number "1";
1	StringTie	exon	49719264	49719368	1000	-	.	gene_id "MSTRG.1810"; transcript_id "MSTRG.1810.9"; exon_number "2";
1	StringTie	exon	49719738	49719794	1000	-	.	gene_id "MSTRG.1810"; transcript_id "MSTRG.1810.9"; exon_number "3";
1	StringTie	exon	49721792	49722472	1000	-	.	gene_id "MSTRG.1810"; transcript_id "MSTRG.1810.9"; exon_number "4";
1	StringTie	exon	49687810	49689308	1000	-	.	gene_id "MSTRG.1810"; transcript_id "MSTRG.1810.10"; exon_number "1";
1	StringTie	exon	49719738	49719794	1000	-	.	gene_id "MSTRG.1810"; transcript_id "MSTRG.1810.10"; exon_number "2";
1	StringTie	exon	49721792	49722472	1000	-	.	gene_id "MSTRG.1810"; transcript_id "MSTRG.1810.10"; exon_number "3";
1	StringTie	exon	49687810	49689308	1000	-	.	gene_id "MSTRG.1810"; transcript_id "MSTRG.1810.11"; exon_number "1";
1	StringTie	exon	49719264	49719368	1000	-	.	gene_id "MSTRG.1810"; transcript_id "MSTRG.1810.11"; exon_number "2";
1	StringTie	exon	49719738	49719794	1000	-	.	gene_id "MSTRG.1810"; transcript_id "MSTRG.1810.11"; exon_number "3";
1	StringTie	exon	49721792	49722472	1000	-	.	gene_id "MSTRG.1810"; transcript_id "MSTRG.1810.11"; exon_number "4";
1	StringTie	exon	49687925	49689308	1000	-	.	gene_id "MSTRG.1810"; transcript_id "MSTRG.1810.12"; exon_number "1";
1	StringTie	exon	49719264	49719411	1000	-	.	gene_id "MSTRG.1810"; transcript_id "MSTRG.1810.12"; exon_number "2";
1	StringTie	exon	49719738	49719794	1000	-	.	gene_id "MSTRG.1810"; transcript_id "MSTRG.1810.12"; exon_number "3";
1	StringTie	exon	49721792	49722421	1000	-	.	gene_id "MSTRG.1810"; transcript_id "MSTRG.1810.12"; exon_number "4";
1	StringTie	exon	49703738	49704225	1000	-	.	gene_id "MSTRG.1810"; transcript_id "MSTRG.1810.14"; exon_number "1";
1	StringTie	exon	49704358	49704472	1000	-	.	gene_id "MSTRG.1810"; transcript_id "MSTRG.1810.14"; exon_number "2";
1	StringTie	exon	49719264	49719368	1000	-	.	gene_id "MSTRG.1810"; transcript_id "MSTRG.1810.14"; exon_number "3";
1	StringTie	exon	49719738	49719794	1000	-	.	gene_id "MSTRG.1810"; transcript_id "MSTRG.1810.14"; exon_number "4";
1	StringTie	exon	49721792	49722421	1000	-	.	gene_id "MSTRG.1810"; transcript_id "MSTRG.1810.14"; exon_number "5";
1	StringTie	exon	49715507	49715875	1000	-	.	gene_id "MSTRG.1810"; transcript_id "MSTRG.1810.15"; exon_number "1";
1	StringTie	exon	49719264	49719368	1000	-	.	gene_id "MSTRG.1810"; transcript_id "MSTRG.1810.15"; exon_number "2";
1	StringTie	exon	49719738	49719794	1000	-	.	gene_id "MSTRG.1810"; transcript_id "MSTRG.1810.15"; exon_number "3";
1	StringTie	exon	49721792	49722434	1000	-	.	gene_id "MSTRG.1810"; transcript_id "MSTRG.1810.15"; exon_number "4";
1	StringTie	exon	49672873	49673537	1000	+	.	gene_id "MSTRG.1812"; transcript_id "MSTRG.1812.2"; exon_number "1";
1	StringTie	exon	49674606	49675083	1000	+	.	gene_id "MSTRG.1812"; transcript_id "MSTRG.1812.2"; exon_number "2";
1	StringTie	exon	49675260	49676230	1000	+	.	gene_id "MSTRG.1812"; transcript_id "MSTRG.1812.2"; exon_number "3";
1	StringTie	exon	49721792	49722629	1000	+	.	gene_id "MSTRG.1813"; transcript_id "MSTRG.1813.1"; exon_number "1";
1	StringTie	exon	49723022	49723114	1000	+	.	gene_id "MSTRG.1813"; transcript_id "MSTRG.1813.1"; exon_number "2";
1	StringTie	exon	49737317	49737460	1000	+	.	gene_id "MSTRG.1813"; transcript_id "MSTRG.1813.1"; exon_number "3";
1	StringTie	exon	49741950	49743136	1000	+	.	gene_id "MSTRG.1813"; transcript_id "MSTRG.1813.1"; exon_number "4";
1	StringTie	exon	49722457	49722629	1000	+	.	gene_id "MSTRG.1813"; transcript_id "MSTRG.1813.2"; exon_number "1";
1	StringTie	exon	49723022	49723114	1000	+	.	gene_id "MSTRG.1813"; transcript_id "MSTRG.1813.2"; exon_number "2";
1	StringTie	exon	49741950	49743181	1000	+	.	gene_id "MSTRG.1813"; transcript_id "MSTRG.1813.2"; exon_number "3";
1	StringTie	exon	49722481	49722629	1000	+	.	gene_id "MSTRG.1813"; transcript_id "MSTRG.1813.3"; exon_number "1";
1	StringTie	exon	49723022	49723114	1000	+	.	gene_id "MSTRG.1813"; transcript_id "MSTRG.1813.3"; exon_number "2";
1	StringTie	exon	49732336	49733064	1000	+	.	gene_id "MSTRG.1813"; transcript_id "MSTRG.1813.3"; exon_number "3";
1	StringTie	exon	49722493	49722629	1000	+	.	gene_id "MSTRG.1813"; transcript_id "MSTRG.1813.4"; exon_number "1";
1	StringTie	exon	49723022	49723114	1000	+	.	gene_id "MSTRG.1813"; transcript_id "MSTRG.1813.4"; exon_number "2";
1	StringTie	exon	49733640	49733810	1000	+	.	gene_id "MSTRG.1813"; transcript_id "MSTRG.1813.4"; exon_number "3";
1	StringTie	exon	49722501	49722629	1000	+	.	gene_id "MSTRG.1813"; transcript_id "MSTRG.1813.5"; exon_number "1";
1	StringTie	exon	49723022	49723185	1000	+	.	gene_id "MSTRG.1813"; transcript_id "MSTRG.1813.5"; exon_number "2";
1	StringTie	exon	49737317	49737903	1000	+	.	gene_id "MSTRG.1813"; transcript_id "MSTRG.1813.5"; exon_number "3";
1	StringTie	exon	49765912	49766655	1000	-	.	gene_id "MSTRG.1816"; transcript_id "MSTRG.1816.1"; exon_number "1";
1	StringTie	exon	49804247	49804767	1000	-	.	gene_id "MSTRG.1816"; transcript_id "MSTRG.1816.1"; exon_number "2";
1	StringTie	exon	51457215	51457278	1000	+	.	gene_id "MSTRG.1834"; transcript_id "MSTRG.1834.1"; exon_number "1";
1	StringTie	exon	51460217	51460416	1000	+	.	gene_id "MSTRG.1834"; transcript_id "MSTRG.1834.1"; exon_number "2";
1	StringTie	exon	51248473	51250239	1000	-	.	gene_id "MSTRG.1838"; transcript_id "MSTRG.1838.3"; exon_number "1";
1	StringTie	exon	51284076	51284222	1000	-	.	gene_id "MSTRG.1838"; transcript_id "MSTRG.1838.3"; exon_number "2";
1	StringTie	exon	51286014	51286097	1000	-	.	gene_id "MSTRG.1838"; transcript_id "MSTRG.1838.3"; exon_number "3";
1	StringTie	exon	51288618	51289154	1000	-	.	gene_id "MSTRG.1838"; transcript_id "MSTRG.1838.3"; exon_number "4";
1	StringTie	exon	51248633	51250239	1000	-	.	gene_id "MSTRG.1838"; transcript_id "MSTRG.1838.4"; exon_number "1";
1	StringTie	exon	51253766	51253867	1000	-	.	gene_id "MSTRG.1838"; transcript_id "MSTRG.1838.4"; exon_number "2";
1	StringTie	exon	51284076	51284222	1000	-	.	gene_id "MSTRG.1838"; transcript_id "MSTRG.1838.4"; exon_number "3";
1	StringTie	exon	51286014	51286097	1000	-	.	gene_id "MSTRG.1838"; transcript_id "MSTRG.1838.4"; exon_number "4";
1	StringTie	exon	51288618	51289111	1000	-	.	gene_id "MSTRG.1838"; transcript_id "MSTRG.1838.4"; exon_number "5";
1	StringTie	exon	51268951	51269425	1000	-	.	gene_id "MSTRG.1838"; transcript_id "MSTRG.1838.8"; exon_number "1";
1	StringTie	exon	51284076	51284222	1000	-	.	gene_id "MSTRG.1838"; transcript_id "MSTRG.1838.8"; exon_number "2";
1	StringTie	exon	51286014	51286097	1000	-	.	gene_id "MSTRG.1838"; transcript_id "MSTRG.1838.8"; exon_number "3";
1	StringTie	exon	51288618	51289089	1000	-	.	gene_id "MSTRG.1838"; transcript_id "MSTRG.1838.8"; exon_number "4";
1	StringTie	exon	53046160	53046308	1000	+	.	gene_id "MSTRG.1901"; transcript_id "MSTRG.1901.3"; exon_number "1";
1	StringTie	exon	53065991	53067128	1000	+	.	gene_id "MSTRG.1901"; transcript_id "MSTRG.1901.3"; exon_number "2";
1	StringTie	exon	53200313	53200706	1000	+	.	gene_id "MSTRG.1909"; transcript_id "MSTRG.1909.3"; exon_number "1";
1	StringTie	exon	53223227	53223746	1000	+	.	gene_id "MSTRG.1909"; transcript_id "MSTRG.1909.3"; exon_number "2";
1	StringTie	exon	53576918	53577091	1000	+	.	gene_id "MSTRG.1913"; transcript_id "MSTRG.1913.1"; exon_number "1";
1	StringTie	exon	53586935	53587055	1000	+	.	gene_id "MSTRG.1913"; transcript_id "MSTRG.1913.1"; exon_number "2";
1	StringTie	exon	53587937	53588633	1000	+	.	gene_id "MSTRG.1913"; transcript_id "MSTRG.1913.1"; exon_number "3";
1	StringTie	exon	56505885	56506189	1000	+	.	gene_id "MSTRG.1991"; transcript_id "MSTRG.1991.1"; exon_number "1";
1	StringTie	exon	56509112	56510367	1000	+	.	gene_id "MSTRG.1991"; transcript_id "MSTRG.1991.1"; exon_number "2";
1	StringTie	exon	56519750	56520679	1000	-	.	gene_id "MSTRG.1998"; transcript_id "MSTRG.1998.1"; exon_number "1";
1	StringTie	exon	56526181	56526299	1000	-	.	gene_id "MSTRG.1998"; transcript_id "MSTRG.1998.1"; exon_number "2";
1	StringTie	exon	56527918	56528050	1000	-	.	gene_id "MSTRG.1998"; transcript_id "MSTRG.1998.1"; exon_number "3";
1	StringTie	exon	56528784	56528887	1000	-	.	gene_id "MSTRG.1998"; transcript_id "MSTRG.1998.1"; exon_number "4";
1	StringTie	exon	54599544	54599595	1000	+	.	gene_id "MSTRG.2017"; transcript_id "MSTRG.2017.2"; exon_number "1";
1	StringTie	exon	54599988	54600205	1000	+	.	gene_id "MSTRG.2017"; transcript_id "MSTRG.2017.2"; exon_number "2";
1	StringTie	exon	54704711	54705080	1000	-	.	gene_id "MSTRG.2027"; transcript_id "MSTRG.2027.1"; exon_number "1";
1	StringTie	exon	54705694	54705763	1000	-	.	gene_id "MSTRG.2027"; transcript_id "MSTRG.2027.1"; exon_number "2";
1	StringTie	exon	54706713	54706857	1000	-	.	gene_id "MSTRG.2027"; transcript_id "MSTRG.2027.1"; exon_number "3";
1	StringTie	exon	54706958	54707335	1000	+	.	gene_id "MSTRG.2028"; transcript_id "MSTRG.2028.1"; exon_number "1";
1	StringTie	exon	54936526	54937178	1000	+	.	gene_id "MSTRG.2028"; transcript_id "MSTRG.2028.1"; exon_number "2";
1	StringTie	exon	54941587	54941822	1000	+	.	gene_id "MSTRG.2028"; transcript_id "MSTRG.2028.1"; exon_number "3";
1	StringTie	exon	54707173	54707335	1000	+	.	gene_id "MSTRG.2028"; transcript_id "MSTRG.2028.2"; exon_number "1";
1	StringTie	exon	54709334	54709491	1000	+	.	gene_id "MSTRG.2028"; transcript_id "MSTRG.2028.2"; exon_number "2";
1	StringTie	exon	54936526	54937178	1000	+	.	gene_id "MSTRG.2028"; transcript_id "MSTRG.2028.2"; exon_number "3";
1	StringTie	exon	55000536	55001178	1000	+	.	gene_id "MSTRG.2028"; transcript_id "MSTRG.2028.2"; exon_number "4";
1	StringTie	exon	54709332	54709491	1000	+	.	gene_id "MSTRG.2028"; transcript_id "MSTRG.2028.3"; exon_number "1";
1	StringTie	exon	54734178	54734298	1000	+	.	gene_id "MSTRG.2028"; transcript_id "MSTRG.2028.3"; exon_number "2";
1	StringTie	exon	54936526	54937179	1000	+	.	gene_id "MSTRG.2028"; transcript_id "MSTRG.2028.3"; exon_number "3";
1	StringTie	exon	58548147	58548487	1000	+	.	gene_id "MSTRG.2089"; transcript_id "MSTRG.2089.1"; exon_number "1";
1	StringTie	exon	58581845	58581958	1000	+	.	gene_id "MSTRG.2089"; transcript_id "MSTRG.2089.1"; exon_number "2";
1	StringTie	exon	58608591	58608645	1000	+	.	gene_id "MSTRG.2089"; transcript_id "MSTRG.2089.1"; exon_number "3";
1	StringTie	exon	58613841	58614007	1000	+	.	gene_id "MSTRG.2089"; transcript_id "MSTRG.2089.1"; exon_number "4";
1	StringTie	exon	59594015	59594230	1000	-	.	gene_id "MSTRG.2107"; transcript_id "MSTRG.2107.1"; exon_number "1";
1	StringTie	exon	60026144	60026247	1000	-	.	gene_id "MSTRG.2107"; transcript_id "MSTRG.2107.1"; exon_number "2";
1	StringTie	exon	60060296	60060355	1000	-	.	gene_id "MSTRG.2107"; transcript_id "MSTRG.2107.1"; exon_number "3";
1	StringTie	exon	60292061	60292340	1000	+	.	gene_id "MSTRG.2123"; transcript_id "MSTRG.2123.1"; exon_number "1";
1	StringTie	exon	60302389	60302463	1000	+	.	gene_id "MSTRG.2123"; transcript_id "MSTRG.2123.1"; exon_number "2";
1	StringTie	exon	60320415	60320551	1000	+	.	gene_id "MSTRG.2123"; transcript_id "MSTRG.2123.1"; exon_number "3";
1	StringTie	exon	60348161	60348222	1000	+	.	gene_id "MSTRG.2123"; transcript_id "MSTRG.2123.1"; exon_number "4";
1	StringTie	exon	60352742	60352920	1000	+	.	gene_id "MSTRG.2123"; transcript_id "MSTRG.2123.1"; exon_number "5";
1	StringTie	exon	60354537	60354628	1000	+	.	gene_id "MSTRG.2123"; transcript_id "MSTRG.2123.1"; exon_number "6";
1	StringTie	exon	60355853	60355935	1000	+	.	gene_id "MSTRG.2123"; transcript_id "MSTRG.2123.1"; exon_number "7";
1	StringTie	exon	60360318	60360555	1000	+	.	gene_id "MSTRG.2123"; transcript_id "MSTRG.2123.1"; exon_number "8";
1	StringTie	exon	60364786	60364850	1000	+	.	gene_id "MSTRG.2123"; transcript_id "MSTRG.2123.1"; exon_number "9";
1	StringTie	exon	60377400	60377677	1000	+	.	gene_id "MSTRG.2123"; transcript_id "MSTRG.2123.1"; exon_number "10";
1	StringTie	exon	60378665	60378756	1000	+	.	gene_id "MSTRG.2123"; transcript_id "MSTRG.2123.1"; exon_number "11";
1	StringTie	exon	60383481	60383635	1000	+	.	gene_id "MSTRG.2123"; transcript_id "MSTRG.2123.1"; exon_number "12";
1	StringTie	exon	60385477	60385596	1000	+	.	gene_id "MSTRG.2123"; transcript_id "MSTRG.2123.1"; exon_number "13";
1	StringTie	exon	63125499	63126326	1000	-	.	gene_id "MSTRG.2144"; transcript_id "MSTRG.2144.1"; exon_number "1";
1	StringTie	exon	63128707	63128798	1000	-	.	gene_id "MSTRG.2144"; transcript_id "MSTRG.2144.1"; exon_number "2";
1	StringTie	exon	63139055	63139129	1000	-	.	gene_id "MSTRG.2144"; transcript_id "MSTRG.2144.1"; exon_number "3";
1	StringTie	exon	63126071	63126326	1000	-	.	gene_id "MSTRG.2144"; transcript_id "MSTRG.2144.2"; exon_number "1";
1	StringTie	exon	63139055	63139124	1000	-	.	gene_id "MSTRG.2144"; transcript_id "MSTRG.2144.2"; exon_number "2";
1	StringTie	exon	63140217	63140325	1000	-	.	gene_id "MSTRG.2144"; transcript_id "MSTRG.2144.2"; exon_number "3";
1	StringTie	exon	63160030	63160105	1000	-	.	gene_id "MSTRG.2144"; transcript_id "MSTRG.2144.2"; exon_number "4";
1	StringTie	exon	63246766	63246919	1000	-	.	gene_id "MSTRG.2144"; transcript_id "MSTRG.2144.2"; exon_number "5";
1	StringTie	exon	63245172	63245876	1000	-	.	gene_id "MSTRG.2144"; transcript_id "MSTRG.2144.3"; exon_number "1";
1	StringTie	exon	63246766	63246919	1000	-	.	gene_id "MSTRG.2144"; transcript_id "MSTRG.2144.3"; exon_number "2";
1	StringTie	exon	63471991	63472676	1000	-	.	gene_id "MSTRG.2148"; transcript_id "MSTRG.2148.1"; exon_number "1";
1	StringTie	exon	63604903	63604973	1000	-	.	gene_id "MSTRG.2148"; transcript_id "MSTRG.2148.1"; exon_number "2";
1	StringTie	exon	63607548	63607633	1000	-	.	gene_id "MSTRG.2148"; transcript_id "MSTRG.2148.1"; exon_number "3";
1	StringTie	exon	63609180	63609290	1000	-	.	gene_id "MSTRG.2148"; transcript_id "MSTRG.2148.1"; exon_number "4";
1	StringTie	exon	63638377	63638505	1000	-	.	gene_id "MSTRG.2148"; transcript_id "MSTRG.2148.1"; exon_number "5";
1	StringTie	exon	63800332	63800980	1000	-	.	gene_id "MSTRG.2156"; transcript_id "MSTRG.2156.1"; exon_number "1";
1	StringTie	exon	63823855	63823995	1000	-	.	gene_id "MSTRG.2156"; transcript_id "MSTRG.2156.1"; exon_number "2";
1	StringTie	exon	63831701	63831838	1000	-	.	gene_id "MSTRG.2156"; transcript_id "MSTRG.2156.1"; exon_number "3";
1	StringTie	exon	63907455	63907908	1000	-	.	gene_id "MSTRG.2156"; transcript_id "MSTRG.2156.1"; exon_number "4";
1	StringTie	exon	63800516	63800980	1000	-	.	gene_id "MSTRG.2156"; transcript_id "MSTRG.2156.2"; exon_number "1";
1	StringTie	exon	63823855	63823995	1000	-	.	gene_id "MSTRG.2156"; transcript_id "MSTRG.2156.2"; exon_number "2";
1	StringTie	exon	63907224	63907389	1000	-	.	gene_id "MSTRG.2156"; transcript_id "MSTRG.2156.2"; exon_number "3";
1	StringTie	exon	63907708	63907905	1000	-	.	gene_id "MSTRG.2156"; transcript_id "MSTRG.2156.2"; exon_number "4";
1	StringTie	exon	63800555	63800980	1000	-	.	gene_id "MSTRG.2156"; transcript_id "MSTRG.2156.3"; exon_number "1";
1	StringTie	exon	63823855	63823995	1000	-	.	gene_id "MSTRG.2156"; transcript_id "MSTRG.2156.3"; exon_number "2";
1	StringTie	exon	63907455	63908047	1000	-	.	gene_id "MSTRG.2156"; transcript_id "MSTRG.2156.3"; exon_number "3";
1	StringTie	exon	63800565	63800980	1000	-	.	gene_id "MSTRG.2156"; transcript_id "MSTRG.2156.4"; exon_number "1";
1	StringTie	exon	63802015	63802099	1000	-	.	gene_id "MSTRG.2156"; transcript_id "MSTRG.2156.4"; exon_number "2";
1	StringTie	exon	63823855	63823995	1000	-	.	gene_id "MSTRG.2156"; transcript_id "MSTRG.2156.4"; exon_number "3";
1	StringTie	exon	63831701	63831838	1000	-	.	gene_id "MSTRG.2156"; transcript_id "MSTRG.2156.4"; exon_number "4";
1	StringTie	exon	63907224	63907902	1000	-	.	gene_id "MSTRG.2156"; transcript_id "MSTRG.2156.4"; exon_number "5";
1	StringTie	exon	63800594	63800980	1000	-	.	gene_id "MSTRG.2156"; transcript_id "MSTRG.2156.5"; exon_number "1";
1	StringTie	exon	63823855	63823995	1000	-	.	gene_id "MSTRG.2156"; transcript_id "MSTRG.2156.5"; exon_number "2";
1	StringTie	exon	63831701	63831838	1000	-	.	gene_id "MSTRG.2156"; transcript_id "MSTRG.2156.5"; exon_number "3";
1	StringTie	exon	63907224	63907937	1000	-	.	gene_id "MSTRG.2156"; transcript_id "MSTRG.2156.5"; exon_number "4";
1	StringTie	exon	63800594	63800980	1000	-	.	gene_id "MSTRG.2156"; transcript_id "MSTRG.2156.6"; exon_number "1";
1	StringTie	exon	63801999	63802099	1000	-	.	gene_id "MSTRG.2156"; transcript_id "MSTRG.2156.6"; exon_number "2";
1	StringTie	exon	63823855	63823995	1000	-	.	gene_id "MSTRG.2156"; transcript_id "MSTRG.2156.6"; exon_number "3";
1	StringTie	exon	63831701	63831838	1000	-	.	gene_id "MSTRG.2156"; transcript_id "MSTRG.2156.6"; exon_number "4";
1	StringTie	exon	63907455	63907937	1000	-	.	gene_id "MSTRG.2156"; transcript_id "MSTRG.2156.6"; exon_number "5";
1	StringTie	exon	63800741	63800980	1000	-	.	gene_id "MSTRG.2156"; transcript_id "MSTRG.2156.7"; exon_number "1";
1	StringTie	exon	63801999	63802099	1000	-	.	gene_id "MSTRG.2156"; transcript_id "MSTRG.2156.7"; exon_number "2";
1	StringTie	exon	63823855	63823995	1000	-	.	gene_id "MSTRG.2156"; transcript_id "MSTRG.2156.7"; exon_number "3";
1	StringTie	exon	63907224	63907902	1000	-	.	gene_id "MSTRG.2156"; transcript_id "MSTRG.2156.7"; exon_number "4";
1	StringTie	exon	63800741	63800980	1000	-	.	gene_id "MSTRG.2156"; transcript_id "MSTRG.2156.8"; exon_number "1";
1	StringTie	exon	63801999	63802099	1000	-	.	gene_id "MSTRG.2156"; transcript_id "MSTRG.2156.8"; exon_number "2";
1	StringTie	exon	63823855	63823995	1000	-	.	gene_id "MSTRG.2156"; transcript_id "MSTRG.2156.8"; exon_number "3";
1	StringTie	exon	63907224	63907389	1000	-	.	gene_id "MSTRG.2156"; transcript_id "MSTRG.2156.8"; exon_number "4";
1	StringTie	exon	63907455	63907902	1000	-	.	gene_id "MSTRG.2156"; transcript_id "MSTRG.2156.8"; exon_number "5";
1	StringTie	exon	63900105	63901114	1000	-	.	gene_id "MSTRG.2156"; transcript_id "MSTRG.2156.31"; exon_number "1";
1	StringTie	exon	63906373	63906451	1000	-	.	gene_id "MSTRG.2156"; transcript_id "MSTRG.2156.31"; exon_number "2";
1	StringTie	exon	63907224	63907902	1000	-	.	gene_id "MSTRG.2156"; transcript_id "MSTRG.2156.31"; exon_number "3";
1	StringTie	exon	60956383	60956661	1000	+	.	gene_id "MSTRG.2164"; transcript_id "MSTRG.2164.4"; exon_number "1";
1	StringTie	exon	60956978	60957037	1000	+	.	gene_id "MSTRG.2164"; transcript_id "MSTRG.2164.4"; exon_number "2";
1	StringTie	exon	61025974	61026057	1000	+	.	gene_id "MSTRG.2164"; transcript_id "MSTRG.2164.4"; exon_number "3";
1	StringTie	exon	61051505	61051636	1000	+	.	gene_id "MSTRG.2164"; transcript_id "MSTRG.2164.4"; exon_number "4";
1	StringTie	exon	61054519	61054574	1000	+	.	gene_id "MSTRG.2164"; transcript_id "MSTRG.2164.4"; exon_number "5";
1	StringTie	exon	61104059	61104210	1000	+	.	gene_id "MSTRG.2164"; transcript_id "MSTRG.2164.4"; exon_number "6";
1	StringTie	exon	60956383	60956661	1000	+	.	gene_id "MSTRG.2164"; transcript_id "MSTRG.2164.14"; exon_number "1";
1	StringTie	exon	60956978	60957037	1000	+	.	gene_id "MSTRG.2164"; transcript_id "MSTRG.2164.14"; exon_number "2";
1	StringTie	exon	61025974	61026057	1000	+	.	gene_id "MSTRG.2164"; transcript_id "MSTRG.2164.14"; exon_number "3";
1	StringTie	exon	61036142	61036276	1000	+	.	gene_id "MSTRG.2164"; transcript_id "MSTRG.2164.14"; exon_number "4";
1	StringTie	exon	61037107	61037334	1000	+	.	gene_id "MSTRG.2164"; transcript_id "MSTRG.2164.14"; exon_number "5";
1	StringTie	exon	61104059	61104210	1000	+	.	gene_id "MSTRG.2164"; transcript_id "MSTRG.2164.14"; exon_number "6";
1	StringTie	exon	60956385	60956661	1000	+	.	gene_id "MSTRG.2164"; transcript_id "MSTRG.2164.21"; exon_number "1";
1	StringTie	exon	60956978	60957037	1000	+	.	gene_id "MSTRG.2164"; transcript_id "MSTRG.2164.21"; exon_number "2";
1	StringTie	exon	60958448	60958594	1000	+	.	gene_id "MSTRG.2164"; transcript_id "MSTRG.2164.21"; exon_number "3";
1	StringTie	exon	61025974	61026057	1000	+	.	gene_id "MSTRG.2164"; transcript_id "MSTRG.2164.21"; exon_number "4";
1	StringTie	exon	61062522	61063290	1000	+	.	gene_id "MSTRG.2164"; transcript_id "MSTRG.2164.21"; exon_number "5";
1	StringTie	exon	60956423	60956661	1000	+	.	gene_id "MSTRG.2164"; transcript_id "MSTRG.2164.30"; exon_number "1";
1	StringTie	exon	60956978	60957037	1000	+	.	gene_id "MSTRG.2164"; transcript_id "MSTRG.2164.30"; exon_number "2";
1	StringTie	exon	61025075	61025125	1000	+	.	gene_id "MSTRG.2164"; transcript_id "MSTRG.2164.30"; exon_number "3";
1	StringTie	exon	61025974	61026057	1000	+	.	gene_id "MSTRG.2164"; transcript_id "MSTRG.2164.30"; exon_number "4";
1	StringTie	exon	61081651	61081731	1000	+	.	gene_id "MSTRG.2164"; transcript_id "MSTRG.2164.30"; exon_number "5";
1	StringTie	exon	61083735	61085007	1000	+	.	gene_id "MSTRG.2164"; transcript_id "MSTRG.2164.30"; exon_number "6";
1	StringTie	exon	60956428	60956661	1000	+	.	gene_id "MSTRG.2164"; transcript_id "MSTRG.2164.32"; exon_number "1";
1	StringTie	exon	60956978	60957037	1000	+	.	gene_id "MSTRG.2164"; transcript_id "MSTRG.2164.32"; exon_number "2";
1	StringTie	exon	61025974	61026057	1000	+	.	gene_id "MSTRG.2164"; transcript_id "MSTRG.2164.32"; exon_number "3";
1	StringTie	exon	61062522	61064983	1000	+	.	gene_id "MSTRG.2164"; transcript_id "MSTRG.2164.32"; exon_number "4";
1	StringTie	exon	61120285	61120660	1000	-	.	gene_id "MSTRG.2165"; transcript_id "MSTRG.2165.6"; exon_number "1";
1	StringTie	exon	61195977	61196290	1000	-	.	gene_id "MSTRG.2165"; transcript_id "MSTRG.2165.6"; exon_number "2";
1	StringTie	exon	61700749	61700758	1000	+	.	gene_id "MSTRG.2173"; transcript_id "MSTRG.2173.1"; exon_number "1";
1	StringTie	exon	61728910	61729116	1000	+	.	gene_id "MSTRG.2173"; transcript_id "MSTRG.2173.1"; exon_number "2";
1	StringTie	exon	61828059	61828781	1000	+	.	gene_id "MSTRG.2178"; transcript_id "MSTRG.2178.4"; exon_number "1";
1	StringTie	exon	61830199	61830478	1000	+	.	gene_id "MSTRG.2178"; transcript_id "MSTRG.2178.4"; exon_number "2";
1	StringTie	exon	61858156	61858239	1000	+	.	gene_id "MSTRG.2178"; transcript_id "MSTRG.2178.4"; exon_number "3";
1	StringTie	exon	61860680	61860763	1000	+	.	gene_id "MSTRG.2178"; transcript_id "MSTRG.2178.4"; exon_number "4";
1	StringTie	exon	62004124	62004313	1000	+	.	gene_id "MSTRG.2182"; transcript_id "MSTRG.2182.1"; exon_number "1";
1	StringTie	exon	62004411	62004492	1000	+	.	gene_id "MSTRG.2182"; transcript_id "MSTRG.2182.1"; exon_number "2";
1	StringTie	exon	62023825	62023918	1000	+	.	gene_id "MSTRG.2182"; transcript_id "MSTRG.2182.1"; exon_number "3";
1	StringTie	exon	62056160	62056306	1000	+	.	gene_id "MSTRG.2182"; transcript_id "MSTRG.2182.1"; exon_number "4";
1	StringTie	exon	62212634	62212738	1000	+	.	gene_id "MSTRG.2182"; transcript_id "MSTRG.2182.1"; exon_number "5";
1	StringTie	exon	62226462	62227056	1000	+	.	gene_id "MSTRG.2182"; transcript_id "MSTRG.2182.1"; exon_number "6";
1	StringTie	exon	62135103	62135701	1000	+	.	gene_id "MSTRG.2182"; transcript_id "MSTRG.2182.2"; exon_number "1";
1	StringTie	exon	62201287	62201462	1000	+	.	gene_id "MSTRG.2182"; transcript_id "MSTRG.2182.2"; exon_number "2";
1	StringTie	exon	62203403	62204411	1000	+	.	gene_id "MSTRG.2182"; transcript_id "MSTRG.2182.2"; exon_number "3";
1	StringTie	exon	62135103	62135701	1000	+	.	gene_id "MSTRG.2182"; transcript_id "MSTRG.2182.4"; exon_number "1";
1	StringTie	exon	62234334	62234388	1000	+	.	gene_id "MSTRG.2182"; transcript_id "MSTRG.2182.4"; exon_number "2";
1	StringTie	exon	62236097	62238788	1000	+	.	gene_id "MSTRG.2182"; transcript_id "MSTRG.2182.4"; exon_number "3";
1	StringTie	exon	62135103	62135701	1000	+	.	gene_id "MSTRG.2182"; transcript_id "MSTRG.2182.5"; exon_number "1";
1	StringTie	exon	62212634	62212738	1000	+	.	gene_id "MSTRG.2182"; transcript_id "MSTRG.2182.5"; exon_number "2";
1	StringTie	exon	62226462	62228116	1000	+	.	gene_id "MSTRG.2182"; transcript_id "MSTRG.2182.5"; exon_number "3";
1	StringTie	exon	62135103	62135701	1000	+	.	gene_id "MSTRG.2182"; transcript_id "MSTRG.2182.10"; exon_number "1";
1	StringTie	exon	62200700	62201537	1000	+	.	gene_id "MSTRG.2182"; transcript_id "MSTRG.2182.10"; exon_number "2";
1	StringTie	exon	62135103	62135701	1000	+	.	gene_id "MSTRG.2182"; transcript_id "MSTRG.2182.12"; exon_number "1";
1	StringTie	exon	62170824	62170930	1000	+	.	gene_id "MSTRG.2182"; transcript_id "MSTRG.2182.12"; exon_number "2";
1	StringTie	exon	62220637	62220788	1000	+	.	gene_id "MSTRG.2182"; transcript_id "MSTRG.2182.12"; exon_number "3";
1	StringTie	exon	62135139	62135701	1000	+	.	gene_id "MSTRG.2182"; transcript_id "MSTRG.2182.15"; exon_number "1";
1	StringTie	exon	62212634	62212738	1000	+	.	gene_id "MSTRG.2182"; transcript_id "MSTRG.2182.15"; exon_number "2";
1	StringTie	exon	62220637	62220868	1000	+	.	gene_id "MSTRG.2182"; transcript_id "MSTRG.2182.15"; exon_number "3";
1	StringTie	exon	62135213	62135701	1000	+	.	gene_id "MSTRG.2182"; transcript_id "MSTRG.2182.17"; exon_number "1";
1	StringTie	exon	62439831	62439983	1000	+	.	gene_id "MSTRG.2182"; transcript_id "MSTRG.2182.17"; exon_number "2";
1	StringTie	exon	62514985	62515069	1000	+	.	gene_id "MSTRG.2182"; transcript_id "MSTRG.2182.17"; exon_number "3";
1	StringTie	exon	62644373	62645074	1000	+	.	gene_id "MSTRG.2182"; transcript_id "MSTRG.2182.17"; exon_number "4";
1	StringTie	exon	62135217	62135701	1000	+	.	gene_id "MSTRG.2182"; transcript_id "MSTRG.2182.19"; exon_number "1";
1	StringTie	exon	62185176	62185513	1000	+	.	gene_id "MSTRG.2182"; transcript_id "MSTRG.2182.19"; exon_number "2";
1	StringTie	exon	62509456	62509832	1000	+	.	gene_id "MSTRG.2182"; transcript_id "MSTRG.2182.22"; exon_number "1";
1	StringTie	exon	62514985	62515069	1000	+	.	gene_id "MSTRG.2182"; transcript_id "MSTRG.2182.22"; exon_number "2";
1	StringTie	exon	62644373	62645077	1000	+	.	gene_id "MSTRG.2182"; transcript_id "MSTRG.2182.22"; exon_number "3";
1	StringTie	exon	62262196	62262440	1000	+	.	gene_id "MSTRG.2185"; transcript_id "MSTRG.2185.4"; exon_number "1";
1	StringTie	exon	62265595	62265812	1000	+	.	gene_id "MSTRG.2185"; transcript_id "MSTRG.2185.4"; exon_number "2";
1	StringTie	exon	62276313	62276531	1000	+	.	gene_id "MSTRG.2185"; transcript_id "MSTRG.2185.4"; exon_number "3";
1	StringTie	exon	62300598	62300648	1000	+	.	gene_id "MSTRG.2185"; transcript_id "MSTRG.2185.4"; exon_number "4";
1	StringTie	exon	62301408	62301709	1000	+	.	gene_id "MSTRG.2185"; transcript_id "MSTRG.2185.4"; exon_number "5";
1	StringTie	exon	62262196	62262440	1000	+	.	gene_id "MSTRG.2185"; transcript_id "MSTRG.2185.6"; exon_number "1";
1	StringTie	exon	62263930	62263996	1000	+	.	gene_id "MSTRG.2185"; transcript_id "MSTRG.2185.6"; exon_number "2";
1	StringTie	exon	62265595	62265812	1000	+	.	gene_id "MSTRG.2185"; transcript_id "MSTRG.2185.6"; exon_number "3";
1	StringTie	exon	62276313	62276518	1000	+	.	gene_id "MSTRG.2185"; transcript_id "MSTRG.2185.6"; exon_number "4";
1	StringTie	exon	62503541	62505235	1000	-	.	gene_id "MSTRG.2190"; transcript_id "MSTRG.2190.1"; exon_number "1";
1	StringTie	exon	62508938	62509107	1000	-	.	gene_id "MSTRG.2190"; transcript_id "MSTRG.2190.1"; exon_number "2";
1	StringTie	exon	63085981	63086834	1000	-	.	gene_id "MSTRG.2198"; transcript_id "MSTRG.2198.5"; exon_number "1";
1	StringTie	exon	63088039	63088167	1000	-	.	gene_id "MSTRG.2198"; transcript_id "MSTRG.2198.5"; exon_number "2";
1	StringTie	exon	63104388	63104734	1000	-	.	gene_id "MSTRG.2198"; transcript_id "MSTRG.2198.5"; exon_number "3";
1	StringTie	exon	58254122	58254491	1000	+	.	gene_id "MSTRG.2269"; transcript_id "MSTRG.2269.1"; exon_number "1";
1	StringTie	exon	58255750	58255828	1000	+	.	gene_id "MSTRG.2269"; transcript_id "MSTRG.2269.1"; exon_number "2";
1	StringTie	exon	58256068	58256105	1000	+	.	gene_id "MSTRG.2269"; transcript_id "MSTRG.2269.1"; exon_number "3";
1	StringTie	exon	58254584	58254608	1000	+	.	gene_id "MSTRG.2269"; transcript_id "MSTRG.2269.2"; exon_number "1";
1	StringTie	exon	58255750	58255828	1000	+	.	gene_id "MSTRG.2269"; transcript_id "MSTRG.2269.2"; exon_number "2";
1	StringTie	exon	58256068	58256943	1000	+	.	gene_id "MSTRG.2269"; transcript_id "MSTRG.2269.2"; exon_number "3";
1	StringTie	exon	65366191	65366372	1000	+	.	gene_id "MSTRG.2273"; transcript_id "MSTRG.2273.1"; exon_number "1";
1	StringTie	exon	65370446	65370567	1000	+	.	gene_id "MSTRG.2273"; transcript_id "MSTRG.2273.1"; exon_number "2";
1	StringTie	exon	65372577	65372694	1000	+	.	gene_id "MSTRG.2273"; transcript_id "MSTRG.2273.1"; exon_number "3";
1	StringTie	exon	65757510	65757865	1000	-	.	gene_id "MSTRG.2283"; transcript_id "MSTRG.2283.13"; exon_number "1";
1	StringTie	exon	65765404	65765586	1000	-	.	gene_id "MSTRG.2283"; transcript_id "MSTRG.2283.13"; exon_number "2";
1	StringTie	exon	65768199	65768341	1000	-	.	gene_id "MSTRG.2283"; transcript_id "MSTRG.2283.13"; exon_number "3";
1	StringTie	exon	63987178	63988356	1000	-	.	gene_id "MSTRG.2301"; transcript_id "MSTRG.2301.1"; exon_number "1";
1	StringTie	exon	64011112	64011409	1000	-	.	gene_id "MSTRG.2301"; transcript_id "MSTRG.2301.1"; exon_number "2";
1	StringTie	exon	64011911	64012134	1000	-	.	gene_id "MSTRG.2301"; transcript_id "MSTRG.2301.1"; exon_number "3";
1	StringTie	exon	63987178	63988356	1000	-	.	gene_id "MSTRG.2301"; transcript_id "MSTRG.2301.2"; exon_number "1";
1	StringTie	exon	63989679	63989737	1000	-	.	gene_id "MSTRG.2301"; transcript_id "MSTRG.2301.2"; exon_number "2";
1	StringTie	exon	64011911	64012134	1000	-	.	gene_id "MSTRG.2301"; transcript_id "MSTRG.2301.2"; exon_number "3";
1	StringTie	exon	63987969	63988356	1000	-	.	gene_id "MSTRG.2301"; transcript_id "MSTRG.2301.3"; exon_number "1";
1	StringTie	exon	63988783	63988964	1000	-	.	gene_id "MSTRG.2301"; transcript_id "MSTRG.2301.3"; exon_number "2";
1	StringTie	exon	64011911	64012195	1000	-	.	gene_id "MSTRG.2301"; transcript_id "MSTRG.2301.3"; exon_number "3";
1	StringTie	exon	63998077	63998826	1000	-	.	gene_id "MSTRG.2301"; transcript_id "MSTRG.2301.4"; exon_number "1";
1	StringTie	exon	64011911	64012195	1000	-	.	gene_id "MSTRG.2301"; transcript_id "MSTRG.2301.4"; exon_number "2";
1	StringTie	exon	64747096	64747262	1000	-	.	gene_id "MSTRG.2321"; transcript_id "MSTRG.2321.1"; exon_number "1";
1	StringTie	exon	64792397	64793343	1000	-	.	gene_id "MSTRG.2321"; transcript_id "MSTRG.2321.1"; exon_number "2";
1	StringTie	exon	68805594	68806276	1000	-	.	gene_id "MSTRG.2347"; transcript_id "MSTRG.2347.1"; exon_number "1";
1	StringTie	exon	68807267	68807320	1000	-	.	gene_id "MSTRG.2347"; transcript_id "MSTRG.2347.1"; exon_number "2";
1	StringTie	exon	68835324	68835527	1000	-	.	gene_id "MSTRG.2347"; transcript_id "MSTRG.2347.1"; exon_number "3";
1	StringTie	exon	68835652	68835799	1000	-	.	gene_id "MSTRG.2348"; transcript_id "MSTRG.2348.1"; exon_number "1";
1	StringTie	exon	68837214	68837312	1000	-	.	gene_id "MSTRG.2348"; transcript_id "MSTRG.2348.1"; exon_number "2";
1	StringTie	exon	68837212	68837312	1000	+	.	gene_id "MSTRG.2349"; transcript_id "MSTRG.2349.1"; exon_number "1";
1	StringTie	exon	68838136	68838444	1000	+	.	gene_id "MSTRG.2349"; transcript_id "MSTRG.2349.1"; exon_number "2";
1	StringTie	exon	68882879	68883554	1000	-	.	gene_id "MSTRG.2354"; transcript_id "MSTRG.2354.2"; exon_number "1";
1	StringTie	exon	68884701	68884948	1000	-	.	gene_id "MSTRG.2354"; transcript_id "MSTRG.2354.2"; exon_number "2";
1	StringTie	exon	68975494	68975601	1000	+	.	gene_id "MSTRG.2355"; transcript_id "MSTRG.2355.1"; exon_number "1";
1	StringTie	exon	69006778	69007038	1000	+	.	gene_id "MSTRG.2355"; transcript_id "MSTRG.2355.1"; exon_number "2";
1	StringTie	exon	68060273	68061232	1000	+	.	gene_id "MSTRG.2364"; transcript_id "MSTRG.2364.5"; exon_number "1";
1	StringTie	exon	68170699	68170839	1000	+	.	gene_id "MSTRG.2364"; transcript_id "MSTRG.2364.5"; exon_number "2";
1	StringTie	exon	68232259	68232361	1000	+	.	gene_id "MSTRG.2364"; transcript_id "MSTRG.2364.5"; exon_number "3";
1	StringTie	exon	69069833	69070198	1000	+	.	gene_id "MSTRG.2372"; transcript_id "MSTRG.2372.1"; exon_number "1";
1	StringTie	exon	69267440	69267574	1000	+	.	gene_id "MSTRG.2372"; transcript_id "MSTRG.2372.1"; exon_number "2";
1	StringTie	exon	69408577	69408834	1000	+	.	gene_id "MSTRG.2372"; transcript_id "MSTRG.2372.1"; exon_number "3";
1	StringTie	exon	69069833	69070194	1000	+	.	gene_id "MSTRG.2372"; transcript_id "MSTRG.2372.2"; exon_number "1";
1	StringTie	exon	69267440	69267574	1000	+	.	gene_id "MSTRG.2372"; transcript_id "MSTRG.2372.2"; exon_number "2";
1	StringTie	exon	69316907	69317375	1000	+	.	gene_id "MSTRG.2372"; transcript_id "MSTRG.2372.2"; exon_number "3";
1	StringTie	exon	69069844	69070194	1000	+	.	gene_id "MSTRG.2372"; transcript_id "MSTRG.2372.3"; exon_number "1";
1	StringTie	exon	69199270	69200420	1000	+	.	gene_id "MSTRG.2372"; transcript_id "MSTRG.2372.3"; exon_number "2";
1	StringTie	exon	69069844	69070198	1000	+	.	gene_id "MSTRG.2372"; transcript_id "MSTRG.2372.4"; exon_number "1";
1	StringTie	exon	69267440	69267574	1000	+	.	gene_id "MSTRG.2372"; transcript_id "MSTRG.2372.4"; exon_number "2";
1	StringTie	exon	69429753	69429902	1000	+	.	gene_id "MSTRG.2372"; transcript_id "MSTRG.2372.4"; exon_number "3";
1	StringTie	exon	69069858	69070198	1000	+	.	gene_id "MSTRG.2372"; transcript_id "MSTRG.2372.5"; exon_number "1";
1	StringTie	exon	69199270	69200027	1000	+	.	gene_id "MSTRG.2372"; transcript_id "MSTRG.2372.5"; exon_number "2";
1	StringTie	exon	69069859	69070194	1000	+	.	gene_id "MSTRG.2372"; transcript_id "MSTRG.2372.6"; exon_number "1";
1	StringTie	exon	69267440	69267574	1000	+	.	gene_id "MSTRG.2372"; transcript_id "MSTRG.2372.6"; exon_number "2";
1	StringTie	exon	69484757	69484888	1000	+	.	gene_id "MSTRG.2372"; transcript_id "MSTRG.2372.6"; exon_number "3";
1	StringTie	exon	69488691	69488765	1000	+	.	gene_id "MSTRG.2372"; transcript_id "MSTRG.2372.6"; exon_number "4";
1	StringTie	exon	67302053	67302505	1000	+	.	gene_id "MSTRG.2378"; transcript_id "MSTRG.2378.1"; exon_number "1";
1	StringTie	exon	67305008	67305157	1000	+	.	gene_id "MSTRG.2378"; transcript_id "MSTRG.2378.1"; exon_number "2";
1	StringTie	exon	67330303	67330597	1000	+	.	gene_id "MSTRG.2378"; transcript_id "MSTRG.2378.1"; exon_number "3";
1	StringTie	exon	70526522	70526724	1000	-	.	gene_id "MSTRG.2397"; transcript_id "MSTRG.2397.1"; exon_number "1";
1	StringTie	exon	70533129	70533270	1000	-	.	gene_id "MSTRG.2397"; transcript_id "MSTRG.2397.1"; exon_number "2";
1	StringTie	exon	70624801	70625133	1000	-	.	gene_id "MSTRG.2397"; transcript_id "MSTRG.2397.1"; exon_number "3";
1	StringTie	exon	70526602	70526724	1000	-	.	gene_id "MSTRG.2397"; transcript_id "MSTRG.2397.2"; exon_number "1";
1	StringTie	exon	70533129	70533270	1000	-	.	gene_id "MSTRG.2397"; transcript_id "MSTRG.2397.2"; exon_number "2";
1	StringTie	exon	70613166	70613312	1000	-	.	gene_id "MSTRG.2397"; transcript_id "MSTRG.2397.2"; exon_number "3";
1	StringTie	exon	70615938	70616027	1000	-	.	gene_id "MSTRG.2397"; transcript_id "MSTRG.2397.2"; exon_number "4";
1	StringTie	exon	70624801	70625162	1000	-	.	gene_id "MSTRG.2397"; transcript_id "MSTRG.2397.2"; exon_number "5";
1	StringTie	exon	66983588	66983799	1000	+	.	gene_id "MSTRG.2445"; transcript_id "MSTRG.2445.3"; exon_number "1";
1	StringTie	exon	66985954	66986101	1000	+	.	gene_id "MSTRG.2445"; transcript_id "MSTRG.2445.3"; exon_number "2";
1	StringTie	exon	66991535	66991791	1000	+	.	gene_id "MSTRG.2445"; transcript_id "MSTRG.2445.3"; exon_number "3";
1	StringTie	exon	66992299	66993678	1000	+	.	gene_id "MSTRG.2445"; transcript_id "MSTRG.2445.3"; exon_number "4";
1	StringTie	exon	67157638	67157898	1000	-	.	gene_id "MSTRG.2454"; transcript_id "MSTRG.2454.9"; exon_number "1";
1	StringTie	exon	67162946	67163025	1000	-	.	gene_id "MSTRG.2454"; transcript_id "MSTRG.2454.9"; exon_number "2";
1	StringTie	exon	67166735	67166803	1000	-	.	gene_id "MSTRG.2454"; transcript_id "MSTRG.2454.9"; exon_number "3";
1	StringTie	exon	67196231	67196478	1000	-	.	gene_id "MSTRG.2454"; transcript_id "MSTRG.2454.9"; exon_number "4";
1	StringTie	exon	67198335	67198384	1000	-	.	gene_id "MSTRG.2454"; transcript_id "MSTRG.2454.9"; exon_number "5";
1	StringTie	exon	67157640	67157898	1000	-	.	gene_id "MSTRG.2454"; transcript_id "MSTRG.2454.10"; exon_number "1";
1	StringTie	exon	67166735	67166803	1000	-	.	gene_id "MSTRG.2454"; transcript_id "MSTRG.2454.10"; exon_number "2";
1	StringTie	exon	67196231	67196478	1000	-	.	gene_id "MSTRG.2454"; transcript_id "MSTRG.2454.10"; exon_number "3";
1	StringTie	exon	67197123	67198495	1000	-	.	gene_id "MSTRG.2454"; transcript_id "MSTRG.2454.10"; exon_number "4";
1	StringTie	exon	67171672	67172310	1000	-	.	gene_id "MSTRG.2454"; transcript_id "MSTRG.2454.12"; exon_number "1";
1	StringTie	exon	67196231	67196478	1000	-	.	gene_id "MSTRG.2454"; transcript_id "MSTRG.2454.12"; exon_number "2";
1	StringTie	exon	67198116	67198491	1000	-	.	gene_id "MSTRG.2454"; transcript_id "MSTRG.2454.12"; exon_number "3";
1	StringTie	exon	67171678	67172310	1000	-	.	gene_id "MSTRG.2454"; transcript_id "MSTRG.2454.13"; exon_number "1";
1	StringTie	exon	67178256	67178429	1000	-	.	gene_id "MSTRG.2454"; transcript_id "MSTRG.2454.13"; exon_number "2";
1	StringTie	exon	67196231	67196478	1000	-	.	gene_id "MSTRG.2454"; transcript_id "MSTRG.2454.13"; exon_number "3";
1	StringTie	exon	67196783	67198495	1000	-	.	gene_id "MSTRG.2454"; transcript_id "MSTRG.2454.13"; exon_number "4";
1	StringTie	exon	67171678	67172310	1000	-	.	gene_id "MSTRG.2454"; transcript_id "MSTRG.2454.14"; exon_number "1";
1	StringTie	exon	67196231	67196478	1000	-	.	gene_id "MSTRG.2454"; transcript_id "MSTRG.2454.14"; exon_number "2";
1	StringTie	exon	67196783	67197340	1000	-	.	gene_id "MSTRG.2454"; transcript_id "MSTRG.2454.14"; exon_number "3";
1	StringTie	exon	67179353	67180374	1000	-	.	gene_id "MSTRG.2454"; transcript_id "MSTRG.2454.18"; exon_number "1";
1	StringTie	exon	67196231	67196478	1000	-	.	gene_id "MSTRG.2454"; transcript_id "MSTRG.2454.18"; exon_number "2";
1	StringTie	exon	67196783	67198495	1000	-	.	gene_id "MSTRG.2454"; transcript_id "MSTRG.2454.18"; exon_number "3";
1	StringTie	exon	67179461	67180374	1000	-	.	gene_id "MSTRG.2454"; transcript_id "MSTRG.2454.20"; exon_number "1";
1	StringTie	exon	67196231	67196478	1000	-	.	gene_id "MSTRG.2454"; transcript_id "MSTRG.2454.20"; exon_number "2";
1	StringTie	exon	67198335	67198488	1000	-	.	gene_id "MSTRG.2454"; transcript_id "MSTRG.2454.20"; exon_number "3";
1	StringTie	exon	67197452	67198575	1000	+	.	gene_id "MSTRG.2459"; transcript_id "MSTRG.2459.1"; exon_number "1";
1	StringTie	exon	67199098	67199402	1000	+	.	gene_id "MSTRG.2459"; transcript_id "MSTRG.2459.1"; exon_number "2";
1	StringTie	exon	69619427	69619490	1000	+	.	gene_id "MSTRG.2466"; transcript_id "MSTRG.2466.1"; exon_number "1";
1	StringTie	exon	69620609	69620775	1000	+	.	gene_id "MSTRG.2466"; transcript_id "MSTRG.2466.1"; exon_number "2";
1	StringTie	exon	69633181	69633235	1000	+	.	gene_id "MSTRG.2466"; transcript_id "MSTRG.2466.1"; exon_number "3";
1	StringTie	exon	69636878	69637137	1000	+	.	gene_id "MSTRG.2466"; transcript_id "MSTRG.2466.1"; exon_number "4";
1	StringTie	exon	69619595	69620010	1000	+	.	gene_id "MSTRG.2466"; transcript_id "MSTRG.2466.2"; exon_number "1";
1	StringTie	exon	69620609	69620775	1000	+	.	gene_id "MSTRG.2466"; transcript_id "MSTRG.2466.2"; exon_number "2";
1	StringTie	exon	69633181	69633235	1000	+	.	gene_id "MSTRG.2466"; transcript_id "MSTRG.2466.2"; exon_number "3";
1	StringTie	exon	69636878	69638200	1000	+	.	gene_id "MSTRG.2466"; transcript_id "MSTRG.2466.2"; exon_number "4";
1	StringTie	exon	70180552	70182306	1000	-	.	gene_id "MSTRG.2473"; transcript_id "MSTRG.2473.24"; exon_number "1";
1	StringTie	exon	70183658	70183866	1000	-	.	gene_id "MSTRG.2473"; transcript_id "MSTRG.2473.24"; exon_number "2";
1	StringTie	exon	70222347	70222731	1000	-	.	gene_id "MSTRG.2473"; transcript_id "MSTRG.2473.24"; exon_number "3";
1	StringTie	exon	70986944	70987151	1000	-	.	gene_id "MSTRG.2484"; transcript_id "MSTRG.2484.2"; exon_number "1";
1	StringTie	exon	70987943	70987993	1000	-	.	gene_id "MSTRG.2484"; transcript_id "MSTRG.2484.2"; exon_number "2";
1	StringTie	exon	71368428	71369553	1000	-	.	gene_id "MSTRG.2515"; transcript_id "MSTRG.2515.1"; exon_number "1";
1	StringTie	exon	71369873	71370222	1000	-	.	gene_id "MSTRG.2515"; transcript_id "MSTRG.2515.1"; exon_number "2";
1	StringTie	exon	71368825	71369514	1000	-	.	gene_id "MSTRG.2515"; transcript_id "MSTRG.2515.2"; exon_number "1";
1	StringTie	exon	71369873	71370213	1000	-	.	gene_id "MSTRG.2515"; transcript_id "MSTRG.2515.2"; exon_number "2";
1	StringTie	exon	71480872	71480943	1000	+	.	gene_id "MSTRG.2520"; transcript_id "MSTRG.2520.2"; exon_number "1";
1	StringTie	exon	71481069	71481280	1000	+	.	gene_id "MSTRG.2520"; transcript_id "MSTRG.2520.2"; exon_number "2";
1	StringTie	exon	71481696	71483756	1000	+	.	gene_id "MSTRG.2520"; transcript_id "MSTRG.2520.2"; exon_number "3";
1	StringTie	exon	72025271	72025547	1000	-	.	gene_id "MSTRG.2530"; transcript_id "MSTRG.2530.9"; exon_number "1";
1	StringTie	exon	72026476	72026702	1000	-	.	gene_id "MSTRG.2530"; transcript_id "MSTRG.2530.9"; exon_number "2";
1	StringTie	exon	72039299	72039608	1000	-	.	gene_id "MSTRG.2530"; transcript_id "MSTRG.2530.9"; exon_number "3";
1	StringTie	exon	72025277	72025547	1000	-	.	gene_id "MSTRG.2530"; transcript_id "MSTRG.2530.11"; exon_number "1";
1	StringTie	exon	72026553	72026702	1000	-	.	gene_id "MSTRG.2530"; transcript_id "MSTRG.2530.11"; exon_number "2";
1	StringTie	exon	72039299	72039552	1000	-	.	gene_id "MSTRG.2530"; transcript_id "MSTRG.2530.11"; exon_number "3";
1	StringTie	exon	72066038	72067468	1000	-	.	gene_id "MSTRG.2530"; transcript_id "MSTRG.2530.12"; exon_number "1";
1	StringTie	exon	72068288	72068423	1000	-	.	gene_id "MSTRG.2530"; transcript_id "MSTRG.2530.12"; exon_number "2";
1	StringTie	exon	72071905	72072019	1000	-	.	gene_id "MSTRG.2530"; transcript_id "MSTRG.2530.12"; exon_number "3";
1	StringTie	exon	72082349	72082653	1000	-	.	gene_id "MSTRG.2530"; transcript_id "MSTRG.2530.12"; exon_number "4";
1	StringTie	exon	72066038	72067464	1000	-	.	gene_id "MSTRG.2530"; transcript_id "MSTRG.2530.13"; exon_number "1";
1	StringTie	exon	72082405	72082653	1000	-	.	gene_id "MSTRG.2530"; transcript_id "MSTRG.2530.13"; exon_number "2";
1	StringTie	exon	72126444	72127012	1000	-	.	gene_id "MSTRG.2537"; transcript_id "MSTRG.2537.10"; exon_number "1";
1	StringTie	exon	72127480	72127556	1000	-	.	gene_id "MSTRG.2537"; transcript_id "MSTRG.2537.10"; exon_number "2";
1	StringTie	exon	72132292	72132420	1000	-	.	gene_id "MSTRG.2537"; transcript_id "MSTRG.2537.10"; exon_number "3";
1	StringTie	exon	72133871	72133981	1000	-	.	gene_id "MSTRG.2537"; transcript_id "MSTRG.2537.10"; exon_number "4";
1	StringTie	exon	73833490	73833897	1000	-	.	gene_id "MSTRG.2565"; transcript_id "MSTRG.2565.1"; exon_number "1";
1	StringTie	exon	73834898	73834922	1000	-	.	gene_id "MSTRG.2565"; transcript_id "MSTRG.2565.1"; exon_number "2";
1	StringTie	exon	73510537	73510643	1000	+	.	gene_id "MSTRG.2606"; transcript_id "MSTRG.2606.2"; exon_number "1";
1	StringTie	exon	73512708	73512817	1000	+	.	gene_id "MSTRG.2606"; transcript_id "MSTRG.2606.2"; exon_number "2";
1	StringTie	exon	73513347	73513539	1000	+	.	gene_id "MSTRG.2606"; transcript_id "MSTRG.2606.2"; exon_number "3";
1	StringTie	exon	73515030	73516072	1000	+	.	gene_id "MSTRG.2606"; transcript_id "MSTRG.2606.2"; exon_number "4";
1	StringTie	exon	74599295	74599323	1000	+	.	gene_id "MSTRG.2617"; transcript_id "MSTRG.2617.1"; exon_number "1";
1	StringTie	exon	74625012	74625237	1000	+	.	gene_id "MSTRG.2617"; transcript_id "MSTRG.2617.1"; exon_number "2";
1	StringTie	exon	74605879	74605958	1000	+	.	gene_id "MSTRG.2618"; transcript_id "MSTRG.2618.1"; exon_number "1";
1	StringTie	exon	74622874	74623064	1000	+	.	gene_id "MSTRG.2618"; transcript_id "MSTRG.2618.1"; exon_number "2";
1	StringTie	exon	75849368	75850104	1000	-	.	gene_id "MSTRG.2734"; transcript_id "MSTRG.2734.4"; exon_number "1";
1	StringTie	exon	75866745	75866826	1000	-	.	gene_id "MSTRG.2734"; transcript_id "MSTRG.2734.4"; exon_number "2";
1	StringTie	exon	75867266	75867340	1000	-	.	gene_id "MSTRG.2734"; transcript_id "MSTRG.2734.4"; exon_number "3";
1	StringTie	exon	75849621	75850104	1000	-	.	gene_id "MSTRG.2734"; transcript_id "MSTRG.2734.5"; exon_number "1";
1	StringTie	exon	75864756	75864864	1000	-	.	gene_id "MSTRG.2734"; transcript_id "MSTRG.2734.5"; exon_number "2";
1	StringTie	exon	75867266	75867343	1000	-	.	gene_id "MSTRG.2734"; transcript_id "MSTRG.2734.5"; exon_number "3";
1	StringTie	exon	75849841	75850104	1000	-	.	gene_id "MSTRG.2734"; transcript_id "MSTRG.2734.6"; exon_number "1";
1	StringTie	exon	75851857	75852064	1000	-	.	gene_id "MSTRG.2734"; transcript_id "MSTRG.2734.6"; exon_number "2";
1	StringTie	exon	75867266	75867299	1000	-	.	gene_id "MSTRG.2734"; transcript_id "MSTRG.2734.6"; exon_number "3";
1	StringTie	exon	77983482	77984057	1000	-	.	gene_id "MSTRG.2739"; transcript_id "MSTRG.2739.1"; exon_number "1";
1	StringTie	exon	77984435	77984572	1000	-	.	gene_id "MSTRG.2739"; transcript_id "MSTRG.2739.1"; exon_number "2";
1	StringTie	exon	77986350	77986492	1000	-	.	gene_id "MSTRG.2739"; transcript_id "MSTRG.2739.1"; exon_number "3";
1	StringTie	exon	77988732	77988874	1000	-	.	gene_id "MSTRG.2739"; transcript_id "MSTRG.2739.1"; exon_number "4";
1	StringTie	exon	77990770	77990933	1000	-	.	gene_id "MSTRG.2739"; transcript_id "MSTRG.2739.1"; exon_number "5";
1	StringTie	exon	77983482	77984057	1000	-	.	gene_id "MSTRG.2739"; transcript_id "MSTRG.2739.2"; exon_number "1";
1	StringTie	exon	77984435	77984572	1000	-	.	gene_id "MSTRG.2739"; transcript_id "MSTRG.2739.2"; exon_number "2";
1	StringTie	exon	77986350	77986492	1000	-	.	gene_id "MSTRG.2739"; transcript_id "MSTRG.2739.2"; exon_number "3";
1	StringTie	exon	77990770	77990931	1000	-	.	gene_id "MSTRG.2739"; transcript_id "MSTRG.2739.2"; exon_number "4";
1	StringTie	exon	79136103	79136316	1000	-	.	gene_id "MSTRG.2761"; transcript_id "MSTRG.2761.4"; exon_number "1";
1	StringTie	exon	79138609	79138705	1000	-	.	gene_id "MSTRG.2761"; transcript_id "MSTRG.2761.4"; exon_number "2";
1	StringTie	exon	79233744	79233925	1000	-	.	gene_id "MSTRG.2761"; transcript_id "MSTRG.2761.4"; exon_number "3";
1	StringTie	exon	79208711	79209217	1000	-	.	gene_id "MSTRG.2761"; transcript_id "MSTRG.2761.6"; exon_number "1";
1	StringTie	exon	79233744	79233925	1000	-	.	gene_id "MSTRG.2761"; transcript_id "MSTRG.2761.6"; exon_number "2";
1	StringTie	exon	78320593	78320780	1000	+	.	gene_id "MSTRG.2766"; transcript_id "MSTRG.2766.1"; exon_number "1";
1	StringTie	exon	78326298	78326357	1000	+	.	gene_id "MSTRG.2766"; transcript_id "MSTRG.2766.1"; exon_number "2";
1	StringTie	exon	78350599	78352446	1000	+	.	gene_id "MSTRG.2766"; transcript_id "MSTRG.2766.1"; exon_number "3";
1	StringTie	exon	78320593	78320780	1000	+	.	gene_id "MSTRG.2766"; transcript_id "MSTRG.2766.3"; exon_number "1";
1	StringTie	exon	78326298	78326357	1000	+	.	gene_id "MSTRG.2766"; transcript_id "MSTRG.2766.3"; exon_number "2";
1	StringTie	exon	78339251	78339417	1000	+	.	gene_id "MSTRG.2766"; transcript_id "MSTRG.2766.3"; exon_number "3";
1	StringTie	exon	78350599	78352423	1000	+	.	gene_id "MSTRG.2766"; transcript_id "MSTRG.2766.3"; exon_number "4";
1	StringTie	exon	78320594	78320780	1000	+	.	gene_id "MSTRG.2766"; transcript_id "MSTRG.2766.9"; exon_number "1";
1	StringTie	exon	78326298	78326357	1000	+	.	gene_id "MSTRG.2766"; transcript_id "MSTRG.2766.9"; exon_number "2";
1	StringTie	exon	78332343	78333188	1000	+	.	gene_id "MSTRG.2766"; transcript_id "MSTRG.2766.9"; exon_number "3";
1	StringTie	exon	78320656	78320780	1000	+	.	gene_id "MSTRG.2766"; transcript_id "MSTRG.2766.12"; exon_number "1";
1	StringTie	exon	78326298	78326357	1000	+	.	gene_id "MSTRG.2766"; transcript_id "MSTRG.2766.12"; exon_number "2";
1	StringTie	exon	78366350	78366598	1000	+	.	gene_id "MSTRG.2766"; transcript_id "MSTRG.2766.12"; exon_number "3";
1	StringTie	exon	78479305	78479767	1000	-	.	gene_id "MSTRG.2768"; transcript_id "MSTRG.2768.1"; exon_number "1";
1	StringTie	exon	78526581	78526752	1000	-	.	gene_id "MSTRG.2768"; transcript_id "MSTRG.2768.1"; exon_number "2";
1	StringTie	exon	78526886	78526927	1000	-	.	gene_id "MSTRG.2768"; transcript_id "MSTRG.2768.1"; exon_number "3";
1	StringTie	exon	78697792	78697835	1000	-	.	gene_id "MSTRG.2768"; transcript_id "MSTRG.2768.1"; exon_number "4";
1	StringTie	exon	78775805	78775886	1000	-	.	gene_id "MSTRG.2768"; transcript_id "MSTRG.2768.1"; exon_number "5";
1	StringTie	exon	79053537	79057080	1000	+	.	gene_id "MSTRG.2782"; transcript_id "MSTRG.2782.1"; exon_number "1";
1	StringTie	exon	79081728	79081941	1000	+	.	gene_id "MSTRG.2782"; transcript_id "MSTRG.2782.1"; exon_number "2";
1	StringTie	exon	77455187	77457020	1000	-	.	gene_id "MSTRG.2812"; transcript_id "MSTRG.2812.3"; exon_number "1";
1	StringTie	exon	77458424	77458674	1000	-	.	gene_id "MSTRG.2812"; transcript_id "MSTRG.2812.3"; exon_number "2";
1	StringTie	exon	77459621	77459876	1000	-	.	gene_id "MSTRG.2812"; transcript_id "MSTRG.2812.3"; exon_number "3";
1	StringTie	exon	77471447	77471866	1000	-	.	gene_id "MSTRG.2814"; transcript_id "MSTRG.2814.6"; exon_number "1";
1	StringTie	exon	77472008	77472057	1000	-	.	gene_id "MSTRG.2814"; transcript_id "MSTRG.2814.6"; exon_number "2";
1	StringTie	exon	77480709	77480814	1000	-	.	gene_id "MSTRG.2814"; transcript_id "MSTRG.2814.6"; exon_number "3";
1	StringTie	exon	77481443	77481652	1000	-	.	gene_id "MSTRG.2814"; transcript_id "MSTRG.2814.6"; exon_number "4";
1	StringTie	exon	77536325	77536446	1000	-	.	gene_id "MSTRG.2816"; transcript_id "MSTRG.2816.5"; exon_number "1";
1	StringTie	exon	77540975	77541176	1000	-	.	gene_id "MSTRG.2816"; transcript_id "MSTRG.2816.5"; exon_number "2";
1	StringTie	exon	77541688	77541896	1000	-	.	gene_id "MSTRG.2816"; transcript_id "MSTRG.2816.5"; exon_number "3";
1	StringTie	exon	79800697	79800834	1000	-	.	gene_id "MSTRG.2821"; transcript_id "MSTRG.2821.1"; exon_number "1";
1	StringTie	exon	79861748	79862477	1000	-	.	gene_id "MSTRG.2821"; transcript_id "MSTRG.2821.1"; exon_number "2";
1	StringTie	exon	79458837	79459930	1000	-	.	gene_id "MSTRG.2824"; transcript_id "MSTRG.2824.1"; exon_number "1";
1	StringTie	exon	79597877	79597967	1000	-	.	gene_id "MSTRG.2824"; transcript_id "MSTRG.2824.1"; exon_number "2";
1	StringTie	exon	79606226	79606342	1000	-	.	gene_id "MSTRG.2824"; transcript_id "MSTRG.2824.1"; exon_number "3";
1	StringTie	exon	79498189	79499236	1000	-	.	gene_id "MSTRG.2824"; transcript_id "MSTRG.2824.2"; exon_number "1";
1	StringTie	exon	79503672	79503724	1000	-	.	gene_id "MSTRG.2824"; transcript_id "MSTRG.2824.2"; exon_number "2";
1	StringTie	exon	79597877	79597967	1000	-	.	gene_id "MSTRG.2824"; transcript_id "MSTRG.2824.2"; exon_number "3";
1	StringTie	exon	79606226	79606380	1000	-	.	gene_id "MSTRG.2824"; transcript_id "MSTRG.2824.2"; exon_number "4";
1	StringTie	exon	79498216	79499236	1000	-	.	gene_id "MSTRG.2824"; transcript_id "MSTRG.2824.3"; exon_number "1";
1	StringTie	exon	79575569	79575617	1000	-	.	gene_id "MSTRG.2824"; transcript_id "MSTRG.2824.3"; exon_number "2";
1	StringTie	exon	79597877	79597967	1000	-	.	gene_id "MSTRG.2824"; transcript_id "MSTRG.2824.3"; exon_number "3";
1	StringTie	exon	79606226	79606368	1000	-	.	gene_id "MSTRG.2824"; transcript_id "MSTRG.2824.3"; exon_number "4";
1	StringTie	exon	79498306	79499236	1000	-	.	gene_id "MSTRG.2824"; transcript_id "MSTRG.2824.4"; exon_number "1";
1	StringTie	exon	79503500	79503724	1000	-	.	gene_id "MSTRG.2824"; transcript_id "MSTRG.2824.4"; exon_number "2";
1	StringTie	exon	79597877	79597967	1000	-	.	gene_id "MSTRG.2824"; transcript_id "MSTRG.2824.4"; exon_number "3";
1	StringTie	exon	79606226	79606381	1000	-	.	gene_id "MSTRG.2824"; transcript_id "MSTRG.2824.4"; exon_number "4";
1	StringTie	exon	79502639	79503724	1000	-	.	gene_id "MSTRG.2824"; transcript_id "MSTRG.2824.5"; exon_number "1";
1	StringTie	exon	79562318	79562373	1000	-	.	gene_id "MSTRG.2824"; transcript_id "MSTRG.2824.5"; exon_number "2";
1	StringTie	exon	79597877	79597967	1000	-	.	gene_id "MSTRG.2824"; transcript_id "MSTRG.2824.5"; exon_number "3";
1	StringTie	exon	79606226	79606380	1000	-	.	gene_id "MSTRG.2824"; transcript_id "MSTRG.2824.5"; exon_number "4";
1	StringTie	exon	79502639	79503724	1000	-	.	gene_id "MSTRG.2824"; transcript_id "MSTRG.2824.6"; exon_number "1";
1	StringTie	exon	79575569	79575617	1000	-	.	gene_id "MSTRG.2824"; transcript_id "MSTRG.2824.6"; exon_number "2";
1	StringTie	exon	79597877	79597967	1000	-	.	gene_id "MSTRG.2824"; transcript_id "MSTRG.2824.6"; exon_number "3";
1	StringTie	exon	79606226	79606380	1000	-	.	gene_id "MSTRG.2824"; transcript_id "MSTRG.2824.6"; exon_number "4";
1	StringTie	exon	79503313	79503724	1000	-	.	gene_id "MSTRG.2824"; transcript_id "MSTRG.2824.7"; exon_number "1";
1	StringTie	exon	79562318	79562373	1000	-	.	gene_id "MSTRG.2824"; transcript_id "MSTRG.2824.7"; exon_number "2";
1	StringTie	exon	79575569	79575617	1000	-	.	gene_id "MSTRG.2824"; transcript_id "MSTRG.2824.7"; exon_number "3";
1	StringTie	exon	79597877	79597967	1000	-	.	gene_id "MSTRG.2824"; transcript_id "MSTRG.2824.7"; exon_number "4";
1	StringTie	exon	79606226	79606303	1000	-	.	gene_id "MSTRG.2824"; transcript_id "MSTRG.2824.7"; exon_number "5";
1	StringTie	exon	79554538	79554597	1000	-	.	gene_id "MSTRG.2824"; transcript_id "MSTRG.2824.8"; exon_number "1";
1	StringTie	exon	79562318	79562373	1000	-	.	gene_id "MSTRG.2824"; transcript_id "MSTRG.2824.8"; exon_number "2";
1	StringTie	exon	79574937	79575041	1000	-	.	gene_id "MSTRG.2824"; transcript_id "MSTRG.2824.8"; exon_number "3";
1	StringTie	exon	79575569	79575618	1000	-	.	gene_id "MSTRG.2824"; transcript_id "MSTRG.2824.8"; exon_number "4";
1	StringTie	exon	79555874	79557161	1000	-	.	gene_id "MSTRG.2824"; transcript_id "MSTRG.2824.9"; exon_number "1";
1	StringTie	exon	79562318	79562373	1000	-	.	gene_id "MSTRG.2824"; transcript_id "MSTRG.2824.9"; exon_number "2";
1	StringTie	exon	79575569	79575617	1000	-	.	gene_id "MSTRG.2824"; transcript_id "MSTRG.2824.9"; exon_number "3";
1	StringTie	exon	79597877	79597967	1000	-	.	gene_id "MSTRG.2824"; transcript_id "MSTRG.2824.9"; exon_number "4";
1	StringTie	exon	79606226	79606326	1000	-	.	gene_id "MSTRG.2824"; transcript_id "MSTRG.2824.9"; exon_number "5";
1	StringTie	exon	79555882	79557161	1000	-	.	gene_id "MSTRG.2824"; transcript_id "MSTRG.2824.10"; exon_number "1";
1	StringTie	exon	79562318	79562373	1000	-	.	gene_id "MSTRG.2824"; transcript_id "MSTRG.2824.10"; exon_number "2";
1	StringTie	exon	79597877	79597967	1000	-	.	gene_id "MSTRG.2824"; transcript_id "MSTRG.2824.10"; exon_number "3";
1	StringTie	exon	79606226	79606325	1000	-	.	gene_id "MSTRG.2824"; transcript_id "MSTRG.2824.10"; exon_number "4";
1	StringTie	exon	79579305	79581015	1000	-	.	gene_id "MSTRG.2824"; transcript_id "MSTRG.2824.11"; exon_number "1";
1	StringTie	exon	79597877	79597967	1000	-	.	gene_id "MSTRG.2824"; transcript_id "MSTRG.2824.11"; exon_number "2";
1	StringTie	exon	79606226	79606381	1000	-	.	gene_id "MSTRG.2824"; transcript_id "MSTRG.2824.11"; exon_number "3";
1	StringTie	exon	79580394	79581015	1000	-	.	gene_id "MSTRG.2824"; transcript_id "MSTRG.2824.12"; exon_number "1";
1	StringTie	exon	79597877	79597967	1000	-	.	gene_id "MSTRG.2824"; transcript_id "MSTRG.2824.12"; exon_number "2";
1	StringTie	exon	79601138	79601301	1000	-	.	gene_id "MSTRG.2824"; transcript_id "MSTRG.2824.12"; exon_number "3";
1	StringTie	exon	79596767	79597639	1000	-	.	gene_id "MSTRG.2824"; transcript_id "MSTRG.2824.13"; exon_number "1";
1	StringTie	exon	79597877	79597967	1000	-	.	gene_id "MSTRG.2824"; transcript_id "MSTRG.2824.13"; exon_number "2";
1	StringTie	exon	79606226	79606368	1000	-	.	gene_id "MSTRG.2824"; transcript_id "MSTRG.2824.13"; exon_number "3";
1	StringTie	exon	79608571	79610289	1000	-	.	gene_id "MSTRG.2825"; transcript_id "MSTRG.2825.1"; exon_number "1";
1	StringTie	exon	79611258	79611444	1000	-	.	gene_id "MSTRG.2825"; transcript_id "MSTRG.2825.1"; exon_number "2";
1	StringTie	exon	79608571	79610289	1000	-	.	gene_id "MSTRG.2825"; transcript_id "MSTRG.2825.2"; exon_number "1";
1	StringTie	exon	79651423	79651564	1000	-	.	gene_id "MSTRG.2825"; transcript_id "MSTRG.2825.2"; exon_number "2";
1	StringTie	exon	79652490	79652593	1000	-	.	gene_id "MSTRG.2825"; transcript_id "MSTRG.2825.2"; exon_number "3";
1	StringTie	exon	79656336	79656462	1000	-	.	gene_id "MSTRG.2825"; transcript_id "MSTRG.2825.2"; exon_number "4";
1	StringTie	exon	79608986	79610289	1000	-	.	gene_id "MSTRG.2825"; transcript_id "MSTRG.2825.3"; exon_number "1";
1	StringTie	exon	79676776	79676855	1000	-	.	gene_id "MSTRG.2825"; transcript_id "MSTRG.2825.3"; exon_number "2";
1	StringTie	exon	79745966	79746096	1000	-	.	gene_id "MSTRG.2825"; transcript_id "MSTRG.2825.3"; exon_number "3";
1	StringTie	exon	79776673	79777075	1000	-	.	gene_id "MSTRG.2825"; transcript_id "MSTRG.2825.3"; exon_number "4";
1	StringTie	exon	79608986	79610289	1000	-	.	gene_id "MSTRG.2825"; transcript_id "MSTRG.2825.4"; exon_number "1";
1	StringTie	exon	79612131	79612629	1000	-	.	gene_id "MSTRG.2825"; transcript_id "MSTRG.2825.4"; exon_number "2";
1	StringTie	exon	79609170	79610289	1000	-	.	gene_id "MSTRG.2825"; transcript_id "MSTRG.2825.5"; exon_number "1";
1	StringTie	exon	79612335	79612450	1000	-	.	gene_id "MSTRG.2825"; transcript_id "MSTRG.2825.5"; exon_number "2";
1	StringTie	exon	79613536	79613600	1000	-	.	gene_id "MSTRG.2825"; transcript_id "MSTRG.2825.5"; exon_number "3";
1	StringTie	exon	79609208	79610289	1000	-	.	gene_id "MSTRG.2825"; transcript_id "MSTRG.2825.6"; exon_number "1";
1	StringTie	exon	79676776	79676855	1000	-	.	gene_id "MSTRG.2825"; transcript_id "MSTRG.2825.6"; exon_number "2";
1	StringTie	exon	79745966	79746096	1000	-	.	gene_id "MSTRG.2825"; transcript_id "MSTRG.2825.6"; exon_number "3";
1	StringTie	exon	79749916	79749991	1000	-	.	gene_id "MSTRG.2825"; transcript_id "MSTRG.2825.6"; exon_number "4";
1	StringTie	exon	79750120	79750310	1000	-	.	gene_id "MSTRG.2825"; transcript_id "MSTRG.2825.6"; exon_number "5";
1	StringTie	exon	79776673	79776837	1000	-	.	gene_id "MSTRG.2825"; transcript_id "MSTRG.2825.6"; exon_number "6";
1	StringTie	exon	79609515	79610289	1000	-	.	gene_id "MSTRG.2825"; transcript_id "MSTRG.2825.7"; exon_number "1";
1	StringTie	exon	79623399	79623597	1000	-	.	gene_id "MSTRG.2825"; transcript_id "MSTRG.2825.7"; exon_number "2";
1	StringTie	exon	79627126	79627218	1000	-	.	gene_id "MSTRG.2825"; transcript_id "MSTRG.2825.9"; exon_number "1";
1	StringTie	exon	79676776	79676855	1000	-	.	gene_id "MSTRG.2825"; transcript_id "MSTRG.2825.9"; exon_number "2";
1	StringTie	exon	79745966	79746096	1000	-	.	gene_id "MSTRG.2825"; transcript_id "MSTRG.2825.9"; exon_number "3";
1	StringTie	exon	79776673	79777079	1000	-	.	gene_id "MSTRG.2825"; transcript_id "MSTRG.2825.9"; exon_number "4";
1	StringTie	exon	79627127	79627218	1000	-	.	gene_id "MSTRG.2825"; transcript_id "MSTRG.2825.10"; exon_number "1";
1	StringTie	exon	79676776	79676855	1000	-	.	gene_id "MSTRG.2825"; transcript_id "MSTRG.2825.10"; exon_number "2";
1	StringTie	exon	79724617	79724694	1000	-	.	gene_id "MSTRG.2825"; transcript_id "MSTRG.2825.10"; exon_number "3";
1	StringTie	exon	79745966	79746096	1000	-	.	gene_id "MSTRG.2825"; transcript_id "MSTRG.2825.10"; exon_number "4";
1	StringTie	exon	79776673	79777431	1000	-	.	gene_id "MSTRG.2825"; transcript_id "MSTRG.2825.10"; exon_number "5";
1	StringTie	exon	79627127	79627218	1000	-	.	gene_id "MSTRG.2825"; transcript_id "MSTRG.2825.11"; exon_number "1";
1	StringTie	exon	79676776	79676855	1000	-	.	gene_id "MSTRG.2825"; transcript_id "MSTRG.2825.11"; exon_number "2";
1	StringTie	exon	79745966	79746096	1000	-	.	gene_id "MSTRG.2825"; transcript_id "MSTRG.2825.11"; exon_number "3";
1	StringTie	exon	79749916	79749991	1000	-	.	gene_id "MSTRG.2825"; transcript_id "MSTRG.2825.11"; exon_number "4";
1	StringTie	exon	79750120	79750310	1000	-	.	gene_id "MSTRG.2825"; transcript_id "MSTRG.2825.11"; exon_number "5";
1	StringTie	exon	79776673	79777363	1000	-	.	gene_id "MSTRG.2825"; transcript_id "MSTRG.2825.11"; exon_number "6";
1	StringTie	exon	79722676	79724694	1000	-	.	gene_id "MSTRG.2825"; transcript_id "MSTRG.2825.16"; exon_number "1";
1	StringTie	exon	79745966	79746096	1000	-	.	gene_id "MSTRG.2825"; transcript_id "MSTRG.2825.16"; exon_number "2";
1	StringTie	exon	79747959	79748165	1000	-	.	gene_id "MSTRG.2825"; transcript_id "MSTRG.2825.16"; exon_number "3";
1	StringTie	exon	79749916	79749991	1000	-	.	gene_id "MSTRG.2825"; transcript_id "MSTRG.2825.16"; exon_number "4";
1	StringTie	exon	79750120	79750310	1000	-	.	gene_id "MSTRG.2825"; transcript_id "MSTRG.2825.16"; exon_number "5";
1	StringTie	exon	79753957	79754085	1000	-	.	gene_id "MSTRG.2825"; transcript_id "MSTRG.2825.16"; exon_number "6";
1	StringTie	exon	79776673	79776894	1000	-	.	gene_id "MSTRG.2825"; transcript_id "MSTRG.2825.16"; exon_number "7";
1	StringTie	exon	79722929	79724694	1000	-	.	gene_id "MSTRG.2825"; transcript_id "MSTRG.2825.17"; exon_number "1";
1	StringTie	exon	79745966	79746096	1000	-	.	gene_id "MSTRG.2825"; transcript_id "MSTRG.2825.17"; exon_number "2";
1	StringTie	exon	79749916	79749991	1000	-	.	gene_id "MSTRG.2825"; transcript_id "MSTRG.2825.17"; exon_number "3";
1	StringTie	exon	79750120	79750310	1000	-	.	gene_id "MSTRG.2825"; transcript_id "MSTRG.2825.17"; exon_number "4";
1	StringTie	exon	79753957	79754085	1000	-	.	gene_id "MSTRG.2825"; transcript_id "MSTRG.2825.17"; exon_number "5";
1	StringTie	exon	79755062	79755119	1000	-	.	gene_id "MSTRG.2825"; transcript_id "MSTRG.2825.17"; exon_number "6";
1	StringTie	exon	79776673	79777054	1000	-	.	gene_id "MSTRG.2825"; transcript_id "MSTRG.2825.17"; exon_number "7";
1	StringTie	exon	79722929	79724694	1000	-	.	gene_id "MSTRG.2825"; transcript_id "MSTRG.2825.18"; exon_number "1";
1	StringTie	exon	79745966	79746096	1000	-	.	gene_id "MSTRG.2825"; transcript_id "MSTRG.2825.18"; exon_number "2";
1	StringTie	exon	79753957	79754080	1000	-	.	gene_id "MSTRG.2825"; transcript_id "MSTRG.2825.18"; exon_number "3";
1	StringTie	exon	79776673	79777054	1000	-	.	gene_id "MSTRG.2825"; transcript_id "MSTRG.2825.18"; exon_number "4";
1	StringTie	exon	79723312	79724694	1000	-	.	gene_id "MSTRG.2825"; transcript_id "MSTRG.2825.19"; exon_number "1";
1	StringTie	exon	79776673	79777049	1000	-	.	gene_id "MSTRG.2825"; transcript_id "MSTRG.2825.19"; exon_number "2";
1	StringTie	exon	79723312	79724694	1000	-	.	gene_id "MSTRG.2825"; transcript_id "MSTRG.2825.20"; exon_number "1";
1	StringTie	exon	79745966	79746096	1000	-	.	gene_id "MSTRG.2825"; transcript_id "MSTRG.2825.20"; exon_number "2";
1	StringTie	exon	79753957	79754085	1000	-	.	gene_id "MSTRG.2825"; transcript_id "MSTRG.2825.20"; exon_number "3";
1	StringTie	exon	79776673	79777049	1000	-	.	gene_id "MSTRG.2825"; transcript_id "MSTRG.2825.20"; exon_number "4";
1	StringTie	exon	79611824	79611943	1000	+	.	gene_id "MSTRG.2826"; transcript_id "MSTRG.2826.1"; exon_number "1";
1	StringTie	exon	79680627	79681152	1000	+	.	gene_id "MSTRG.2826"; transcript_id "MSTRG.2826.1"; exon_number "2";
1	StringTie	exon	79636334	79636367	1000	+	.	gene_id "MSTRG.2827"; transcript_id "MSTRG.2827.1"; exon_number "1";
1	StringTie	exon	79679845	79680105	1000	+	.	gene_id "MSTRG.2827"; transcript_id "MSTRG.2827.1"; exon_number "2";
1	StringTie	exon	79700362	79700483	1000	+	.	gene_id "MSTRG.2828"; transcript_id "MSTRG.2828.2"; exon_number "1";
1	StringTie	exon	79713008	79713955	1000	+	.	gene_id "MSTRG.2828"; transcript_id "MSTRG.2828.2"; exon_number "2";
1	StringTie	exon	79749263	79749313	1000	+	.	gene_id "MSTRG.2828"; transcript_id "MSTRG.2828.6"; exon_number "1";
1	StringTie	exon	79758731	79759085	1000	+	.	gene_id "MSTRG.2828"; transcript_id "MSTRG.2828.6"; exon_number "2";
1	StringTie	exon	81483950	81483992	1000	-	.	gene_id "MSTRG.2853"; transcript_id "MSTRG.2853.1"; exon_number "1";
1	StringTie	exon	81549008	81549093	1000	-	.	gene_id "MSTRG.2853"; transcript_id "MSTRG.2853.1"; exon_number "2";
1	StringTie	exon	81580566	81580736	1000	-	.	gene_id "MSTRG.2853"; transcript_id "MSTRG.2853.1"; exon_number "3";
1	StringTie	exon	81582862	81582957	1000	-	.	gene_id "MSTRG.2853"; transcript_id "MSTRG.2853.1"; exon_number "4";
1	StringTie	exon	81590718	81591098	1000	-	.	gene_id "MSTRG.2853"; transcript_id "MSTRG.2853.1"; exon_number "5";
1	StringTie	exon	81592523	81592553	1000	-	.	gene_id "MSTRG.2853"; transcript_id "MSTRG.2853.1"; exon_number "6";
1	StringTie	exon	81523505	81523834	1000	-	.	gene_id "MSTRG.2853"; transcript_id "MSTRG.2853.2"; exon_number "1";
1	StringTie	exon	81526021	81526102	1000	-	.	gene_id "MSTRG.2853"; transcript_id "MSTRG.2853.2"; exon_number "2";
1	StringTie	exon	81535883	81536086	1000	-	.	gene_id "MSTRG.2853"; transcript_id "MSTRG.2853.2"; exon_number "3";
1	StringTie	exon	81549008	81549093	1000	-	.	gene_id "MSTRG.2853"; transcript_id "MSTRG.2853.2"; exon_number "4";
1	StringTie	exon	81580566	81580986	1000	-	.	gene_id "MSTRG.2853"; transcript_id "MSTRG.2853.2"; exon_number "5";
1	StringTie	exon	81523505	81523834	1000	-	.	gene_id "MSTRG.2853"; transcript_id "MSTRG.2853.3"; exon_number "1";
1	StringTie	exon	81526021	81526171	1000	-	.	gene_id "MSTRG.2853"; transcript_id "MSTRG.2853.3"; exon_number "2";
1	StringTie	exon	81535883	81536089	1000	-	.	gene_id "MSTRG.2853"; transcript_id "MSTRG.2853.3"; exon_number "3";
1	StringTie	exon	81549008	81549093	1000	-	.	gene_id "MSTRG.2853"; transcript_id "MSTRG.2853.3"; exon_number "4";
1	StringTie	exon	81580566	81580986	1000	-	.	gene_id "MSTRG.2853"; transcript_id "MSTRG.2853.3"; exon_number "5";
1	StringTie	exon	81523505	81523834	1000	-	.	gene_id "MSTRG.2853"; transcript_id "MSTRG.2853.4"; exon_number "1";
1	StringTie	exon	81526021	81526171	1000	-	.	gene_id "MSTRG.2853"; transcript_id "MSTRG.2853.4"; exon_number "2";
1	StringTie	exon	81535883	81536086	1000	-	.	gene_id "MSTRG.2853"; transcript_id "MSTRG.2853.4"; exon_number "3";
1	StringTie	exon	81549008	81549093	1000	-	.	gene_id "MSTRG.2853"; transcript_id "MSTRG.2853.4"; exon_number "4";
1	StringTie	exon	81580566	81580986	1000	-	.	gene_id "MSTRG.2853"; transcript_id "MSTRG.2853.4"; exon_number "5";
1	StringTie	exon	81571299	81572979	1000	-	.	gene_id "MSTRG.2853"; transcript_id "MSTRG.2853.6"; exon_number "1";
1	StringTie	exon	81580566	81580736	1000	-	.	gene_id "MSTRG.2853"; transcript_id "MSTRG.2853.6"; exon_number "2";
1	StringTie	exon	81590718	81591098	1000	-	.	gene_id "MSTRG.2853"; transcript_id "MSTRG.2853.6"; exon_number "3";
1	StringTie	exon	81592523	81592551	1000	-	.	gene_id "MSTRG.2853"; transcript_id "MSTRG.2853.6"; exon_number "4";
1	StringTie	exon	81571778	81572391	1000	-	.	gene_id "MSTRG.2853"; transcript_id "MSTRG.2853.7"; exon_number "1";
1	StringTie	exon	81580566	81580985	1000	-	.	gene_id "MSTRG.2853"; transcript_id "MSTRG.2853.7"; exon_number "2";
1	StringTie	exon	81572552	81572979	1000	-	.	gene_id "MSTRG.2853"; transcript_id "MSTRG.2853.8"; exon_number "1";
1	StringTie	exon	81580566	81580736	1000	-	.	gene_id "MSTRG.2853"; transcript_id "MSTRG.2853.8"; exon_number "2";
1	StringTie	exon	81590718	81591098	1000	-	.	gene_id "MSTRG.2853"; transcript_id "MSTRG.2853.8"; exon_number "3";
1	StringTie	exon	81599291	81599411	1000	-	.	gene_id "MSTRG.2853"; transcript_id "MSTRG.2853.8"; exon_number "4";
1	StringTie	exon	81572777	81572979	1000	-	.	gene_id "MSTRG.2853"; transcript_id "MSTRG.2853.9"; exon_number "1";
1	StringTie	exon	81580566	81580736	1000	-	.	gene_id "MSTRG.2853"; transcript_id "MSTRG.2853.9"; exon_number "2";
1	StringTie	exon	81582862	81582957	1000	-	.	gene_id "MSTRG.2853"; transcript_id "MSTRG.2853.9"; exon_number "3";
1	StringTie	exon	81590718	81591098	1000	-	.	gene_id "MSTRG.2853"; transcript_id "MSTRG.2853.9"; exon_number "4";
1	StringTie	exon	81592523	81592553	1000	-	.	gene_id "MSTRG.2853"; transcript_id "MSTRG.2853.9"; exon_number "5";
1	StringTie	exon	80986070	80986144	1000	-	.	gene_id "MSTRG.2868"; transcript_id "MSTRG.2868.1"; exon_number "1";
1	StringTie	exon	80987429	80987560	1000	-	.	gene_id "MSTRG.2868"; transcript_id "MSTRG.2868.1"; exon_number "2";
1	StringTie	exon	81173468	81173505	1000	-	.	gene_id "MSTRG.2868"; transcript_id "MSTRG.2868.1"; exon_number "3";
1	StringTie	exon	81268449	81268642	1000	-	.	gene_id "MSTRG.2868"; transcript_id "MSTRG.2868.1"; exon_number "4";
1	StringTie	exon	81232907	81233317	1000	-	.	gene_id "MSTRG.2868"; transcript_id "MSTRG.2868.4"; exon_number "1";
1	StringTie	exon	81242541	81242689	1000	-	.	gene_id "MSTRG.2868"; transcript_id "MSTRG.2868.4"; exon_number "2";
1	StringTie	exon	81268449	81268634	1000	-	.	gene_id "MSTRG.2868"; transcript_id "MSTRG.2868.4"; exon_number "3";
1	StringTie	exon	81919265	81919315	1000	-	.	gene_id "MSTRG.2891"; transcript_id "MSTRG.2891.1"; exon_number "1";
1	StringTie	exon	81921329	81921657	1000	-	.	gene_id "MSTRG.2891"; transcript_id "MSTRG.2891.1"; exon_number "2";
1	StringTie	exon	83493131	83494077	1000	+	.	gene_id "MSTRG.2921"; transcript_id "MSTRG.2921.1"; exon_number "1";
1	StringTie	exon	83494899	83495353	1000	+	.	gene_id "MSTRG.2921"; transcript_id "MSTRG.2921.1"; exon_number "2";
1	StringTie	exon	83496779	83497020	1000	+	.	gene_id "MSTRG.2922"; transcript_id "MSTRG.2922.1"; exon_number "1";
1	StringTie	exon	83597821	83597916	1000	+	.	gene_id "MSTRG.2922"; transcript_id "MSTRG.2922.1"; exon_number "2";
1	StringTie	exon	83664987	83666208	1000	+	.	gene_id "MSTRG.2922"; transcript_id "MSTRG.2922.1"; exon_number "3";
1	StringTie	exon	83496880	83497020	1000	+	.	gene_id "MSTRG.2922"; transcript_id "MSTRG.2922.2"; exon_number "1";
1	StringTie	exon	83537702	83537950	1000	+	.	gene_id "MSTRG.2922"; transcript_id "MSTRG.2922.2"; exon_number "2";
1	StringTie	exon	83538507	83538628	1000	+	.	gene_id "MSTRG.2922"; transcript_id "MSTRG.2922.2"; exon_number "3";
1	StringTie	exon	83538757	83538883	1000	+	.	gene_id "MSTRG.2922"; transcript_id "MSTRG.2922.2"; exon_number "4";
1	StringTie	exon	83539791	83540013	1000	+	.	gene_id "MSTRG.2922"; transcript_id "MSTRG.2922.2"; exon_number "5";
1	StringTie	exon	83540335	83540493	1000	+	.	gene_id "MSTRG.2922"; transcript_id "MSTRG.2922.2"; exon_number "6";
1	StringTie	exon	83541558	83542263	1000	+	.	gene_id "MSTRG.2922"; transcript_id "MSTRG.2922.2"; exon_number "7";
1	StringTie	exon	83496905	83497020	1000	+	.	gene_id "MSTRG.2922"; transcript_id "MSTRG.2922.3"; exon_number "1";
1	StringTie	exon	83597821	83597916	1000	+	.	gene_id "MSTRG.2922"; transcript_id "MSTRG.2922.3"; exon_number "2";
1	StringTie	exon	83721431	83721650	1000	+	.	gene_id "MSTRG.2922"; transcript_id "MSTRG.2922.3"; exon_number "3";
1	StringTie	exon	83723261	83724724	1000	+	.	gene_id "MSTRG.2922"; transcript_id "MSTRG.2922.3"; exon_number "4";
1	StringTie	exon	83528527	83528738	1000	+	.	gene_id "MSTRG.2922"; transcript_id "MSTRG.2922.5"; exon_number "1";
1	StringTie	exon	83537702	83537950	1000	+	.	gene_id "MSTRG.2922"; transcript_id "MSTRG.2922.5"; exon_number "2";
1	StringTie	exon	83538507	83538628	1000	+	.	gene_id "MSTRG.2922"; transcript_id "MSTRG.2922.5"; exon_number "3";
1	StringTie	exon	83538757	83538883	1000	+	.	gene_id "MSTRG.2922"; transcript_id "MSTRG.2922.5"; exon_number "4";
1	StringTie	exon	83539791	83540013	1000	+	.	gene_id "MSTRG.2922"; transcript_id "MSTRG.2922.5"; exon_number "5";
1	StringTie	exon	83540335	83540493	1000	+	.	gene_id "MSTRG.2922"; transcript_id "MSTRG.2922.5"; exon_number "6";
1	StringTie	exon	83541558	83541941	1000	+	.	gene_id "MSTRG.2922"; transcript_id "MSTRG.2922.5"; exon_number "7";
1	StringTie	exon	83806445	83806769	1000	+	.	gene_id "MSTRG.2940"; transcript_id "MSTRG.2940.2"; exon_number "1";
1	StringTie	exon	83811798	83811882	1000	+	.	gene_id "MSTRG.2940"; transcript_id "MSTRG.2940.2"; exon_number "2";
1	StringTie	exon	83830289	83830874	1000	+	.	gene_id "MSTRG.2940"; transcript_id "MSTRG.2940.2"; exon_number "3";
1	StringTie	exon	85147078	85148954	1000	-	.	gene_id "MSTRG.2978"; transcript_id "MSTRG.2978.1"; exon_number "1";
1	StringTie	exon	85182238	85182900	1000	-	.	gene_id "MSTRG.2978"; transcript_id "MSTRG.2978.1"; exon_number "2";
1	StringTie	exon	85148271	85148954	1000	-	.	gene_id "MSTRG.2978"; transcript_id "MSTRG.2978.2"; exon_number "1";
1	StringTie	exon	85182238	85182534	1000	-	.	gene_id "MSTRG.2978"; transcript_id "MSTRG.2978.2"; exon_number "2";
1	StringTie	exon	85182602	85182900	1000	-	.	gene_id "MSTRG.2978"; transcript_id "MSTRG.2978.2"; exon_number "3";
1	StringTie	exon	83952191	83952222	1000	+	.	gene_id "MSTRG.2998"; transcript_id "MSTRG.2998.1"; exon_number "1";
1	StringTie	exon	83958091	83958723	1000	+	.	gene_id "MSTRG.2998"; transcript_id "MSTRG.2998.1"; exon_number "2";
1	StringTie	exon	84153014	84154456	1000	-	.	gene_id "MSTRG.3008"; transcript_id "MSTRG.3008.2"; exon_number "1";
1	StringTie	exon	84157668	84159151	1000	-	.	gene_id "MSTRG.3008"; transcript_id "MSTRG.3008.2"; exon_number "2";
1	StringTie	exon	86351432	86351909	1000	+	.	gene_id "MSTRG.3022"; transcript_id "MSTRG.3022.1"; exon_number "1";
1	StringTie	exon	86352007	86352373	1000	+	.	gene_id "MSTRG.3022"; transcript_id "MSTRG.3022.1"; exon_number "2";
1	StringTie	exon	86356565	86357241	1000	+	.	gene_id "MSTRG.3022"; transcript_id "MSTRG.3022.1"; exon_number "3";
1	StringTie	exon	86874238	86875149	1000	-	.	gene_id "MSTRG.3045"; transcript_id "MSTRG.3045.2"; exon_number "1";
1	StringTie	exon	86894375	86894610	1000	-	.	gene_id "MSTRG.3045"; transcript_id "MSTRG.3045.2"; exon_number "2";
1	StringTie	exon	87404549	87404856	1000	-	.	gene_id "MSTRG.3076"; transcript_id "MSTRG.3076.1"; exon_number "1";
1	StringTie	exon	87405454	87405606	1000	-	.	gene_id "MSTRG.3076"; transcript_id "MSTRG.3076.1"; exon_number "2";
1	StringTie	exon	87409345	87409464	1000	-	.	gene_id "MSTRG.3076"; transcript_id "MSTRG.3076.1"; exon_number "3";
1	StringTie	exon	98614978	98615133	1000	+	.	gene_id "MSTRG.3387"; transcript_id "MSTRG.3387.1"; exon_number "1";
1	StringTie	exon	98619075	98619191	1000	+	.	gene_id "MSTRG.3387"; transcript_id "MSTRG.3387.1"; exon_number "2";
1	StringTie	exon	98620883	98621033	1000	+	.	gene_id "MSTRG.3387"; transcript_id "MSTRG.3387.1"; exon_number "3";
1	StringTie	exon	98622913	98623063	1000	+	.	gene_id "MSTRG.3387"; transcript_id "MSTRG.3387.1"; exon_number "4";
1	StringTie	exon	98624840	98625081	1000	+	.	gene_id "MSTRG.3387"; transcript_id "MSTRG.3387.1"; exon_number "5";
1	StringTie	exon	98615012	98615133	1000	+	.	gene_id "MSTRG.3387"; transcript_id "MSTRG.3387.2"; exon_number "1";
1	StringTie	exon	98619075	98619191	1000	+	.	gene_id "MSTRG.3387"; transcript_id "MSTRG.3387.2"; exon_number "2";
1	StringTie	exon	98620883	98621033	1000	+	.	gene_id "MSTRG.3387"; transcript_id "MSTRG.3387.2"; exon_number "3";
1	StringTie	exon	98622913	98623014	1000	+	.	gene_id "MSTRG.3387"; transcript_id "MSTRG.3387.2"; exon_number "4";
1	StringTie	exon	98629852	98629890	1000	+	.	gene_id "MSTRG.3387"; transcript_id "MSTRG.3387.2"; exon_number "5";
1	StringTie	exon	98615018	98615227	1000	+	.	gene_id "MSTRG.3387"; transcript_id "MSTRG.3387.3"; exon_number "1";
1	StringTie	exon	98619075	98619191	1000	+	.	gene_id "MSTRG.3387"; transcript_id "MSTRG.3387.3"; exon_number "2";
1	StringTie	exon	98620883	98621033	1000	+	.	gene_id "MSTRG.3387"; transcript_id "MSTRG.3387.3"; exon_number "3";
1	StringTie	exon	98622913	98623101	1000	+	.	gene_id "MSTRG.3387"; transcript_id "MSTRG.3387.3"; exon_number "4";
1	StringTie	exon	100783425	100783627	1000	+	.	gene_id "MSTRG.3436"; transcript_id "MSTRG.3436.3"; exon_number "1";
1	StringTie	exon	100793205	100793273	1000	+	.	gene_id "MSTRG.3436"; transcript_id "MSTRG.3436.3"; exon_number "2";
1	StringTie	exon	100886846	100886965	1000	+	.	gene_id "MSTRG.3436"; transcript_id "MSTRG.3436.3"; exon_number "3";
1	StringTie	exon	100887957	100888180	1000	+	.	gene_id "MSTRG.3436"; transcript_id "MSTRG.3436.3"; exon_number "4";
1	StringTie	exon	100908404	100908582	1000	+	.	gene_id "MSTRG.3436"; transcript_id "MSTRG.3436.3"; exon_number "5";
1	StringTie	exon	100912850	100913024	1000	+	.	gene_id "MSTRG.3436"; transcript_id "MSTRG.3436.3"; exon_number "6";
1	StringTie	exon	100783465	100783627	1000	+	.	gene_id "MSTRG.3436"; transcript_id "MSTRG.3436.5"; exon_number "1";
1	StringTie	exon	100886846	100886965	1000	+	.	gene_id "MSTRG.3436"; transcript_id "MSTRG.3436.5"; exon_number "2";
1	StringTie	exon	100887957	100888180	1000	+	.	gene_id "MSTRG.3436"; transcript_id "MSTRG.3436.5"; exon_number "3";
1	StringTie	exon	100908404	100908582	1000	+	.	gene_id "MSTRG.3436"; transcript_id "MSTRG.3436.5"; exon_number "4";
1	StringTie	exon	100912850	100913104	1000	+	.	gene_id "MSTRG.3436"; transcript_id "MSTRG.3436.5"; exon_number "5";
1	StringTie	exon	99157329	99157460	1000	+	.	gene_id "MSTRG.3463"; transcript_id "MSTRG.3463.1"; exon_number "1";
1	StringTie	exon	99194570	99194727	1000	+	.	gene_id "MSTRG.3463"; transcript_id "MSTRG.3463.1"; exon_number "2";
1	StringTie	exon	99257599	99257855	1000	+	.	gene_id "MSTRG.3463"; transcript_id "MSTRG.3463.1"; exon_number "3";
1	StringTie	exon	99157329	99157460	1000	+	.	gene_id "MSTRG.3463"; transcript_id "MSTRG.3463.2"; exon_number "1";
1	StringTie	exon	99194570	99194727	1000	+	.	gene_id "MSTRG.3463"; transcript_id "MSTRG.3463.2"; exon_number "2";
1	StringTie	exon	99196114	99197199	1000	+	.	gene_id "MSTRG.3463"; transcript_id "MSTRG.3463.2"; exon_number "3";
1	StringTie	exon	99157341	99157460	1000	+	.	gene_id "MSTRG.3463"; transcript_id "MSTRG.3463.3"; exon_number "1";
1	StringTie	exon	99194570	99194762	1000	+	.	gene_id "MSTRG.3463"; transcript_id "MSTRG.3463.3"; exon_number "2";
1	StringTie	exon	99196114	99196795	1000	+	.	gene_id "MSTRG.3463"; transcript_id "MSTRG.3463.3"; exon_number "3";
1	StringTie	exon	99157352	99157460	1000	+	.	gene_id "MSTRG.3463"; transcript_id "MSTRG.3463.5"; exon_number "1";
1	StringTie	exon	99194570	99194762	1000	+	.	gene_id "MSTRG.3463"; transcript_id "MSTRG.3463.5"; exon_number "2";
1	StringTie	exon	99257599	99257849	1000	+	.	gene_id "MSTRG.3463"; transcript_id "MSTRG.3463.5"; exon_number "3";
1	StringTie	exon	99327929	99328062	1000	+	.	gene_id "MSTRG.3469"; transcript_id "MSTRG.3469.1"; exon_number "1";
1	StringTie	exon	99376157	99376489	1000	+	.	gene_id "MSTRG.3469"; transcript_id "MSTRG.3469.1"; exon_number "2";
1	StringTie	exon	101200639	101200965	1000	-	.	gene_id "MSTRG.3487"; transcript_id "MSTRG.3487.2"; exon_number "1";
1	StringTie	exon	101202659	101202866	1000	-	.	gene_id "MSTRG.3487"; transcript_id "MSTRG.3487.2"; exon_number "2";
1	StringTie	exon	101203843	101204008	1000	-	.	gene_id "MSTRG.3487"; transcript_id "MSTRG.3487.2"; exon_number "3";
1	StringTie	exon	101205021	101205736	1000	+	.	gene_id "MSTRG.3488"; transcript_id "MSTRG.3488.1"; exon_number "1";
1	StringTie	exon	101218903	101219056	1000	+	.	gene_id "MSTRG.3488"; transcript_id "MSTRG.3488.1"; exon_number "2";
1	StringTie	exon	101527518	101527616	1000	+	.	gene_id "MSTRG.3488"; transcript_id "MSTRG.3488.1"; exon_number "3";
1	StringTie	exon	101805264	101805367	1000	+	.	gene_id "MSTRG.3488"; transcript_id "MSTRG.3488.1"; exon_number "4";
1	StringTie	exon	101829232	101829326	1000	+	.	gene_id "MSTRG.3488"; transcript_id "MSTRG.3488.1"; exon_number "5";
1	StringTie	exon	101843994	101844202	1000	+	.	gene_id "MSTRG.3488"; transcript_id "MSTRG.3488.1"; exon_number "6";
1	StringTie	exon	101845585	101845761	1000	+	.	gene_id "MSTRG.3488"; transcript_id "MSTRG.3488.1"; exon_number "7";
1	StringTie	exon	101205021	101205736	1000	+	.	gene_id "MSTRG.3488"; transcript_id "MSTRG.3488.2"; exon_number "1";
1	StringTie	exon	101218903	101219056	1000	+	.	gene_id "MSTRG.3488"; transcript_id "MSTRG.3488.2"; exon_number "2";
1	StringTie	exon	101527518	101527616	1000	+	.	gene_id "MSTRG.3488"; transcript_id "MSTRG.3488.2"; exon_number "3";
1	StringTie	exon	101805264	101805367	1000	+	.	gene_id "MSTRG.3488"; transcript_id "MSTRG.3488.2"; exon_number "4";
1	StringTie	exon	101829232	101829326	1000	+	.	gene_id "MSTRG.3488"; transcript_id "MSTRG.3488.2"; exon_number "5";
1	StringTie	exon	101843991	101844202	1000	+	.	gene_id "MSTRG.3488"; transcript_id "MSTRG.3488.2"; exon_number "6";
1	StringTie	exon	101845585	101845761	1000	+	.	gene_id "MSTRG.3488"; transcript_id "MSTRG.3488.2"; exon_number "7";
1	StringTie	exon	101205021	101205736	1000	+	.	gene_id "MSTRG.3488"; transcript_id "MSTRG.3488.3"; exon_number "1";
1	StringTie	exon	101218903	101219056	1000	+	.	gene_id "MSTRG.3488"; transcript_id "MSTRG.3488.3"; exon_number "2";
1	StringTie	exon	101527518	101527616	1000	+	.	gene_id "MSTRG.3488"; transcript_id "MSTRG.3488.3"; exon_number "3";
1	StringTie	exon	101805264	101805367	1000	+	.	gene_id "MSTRG.3488"; transcript_id "MSTRG.3488.3"; exon_number "4";
1	StringTie	exon	101843991	101844202	1000	+	.	gene_id "MSTRG.3488"; transcript_id "MSTRG.3488.3"; exon_number "5";
1	StringTie	exon	101845585	101845761	1000	+	.	gene_id "MSTRG.3488"; transcript_id "MSTRG.3488.3"; exon_number "6";
1	StringTie	exon	101205021	101205736	1000	+	.	gene_id "MSTRG.3488"; transcript_id "MSTRG.3488.4"; exon_number "1";
1	StringTie	exon	101218903	101219056	1000	+	.	gene_id "MSTRG.3488"; transcript_id "MSTRG.3488.4"; exon_number "2";
1	StringTie	exon	101527518	101527616	1000	+	.	gene_id "MSTRG.3488"; transcript_id "MSTRG.3488.4"; exon_number "3";
1	StringTie	exon	101714528	101714651	1000	+	.	gene_id "MSTRG.3488"; transcript_id "MSTRG.3488.4"; exon_number "4";
1	StringTie	exon	101718343	101719239	1000	+	.	gene_id "MSTRG.3488"; transcript_id "MSTRG.3488.4"; exon_number "5";
1	StringTie	exon	101205021	101205736	1000	+	.	gene_id "MSTRG.3488"; transcript_id "MSTRG.3488.5"; exon_number "1";
1	StringTie	exon	101216710	101216888	1000	+	.	gene_id "MSTRG.3488"; transcript_id "MSTRG.3488.5"; exon_number "2";
1	StringTie	exon	101218903	101219056	1000	+	.	gene_id "MSTRG.3488"; transcript_id "MSTRG.3488.5"; exon_number "3";
1	StringTie	exon	101527518	101527616	1000	+	.	gene_id "MSTRG.3488"; transcript_id "MSTRG.3488.5"; exon_number "4";
1	StringTie	exon	101714528	101714651	1000	+	.	gene_id "MSTRG.3488"; transcript_id "MSTRG.3488.5"; exon_number "5";
1	StringTie	exon	101771373	101771770	1000	+	.	gene_id "MSTRG.3488"; transcript_id "MSTRG.3488.5"; exon_number "6";
1	StringTie	exon	101205021	101205736	1000	+	.	gene_id "MSTRG.3488"; transcript_id "MSTRG.3488.6"; exon_number "1";
1	StringTie	exon	101218903	101219056	1000	+	.	gene_id "MSTRG.3488"; transcript_id "MSTRG.3488.6"; exon_number "2";
1	StringTie	exon	101298232	101299394	1000	+	.	gene_id "MSTRG.3488"; transcript_id "MSTRG.3488.6"; exon_number "3";
1	StringTie	exon	101205021	101205736	1000	+	.	gene_id "MSTRG.3488"; transcript_id "MSTRG.3488.7"; exon_number "1";
1	StringTie	exon	101218903	101219060	1000	+	.	gene_id "MSTRG.3488"; transcript_id "MSTRG.3488.7"; exon_number "2";
1	StringTie	exon	101527518	101527616	1000	+	.	gene_id "MSTRG.3488"; transcript_id "MSTRG.3488.7"; exon_number "3";
1	StringTie	exon	101714528	101714651	1000	+	.	gene_id "MSTRG.3488"; transcript_id "MSTRG.3488.7"; exon_number "4";
1	StringTie	exon	101767415	101767477	1000	+	.	gene_id "MSTRG.3488"; transcript_id "MSTRG.3488.7"; exon_number "5";
1	StringTie	exon	101771373	101771770	1000	+	.	gene_id "MSTRG.3488"; transcript_id "MSTRG.3488.7"; exon_number "6";
1	StringTie	exon	101205021	101205736	1000	+	.	gene_id "MSTRG.3488"; transcript_id "MSTRG.3488.8"; exon_number "1";
1	StringTie	exon	101218903	101219056	1000	+	.	gene_id "MSTRG.3488"; transcript_id "MSTRG.3488.8"; exon_number "2";
1	StringTie	exon	101488174	101488212	1000	+	.	gene_id "MSTRG.3488"; transcript_id "MSTRG.3488.8"; exon_number "3";
1	StringTie	exon	101518609	101518759	1000	+	.	gene_id "MSTRG.3488"; transcript_id "MSTRG.3488.8"; exon_number "4";
1	StringTie	exon	101527518	101527616	1000	+	.	gene_id "MSTRG.3488"; transcript_id "MSTRG.3488.8"; exon_number "5";
1	StringTie	exon	101805264	101805367	1000	+	.	gene_id "MSTRG.3488"; transcript_id "MSTRG.3488.8"; exon_number "6";
1	StringTie	exon	101843994	101844202	1000	+	.	gene_id "MSTRG.3488"; transcript_id "MSTRG.3488.8"; exon_number "7";
1	StringTie	exon	101845585	101845747	1000	+	.	gene_id "MSTRG.3488"; transcript_id "MSTRG.3488.8"; exon_number "8";
1	StringTie	exon	101205021	101205736	1000	+	.	gene_id "MSTRG.3488"; transcript_id "MSTRG.3488.9"; exon_number "1";
1	StringTie	exon	101218903	101219056	1000	+	.	gene_id "MSTRG.3488"; transcript_id "MSTRG.3488.9"; exon_number "2";
1	StringTie	exon	101527518	101527616	1000	+	.	gene_id "MSTRG.3488"; transcript_id "MSTRG.3488.9"; exon_number "3";
1	StringTie	exon	101714528	101714651	1000	+	.	gene_id "MSTRG.3488"; transcript_id "MSTRG.3488.9"; exon_number "4";
1	StringTie	exon	101799679	101799748	1000	+	.	gene_id "MSTRG.3488"; transcript_id "MSTRG.3488.9"; exon_number "5";
1	StringTie	exon	101805264	101805371	1000	+	.	gene_id "MSTRG.3488"; transcript_id "MSTRG.3488.9"; exon_number "6";
1	StringTie	exon	101843991	101844202	1000	+	.	gene_id "MSTRG.3488"; transcript_id "MSTRG.3488.9"; exon_number "7";
1	StringTie	exon	101845585	101845747	1000	+	.	gene_id "MSTRG.3488"; transcript_id "MSTRG.3488.9"; exon_number "8";
1	StringTie	exon	101205021	101205736	1000	+	.	gene_id "MSTRG.3488"; transcript_id "MSTRG.3488.10"; exon_number "1";
1	StringTie	exon	101216710	101216888	1000	+	.	gene_id "MSTRG.3488"; transcript_id "MSTRG.3488.10"; exon_number "2";
1	StringTie	exon	101218903	101219056	1000	+	.	gene_id "MSTRG.3488"; transcript_id "MSTRG.3488.10"; exon_number "3";
1	StringTie	exon	101527518	101527616	1000	+	.	gene_id "MSTRG.3488"; transcript_id "MSTRG.3488.10"; exon_number "4";
1	StringTie	exon	101799679	101799748	1000	+	.	gene_id "MSTRG.3488"; transcript_id "MSTRG.3488.10"; exon_number "5";
1	StringTie	exon	101805264	101805367	1000	+	.	gene_id "MSTRG.3488"; transcript_id "MSTRG.3488.10"; exon_number "6";
1	StringTie	exon	101829232	101829326	1000	+	.	gene_id "MSTRG.3488"; transcript_id "MSTRG.3488.10"; exon_number "7";
1	StringTie	exon	101843991	101844202	1000	+	.	gene_id "MSTRG.3488"; transcript_id "MSTRG.3488.10"; exon_number "8";
1	StringTie	exon	101845585	101845747	1000	+	.	gene_id "MSTRG.3488"; transcript_id "MSTRG.3488.10"; exon_number "9";
1	StringTie	exon	101205021	101205736	1000	+	.	gene_id "MSTRG.3488"; transcript_id "MSTRG.3488.11"; exon_number "1";
1	StringTie	exon	101218903	101219056	1000	+	.	gene_id "MSTRG.3488"; transcript_id "MSTRG.3488.11"; exon_number "2";
1	StringTie	exon	101527518	101527616	1000	+	.	gene_id "MSTRG.3488"; transcript_id "MSTRG.3488.11"; exon_number "3";
1	StringTie	exon	101641734	101641988	1000	+	.	gene_id "MSTRG.3488"; transcript_id "MSTRG.3488.11"; exon_number "4";
1	StringTie	exon	101714528	101714651	1000	+	.	gene_id "MSTRG.3488"; transcript_id "MSTRG.3488.11"; exon_number "5";
1	StringTie	exon	101771373	101771770	1000	+	.	gene_id "MSTRG.3488"; transcript_id "MSTRG.3488.11"; exon_number "6";
1	StringTie	exon	101205021	101205736	1000	+	.	gene_id "MSTRG.3488"; transcript_id "MSTRG.3488.12"; exon_number "1";
1	StringTie	exon	101216710	101216888	1000	+	.	gene_id "MSTRG.3488"; transcript_id "MSTRG.3488.12"; exon_number "2";
1	StringTie	exon	101218903	101219056	1000	+	.	gene_id "MSTRG.3488"; transcript_id "MSTRG.3488.12"; exon_number "3";
1	StringTie	exon	101527518	101527616	1000	+	.	gene_id "MSTRG.3488"; transcript_id "MSTRG.3488.12"; exon_number "4";
1	StringTie	exon	101805264	101805371	1000	+	.	gene_id "MSTRG.3488"; transcript_id "MSTRG.3488.12"; exon_number "5";
1	StringTie	exon	101829232	101829326	1000	+	.	gene_id "MSTRG.3488"; transcript_id "MSTRG.3488.12"; exon_number "6";
1	StringTie	exon	101843994	101844202	1000	+	.	gene_id "MSTRG.3488"; transcript_id "MSTRG.3488.12"; exon_number "7";
1	StringTie	exon	101845528	101845747	1000	+	.	gene_id "MSTRG.3488"; transcript_id "MSTRG.3488.12"; exon_number "8";
1	StringTie	exon	101205552	101205736	1000	+	.	gene_id "MSTRG.3488"; transcript_id "MSTRG.3488.14"; exon_number "1";
1	StringTie	exon	101218903	101219056	1000	+	.	gene_id "MSTRG.3488"; transcript_id "MSTRG.3488.14"; exon_number "2";
1	StringTie	exon	101518609	101518759	1000	+	.	gene_id "MSTRG.3488"; transcript_id "MSTRG.3488.14"; exon_number "3";
1	StringTie	exon	101527518	101527616	1000	+	.	gene_id "MSTRG.3488"; transcript_id "MSTRG.3488.14"; exon_number "4";
1	StringTie	exon	101714528	101714651	1000	+	.	gene_id "MSTRG.3488"; transcript_id "MSTRG.3488.14"; exon_number "5";
1	StringTie	exon	101805264	101805367	1000	+	.	gene_id "MSTRG.3488"; transcript_id "MSTRG.3488.14"; exon_number "6";
1	StringTie	exon	101829232	101829326	1000	+	.	gene_id "MSTRG.3488"; transcript_id "MSTRG.3488.14"; exon_number "7";
1	StringTie	exon	101829640	101829996	1000	+	.	gene_id "MSTRG.3488"; transcript_id "MSTRG.3488.14"; exon_number "8";
1	StringTie	exon	101205552	101205736	1000	+	.	gene_id "MSTRG.3488"; transcript_id "MSTRG.3488.17"; exon_number "1";
1	StringTie	exon	101218903	101219056	1000	+	.	gene_id "MSTRG.3488"; transcript_id "MSTRG.3488.17"; exon_number "2";
1	StringTie	exon	101527518	101527616	1000	+	.	gene_id "MSTRG.3488"; transcript_id "MSTRG.3488.17"; exon_number "3";
1	StringTie	exon	101805264	101805371	1000	+	.	gene_id "MSTRG.3488"; transcript_id "MSTRG.3488.17"; exon_number "4";
1	StringTie	exon	101829232	101829326	1000	+	.	gene_id "MSTRG.3488"; transcript_id "MSTRG.3488.17"; exon_number "5";
1	StringTie	exon	101843994	101844202	1000	+	.	gene_id "MSTRG.3488"; transcript_id "MSTRG.3488.17"; exon_number "6";
1	StringTie	exon	101845585	101845755	1000	+	.	gene_id "MSTRG.3488"; transcript_id "MSTRG.3488.17"; exon_number "7";
1	StringTie	exon	101205577	101205736	1000	+	.	gene_id "MSTRG.3488"; transcript_id "MSTRG.3488.19"; exon_number "1";
1	StringTie	exon	101218903	101219056	1000	+	.	gene_id "MSTRG.3488"; transcript_id "MSTRG.3488.19"; exon_number "2";
1	StringTie	exon	101527518	101527616	1000	+	.	gene_id "MSTRG.3488"; transcript_id "MSTRG.3488.19"; exon_number "3";
1	StringTie	exon	101714528	101714651	1000	+	.	gene_id "MSTRG.3488"; transcript_id "MSTRG.3488.19"; exon_number "4";
1	StringTie	exon	101805264	101805367	1000	+	.	gene_id "MSTRG.3488"; transcript_id "MSTRG.3488.19"; exon_number "5";
1	StringTie	exon	101843991	101844202	1000	+	.	gene_id "MSTRG.3488"; transcript_id "MSTRG.3488.19"; exon_number "6";
1	StringTie	exon	101845585	101845781	1000	+	.	gene_id "MSTRG.3488"; transcript_id "MSTRG.3488.19"; exon_number "7";
1	StringTie	exon	101205577	101205736	1000	+	.	gene_id "MSTRG.3488"; transcript_id "MSTRG.3488.20"; exon_number "1";
1	StringTie	exon	101218903	101219056	1000	+	.	gene_id "MSTRG.3488"; transcript_id "MSTRG.3488.20"; exon_number "2";
1	StringTie	exon	101527518	101527616	1000	+	.	gene_id "MSTRG.3488"; transcript_id "MSTRG.3488.20"; exon_number "3";
1	StringTie	exon	101802306	101802378	1000	+	.	gene_id "MSTRG.3488"; transcript_id "MSTRG.3488.20"; exon_number "4";
1	StringTie	exon	101805264	101805367	1000	+	.	gene_id "MSTRG.3488"; transcript_id "MSTRG.3488.20"; exon_number "5";
1	StringTie	exon	101829232	101829326	1000	+	.	gene_id "MSTRG.3488"; transcript_id "MSTRG.3488.20"; exon_number "6";
1	StringTie	exon	101843994	101844202	1000	+	.	gene_id "MSTRG.3488"; transcript_id "MSTRG.3488.20"; exon_number "7";
1	StringTie	exon	101845585	101845743	1000	+	.	gene_id "MSTRG.3488"; transcript_id "MSTRG.3488.20"; exon_number "8";
1	StringTie	exon	101205577	101205736	1000	+	.	gene_id "MSTRG.3488"; transcript_id "MSTRG.3488.21"; exon_number "1";
1	StringTie	exon	101218903	101219056	1000	+	.	gene_id "MSTRG.3488"; transcript_id "MSTRG.3488.21"; exon_number "2";
1	StringTie	exon	101527518	101527616	1000	+	.	gene_id "MSTRG.3488"; transcript_id "MSTRG.3488.21"; exon_number "3";
1	StringTie	exon	101805264	101805367	1000	+	.	gene_id "MSTRG.3488"; transcript_id "MSTRG.3488.21"; exon_number "4";
1	StringTie	exon	101843994	101844202	1000	+	.	gene_id "MSTRG.3488"; transcript_id "MSTRG.3488.21"; exon_number "5";
1	StringTie	exon	101845585	101845760	1000	+	.	gene_id "MSTRG.3488"; transcript_id "MSTRG.3488.21"; exon_number "6";
1	StringTie	exon	101205577	101205736	1000	+	.	gene_id "MSTRG.3488"; transcript_id "MSTRG.3488.22"; exon_number "1";
1	StringTie	exon	101218903	101219056	1000	+	.	gene_id "MSTRG.3488"; transcript_id "MSTRG.3488.22"; exon_number "2";
1	StringTie	exon	101527518	101527616	1000	+	.	gene_id "MSTRG.3488"; transcript_id "MSTRG.3488.22"; exon_number "3";
1	StringTie	exon	101805264	101805367	1000	+	.	gene_id "MSTRG.3488"; transcript_id "MSTRG.3488.22"; exon_number "4";
1	StringTie	exon	101829232	101829326	1000	+	.	gene_id "MSTRG.3488"; transcript_id "MSTRG.3488.22"; exon_number "5";
1	StringTie	exon	101829640	101829999	1000	+	.	gene_id "MSTRG.3488"; transcript_id "MSTRG.3488.22"; exon_number "6";
1	StringTie	exon	101205577	101205736	1000	+	.	gene_id "MSTRG.3488"; transcript_id "MSTRG.3488.23"; exon_number "1";
1	StringTie	exon	101218903	101219056	1000	+	.	gene_id "MSTRG.3488"; transcript_id "MSTRG.3488.23"; exon_number "2";
1	StringTie	exon	101527518	101527616	1000	+	.	gene_id "MSTRG.3488"; transcript_id "MSTRG.3488.23"; exon_number "3";
1	StringTie	exon	101714528	101714651	1000	+	.	gene_id "MSTRG.3488"; transcript_id "MSTRG.3488.23"; exon_number "4";
1	StringTie	exon	101799679	101799748	1000	+	.	gene_id "MSTRG.3488"; transcript_id "MSTRG.3488.23"; exon_number "5";
1	StringTie	exon	101802306	101802378	1000	+	.	gene_id "MSTRG.3488"; transcript_id "MSTRG.3488.23"; exon_number "6";
1	StringTie	exon	101805264	101805367	1000	+	.	gene_id "MSTRG.3488"; transcript_id "MSTRG.3488.23"; exon_number "7";
1	StringTie	exon	101829232	101829326	1000	+	.	gene_id "MSTRG.3488"; transcript_id "MSTRG.3488.23"; exon_number "8";
1	StringTie	exon	101866185	101867427	1000	+	.	gene_id "MSTRG.3488"; transcript_id "MSTRG.3488.23"; exon_number "9";
1	StringTie	exon	101205577	101205736	1000	+	.	gene_id "MSTRG.3488"; transcript_id "MSTRG.3488.24"; exon_number "1";
1	StringTie	exon	101218903	101219056	1000	+	.	gene_id "MSTRG.3488"; transcript_id "MSTRG.3488.24"; exon_number "2";
1	StringTie	exon	101527518	101527616	1000	+	.	gene_id "MSTRG.3488"; transcript_id "MSTRG.3488.24"; exon_number "3";
1	StringTie	exon	101799679	101799748	1000	+	.	gene_id "MSTRG.3488"; transcript_id "MSTRG.3488.24"; exon_number "4";
1	StringTie	exon	101802306	101802378	1000	+	.	gene_id "MSTRG.3488"; transcript_id "MSTRG.3488.24"; exon_number "5";
1	StringTie	exon	101805264	101805367	1000	+	.	gene_id "MSTRG.3488"; transcript_id "MSTRG.3488.24"; exon_number "6";
1	StringTie	exon	101843991	101844202	1000	+	.	gene_id "MSTRG.3488"; transcript_id "MSTRG.3488.24"; exon_number "7";
1	StringTie	exon	101845585	101845743	1000	+	.	gene_id "MSTRG.3488"; transcript_id "MSTRG.3488.24"; exon_number "8";
1	StringTie	exon	101205637	101205736	1000	+	.	gene_id "MSTRG.3488"; transcript_id "MSTRG.3488.25"; exon_number "1";
1	StringTie	exon	101218903	101219056	1000	+	.	gene_id "MSTRG.3488"; transcript_id "MSTRG.3488.25"; exon_number "2";
1	StringTie	exon	101527518	101527616	1000	+	.	gene_id "MSTRG.3488"; transcript_id "MSTRG.3488.25"; exon_number "3";
1	StringTie	exon	101714528	101714651	1000	+	.	gene_id "MSTRG.3488"; transcript_id "MSTRG.3488.25"; exon_number "4";
1	StringTie	exon	101805264	101805367	1000	+	.	gene_id "MSTRG.3488"; transcript_id "MSTRG.3488.25"; exon_number "5";
1	StringTie	exon	101829232	101829326	1000	+	.	gene_id "MSTRG.3488"; transcript_id "MSTRG.3488.25"; exon_number "6";
1	StringTie	exon	101843994	101844202	1000	+	.	gene_id "MSTRG.3488"; transcript_id "MSTRG.3488.25"; exon_number "7";
1	StringTie	exon	101845585	101845761	1000	+	.	gene_id "MSTRG.3488"; transcript_id "MSTRG.3488.25"; exon_number "8";
1	StringTie	exon	101205637	101205736	1000	+	.	gene_id "MSTRG.3488"; transcript_id "MSTRG.3488.26"; exon_number "1";
1	StringTie	exon	101218903	101219056	1000	+	.	gene_id "MSTRG.3488"; transcript_id "MSTRG.3488.26"; exon_number "2";
1	StringTie	exon	101518609	101518759	1000	+	.	gene_id "MSTRG.3488"; transcript_id "MSTRG.3488.26"; exon_number "3";
1	StringTie	exon	101527518	101527616	1000	+	.	gene_id "MSTRG.3488"; transcript_id "MSTRG.3488.26"; exon_number "4";
1	StringTie	exon	101805264	101805367	1000	+	.	gene_id "MSTRG.3488"; transcript_id "MSTRG.3488.26"; exon_number "5";
1	StringTie	exon	101843991	101844202	1000	+	.	gene_id "MSTRG.3488"; transcript_id "MSTRG.3488.26"; exon_number "6";
1	StringTie	exon	101845585	101845759	1000	+	.	gene_id "MSTRG.3488"; transcript_id "MSTRG.3488.26"; exon_number "7";
1	StringTie	exon	101205637	101205736	1000	+	.	gene_id "MSTRG.3488"; transcript_id "MSTRG.3488.27"; exon_number "1";
1	StringTie	exon	101218903	101219056	1000	+	.	gene_id "MSTRG.3488"; transcript_id "MSTRG.3488.27"; exon_number "2";
1	StringTie	exon	101518609	101518759	1000	+	.	gene_id "MSTRG.3488"; transcript_id "MSTRG.3488.27"; exon_number "3";
1	StringTie	exon	101527518	101527616	1000	+	.	gene_id "MSTRG.3488"; transcript_id "MSTRG.3488.27"; exon_number "4";
1	StringTie	exon	101714528	101714651	1000	+	.	gene_id "MSTRG.3488"; transcript_id "MSTRG.3488.27"; exon_number "5";
1	StringTie	exon	101805264	101805367	1000	+	.	gene_id "MSTRG.3488"; transcript_id "MSTRG.3488.27"; exon_number "6";
1	StringTie	exon	101829232	101829326	1000	+	.	gene_id "MSTRG.3488"; transcript_id "MSTRG.3488.27"; exon_number "7";
1	StringTie	exon	101843991	101844202	1000	+	.	gene_id "MSTRG.3488"; transcript_id "MSTRG.3488.27"; exon_number "8";
1	StringTie	exon	101845585	101845759	1000	+	.	gene_id "MSTRG.3488"; transcript_id "MSTRG.3488.27"; exon_number "9";
1	StringTie	exon	101205637	101205736	1000	+	.	gene_id "MSTRG.3488"; transcript_id "MSTRG.3488.28"; exon_number "1";
1	StringTie	exon	101218903	101219056	1000	+	.	gene_id "MSTRG.3488"; transcript_id "MSTRG.3488.28"; exon_number "2";
1	StringTie	exon	101527518	101527616	1000	+	.	gene_id "MSTRG.3488"; transcript_id "MSTRG.3488.28"; exon_number "3";
1	StringTie	exon	101714528	101714651	1000	+	.	gene_id "MSTRG.3488"; transcript_id "MSTRG.3488.28"; exon_number "4";
1	StringTie	exon	101799679	101799748	1000	+	.	gene_id "MSTRG.3488"; transcript_id "MSTRG.3488.28"; exon_number "5";
1	StringTie	exon	101805264	101805367	1000	+	.	gene_id "MSTRG.3488"; transcript_id "MSTRG.3488.28"; exon_number "6";
1	StringTie	exon	101829232	101829326	1000	+	.	gene_id "MSTRG.3488"; transcript_id "MSTRG.3488.28"; exon_number "7";
1	StringTie	exon	101866185	101867337	1000	+	.	gene_id "MSTRG.3488"; transcript_id "MSTRG.3488.28"; exon_number "8";
1	StringTie	exon	101205637	101205736	1000	+	.	gene_id "MSTRG.3488"; transcript_id "MSTRG.3488.29"; exon_number "1";
1	StringTie	exon	101218903	101219056	1000	+	.	gene_id "MSTRG.3488"; transcript_id "MSTRG.3488.29"; exon_number "2";
1	StringTie	exon	101527518	101527616	1000	+	.	gene_id "MSTRG.3488"; transcript_id "MSTRG.3488.29"; exon_number "3";
1	StringTie	exon	101799679	101799748	1000	+	.	gene_id "MSTRG.3488"; transcript_id "MSTRG.3488.29"; exon_number "4";
1	StringTie	exon	101800229	101800306	1000	+	.	gene_id "MSTRG.3488"; transcript_id "MSTRG.3488.29"; exon_number "5";
1	StringTie	exon	101805264	101805371	1000	+	.	gene_id "MSTRG.3488"; transcript_id "MSTRG.3488.29"; exon_number "6";
1	StringTie	exon	101843991	101844202	1000	+	.	gene_id "MSTRG.3488"; transcript_id "MSTRG.3488.29"; exon_number "7";
1	StringTie	exon	101845585	101845740	1000	+	.	gene_id "MSTRG.3488"; transcript_id "MSTRG.3488.29"; exon_number "8";
1	StringTie	exon	101205641	101205736	1000	+	.	gene_id "MSTRG.3488"; transcript_id "MSTRG.3488.30"; exon_number "1";
1	StringTie	exon	101218903	101219056	1000	+	.	gene_id "MSTRG.3488"; transcript_id "MSTRG.3488.30"; exon_number "2";
1	StringTie	exon	101518609	101518759	1000	+	.	gene_id "MSTRG.3488"; transcript_id "MSTRG.3488.30"; exon_number "3";
1	StringTie	exon	101527518	101527616	1000	+	.	gene_id "MSTRG.3488"; transcript_id "MSTRG.3488.30"; exon_number "4";
1	StringTie	exon	101771373	101773487	1000	+	.	gene_id "MSTRG.3488"; transcript_id "MSTRG.3488.30"; exon_number "5";
1	StringTie	exon	101205641	101205736	1000	+	.	gene_id "MSTRG.3488"; transcript_id "MSTRG.3488.31"; exon_number "1";
1	StringTie	exon	101218903	101219056	1000	+	.	gene_id "MSTRG.3488"; transcript_id "MSTRG.3488.31"; exon_number "2";
1	StringTie	exon	101527518	101527616	1000	+	.	gene_id "MSTRG.3488"; transcript_id "MSTRG.3488.31"; exon_number "3";
1	StringTie	exon	101714528	101714651	1000	+	.	gene_id "MSTRG.3488"; transcript_id "MSTRG.3488.31"; exon_number "4";
1	StringTie	exon	101750641	101750789	1000	+	.	gene_id "MSTRG.3488"; transcript_id "MSTRG.3488.31"; exon_number "5";
1	StringTie	exon	101754054	101755310	1000	+	.	gene_id "MSTRG.3488"; transcript_id "MSTRG.3488.31"; exon_number "6";
1	StringTie	exon	101205646	101205736	1000	+	.	gene_id "MSTRG.3488"; transcript_id "MSTRG.3488.32"; exon_number "1";
1	StringTie	exon	101218903	101219056	1000	+	.	gene_id "MSTRG.3488"; transcript_id "MSTRG.3488.32"; exon_number "2";
1	StringTie	exon	101527518	101527616	1000	+	.	gene_id "MSTRG.3488"; transcript_id "MSTRG.3488.32"; exon_number "3";
1	StringTie	exon	101799679	101799748	1000	+	.	gene_id "MSTRG.3488"; transcript_id "MSTRG.3488.32"; exon_number "4";
1	StringTie	exon	101805264	101805367	1000	+	.	gene_id "MSTRG.3488"; transcript_id "MSTRG.3488.32"; exon_number "5";
1	StringTie	exon	101829232	101829326	1000	+	.	gene_id "MSTRG.3488"; transcript_id "MSTRG.3488.32"; exon_number "6";
1	StringTie	exon	101843994	101844202	1000	+	.	gene_id "MSTRG.3488"; transcript_id "MSTRG.3488.32"; exon_number "7";
1	StringTie	exon	101845585	101845781	1000	+	.	gene_id "MSTRG.3488"; transcript_id "MSTRG.3488.32"; exon_number "8";
1	StringTie	exon	101205649	101205736	1000	+	.	gene_id "MSTRG.3488"; transcript_id "MSTRG.3488.33"; exon_number "1";
1	StringTie	exon	101218903	101219056	1000	+	.	gene_id "MSTRG.3488"; transcript_id "MSTRG.3488.33"; exon_number "2";
1	StringTie	exon	101527518	101527616	1000	+	.	gene_id "MSTRG.3488"; transcript_id "MSTRG.3488.33"; exon_number "3";
1	StringTie	exon	101799679	101799748	1000	+	.	gene_id "MSTRG.3488"; transcript_id "MSTRG.3488.33"; exon_number "4";
1	StringTie	exon	101805264	101805367	1000	+	.	gene_id "MSTRG.3488"; transcript_id "MSTRG.3488.33"; exon_number "5";
1	StringTie	exon	101829232	101829326	1000	+	.	gene_id "MSTRG.3488"; transcript_id "MSTRG.3488.33"; exon_number "6";
1	StringTie	exon	101843991	101844202	1000	+	.	gene_id "MSTRG.3488"; transcript_id "MSTRG.3488.33"; exon_number "7";
1	StringTie	exon	101845585	101845744	1000	+	.	gene_id "MSTRG.3488"; transcript_id "MSTRG.3488.33"; exon_number "8";
1	StringTie	exon	101205649	101205736	1000	+	.	gene_id "MSTRG.3488"; transcript_id "MSTRG.3488.34"; exon_number "1";
1	StringTie	exon	101218903	101219056	1000	+	.	gene_id "MSTRG.3488"; transcript_id "MSTRG.3488.34"; exon_number "2";
1	StringTie	exon	101527518	101527616	1000	+	.	gene_id "MSTRG.3488"; transcript_id "MSTRG.3488.34"; exon_number "3";
1	StringTie	exon	101805264	101805367	1000	+	.	gene_id "MSTRG.3488"; transcript_id "MSTRG.3488.34"; exon_number "4";
1	StringTie	exon	101829232	101829326	1000	+	.	gene_id "MSTRG.3488"; transcript_id "MSTRG.3488.34"; exon_number "5";
1	StringTie	exon	101866185	101867587	1000	+	.	gene_id "MSTRG.3488"; transcript_id "MSTRG.3488.34"; exon_number "6";
1	StringTie	exon	101205649	101205736	1000	+	.	gene_id "MSTRG.3488"; transcript_id "MSTRG.3488.35"; exon_number "1";
1	StringTie	exon	101218903	101219056	1000	+	.	gene_id "MSTRG.3488"; transcript_id "MSTRG.3488.35"; exon_number "2";
1	StringTie	exon	101527518	101527616	1000	+	.	gene_id "MSTRG.3488"; transcript_id "MSTRG.3488.35"; exon_number "3";
1	StringTie	exon	101714528	101714651	1000	+	.	gene_id "MSTRG.3488"; transcript_id "MSTRG.3488.35"; exon_number "4";
1	StringTie	exon	101799679	101799748	1000	+	.	gene_id "MSTRG.3488"; transcript_id "MSTRG.3488.35"; exon_number "5";
1	StringTie	exon	101805264	101805367	1000	+	.	gene_id "MSTRG.3488"; transcript_id "MSTRG.3488.35"; exon_number "6";
1	StringTie	exon	101843994	101844202	1000	+	.	gene_id "MSTRG.3488"; transcript_id "MSTRG.3488.35"; exon_number "7";
1	StringTie	exon	101845585	101845744	1000	+	.	gene_id "MSTRG.3488"; transcript_id "MSTRG.3488.35"; exon_number "8";
1	StringTie	exon	101205649	101205736	1000	+	.	gene_id "MSTRG.3488"; transcript_id "MSTRG.3488.36"; exon_number "1";
1	StringTie	exon	101218903	101219056	1000	+	.	gene_id "MSTRG.3488"; transcript_id "MSTRG.3488.36"; exon_number "2";
1	StringTie	exon	101527518	101527616	1000	+	.	gene_id "MSTRG.3488"; transcript_id "MSTRG.3488.36"; exon_number "3";
1	StringTie	exon	101714528	101714651	1000	+	.	gene_id "MSTRG.3488"; transcript_id "MSTRG.3488.36"; exon_number "4";
1	StringTie	exon	101805264	101805367	1000	+	.	gene_id "MSTRG.3488"; transcript_id "MSTRG.3488.36"; exon_number "5";
1	StringTie	exon	101829232	101829326	1000	+	.	gene_id "MSTRG.3488"; transcript_id "MSTRG.3488.36"; exon_number "6";
1	StringTie	exon	101866185	101866543	1000	+	.	gene_id "MSTRG.3488"; transcript_id "MSTRG.3488.36"; exon_number "7";
1	StringTie	exon	101205649	101205736	1000	+	.	gene_id "MSTRG.3488"; transcript_id "MSTRG.3488.37"; exon_number "1";
1	StringTie	exon	101218903	101219056	1000	+	.	gene_id "MSTRG.3488"; transcript_id "MSTRG.3488.37"; exon_number "2";
1	StringTie	exon	101527518	101527616	1000	+	.	gene_id "MSTRG.3488"; transcript_id "MSTRG.3488.37"; exon_number "3";
1	StringTie	exon	101799679	101799748	1000	+	.	gene_id "MSTRG.3488"; transcript_id "MSTRG.3488.37"; exon_number "4";
1	StringTie	exon	101805264	101805371	1000	+	.	gene_id "MSTRG.3488"; transcript_id "MSTRG.3488.37"; exon_number "5";
1	StringTie	exon	101829232	101829326	1000	+	.	gene_id "MSTRG.3488"; transcript_id "MSTRG.3488.37"; exon_number "6";
1	StringTie	exon	101843991	101844202	1000	+	.	gene_id "MSTRG.3488"; transcript_id "MSTRG.3488.37"; exon_number "7";
1	StringTie	exon	101845585	101845744	1000	+	.	gene_id "MSTRG.3488"; transcript_id "MSTRG.3488.37"; exon_number "8";
1	StringTie	exon	101205659	101205736	1000	+	.	gene_id "MSTRG.3488"; transcript_id "MSTRG.3488.38"; exon_number "1";
1	StringTie	exon	101218903	101219056	1000	+	.	gene_id "MSTRG.3488"; transcript_id "MSTRG.3488.38"; exon_number "2";
1	StringTie	exon	101518609	101518759	1000	+	.	gene_id "MSTRG.3488"; transcript_id "MSTRG.3488.38"; exon_number "3";
1	StringTie	exon	101527518	101527616	1000	+	.	gene_id "MSTRG.3488"; transcript_id "MSTRG.3488.38"; exon_number "4";
1	StringTie	exon	101714528	101714651	1000	+	.	gene_id "MSTRG.3488"; transcript_id "MSTRG.3488.38"; exon_number "5";
1	StringTie	exon	101805264	101805367	1000	+	.	gene_id "MSTRG.3488"; transcript_id "MSTRG.3488.38"; exon_number "6";
1	StringTie	exon	101829232	101829326	1000	+	.	gene_id "MSTRG.3488"; transcript_id "MSTRG.3488.38"; exon_number "7";
1	StringTie	exon	101843994	101844202	1000	+	.	gene_id "MSTRG.3488"; transcript_id "MSTRG.3488.38"; exon_number "8";
1	StringTie	exon	101845585	101845760	1000	+	.	gene_id "MSTRG.3488"; transcript_id "MSTRG.3488.38"; exon_number "9";
1	StringTie	exon	101205659	101205736	1000	+	.	gene_id "MSTRG.3488"; transcript_id "MSTRG.3488.39"; exon_number "1";
1	StringTie	exon	101218903	101219056	1000	+	.	gene_id "MSTRG.3488"; transcript_id "MSTRG.3488.39"; exon_number "2";
1	StringTie	exon	101518609	101518759	1000	+	.	gene_id "MSTRG.3488"; transcript_id "MSTRG.3488.39"; exon_number "3";
1	StringTie	exon	101527518	101527616	1000	+	.	gene_id "MSTRG.3488"; transcript_id "MSTRG.3488.39"; exon_number "4";
1	StringTie	exon	101714528	101714651	1000	+	.	gene_id "MSTRG.3488"; transcript_id "MSTRG.3488.39"; exon_number "5";
1	StringTie	exon	101767415	101767477	1000	+	.	gene_id "MSTRG.3488"; transcript_id "MSTRG.3488.39"; exon_number "6";
1	StringTie	exon	101767668	101767737	1000	+	.	gene_id "MSTRG.3488"; transcript_id "MSTRG.3488.39"; exon_number "7";
1	StringTie	exon	101829232	101829326	1000	+	.	gene_id "MSTRG.3488"; transcript_id "MSTRG.3488.39"; exon_number "8";
1	StringTie	exon	101843991	101844202	1000	+	.	gene_id "MSTRG.3488"; transcript_id "MSTRG.3488.39"; exon_number "9";
1	StringTie	exon	101845585	101845759	1000	+	.	gene_id "MSTRG.3488"; transcript_id "MSTRG.3488.39"; exon_number "10";
1	StringTie	exon	101205659	101205736	1000	+	.	gene_id "MSTRG.3488"; transcript_id "MSTRG.3488.40"; exon_number "1";
1	StringTie	exon	101218903	101219056	1000	+	.	gene_id "MSTRG.3488"; transcript_id "MSTRG.3488.40"; exon_number "2";
1	StringTie	exon	101527518	101527616	1000	+	.	gene_id "MSTRG.3488"; transcript_id "MSTRG.3488.40"; exon_number "3";
1	StringTie	exon	101754054	101754933	1000	+	.	gene_id "MSTRG.3488"; transcript_id "MSTRG.3488.40"; exon_number "4";
1	StringTie	exon	101205659	101205736	1000	+	.	gene_id "MSTRG.3488"; transcript_id "MSTRG.3488.41"; exon_number "1";
1	StringTie	exon	101218903	101219056	1000	+	.	gene_id "MSTRG.3488"; transcript_id "MSTRG.3488.41"; exon_number "2";
1	StringTie	exon	101518609	101518759	1000	+	.	gene_id "MSTRG.3488"; transcript_id "MSTRG.3488.41"; exon_number "3";
1	StringTie	exon	101527518	101527616	1000	+	.	gene_id "MSTRG.3488"; transcript_id "MSTRG.3488.41"; exon_number "4";
1	StringTie	exon	101580440	101580496	1000	+	.	gene_id "MSTRG.3488"; transcript_id "MSTRG.3488.41"; exon_number "5";
1	StringTie	exon	101706405	101706455	1000	+	.	gene_id "MSTRG.3488"; transcript_id "MSTRG.3488.41"; exon_number "6";
1	StringTie	exon	101714528	101714651	1000	+	.	gene_id "MSTRG.3488"; transcript_id "MSTRG.3488.41"; exon_number "7";
1	StringTie	exon	101805264	101805367	1000	+	.	gene_id "MSTRG.3488"; transcript_id "MSTRG.3488.41"; exon_number "8";
1	StringTie	exon	101843991	101844202	1000	+	.	gene_id "MSTRG.3488"; transcript_id "MSTRG.3488.41"; exon_number "9";
1	StringTie	exon	101845585	101845759	1000	+	.	gene_id "MSTRG.3488"; transcript_id "MSTRG.3488.41"; exon_number "10";
1	StringTie	exon	101205659	101205736	1000	+	.	gene_id "MSTRG.3488"; transcript_id "MSTRG.3488.42"; exon_number "1";
1	StringTie	exon	101218903	101219056	1000	+	.	gene_id "MSTRG.3488"; transcript_id "MSTRG.3488.42"; exon_number "2";
1	StringTie	exon	101518609	101518759	1000	+	.	gene_id "MSTRG.3488"; transcript_id "MSTRG.3488.42"; exon_number "3";
1	StringTie	exon	101527518	101527616	1000	+	.	gene_id "MSTRG.3488"; transcript_id "MSTRG.3488.42"; exon_number "4";
1	StringTie	exon	101580440	101580496	1000	+	.	gene_id "MSTRG.3488"; transcript_id "MSTRG.3488.42"; exon_number "5";
1	StringTie	exon	101706405	101706455	1000	+	.	gene_id "MSTRG.3488"; transcript_id "MSTRG.3488.42"; exon_number "6";
1	StringTie	exon	101714528	101714651	1000	+	.	gene_id "MSTRG.3488"; transcript_id "MSTRG.3488.42"; exon_number "7";
1	StringTie	exon	101718343	101718727	1000	+	.	gene_id "MSTRG.3488"; transcript_id "MSTRG.3488.42"; exon_number "8";
1	StringTie	exon	101205661	101205736	1000	+	.	gene_id "MSTRG.3488"; transcript_id "MSTRG.3488.44"; exon_number "1";
1	StringTie	exon	101218903	101219056	1000	+	.	gene_id "MSTRG.3488"; transcript_id "MSTRG.3488.44"; exon_number "2";
1	StringTie	exon	101527518	101527616	1000	+	.	gene_id "MSTRG.3488"; transcript_id "MSTRG.3488.44"; exon_number "3";
1	StringTie	exon	101799679	101799748	1000	+	.	gene_id "MSTRG.3488"; transcript_id "MSTRG.3488.44"; exon_number "4";
1	StringTie	exon	101805264	101805367	1000	+	.	gene_id "MSTRG.3488"; transcript_id "MSTRG.3488.44"; exon_number "5";
1	StringTie	exon	101843991	101844202	1000	+	.	gene_id "MSTRG.3488"; transcript_id "MSTRG.3488.44"; exon_number "6";
1	StringTie	exon	101845585	101845760	1000	+	.	gene_id "MSTRG.3488"; transcript_id "MSTRG.3488.44"; exon_number "7";
1	StringTie	exon	101205661	101205736	1000	+	.	gene_id "MSTRG.3488"; transcript_id "MSTRG.3488.45"; exon_number "1";
1	StringTie	exon	101218903	101219056	1000	+	.	gene_id "MSTRG.3488"; transcript_id "MSTRG.3488.45"; exon_number "2";
1	StringTie	exon	101527518	101527616	1000	+	.	gene_id "MSTRG.3488"; transcript_id "MSTRG.3488.45"; exon_number "3";
1	StringTie	exon	101714528	101714651	1000	+	.	gene_id "MSTRG.3488"; transcript_id "MSTRG.3488.45"; exon_number "4";
1	StringTie	exon	101754054	101755247	1000	+	.	gene_id "MSTRG.3488"; transcript_id "MSTRG.3488.45"; exon_number "5";
1	StringTie	exon	101205661	101205736	1000	+	.	gene_id "MSTRG.3488"; transcript_id "MSTRG.3488.46"; exon_number "1";
1	StringTie	exon	101218903	101219056	1000	+	.	gene_id "MSTRG.3488"; transcript_id "MSTRG.3488.46"; exon_number "2";
1	StringTie	exon	101527518	101527616	1000	+	.	gene_id "MSTRG.3488"; transcript_id "MSTRG.3488.46"; exon_number "3";
1	StringTie	exon	101714528	101714651	1000	+	.	gene_id "MSTRG.3488"; transcript_id "MSTRG.3488.46"; exon_number "4";
1	StringTie	exon	101805264	101805367	1000	+	.	gene_id "MSTRG.3488"; transcript_id "MSTRG.3488.46"; exon_number "5";
1	StringTie	exon	101829232	101829326	1000	+	.	gene_id "MSTRG.3488"; transcript_id "MSTRG.3488.46"; exon_number "6";
1	StringTie	exon	101829640	101829971	1000	+	.	gene_id "MSTRG.3488"; transcript_id "MSTRG.3488.46"; exon_number "7";
1	StringTie	exon	101205677	101205736	1000	+	.	gene_id "MSTRG.3488"; transcript_id "MSTRG.3488.47"; exon_number "1";
1	StringTie	exon	101218903	101219056	1000	+	.	gene_id "MSTRG.3488"; transcript_id "MSTRG.3488.47"; exon_number "2";
1	StringTie	exon	101518609	101518759	1000	+	.	gene_id "MSTRG.3488"; transcript_id "MSTRG.3488.47"; exon_number "3";
1	StringTie	exon	101527518	101527616	1000	+	.	gene_id "MSTRG.3488"; transcript_id "MSTRG.3488.47"; exon_number "4";
1	StringTie	exon	101805264	101805367	1000	+	.	gene_id "MSTRG.3488"; transcript_id "MSTRG.3488.47"; exon_number "5";
1	StringTie	exon	101829232	101829326	1000	+	.	gene_id "MSTRG.3488"; transcript_id "MSTRG.3488.47"; exon_number "6";
1	StringTie	exon	101829640	101829975	1000	+	.	gene_id "MSTRG.3488"; transcript_id "MSTRG.3488.47"; exon_number "7";
1	StringTie	exon	101205677	101205736	1000	+	.	gene_id "MSTRG.3488"; transcript_id "MSTRG.3488.48"; exon_number "1";
1	StringTie	exon	101218903	101219056	1000	+	.	gene_id "MSTRG.3488"; transcript_id "MSTRG.3488.48"; exon_number "2";
1	StringTie	exon	101518609	101518759	1000	+	.	gene_id "MSTRG.3488"; transcript_id "MSTRG.3488.48"; exon_number "3";
1	StringTie	exon	101527518	101527616	1000	+	.	gene_id "MSTRG.3488"; transcript_id "MSTRG.3488.48"; exon_number "4";
1	StringTie	exon	101714528	101714651	1000	+	.	gene_id "MSTRG.3488"; transcript_id "MSTRG.3488.48"; exon_number "5";
1	StringTie	exon	101771373	101772243	1000	+	.	gene_id "MSTRG.3488"; transcript_id "MSTRG.3488.48"; exon_number "6";
1	StringTie	exon	101205678	101205736	1000	+	.	gene_id "MSTRG.3488"; transcript_id "MSTRG.3488.49"; exon_number "1";
1	StringTie	exon	101218903	101219056	1000	+	.	gene_id "MSTRG.3488"; transcript_id "MSTRG.3488.49"; exon_number "2";
1	StringTie	exon	101527518	101527616	1000	+	.	gene_id "MSTRG.3488"; transcript_id "MSTRG.3488.49"; exon_number "3";
1	StringTie	exon	101805264	101805367	1000	+	.	gene_id "MSTRG.3488"; transcript_id "MSTRG.3488.49"; exon_number "4";
1	StringTie	exon	101829232	101829326	1000	+	.	gene_id "MSTRG.3488"; transcript_id "MSTRG.3488.49"; exon_number "5";
1	StringTie	exon	101843994	101844202	1000	+	.	gene_id "MSTRG.3488"; transcript_id "MSTRG.3488.49"; exon_number "6";
1	StringTie	exon	101845549	101845781	1000	+	.	gene_id "MSTRG.3488"; transcript_id "MSTRG.3488.49"; exon_number "7";
1	StringTie	exon	101205678	101205736	1000	+	.	gene_id "MSTRG.3488"; transcript_id "MSTRG.3488.50"; exon_number "1";
1	StringTie	exon	101218903	101219056	1000	+	.	gene_id "MSTRG.3488"; transcript_id "MSTRG.3488.50"; exon_number "2";
1	StringTie	exon	101298025	101298716	1000	+	.	gene_id "MSTRG.3488"; transcript_id "MSTRG.3488.50"; exon_number "3";
1	StringTie	exon	101205678	101205736	1000	+	.	gene_id "MSTRG.3488"; transcript_id "MSTRG.3488.51"; exon_number "1";
1	StringTie	exon	101218903	101219056	1000	+	.	gene_id "MSTRG.3488"; transcript_id "MSTRG.3488.51"; exon_number "2";
1	StringTie	exon	101527518	101527616	1000	+	.	gene_id "MSTRG.3488"; transcript_id "MSTRG.3488.51"; exon_number "3";
1	StringTie	exon	101734781	101734820	1000	+	.	gene_id "MSTRG.3488"; transcript_id "MSTRG.3488.51"; exon_number "4";
1	StringTie	exon	101771373	101771780	1000	+	.	gene_id "MSTRG.3488"; transcript_id "MSTRG.3488.51"; exon_number "5";
1	StringTie	exon	101205691	101205736	1000	+	.	gene_id "MSTRG.3488"; transcript_id "MSTRG.3488.52"; exon_number "1";
1	StringTie	exon	101218903	101219056	1000	+	.	gene_id "MSTRG.3488"; transcript_id "MSTRG.3488.52"; exon_number "2";
1	StringTie	exon	101527518	101527616	1000	+	.	gene_id "MSTRG.3488"; transcript_id "MSTRG.3488.52"; exon_number "3";
1	StringTie	exon	101714528	101714651	1000	+	.	gene_id "MSTRG.3488"; transcript_id "MSTRG.3488.52"; exon_number "4";
1	StringTie	exon	101805264	101805367	1000	+	.	gene_id "MSTRG.3488"; transcript_id "MSTRG.3488.52"; exon_number "5";
1	StringTie	exon	101829232	101829326	1000	+	.	gene_id "MSTRG.3488"; transcript_id "MSTRG.3488.52"; exon_number "6";
1	StringTie	exon	101843991	101844202	1000	+	.	gene_id "MSTRG.3488"; transcript_id "MSTRG.3488.52"; exon_number "7";
1	StringTie	exon	101845585	101845760	1000	+	.	gene_id "MSTRG.3488"; transcript_id "MSTRG.3488.52"; exon_number "8";
1	StringTie	exon	101205691	101205736	1000	+	.	gene_id "MSTRG.3488"; transcript_id "MSTRG.3488.53"; exon_number "1";
1	StringTie	exon	101218903	101219056	1000	+	.	gene_id "MSTRG.3488"; transcript_id "MSTRG.3488.53"; exon_number "2";
1	StringTie	exon	101527518	101527616	1000	+	.	gene_id "MSTRG.3488"; transcript_id "MSTRG.3488.53"; exon_number "3";
1	StringTie	exon	101799679	101799748	1000	+	.	gene_id "MSTRG.3488"; transcript_id "MSTRG.3488.53"; exon_number "4";
1	StringTie	exon	101805264	101805367	1000	+	.	gene_id "MSTRG.3488"; transcript_id "MSTRG.3488.53"; exon_number "5";
1	StringTie	exon	101843994	101844202	1000	+	.	gene_id "MSTRG.3488"; transcript_id "MSTRG.3488.53"; exon_number "6";
1	StringTie	exon	101845585	101845749	1000	+	.	gene_id "MSTRG.3488"; transcript_id "MSTRG.3488.53"; exon_number "7";
1	StringTie	exon	101205691	101205736	1000	+	.	gene_id "MSTRG.3488"; transcript_id "MSTRG.3488.54"; exon_number "1";
1	StringTie	exon	101218903	101219056	1000	+	.	gene_id "MSTRG.3488"; transcript_id "MSTRG.3488.54"; exon_number "2";
1	StringTie	exon	101527518	101527616	1000	+	.	gene_id "MSTRG.3488"; transcript_id "MSTRG.3488.54"; exon_number "3";
1	StringTie	exon	101714528	101714651	1000	+	.	gene_id "MSTRG.3488"; transcript_id "MSTRG.3488.54"; exon_number "4";
1	StringTie	exon	101799679	101799748	1000	+	.	gene_id "MSTRG.3488"; transcript_id "MSTRG.3488.54"; exon_number "5";
1	StringTie	exon	101805264	101805367	1000	+	.	gene_id "MSTRG.3488"; transcript_id "MSTRG.3488.54"; exon_number "6";
1	StringTie	exon	101843991	101844202	1000	+	.	gene_id "MSTRG.3488"; transcript_id "MSTRG.3488.54"; exon_number "7";
1	StringTie	exon	101845585	101845749	1000	+	.	gene_id "MSTRG.3488"; transcript_id "MSTRG.3488.54"; exon_number "8";
1	StringTie	exon	101205691	101205736	1000	+	.	gene_id "MSTRG.3488"; transcript_id "MSTRG.3488.55"; exon_number "1";
1	StringTie	exon	101218903	101219056	1000	+	.	gene_id "MSTRG.3488"; transcript_id "MSTRG.3488.55"; exon_number "2";
1	StringTie	exon	101518609	101518759	1000	+	.	gene_id "MSTRG.3488"; transcript_id "MSTRG.3488.55"; exon_number "3";
1	StringTie	exon	101527518	101527616	1000	+	.	gene_id "MSTRG.3488"; transcript_id "MSTRG.3488.55"; exon_number "4";
1	StringTie	exon	101714528	101714651	1000	+	.	gene_id "MSTRG.3488"; transcript_id "MSTRG.3488.55"; exon_number "5";
1	StringTie	exon	101718343	101719628	1000	+	.	gene_id "MSTRG.3488"; transcript_id "MSTRG.3488.55"; exon_number "6";
1	StringTie	exon	101205691	101205736	1000	+	.	gene_id "MSTRG.3488"; transcript_id "MSTRG.3488.56"; exon_number "1";
1	StringTie	exon	101218903	101219056	1000	+	.	gene_id "MSTRG.3488"; transcript_id "MSTRG.3488.56"; exon_number "2";
1	StringTie	exon	101527518	101527616	1000	+	.	gene_id "MSTRG.3488"; transcript_id "MSTRG.3488.56"; exon_number "3";
1	StringTie	exon	101714528	101714651	1000	+	.	gene_id "MSTRG.3488"; transcript_id "MSTRG.3488.56"; exon_number "4";
1	StringTie	exon	101805264	101805371	1000	+	.	gene_id "MSTRG.3488"; transcript_id "MSTRG.3488.56"; exon_number "5";
1	StringTie	exon	101829232	101829326	1000	+	.	gene_id "MSTRG.3488"; transcript_id "MSTRG.3488.56"; exon_number "6";
1	StringTie	exon	101866185	101867587	1000	+	.	gene_id "MSTRG.3488"; transcript_id "MSTRG.3488.56"; exon_number "7";
1	StringTie	exon	101205692	101205736	1000	+	.	gene_id "MSTRG.3488"; transcript_id "MSTRG.3488.57"; exon_number "1";
1	StringTie	exon	101218903	101219056	1000	+	.	gene_id "MSTRG.3488"; transcript_id "MSTRG.3488.57"; exon_number "2";
1	StringTie	exon	101518609	101518759	1000	+	.	gene_id "MSTRG.3488"; transcript_id "MSTRG.3488.57"; exon_number "3";
1	StringTie	exon	101527518	101527616	1000	+	.	gene_id "MSTRG.3488"; transcript_id "MSTRG.3488.57"; exon_number "4";
1	StringTie	exon	101799679	101799748	1000	+	.	gene_id "MSTRG.3488"; transcript_id "MSTRG.3488.57"; exon_number "5";
1	StringTie	exon	101805264	101805367	1000	+	.	gene_id "MSTRG.3488"; transcript_id "MSTRG.3488.57"; exon_number "6";
1	StringTie	exon	101866185	101866971	1000	+	.	gene_id "MSTRG.3488"; transcript_id "MSTRG.3488.57"; exon_number "7";
1	StringTie	exon	101205692	101205736	1000	+	.	gene_id "MSTRG.3488"; transcript_id "MSTRG.3488.58"; exon_number "1";
1	StringTie	exon	101218903	101219056	1000	+	.	gene_id "MSTRG.3488"; transcript_id "MSTRG.3488.58"; exon_number "2";
1	StringTie	exon	101488174	101488212	1000	+	.	gene_id "MSTRG.3488"; transcript_id "MSTRG.3488.58"; exon_number "3";
1	StringTie	exon	101527518	101527616	1000	+	.	gene_id "MSTRG.3488"; transcript_id "MSTRG.3488.58"; exon_number "4";
1	StringTie	exon	101714528	101714651	1000	+	.	gene_id "MSTRG.3488"; transcript_id "MSTRG.3488.58"; exon_number "5";
1	StringTie	exon	101754054	101754963	1000	+	.	gene_id "MSTRG.3488"; transcript_id "MSTRG.3488.58"; exon_number "6";
1	StringTie	exon	101205692	101205736	1000	+	.	gene_id "MSTRG.3488"; transcript_id "MSTRG.3488.59"; exon_number "1";
1	StringTie	exon	101218903	101219056	1000	+	.	gene_id "MSTRG.3488"; transcript_id "MSTRG.3488.59"; exon_number "2";
1	StringTie	exon	101527518	101527616	1000	+	.	gene_id "MSTRG.3488"; transcript_id "MSTRG.3488.59"; exon_number "3";
1	StringTie	exon	101799679	101799748	1000	+	.	gene_id "MSTRG.3488"; transcript_id "MSTRG.3488.59"; exon_number "4";
1	StringTie	exon	101805264	101805371	1000	+	.	gene_id "MSTRG.3488"; transcript_id "MSTRG.3488.59"; exon_number "5";
1	StringTie	exon	101843991	101844202	1000	+	.	gene_id "MSTRG.3488"; transcript_id "MSTRG.3488.59"; exon_number "6";
1	StringTie	exon	101845585	101845760	1000	+	.	gene_id "MSTRG.3488"; transcript_id "MSTRG.3488.59"; exon_number "7";
1	StringTie	exon	101205692	101205736	1000	+	.	gene_id "MSTRG.3488"; transcript_id "MSTRG.3488.60"; exon_number "1";
1	StringTie	exon	101218903	101219056	1000	+	.	gene_id "MSTRG.3488"; transcript_id "MSTRG.3488.60"; exon_number "2";
1	StringTie	exon	101527518	101527616	1000	+	.	gene_id "MSTRG.3488"; transcript_id "MSTRG.3488.60"; exon_number "3";
1	StringTie	exon	101799679	101799748	1000	+	.	gene_id "MSTRG.3488"; transcript_id "MSTRG.3488.60"; exon_number "4";
1	StringTie	exon	101805264	101805371	1000	+	.	gene_id "MSTRG.3488"; transcript_id "MSTRG.3488.60"; exon_number "5";
1	StringTie	exon	101843856	101844202	1000	+	.	gene_id "MSTRG.3488"; transcript_id "MSTRG.3488.60"; exon_number "6";
1	StringTie	exon	101845585	101845760	1000	+	.	gene_id "MSTRG.3488"; transcript_id "MSTRG.3488.60"; exon_number "7";
1	StringTie	exon	101205692	101205736	1000	+	.	gene_id "MSTRG.3488"; transcript_id "MSTRG.3488.61"; exon_number "1";
1	StringTie	exon	101218903	101219056	1000	+	.	gene_id "MSTRG.3488"; transcript_id "MSTRG.3488.61"; exon_number "2";
1	StringTie	exon	101518609	101518759	1000	+	.	gene_id "MSTRG.3488"; transcript_id "MSTRG.3488.61"; exon_number "3";
1	StringTie	exon	101527518	101527616	1000	+	.	gene_id "MSTRG.3488"; transcript_id "MSTRG.3488.61"; exon_number "4";
1	StringTie	exon	101580440	101580496	1000	+	.	gene_id "MSTRG.3488"; transcript_id "MSTRG.3488.61"; exon_number "5";
1	StringTie	exon	101706405	101706455	1000	+	.	gene_id "MSTRG.3488"; transcript_id "MSTRG.3488.61"; exon_number "6";
1	StringTie	exon	101714528	101714651	1000	+	.	gene_id "MSTRG.3488"; transcript_id "MSTRG.3488.61"; exon_number "7";
1	StringTie	exon	101771373	101772434	1000	+	.	gene_id "MSTRG.3488"; transcript_id "MSTRG.3488.61"; exon_number "8";
1	StringTie	exon	101334979	101335064	1000	+	.	gene_id "MSTRG.3488"; transcript_id "MSTRG.3488.62"; exon_number "1";
1	StringTie	exon	101527518	101527616	1000	+	.	gene_id "MSTRG.3488"; transcript_id "MSTRG.3488.62"; exon_number "2";
1	StringTie	exon	101714528	101714651	1000	+	.	gene_id "MSTRG.3488"; transcript_id "MSTRG.3488.62"; exon_number "3";
1	StringTie	exon	101922723	101922892	1000	+	.	gene_id "MSTRG.3488"; transcript_id "MSTRG.3488.62"; exon_number "4";
1	StringTie	exon	101706410	101706455	1000	+	.	gene_id "MSTRG.3488"; transcript_id "MSTRG.3488.63"; exon_number "1";
1	StringTie	exon	101714528	101714651	1000	+	.	gene_id "MSTRG.3488"; transcript_id "MSTRG.3488.63"; exon_number "2";
1	StringTie	exon	101799679	101799748	1000	+	.	gene_id "MSTRG.3488"; transcript_id "MSTRG.3488.63"; exon_number "3";
1	StringTie	exon	101805264	101805367	1000	+	.	gene_id "MSTRG.3488"; transcript_id "MSTRG.3488.63"; exon_number "4";
1	StringTie	exon	101829232	101829326	1000	+	.	gene_id "MSTRG.3488"; transcript_id "MSTRG.3488.63"; exon_number "5";
1	StringTie	exon	101843856	101844202	1000	+	.	gene_id "MSTRG.3488"; transcript_id "MSTRG.3488.63"; exon_number "6";
1	StringTie	exon	101845585	101845747	1000	+	.	gene_id "MSTRG.3488"; transcript_id "MSTRG.3488.63"; exon_number "7";
1	StringTie	exon	103465231	103465259	1000	+	.	gene_id "MSTRG.3496"; transcript_id "MSTRG.3496.1"; exon_number "1";
1	StringTie	exon	103561894	103562219	1000	+	.	gene_id "MSTRG.3496"; transcript_id "MSTRG.3496.1"; exon_number "2";
1	StringTie	exon	103577022	103577185	1000	+	.	gene_id "MSTRG.3496"; transcript_id "MSTRG.3496.1"; exon_number "3";
1	StringTie	exon	103561737	103562255	1000	-	.	gene_id "MSTRG.3500"; transcript_id "MSTRG.3500.1"; exon_number "1";
1	StringTie	exon	103576467	103576653	1000	-	.	gene_id "MSTRG.3500"; transcript_id "MSTRG.3500.1"; exon_number "2";
1	StringTie	exon	103579699	103579986	1000	-	.	gene_id "MSTRG.3500"; transcript_id "MSTRG.3500.1"; exon_number "3";
1	StringTie	exon	103590074	103590202	1000	-	.	gene_id "MSTRG.3500"; transcript_id "MSTRG.3500.1"; exon_number "4";
1	StringTie	exon	103629533	103629641	1000	-	.	gene_id "MSTRG.3500"; transcript_id "MSTRG.3500.1"; exon_number "5";
1	StringTie	exon	103665906	103666136	1000	-	.	gene_id "MSTRG.3500"; transcript_id "MSTRG.3500.1"; exon_number "6";
1	StringTie	exon	103667501	103667815	1000	-	.	gene_id "MSTRG.3500"; transcript_id "MSTRG.3500.1"; exon_number "7";
1	StringTie	exon	103668826	103668914	1000	-	.	gene_id "MSTRG.3500"; transcript_id "MSTRG.3500.1"; exon_number "8";
1	StringTie	exon	103561746	103562255	1000	-	.	gene_id "MSTRG.3500"; transcript_id "MSTRG.3500.2"; exon_number "1";
1	StringTie	exon	103576467	103576653	1000	-	.	gene_id "MSTRG.3500"; transcript_id "MSTRG.3500.2"; exon_number "2";
1	StringTie	exon	103579699	103579986	1000	-	.	gene_id "MSTRG.3500"; transcript_id "MSTRG.3500.2"; exon_number "3";
1	StringTie	exon	103590074	103590202	1000	-	.	gene_id "MSTRG.3500"; transcript_id "MSTRG.3500.2"; exon_number "4";
1	StringTie	exon	103665906	103666136	1000	-	.	gene_id "MSTRG.3500"; transcript_id "MSTRG.3500.2"; exon_number "5";
1	StringTie	exon	103667501	103667815	1000	-	.	gene_id "MSTRG.3500"; transcript_id "MSTRG.3500.2"; exon_number "6";
1	StringTie	exon	103668826	103668914	1000	-	.	gene_id "MSTRG.3500"; transcript_id "MSTRG.3500.2"; exon_number "7";
1	StringTie	exon	103561746	103562255	1000	-	.	gene_id "MSTRG.3500"; transcript_id "MSTRG.3500.3"; exon_number "1";
1	StringTie	exon	103576467	103576653	1000	-	.	gene_id "MSTRG.3500"; transcript_id "MSTRG.3500.3"; exon_number "2";
1	StringTie	exon	103579699	103579986	1000	-	.	gene_id "MSTRG.3500"; transcript_id "MSTRG.3500.3"; exon_number "3";
1	StringTie	exon	103590074	103590202	1000	-	.	gene_id "MSTRG.3500"; transcript_id "MSTRG.3500.3"; exon_number "4";
1	StringTie	exon	103590587	103590782	1000	-	.	gene_id "MSTRG.3500"; transcript_id "MSTRG.3500.3"; exon_number "5";
1	StringTie	exon	103629533	103629641	1000	-	.	gene_id "MSTRG.3500"; transcript_id "MSTRG.3500.3"; exon_number "6";
1	StringTie	exon	103665906	103666136	1000	-	.	gene_id "MSTRG.3500"; transcript_id "MSTRG.3500.3"; exon_number "7";
1	StringTie	exon	103667501	103667815	1000	-	.	gene_id "MSTRG.3500"; transcript_id "MSTRG.3500.3"; exon_number "8";
1	StringTie	exon	103668826	103668914	1000	-	.	gene_id "MSTRG.3500"; transcript_id "MSTRG.3500.3"; exon_number "9";
1	StringTie	exon	103561790	103562255	1000	-	.	gene_id "MSTRG.3500"; transcript_id "MSTRG.3500.4"; exon_number "1";
1	StringTie	exon	103576467	103576653	1000	-	.	gene_id "MSTRG.3500"; transcript_id "MSTRG.3500.4"; exon_number "2";
1	StringTie	exon	103579699	103579986	1000	-	.	gene_id "MSTRG.3500"; transcript_id "MSTRG.3500.4"; exon_number "3";
1	StringTie	exon	103590074	103590202	1000	-	.	gene_id "MSTRG.3500"; transcript_id "MSTRG.3500.4"; exon_number "4";
1	StringTie	exon	103629533	103629641	1000	-	.	gene_id "MSTRG.3500"; transcript_id "MSTRG.3500.4"; exon_number "5";
1	StringTie	exon	103665906	103666039	1000	-	.	gene_id "MSTRG.3500"; transcript_id "MSTRG.3500.4"; exon_number "6";
1	StringTie	exon	103667501	103667783	1000	-	.	gene_id "MSTRG.3500"; transcript_id "MSTRG.3500.4"; exon_number "7";
1	StringTie	exon	103083016	103085613	1000	-	.	gene_id "MSTRG.3516"; transcript_id "MSTRG.3516.2"; exon_number "1";
1	StringTie	exon	103121364	103121448	1000	-	.	gene_id "MSTRG.3516"; transcript_id "MSTRG.3516.2"; exon_number "2";
1	StringTie	exon	103121896	103122006	1000	-	.	gene_id "MSTRG.3516"; transcript_id "MSTRG.3516.2"; exon_number "3";
1	StringTie	exon	103084381	103084758	1000	-	.	gene_id "MSTRG.3516"; transcript_id "MSTRG.3516.3"; exon_number "1";
1	StringTie	exon	103085556	103085613	1000	-	.	gene_id "MSTRG.3516"; transcript_id "MSTRG.3516.3"; exon_number "2";
1	StringTie	exon	103121364	103121448	1000	-	.	gene_id "MSTRG.3516"; transcript_id "MSTRG.3516.3"; exon_number "3";
1	StringTie	exon	103125713	103125789	1000	-	.	gene_id "MSTRG.3516"; transcript_id "MSTRG.3516.3"; exon_number "4";
1	StringTie	exon	103279355	103279576	1000	-	.	gene_id "MSTRG.3516"; transcript_id "MSTRG.3516.3"; exon_number "5";
1	StringTie	exon	104004303	104004320	1000	+	.	gene_id "MSTRG.3529"; transcript_id "MSTRG.3529.1"; exon_number "1";
1	StringTie	exon	104046077	104046314	1000	+	.	gene_id "MSTRG.3529"; transcript_id "MSTRG.3529.1"; exon_number "2";
1	StringTie	exon	103889432	103889442	1000	-	.	gene_id "MSTRG.3537"; transcript_id "MSTRG.3537.1"; exon_number "1";
1	StringTie	exon	103891717	103892236	1000	-	.	gene_id "MSTRG.3537"; transcript_id "MSTRG.3537.1"; exon_number "2";
1	StringTie	exon	105101383	105101563	1000	+	.	gene_id "MSTRG.3579"; transcript_id "MSTRG.3579.1"; exon_number "1";
1	StringTie	exon	105281589	105281672	1000	+	.	gene_id "MSTRG.3579"; transcript_id "MSTRG.3579.1"; exon_number "2";
1	StringTie	exon	105357871	105357994	1000	+	.	gene_id "MSTRG.3579"; transcript_id "MSTRG.3579.1"; exon_number "3";
1	StringTie	exon	105451414	105451741	1000	+	.	gene_id "MSTRG.3579"; transcript_id "MSTRG.3579.1"; exon_number "4";
1	StringTie	exon	105101394	105101563	1000	+	.	gene_id "MSTRG.3579"; transcript_id "MSTRG.3579.2"; exon_number "1";
1	StringTie	exon	105281589	105281672	1000	+	.	gene_id "MSTRG.3579"; transcript_id "MSTRG.3579.2"; exon_number "2";
1	StringTie	exon	105357871	105357994	1000	+	.	gene_id "MSTRG.3579"; transcript_id "MSTRG.3579.2"; exon_number "3";
1	StringTie	exon	105413350	105413503	1000	+	.	gene_id "MSTRG.3579"; transcript_id "MSTRG.3579.2"; exon_number "4";
1	StringTie	exon	105101394	105101563	1000	+	.	gene_id "MSTRG.3579"; transcript_id "MSTRG.3579.3"; exon_number "1";
1	StringTie	exon	105281589	105281672	1000	+	.	gene_id "MSTRG.3579"; transcript_id "MSTRG.3579.3"; exon_number "2";
1	StringTie	exon	105282576	105282787	1000	+	.	gene_id "MSTRG.3579"; transcript_id "MSTRG.3579.3"; exon_number "3";
1	StringTie	exon	105101396	105101563	1000	+	.	gene_id "MSTRG.3579"; transcript_id "MSTRG.3579.4"; exon_number "1";
1	StringTie	exon	105281589	105281672	1000	+	.	gene_id "MSTRG.3579"; transcript_id "MSTRG.3579.4"; exon_number "2";
1	StringTie	exon	105357871	105357994	1000	+	.	gene_id "MSTRG.3579"; transcript_id "MSTRG.3579.4"; exon_number "3";
1	StringTie	exon	105362570	105363595	1000	+	.	gene_id "MSTRG.3579"; transcript_id "MSTRG.3579.4"; exon_number "4";
1	StringTie	exon	105247769	105247827	1000	+	.	gene_id "MSTRG.3579"; transcript_id "MSTRG.3579.5"; exon_number "1";
1	StringTie	exon	105281589	105281672	1000	+	.	gene_id "MSTRG.3579"; transcript_id "MSTRG.3579.5"; exon_number "2";
1	StringTie	exon	105357871	105357994	1000	+	.	gene_id "MSTRG.3579"; transcript_id "MSTRG.3579.5"; exon_number "3";
1	StringTie	exon	105451414	105451733	1000	+	.	gene_id "MSTRG.3579"; transcript_id "MSTRG.3579.5"; exon_number "4";
1	StringTie	exon	105434749	105434829	1000	+	.	gene_id "MSTRG.3579"; transcript_id "MSTRG.3579.6"; exon_number "1";
1	StringTie	exon	105451414	105451740	1000	+	.	gene_id "MSTRG.3579"; transcript_id "MSTRG.3579.6"; exon_number "2";
1	StringTie	exon	105155403	105155774	1000	-	.	gene_id "MSTRG.3583"; transcript_id "MSTRG.3583.1"; exon_number "1";
1	StringTie	exon	105157106	105157179	1000	-	.	gene_id "MSTRG.3583"; transcript_id "MSTRG.3583.1"; exon_number "2";
1	StringTie	exon	105162931	105163196	1000	-	.	gene_id "MSTRG.3583"; transcript_id "MSTRG.3583.1"; exon_number "3";
1	StringTie	exon	105163313	105164886	1000	-	.	gene_id "MSTRG.3583"; transcript_id "MSTRG.3583.1"; exon_number "4";
1	StringTie	exon	105176452	105176566	1000	-	.	gene_id "MSTRG.3583"; transcript_id "MSTRG.3583.1"; exon_number "5";
1	StringTie	exon	105176960	105177144	1000	-	.	gene_id "MSTRG.3583"; transcript_id "MSTRG.3583.1"; exon_number "6";
1	StringTie	exon	105155481	105155774	1000	-	.	gene_id "MSTRG.3583"; transcript_id "MSTRG.3583.2"; exon_number "1";
1	StringTie	exon	105157106	105157179	1000	-	.	gene_id "MSTRG.3583"; transcript_id "MSTRG.3583.2"; exon_number "2";
1	StringTie	exon	105163313	105164886	1000	-	.	gene_id "MSTRG.3583"; transcript_id "MSTRG.3583.2"; exon_number "3";
1	StringTie	exon	105176452	105176566	1000	-	.	gene_id "MSTRG.3583"; transcript_id "MSTRG.3583.2"; exon_number "4";
1	StringTie	exon	105176960	105177207	1000	-	.	gene_id "MSTRG.3583"; transcript_id "MSTRG.3583.2"; exon_number "5";
1	StringTie	exon	105162457	105162748	1000	-	.	gene_id "MSTRG.3583"; transcript_id "MSTRG.3583.3"; exon_number "1";
1	StringTie	exon	105162931	105164886	1000	-	.	gene_id "MSTRG.3583"; transcript_id "MSTRG.3583.3"; exon_number "2";
1	StringTie	exon	105176452	105176566	1000	-	.	gene_id "MSTRG.3583"; transcript_id "MSTRG.3583.3"; exon_number "3";
1	StringTie	exon	105176960	105177130	1000	-	.	gene_id "MSTRG.3583"; transcript_id "MSTRG.3583.3"; exon_number "4";
1	StringTie	exon	105172179	105172319	1000	+	.	gene_id "MSTRG.3584"; transcript_id "MSTRG.3584.1"; exon_number "1";
1	StringTie	exon	105201499	105201612	1000	+	.	gene_id "MSTRG.3584"; transcript_id "MSTRG.3584.1"; exon_number "2";
1	StringTie	exon	105224774	105225034	1000	+	.	gene_id "MSTRG.3584"; transcript_id "MSTRG.3584.1"; exon_number "3";
1	StringTie	exon	105319538	105320519	1000	-	.	gene_id "MSTRG.3586"; transcript_id "MSTRG.3586.1"; exon_number "1";
1	StringTie	exon	105320634	105320807	1000	-	.	gene_id "MSTRG.3586"; transcript_id "MSTRG.3586.1"; exon_number "2";
1	StringTie	exon	106828181	106828472	1000	+	.	gene_id "MSTRG.3601"; transcript_id "MSTRG.3601.1"; exon_number "1";
1	StringTie	exon	106833038	106834337	1000	+	.	gene_id "MSTRG.3601"; transcript_id "MSTRG.3601.1"; exon_number "2";
1	StringTie	exon	106828248	106828472	1000	+	.	gene_id "MSTRG.3601"; transcript_id "MSTRG.3601.2"; exon_number "1";
1	StringTie	exon	106848908	106849004	1000	+	.	gene_id "MSTRG.3601"; transcript_id "MSTRG.3601.2"; exon_number "2";
1	StringTie	exon	106856043	106856299	1000	+	.	gene_id "MSTRG.3601"; transcript_id "MSTRG.3601.2"; exon_number "3";
1	StringTie	exon	106834416	106835863	1000	+	.	gene_id "MSTRG.3601"; transcript_id "MSTRG.3601.3"; exon_number "1";
1	StringTie	exon	106856043	106856176	1000	+	.	gene_id "MSTRG.3601"; transcript_id "MSTRG.3601.3"; exon_number "2";
1	StringTie	exon	106828193	106828404	1000	-	.	gene_id "MSTRG.3602"; transcript_id "MSTRG.3602.2"; exon_number "1";
1	StringTie	exon	106828435	106829693	1000	-	.	gene_id "MSTRG.3602"; transcript_id "MSTRG.3602.2"; exon_number "2";
1	StringTie	exon	109184429	109184564	1000	+	.	gene_id "MSTRG.3631"; transcript_id "MSTRG.3631.1"; exon_number "1";
1	StringTie	exon	109188261	109188605	1000	+	.	gene_id "MSTRG.3631"; transcript_id "MSTRG.3631.1"; exon_number "2";
1	StringTie	exon	109054538	109054615	1000	-	.	gene_id "MSTRG.3633"; transcript_id "MSTRG.3633.1"; exon_number "1";
1	StringTie	exon	109055144	109055259	1000	-	.	gene_id "MSTRG.3633"; transcript_id "MSTRG.3633.1"; exon_number "2";
1	StringTie	exon	109060959	109061035	1000	-	.	gene_id "MSTRG.3633"; transcript_id "MSTRG.3633.1"; exon_number "3";
1	StringTie	exon	109061735	109062016	1000	-	.	gene_id "MSTRG.3633"; transcript_id "MSTRG.3633.1"; exon_number "4";
1	StringTie	exon	109169511	109169799	1000	-	.	gene_id "MSTRG.3638"; transcript_id "MSTRG.3638.1"; exon_number "1";
1	StringTie	exon	109173319	109174182	1000	-	.	gene_id "MSTRG.3638"; transcript_id "MSTRG.3638.1"; exon_number "2";
1	StringTie	exon	109169529	109170021	1000	-	.	gene_id "MSTRG.3638"; transcript_id "MSTRG.3638.2"; exon_number "1";
1	StringTie	exon	109173319	109173861	1000	-	.	gene_id "MSTRG.3638"; transcript_id "MSTRG.3638.2"; exon_number "2";
1	StringTie	exon	106898459	106898706	1000	+	.	gene_id "MSTRG.3643"; transcript_id "MSTRG.3643.3"; exon_number "1";
1	StringTie	exon	106898811	106898954	1000	+	.	gene_id "MSTRG.3643"; transcript_id "MSTRG.3643.3"; exon_number "2";
1	StringTie	exon	106906455	106906652	1000	+	.	gene_id "MSTRG.3643"; transcript_id "MSTRG.3643.3"; exon_number "3";
1	StringTie	exon	106898486	106898706	1000	+	.	gene_id "MSTRG.3643"; transcript_id "MSTRG.3643.5"; exon_number "1";
1	StringTie	exon	106898811	106898954	1000	+	.	gene_id "MSTRG.3643"; transcript_id "MSTRG.3643.5"; exon_number "2";
1	StringTie	exon	106906292	106906687	1000	+	.	gene_id "MSTRG.3643"; transcript_id "MSTRG.3643.5"; exon_number "3";
1	StringTie	exon	107150098	107150369	1000	-	.	gene_id "MSTRG.3654"; transcript_id "MSTRG.3654.1"; exon_number "1";
1	StringTie	exon	107154456	107154595	1000	-	.	gene_id "MSTRG.3654"; transcript_id "MSTRG.3654.1"; exon_number "2";
1	StringTie	exon	107163803	107164046	1000	-	.	gene_id "MSTRG.3654"; transcript_id "MSTRG.3654.1"; exon_number "3";
1	StringTie	exon	107150134	107150369	1000	-	.	gene_id "MSTRG.3654"; transcript_id "MSTRG.3654.2"; exon_number "1";
1	StringTie	exon	107153928	107154218	1000	-	.	gene_id "MSTRG.3654"; transcript_id "MSTRG.3654.2"; exon_number "2";
1	StringTie	exon	108840275	108841491	1000	-	.	gene_id "MSTRG.3710"; transcript_id "MSTRG.3710.1"; exon_number "1";
1	StringTie	exon	108863394	108863517	1000	-	.	gene_id "MSTRG.3710"; transcript_id "MSTRG.3710.1"; exon_number "2";
1	StringTie	exon	108840350	108841491	1000	-	.	gene_id "MSTRG.3710"; transcript_id "MSTRG.3710.2"; exon_number "1";
1	StringTie	exon	108852547	108852615	1000	-	.	gene_id "MSTRG.3710"; transcript_id "MSTRG.3710.2"; exon_number "2";
1	StringTie	exon	108863394	108863512	1000	-	.	gene_id "MSTRG.3710"; transcript_id "MSTRG.3710.2"; exon_number "3";
1	StringTie	exon	108874216	108874336	1000	-	.	gene_id "MSTRG.3710"; transcript_id "MSTRG.3710.2"; exon_number "4";
1	StringTie	exon	108841249	108841491	1000	-	.	gene_id "MSTRG.3710"; transcript_id "MSTRG.3710.3"; exon_number "1";
1	StringTie	exon	108852547	108852615	1000	-	.	gene_id "MSTRG.3710"; transcript_id "MSTRG.3710.3"; exon_number "2";
1	StringTie	exon	108863394	108863512	1000	-	.	gene_id "MSTRG.3710"; transcript_id "MSTRG.3710.3"; exon_number "3";
1	StringTie	exon	108876971	108877150	1000	-	.	gene_id "MSTRG.3710"; transcript_id "MSTRG.3710.3"; exon_number "4";
1	StringTie	exon	109678138	109678327	1000	+	.	gene_id "MSTRG.3752"; transcript_id "MSTRG.3752.1"; exon_number "1";
1	StringTie	exon	109699198	109699583	1000	+	.	gene_id "MSTRG.3752"; transcript_id "MSTRG.3752.1"; exon_number "2";
1	StringTie	exon	109678138	109678327	1000	+	.	gene_id "MSTRG.3752"; transcript_id "MSTRG.3752.2"; exon_number "1";
1	StringTie	exon	109692581	109692718	1000	+	.	gene_id "MSTRG.3752"; transcript_id "MSTRG.3752.2"; exon_number "2";
1	StringTie	exon	109699198	109699567	1000	+	.	gene_id "MSTRG.3752"; transcript_id "MSTRG.3752.2"; exon_number "3";
1	StringTie	exon	109774401	109774572	1000	+	.	gene_id "MSTRG.3758"; transcript_id "MSTRG.3758.2"; exon_number "1";
1	StringTie	exon	109774707	109774883	1000	+	.	gene_id "MSTRG.3758"; transcript_id "MSTRG.3758.2"; exon_number "2";
1	StringTie	exon	109779640	109781050	1000	+	.	gene_id "MSTRG.3758"; transcript_id "MSTRG.3758.2"; exon_number "3";
1	StringTie	exon	110145096	110145393	1000	+	.	gene_id "MSTRG.3760"; transcript_id "MSTRG.3760.1"; exon_number "1";
1	StringTie	exon	110209168	110209980	1000	+	.	gene_id "MSTRG.3760"; transcript_id "MSTRG.3760.1"; exon_number "2";
1	StringTie	exon	110213694	110217065	1000	+	.	gene_id "MSTRG.3760"; transcript_id "MSTRG.3760.1"; exon_number "3";
1	StringTie	exon	110207709	110207771	1000	+	.	gene_id "MSTRG.3760"; transcript_id "MSTRG.3760.3"; exon_number "1";
1	StringTie	exon	110209168	110209980	1000	+	.	gene_id "MSTRG.3760"; transcript_id "MSTRG.3760.3"; exon_number "2";
1	StringTie	exon	110213694	110217045	1000	+	.	gene_id "MSTRG.3760"; transcript_id "MSTRG.3760.3"; exon_number "3";
1	StringTie	exon	110208953	110209980	1000	+	.	gene_id "MSTRG.3760"; transcript_id "MSTRG.3760.4"; exon_number "1";
1	StringTie	exon	110213694	110213863	1000	+	.	gene_id "MSTRG.3760"; transcript_id "MSTRG.3760.4"; exon_number "2";
1	StringTie	exon	110216530	110217065	1000	+	.	gene_id "MSTRG.3760"; transcript_id "MSTRG.3760.4"; exon_number "3";
1	StringTie	exon	109833702	109833911	1000	+	.	gene_id "MSTRG.3772"; transcript_id "MSTRG.3772.1"; exon_number "1";
1	StringTie	exon	109834159	109834677	1000	+	.	gene_id "MSTRG.3772"; transcript_id "MSTRG.3772.1"; exon_number "2";
1	StringTie	exon	109840161	109840989	1000	+	.	gene_id "MSTRG.3772"; transcript_id "MSTRG.3772.1"; exon_number "3";
1	StringTie	exon	109833851	109833924	1000	+	.	gene_id "MSTRG.3772"; transcript_id "MSTRG.3772.2"; exon_number "1";
1	StringTie	exon	109834159	109834677	1000	+	.	gene_id "MSTRG.3772"; transcript_id "MSTRG.3772.2"; exon_number "2";
1	StringTie	exon	109840161	109840913	1000	+	.	gene_id "MSTRG.3772"; transcript_id "MSTRG.3772.2"; exon_number "3";
1	StringTie	exon	109834212	109834677	1000	+	.	gene_id "MSTRG.3772"; transcript_id "MSTRG.3772.5"; exon_number "1";
1	StringTie	exon	109917723	109918034	1000	+	.	gene_id "MSTRG.3772"; transcript_id "MSTRG.3772.5"; exon_number "2";
1	StringTie	exon	110350143	110350370	1000	+	.	gene_id "MSTRG.3794"; transcript_id "MSTRG.3794.19"; exon_number "1";
1	StringTie	exon	110368078	110368167	1000	+	.	gene_id "MSTRG.3794"; transcript_id "MSTRG.3794.19"; exon_number "2";
1	StringTie	exon	110409145	110409285	1000	+	.	gene_id "MSTRG.3794"; transcript_id "MSTRG.3794.19"; exon_number "3";
1	StringTie	exon	110411036	110411813	1000	+	.	gene_id "MSTRG.3794"; transcript_id "MSTRG.3794.19"; exon_number "4";
1	StringTie	exon	110500861	110501123	1000	+	.	gene_id "MSTRG.3794"; transcript_id "MSTRG.3794.40"; exon_number "1";
[truncated: 47,153 more rows]

## Sheet: Table S6
Table S4 Information of putative lincRNAs (novel) in this study
1	StringTie	exon	253153	253871	1000	-	.	gene_id "MSTRG.25"; transcript_id "MSTRG.25.1"; exon_number "1";
1	StringTie	exon	254146	254274	1000	-	.	gene_id "MSTRG.25"; transcript_id "MSTRG.25.1"; exon_number "2";
1	StringTie	exon	253158	253868	1000	-	.	gene_id "MSTRG.25"; transcript_id "MSTRG.25.2"; exon_number "1";
1	StringTie	exon	254146	254298	1000	-	.	gene_id "MSTRG.25"; transcript_id "MSTRG.25.2"; exon_number "2";
1	StringTie	exon	254836	254878	1000	-	.	gene_id "MSTRG.25"; transcript_id "MSTRG.25.2"; exon_number "3";
1	StringTie	exon	1762530	1763494	1000	-	.	gene_id "MSTRG.65"; transcript_id "MSTRG.65.1"; exon_number "1";
1	StringTie	exon	1767565	1767820	1000	-	.	gene_id "MSTRG.65"; transcript_id "MSTRG.65.1"; exon_number "2";
1	StringTie	exon	1909789	1909935	1000	+	.	gene_id "MSTRG.74"; transcript_id "MSTRG.74.2"; exon_number "1";
1	StringTie	exon	1912023	1912367	1000	+	.	gene_id "MSTRG.74"; transcript_id "MSTRG.74.2"; exon_number "2";
1	StringTie	exon	1909803	1909935	1000	+	.	gene_id "MSTRG.74"; transcript_id "MSTRG.74.3"; exon_number "1";
1	StringTie	exon	1910299	1910575	1000	+	.	gene_id "MSTRG.74"; transcript_id "MSTRG.74.3"; exon_number "2";
1	StringTie	exon	1913463	1913548	1000	+	.	gene_id "MSTRG.74"; transcript_id "MSTRG.74.3"; exon_number "3";
1	StringTie	exon	1912025	1912684	1000	-	.	gene_id "MSTRG.75"; transcript_id "MSTRG.75.1"; exon_number "1";
1	StringTie	exon	1915504	1915557	1000	-	.	gene_id "MSTRG.75"; transcript_id "MSTRG.75.1"; exon_number "2";
1	StringTie	exon	4629529	4629891	1000	+	.	gene_id "MSTRG.179"; transcript_id "MSTRG.179.1"; exon_number "1";
1	StringTie	exon	4643301	4645357	1000	+	.	gene_id "MSTRG.179"; transcript_id "MSTRG.179.1"; exon_number "2";
1	StringTie	exon	4629949	4631987	1000	+	.	gene_id "MSTRG.179"; transcript_id "MSTRG.179.2"; exon_number "1";
1	StringTie	exon	4643301	4646857	1000	+	.	gene_id "MSTRG.179"; transcript_id "MSTRG.179.2"; exon_number "2";
1	StringTie	exon	4630747	4631987	1000	+	.	gene_id "MSTRG.179"; transcript_id "MSTRG.179.5"; exon_number "1";
1	StringTie	exon	4643301	4643585	1000	+	.	gene_id "MSTRG.179"; transcript_id "MSTRG.179.5"; exon_number "2";
1	StringTie	exon	4643849	4645348	1000	+	.	gene_id "MSTRG.179"; transcript_id "MSTRG.179.5"; exon_number "3";
1	StringTie	exon	4630747	4631338	1000	+	.	gene_id "MSTRG.179"; transcript_id "MSTRG.179.6"; exon_number "1";
1	StringTie	exon	4643301	4645348	1000	+	.	gene_id "MSTRG.179"; transcript_id "MSTRG.179.6"; exon_number "2";
1	StringTie	exon	4630764	4631987	1000	+	.	gene_id "MSTRG.179"; transcript_id "MSTRG.179.7"; exon_number "1";
1	StringTie	exon	4643849	4645357	1000	+	.	gene_id "MSTRG.179"; transcript_id "MSTRG.179.7"; exon_number "2";
1	StringTie	exon	4643299	4643740	1000	-	.	gene_id "MSTRG.180"; transcript_id "MSTRG.180.1"; exon_number "1";
1	StringTie	exon	4645768	4645992	1000	-	.	gene_id "MSTRG.180"; transcript_id "MSTRG.180.1"; exon_number "2";
1	StringTie	exon	4646101	4646262	1000	-	.	gene_id "MSTRG.180"; transcript_id "MSTRG.180.1"; exon_number "3";
1	StringTie	exon	4649403	4649560	1000	-	.	gene_id "MSTRG.180"; transcript_id "MSTRG.180.1"; exon_number "4";
1	StringTie	exon	4652304	4652690	1000	-	.	gene_id "MSTRG.180"; transcript_id "MSTRG.180.1"; exon_number "5";
1	StringTie	exon	4643299	4643740	1000	-	.	gene_id "MSTRG.180"; transcript_id "MSTRG.180.2"; exon_number "1";
1	StringTie	exon	4645768	4645992	1000	-	.	gene_id "MSTRG.180"; transcript_id "MSTRG.180.2"; exon_number "2";
1	StringTie	exon	4646101	4646262	1000	-	.	gene_id "MSTRG.180"; transcript_id "MSTRG.180.2"; exon_number "3";
1	StringTie	exon	4649403	4649560	1000	-	.	gene_id "MSTRG.180"; transcript_id "MSTRG.180.2"; exon_number "4";
1	StringTie	exon	4651196	4651634	1000	-	.	gene_id "MSTRG.180"; transcript_id "MSTRG.180.2"; exon_number "5";
1	StringTie	exon	4645418	4646262	1000	-	.	gene_id "MSTRG.180"; transcript_id "MSTRG.180.3"; exon_number "1";
1	StringTie	exon	4649403	4649560	1000	-	.	gene_id "MSTRG.180"; transcript_id "MSTRG.180.3"; exon_number "2";
1	StringTie	exon	4649871	4649903	1000	-	.	gene_id "MSTRG.180"; transcript_id "MSTRG.180.3"; exon_number "3";
1	StringTie	exon	4253080	4253435	1000	-	.	gene_id "MSTRG.193"; transcript_id "MSTRG.193.1"; exon_number "1";
1	StringTie	exon	4271561	4271742	1000	-	.	gene_id "MSTRG.193"; transcript_id "MSTRG.193.1"; exon_number "2";
1	StringTie	exon	4328411	4328586	1000	-	.	gene_id "MSTRG.195"; transcript_id "MSTRG.195.1"; exon_number "1";
1	StringTie	exon	4329110	4329171	1000	-	.	gene_id "MSTRG.195"; transcript_id "MSTRG.195.1"; exon_number "2";
1	StringTie	exon	4551155	4552314	1000	+	.	gene_id "MSTRG.200"; transcript_id "MSTRG.200.1"; exon_number "1";
1	StringTie	exon	4553892	4554298	1000	+	.	gene_id "MSTRG.200"; transcript_id "MSTRG.200.1"; exon_number "2";
1	StringTie	exon	4602988	4603970	1000	-	.	gene_id "MSTRG.203"; transcript_id "MSTRG.203.1"; exon_number "1";
1	StringTie	exon	4622902	4623138	1000	-	.	gene_id "MSTRG.203"; transcript_id "MSTRG.203.1"; exon_number "2";
1	StringTie	exon	4603272	4603970	1000	-	.	gene_id "MSTRG.203"; transcript_id "MSTRG.203.2"; exon_number "1";
1	StringTie	exon	4604208	4604295	1000	-	.	gene_id "MSTRG.203"; transcript_id "MSTRG.203.2"; exon_number "2";
1	StringTie	exon	4622902	4623144	1000	-	.	gene_id "MSTRG.203"; transcript_id "MSTRG.203.2"; exon_number "3";
1	StringTie	exon	4623785	4624301	1000	-	.	gene_id "MSTRG.203"; transcript_id "MSTRG.203.2"; exon_number "4";
1	StringTie	exon	4607490	4608016	1000	-	.	gene_id "MSTRG.203"; transcript_id "MSTRG.203.3"; exon_number "1";
1	StringTie	exon	4622902	4623144	1000	-	.	gene_id "MSTRG.203"; transcript_id "MSTRG.203.3"; exon_number "2";
1	StringTie	exon	4623785	4624388	1000	-	.	gene_id "MSTRG.203"; transcript_id "MSTRG.203.3"; exon_number "3";
1	StringTie	exon	4625298	4625530	1000	-	.	gene_id "MSTRG.203"; transcript_id "MSTRG.203.3"; exon_number "4";
1	StringTie	exon	4607492	4608016	1000	-	.	gene_id "MSTRG.203"; transcript_id "MSTRG.203.4"; exon_number "1";
1	StringTie	exon	4609989	4610164	1000	-	.	gene_id "MSTRG.203"; transcript_id "MSTRG.203.4"; exon_number "2";
1	StringTie	exon	4622902	4623121	1000	-	.	gene_id "MSTRG.203"; transcript_id "MSTRG.203.4"; exon_number "3";
1	StringTie	exon	4607494	4608016	1000	-	.	gene_id "MSTRG.203"; transcript_id "MSTRG.203.5"; exon_number "1";
1	StringTie	exon	4621313	4622066	1000	-	.	gene_id "MSTRG.203"; transcript_id "MSTRG.203.5"; exon_number "2";
1	StringTie	exon	4622902	4623138	1000	-	.	gene_id "MSTRG.203"; transcript_id "MSTRG.203.5"; exon_number "3";
1	StringTie	exon	4619639	4620151	1000	-	.	gene_id "MSTRG.203"; transcript_id "MSTRG.203.6"; exon_number "1";
1	StringTie	exon	4622902	4623138	1000	-	.	gene_id "MSTRG.203"; transcript_id "MSTRG.203.6"; exon_number "2";
1	StringTie	exon	4619639	4620151	1000	-	.	gene_id "MSTRG.203"; transcript_id "MSTRG.203.7"; exon_number "1";
1	StringTie	exon	4621313	4622066	1000	-	.	gene_id "MSTRG.203"; transcript_id "MSTRG.203.7"; exon_number "2";
1	StringTie	exon	4622902	4623138	1000	-	.	gene_id "MSTRG.203"; transcript_id "MSTRG.203.7"; exon_number "3";
1	StringTie	exon	4619639	4620151	1000	-	.	gene_id "MSTRG.203"; transcript_id "MSTRG.203.8"; exon_number "1";
1	StringTie	exon	4621313	4621360	1000	-	.	gene_id "MSTRG.203"; transcript_id "MSTRG.203.8"; exon_number "2";
1	StringTie	exon	4621916	4622066	1000	-	.	gene_id "MSTRG.203"; transcript_id "MSTRG.203.8"; exon_number "3";
1	StringTie	exon	4622902	4623138	1000	-	.	gene_id "MSTRG.203"; transcript_id "MSTRG.203.8"; exon_number "4";
1	StringTie	exon	4619639	4620151	1000	-	.	gene_id "MSTRG.203"; transcript_id "MSTRG.203.9"; exon_number "1";
1	StringTie	exon	4621313	4621460	1000	-	.	gene_id "MSTRG.203"; transcript_id "MSTRG.203.9"; exon_number "2";
1	StringTie	exon	4621916	4622066	1000	-	.	gene_id "MSTRG.203"; transcript_id "MSTRG.203.9"; exon_number "3";
1	StringTie	exon	4622902	4623126	1000	-	.	gene_id "MSTRG.203"; transcript_id "MSTRG.203.9"; exon_number "4";
1	StringTie	exon	4619642	4622725	1000	-	.	gene_id "MSTRG.203"; transcript_id "MSTRG.203.10"; exon_number "1";
1	StringTie	exon	4622902	4623138	1000	-	.	gene_id "MSTRG.203"; transcript_id "MSTRG.203.10"; exon_number "2";
1	StringTie	exon	4621061	4622066	1000	-	.	gene_id "MSTRG.203"; transcript_id "MSTRG.203.11"; exon_number "1";
1	StringTie	exon	4622252	4622663	1000	-	.	gene_id "MSTRG.203"; transcript_id "MSTRG.203.11"; exon_number "2";
1	StringTie	exon	4619653	4622660	1000	+	.	gene_id "MSTRG.204"; transcript_id "MSTRG.204.1"; exon_number "1";
1	StringTie	exon	4622895	4623103	1000	+	.	gene_id "MSTRG.204"; transcript_id "MSTRG.204.1"; exon_number "2";
1	StringTie	exon	8179587	8179883	1000	-	.	gene_id "MSTRG.250"; transcript_id "MSTRG.250.1"; exon_number "1";
1	StringTie	exon	8185758	8185860	1000	-	.	gene_id "MSTRG.250"; transcript_id "MSTRG.250.1"; exon_number "2";
1	StringTie	exon	8001662	8001693	1000	+	.	gene_id "MSTRG.256"; transcript_id "MSTRG.256.1"; exon_number "1";
1	StringTie	exon	8002229	8002296	1000	+	.	gene_id "MSTRG.256"; transcript_id "MSTRG.256.1"; exon_number "2";
1	StringTie	exon	8002485	8002783	1000	+	.	gene_id "MSTRG.256"; transcript_id "MSTRG.256.1"; exon_number "3";
1	StringTie	exon	8239807	8240038	1000	+	.	gene_id "MSTRG.265"; transcript_id "MSTRG.265.1"; exon_number "1";
1	StringTie	exon	8241029	8241478	1000	+	.	gene_id "MSTRG.265"; transcript_id "MSTRG.265.1"; exon_number "2";
1	StringTie	exon	8536533	8536883	1000	-	.	gene_id "MSTRG.341"; transcript_id "MSTRG.341.11"; exon_number "1";
1	StringTie	exon	8546407	8546580	1000	-	.	gene_id "MSTRG.341"; transcript_id "MSTRG.341.11"; exon_number "2";
1	StringTie	exon	8536544	8536883	1000	-	.	gene_id "MSTRG.341"; transcript_id "MSTRG.341.12"; exon_number "1";
1	StringTie	exon	8538384	8538495	1000	-	.	gene_id "MSTRG.341"; transcript_id "MSTRG.341.12"; exon_number "2";
1	StringTie	exon	8546407	8546580	1000	-	.	gene_id "MSTRG.341"; transcript_id "MSTRG.341.12"; exon_number "3";
1	StringTie	exon	8536558	8536883	1000	-	.	gene_id "MSTRG.341"; transcript_id "MSTRG.341.13"; exon_number "1";
1	StringTie	exon	8539232	8539360	1000	-	.	gene_id "MSTRG.341"; transcript_id "MSTRG.341.13"; exon_number "2";
1	StringTie	exon	8542340	8542429	1000	-	.	gene_id "MSTRG.341"; transcript_id "MSTRG.341.13"; exon_number "3";
1	StringTie	exon	8546407	8546557	1000	-	.	gene_id "MSTRG.341"; transcript_id "MSTRG.341.13"; exon_number "4";
1	StringTie	exon	9328800	9329258	1000	-	.	gene_id "MSTRG.353"; transcript_id "MSTRG.353.5"; exon_number "1";
1	StringTie	exon	9329436	9329470	1000	-	.	gene_id "MSTRG.353"; transcript_id "MSTRG.353.5"; exon_number "2";
1	StringTie	exon	9258217	9259028	1000	-	.	gene_id "MSTRG.357"; transcript_id "MSTRG.357.1"; exon_number "1";
1	StringTie	exon	9295058	9295198	1000	-	.	gene_id "MSTRG.357"; transcript_id "MSTRG.357.1"; exon_number "2";
1	StringTie	exon	9316172	9316274	1000	-	.	gene_id "MSTRG.357"; transcript_id "MSTRG.357.1"; exon_number "3";
1	StringTie	exon	9321003	9321130	1000	-	.	gene_id "MSTRG.357"; transcript_id "MSTRG.357.1"; exon_number "4";
1	StringTie	exon	9322152	9322296	1000	-	.	gene_id "MSTRG.357"; transcript_id "MSTRG.357.1"; exon_number "5";
1	StringTie	exon	9274425	9274670	1000	-	.	gene_id "MSTRG.357"; transcript_id "MSTRG.357.2"; exon_number "1";
1	StringTie	exon	9316172	9316274	1000	-	.	gene_id "MSTRG.357"; transcript_id "MSTRG.357.2"; exon_number "2";
1	StringTie	exon	9321003	9321130	1000	-	.	gene_id "MSTRG.357"; transcript_id "MSTRG.357.2"; exon_number "3";
1	StringTie	exon	9322152	9322322	1000	-	.	gene_id "MSTRG.357"; transcript_id "MSTRG.357.2"; exon_number "4";
1	StringTie	exon	9274430	9274670	1000	-	.	gene_id "MSTRG.357"; transcript_id "MSTRG.357.3"; exon_number "1";
1	StringTie	exon	9295058	9295198	1000	-	.	gene_id "MSTRG.357"; transcript_id "MSTRG.357.3"; exon_number "2";
1	StringTie	exon	9316172	9316274	1000	-	.	gene_id "MSTRG.357"; transcript_id "MSTRG.357.3"; exon_number "3";
1	StringTie	exon	9321003	9321130	1000	-	.	gene_id "MSTRG.357"; transcript_id "MSTRG.357.3"; exon_number "4";
1	StringTie	exon	9322152	9322301	1000	-	.	gene_id "MSTRG.357"; transcript_id "MSTRG.357.3"; exon_number "5";
1	StringTie	exon	9287869	9288109	1000	-	.	gene_id "MSTRG.357"; transcript_id "MSTRG.357.4"; exon_number "1";
1	StringTie	exon	9295058	9295198	1000	-	.	gene_id "MSTRG.357"; transcript_id "MSTRG.357.4"; exon_number "2";
1	StringTie	exon	9322152	9322253	1000	-	.	gene_id "MSTRG.357"; transcript_id "MSTRG.357.4"; exon_number "3";
1	StringTie	exon	9322276	9322320	1000	-	.	gene_id "MSTRG.357"; transcript_id "MSTRG.357.4"; exon_number "4";
1	StringTie	exon	9287883	9288265	1000	-	.	gene_id "MSTRG.357"; transcript_id "MSTRG.357.5"; exon_number "1";
1	StringTie	exon	9295058	9295198	1000	-	.	gene_id "MSTRG.357"; transcript_id "MSTRG.357.5"; exon_number "2";
1	StringTie	exon	9316172	9316274	1000	-	.	gene_id "MSTRG.357"; transcript_id "MSTRG.357.5"; exon_number "3";
1	StringTie	exon	9321003	9321130	1000	-	.	gene_id "MSTRG.357"; transcript_id "MSTRG.357.5"; exon_number "4";
1	StringTie	exon	9322152	9322296	1000	-	.	gene_id "MSTRG.357"; transcript_id "MSTRG.357.5"; exon_number "5";
1	StringTie	exon	9296777	9298402	1000	-	.	gene_id "MSTRG.357"; transcript_id "MSTRG.357.6"; exon_number "1";
1	StringTie	exon	9316172	9316274	1000	-	.	gene_id "MSTRG.357"; transcript_id "MSTRG.357.6"; exon_number "2";
1	StringTie	exon	9321003	9321130	1000	-	.	gene_id "MSTRG.357"; transcript_id "MSTRG.357.6"; exon_number "3";
1	StringTie	exon	9322152	9322253	1000	-	.	gene_id "MSTRG.357"; transcript_id "MSTRG.357.6"; exon_number "4";
1	StringTie	exon	9322276	9322301	1000	-	.	gene_id "MSTRG.357"; transcript_id "MSTRG.357.6"; exon_number "5";
1	StringTie	exon	9301675	9302000	1000	-	.	gene_id "MSTRG.357"; transcript_id "MSTRG.357.8"; exon_number "1";
1	StringTie	exon	9316172	9316274	1000	-	.	gene_id "MSTRG.357"; transcript_id "MSTRG.357.8"; exon_number "2";
1	StringTie	exon	9321003	9321130	1000	-	.	gene_id "MSTRG.357"; transcript_id "MSTRG.357.8"; exon_number "3";
1	StringTie	exon	9322152	9322322	1000	-	.	gene_id "MSTRG.357"; transcript_id "MSTRG.357.8"; exon_number "4";
1	StringTie	exon	9304650	9305093	1000	-	.	gene_id "MSTRG.357"; transcript_id "MSTRG.357.9"; exon_number "1";
1	StringTie	exon	9316172	9316274	1000	-	.	gene_id "MSTRG.357"; transcript_id "MSTRG.357.9"; exon_number "2";
1	StringTie	exon	9321003	9321130	1000	-	.	gene_id "MSTRG.357"; transcript_id "MSTRG.357.9"; exon_number "3";
1	StringTie	exon	9322152	9322253	1000	-	.	gene_id "MSTRG.357"; transcript_id "MSTRG.357.9"; exon_number "4";
1	StringTie	exon	9322276	9322318	1000	-	.	gene_id "MSTRG.357"; transcript_id "MSTRG.357.9"; exon_number "5";
1	StringTie	exon	9291466	9292101	1000	+	.	gene_id "MSTRG.359"; transcript_id "MSTRG.359.1"; exon_number "1";
1	StringTie	exon	9294132	9294220	1000	+	.	gene_id "MSTRG.359"; transcript_id "MSTRG.359.1"; exon_number "2";
1	StringTie	exon	9294436	9294596	1000	+	.	gene_id "MSTRG.359"; transcript_id "MSTRG.359.1"; exon_number "3";
1	StringTie	exon	8917239	8918050	1000	-	.	gene_id "MSTRG.371"; transcript_id "MSTRG.371.3"; exon_number "1";
1	StringTie	exon	8920033	8920188	1000	-	.	gene_id "MSTRG.371"; transcript_id "MSTRG.371.3"; exon_number "2";
1	StringTie	exon	8921421	8921507	1000	-	.	gene_id "MSTRG.371"; transcript_id "MSTRG.371.3"; exon_number "3";
1	StringTie	exon	12428854	12428925	1000	+	.	gene_id "MSTRG.418"; transcript_id "MSTRG.418.1"; exon_number "1";
1	StringTie	exon	12480299	12480371	1000	+	.	gene_id "MSTRG.418"; transcript_id "MSTRG.418.1"; exon_number "2";
1	StringTie	exon	12480582	12480652	1000	+	.	gene_id "MSTRG.418"; transcript_id "MSTRG.418.1"; exon_number "3";
1	StringTie	exon	12490718	12490761	1000	+	.	gene_id "MSTRG.418"; transcript_id "MSTRG.418.1"; exon_number "4";
1	StringTie	exon	12491436	12491526	1000	+	.	gene_id "MSTRG.418"; transcript_id "MSTRG.418.1"; exon_number "5";
1	StringTie	exon	12491655	12492485	1000	+	.	gene_id "MSTRG.418"; transcript_id "MSTRG.418.1"; exon_number "6";
1	StringTie	exon	12449284	12449417	1000	+	.	gene_id "MSTRG.418"; transcript_id "MSTRG.418.5"; exon_number "1";
1	StringTie	exon	12480299	12480371	1000	+	.	gene_id "MSTRG.418"; transcript_id "MSTRG.418.5"; exon_number "2";
1	StringTie	exon	12490718	12490761	1000	+	.	gene_id "MSTRG.418"; transcript_id "MSTRG.418.5"; exon_number "3";
1	StringTie	exon	12491436	12492191	1000	+	.	gene_id "MSTRG.418"; transcript_id "MSTRG.418.5"; exon_number "4";
1	StringTie	exon	12449291	12449417	1000	+	.	gene_id "MSTRG.418"; transcript_id "MSTRG.418.6"; exon_number "1";
1	StringTie	exon	12490718	12490761	1000	+	.	gene_id "MSTRG.418"; transcript_id "MSTRG.418.6"; exon_number "2";
1	StringTie	exon	12491436	12491526	1000	+	.	gene_id "MSTRG.418"; transcript_id "MSTRG.418.6"; exon_number "3";
1	StringTie	exon	12491655	12492488	1000	+	.	gene_id "MSTRG.418"; transcript_id "MSTRG.418.6"; exon_number "4";
1	StringTie	exon	12449663	12449747	1000	+	.	gene_id "MSTRG.418"; transcript_id "MSTRG.418.7"; exon_number "1";
1	StringTie	exon	12480299	12480371	1000	+	.	gene_id "MSTRG.418"; transcript_id "MSTRG.418.7"; exon_number "2";
1	StringTie	exon	12490718	12490761	1000	+	.	gene_id "MSTRG.418"; transcript_id "MSTRG.418.7"; exon_number "3";
1	StringTie	exon	12491436	12491526	1000	+	.	gene_id "MSTRG.418"; transcript_id "MSTRG.418.7"; exon_number "4";
1	StringTie	exon	12491655	12492467	1000	+	.	gene_id "MSTRG.418"; transcript_id "MSTRG.418.7"; exon_number "5";
1	StringTie	exon	10728797	10728909	1000	-	.	gene_id "MSTRG.509"; transcript_id "MSTRG.509.2"; exon_number "1";
1	StringTie	exon	10729079	10729195	1000	-	.	gene_id "MSTRG.509"; transcript_id "MSTRG.509.2"; exon_number "2";
1	StringTie	exon	10756690	10756764	1000	-	.	gene_id "MSTRG.509"; transcript_id "MSTRG.509.2"; exon_number "3";
1	StringTie	exon	10756879	10757162	1000	-	.	gene_id "MSTRG.509"; transcript_id "MSTRG.509.2"; exon_number "4";
1	StringTie	exon	11063087	11063172	1000	+	.	gene_id "MSTRG.515"; transcript_id "MSTRG.515.1"; exon_number "1";
1	StringTie	exon	11065220	11065483	1000	+	.	gene_id "MSTRG.515"; transcript_id "MSTRG.515.1"; exon_number "2";
1	StringTie	exon	11069422	11070320	1000	+	.	gene_id "MSTRG.515"; transcript_id "MSTRG.515.1"; exon_number "3";
1	StringTie	exon	11189446	11189740	1000	-	.	gene_id "MSTRG.518"; transcript_id "MSTRG.518.1"; exon_number "1";
1	StringTie	exon	11225495	11225629	1000	-	.	gene_id "MSTRG.518"; transcript_id "MSTRG.518.1"; exon_number "2";
1	StringTie	exon	11237247	11237474	1000	-	.	gene_id "MSTRG.518"; transcript_id "MSTRG.518.1"; exon_number "3";
1	StringTie	exon	11261673	11261847	1000	-	.	gene_id "MSTRG.518"; transcript_id "MSTRG.518.1"; exon_number "4";
1	StringTie	exon	11189446	11189740	1000	-	.	gene_id "MSTRG.518"; transcript_id "MSTRG.518.2"; exon_number "1";
1	StringTie	exon	11225495	11225629	1000	-	.	gene_id "MSTRG.518"; transcript_id "MSTRG.518.2"; exon_number "2";
1	StringTie	exon	11261673	11261847	1000	-	.	gene_id "MSTRG.518"; transcript_id "MSTRG.518.2"; exon_number "3";
1	StringTie	exon	15445503	15445653	1000	+	.	gene_id "MSTRG.530"; transcript_id "MSTRG.530.1"; exon_number "1";
1	StringTie	exon	15445907	15446019	1000	+	.	gene_id "MSTRG.530"; transcript_id "MSTRG.530.1"; exon_number "2";
1	StringTie	exon	15450506	15451074	1000	+	.	gene_id "MSTRG.530"; transcript_id "MSTRG.530.1"; exon_number "3";
1	StringTie	exon	15449950	15450109	1000	+	.	gene_id "MSTRG.530"; transcript_id "MSTRG.530.2"; exon_number "1";
1	StringTie	exon	15450506	15450862	1000	+	.	gene_id "MSTRG.530"; transcript_id "MSTRG.530.2"; exon_number "2";
1	StringTie	exon	15448004	15448130	1000	+	.	gene_id "MSTRG.531"; transcript_id "MSTRG.531.1"; exon_number "1";
1	StringTie	exon	15456713	15457034	1000	+	.	gene_id "MSTRG.531"; transcript_id "MSTRG.531.1"; exon_number "2";
1	StringTie	exon	15461417	15461587	1000	+	.	gene_id "MSTRG.533"; transcript_id "MSTRG.533.1"; exon_number "1";
1	StringTie	exon	15462141	15462505	1000	+	.	gene_id "MSTRG.533"; transcript_id "MSTRG.533.1"; exon_number "2";
1	StringTie	exon	15521518	15521948	1000	-	.	gene_id "MSTRG.537"; transcript_id "MSTRG.537.1"; exon_number "1";
1	StringTie	exon	15524884	15524942	1000	-	.	gene_id "MSTRG.537"; transcript_id "MSTRG.537.1"; exon_number "2";
1	StringTie	exon	15587524	15587617	1000	-	.	gene_id "MSTRG.537"; transcript_id "MSTRG.537.1"; exon_number "3";
1	StringTie	exon	15596552	15596931	1000	-	.	gene_id "MSTRG.538"; transcript_id "MSTRG.538.1"; exon_number "1";
1	StringTie	exon	15606996	15607514	1000	-	.	gene_id "MSTRG.538"; transcript_id "MSTRG.538.1"; exon_number "2";
1	StringTie	exon	15107708	15107735	1000	+	.	gene_id "MSTRG.541"; transcript_id "MSTRG.541.1"; exon_number "1";
1	StringTie	exon	15140929	15141309	1000	+	.	gene_id "MSTRG.541"; transcript_id "MSTRG.541.1"; exon_number "2";
1	StringTie	exon	15115180	15115394	1000	+	.	gene_id "MSTRG.541"; transcript_id "MSTRG.541.3"; exon_number "1";
1	StringTie	exon	15117395	15117486	1000	+	.	gene_id "MSTRG.541"; transcript_id "MSTRG.541.3"; exon_number "2";
1	StringTie	exon	15138282	15138492	1000	+	.	gene_id "MSTRG.541"; transcript_id "MSTRG.541.3"; exon_number "3";
1	StringTie	exon	15140430	15141827	1000	+	.	gene_id "MSTRG.541"; transcript_id "MSTRG.541.3"; exon_number "4";
1	StringTie	exon	15115202	15115394	1000	+	.	gene_id "MSTRG.541"; transcript_id "MSTRG.541.4"; exon_number "1";
1	StringTie	exon	15117395	15117482	1000	+	.	gene_id "MSTRG.541"; transcript_id "MSTRG.541.4"; exon_number "2";
1	StringTie	exon	15130349	15130410	1000	+	.	gene_id "MSTRG.541"; transcript_id "MSTRG.541.4"; exon_number "3";
1	StringTie	exon	15138282	15138492	1000	+	.	gene_id "MSTRG.541"; transcript_id "MSTRG.541.4"; exon_number "4";
1	StringTie	exon	15140430	15142170	1000	+	.	gene_id "MSTRG.541"; transcript_id "MSTRG.541.4"; exon_number "5";
1	StringTie	exon	15115202	15115394	1000	+	.	gene_id "MSTRG.541"; transcript_id "MSTRG.541.5"; exon_number "1";
1	StringTie	exon	15117395	15117486	1000	+	.	gene_id "MSTRG.541"; transcript_id "MSTRG.541.5"; exon_number "2";
1	StringTie	exon	15130349	15130410	1000	+	.	gene_id "MSTRG.541"; transcript_id "MSTRG.541.5"; exon_number "3";
1	StringTie	exon	15138282	15138492	1000	+	.	gene_id "MSTRG.541"; transcript_id "MSTRG.541.5"; exon_number "4";
1	StringTie	exon	15140430	15142142	1000	+	.	gene_id "MSTRG.541"; transcript_id "MSTRG.541.5"; exon_number "5";
1	StringTie	exon	15115204	15115394	1000	+	.	gene_id "MSTRG.541"; transcript_id "MSTRG.541.6"; exon_number "1";
1	StringTie	exon	15117395	15117482	1000	+	.	gene_id "MSTRG.541"; transcript_id "MSTRG.541.6"; exon_number "2";
1	StringTie	exon	15130349	15130589	1000	+	.	gene_id "MSTRG.541"; transcript_id "MSTRG.541.6"; exon_number "3";
1	StringTie	exon	15138282	15138492	1000	+	.	gene_id "MSTRG.541"; transcript_id "MSTRG.541.6"; exon_number "4";
1	StringTie	exon	15140430	15141867	1000	+	.	gene_id "MSTRG.541"; transcript_id "MSTRG.541.6"; exon_number "5";
1	StringTie	exon	15115207	15115394	1000	+	.	gene_id "MSTRG.541"; transcript_id "MSTRG.541.7"; exon_number "1";
1	StringTie	exon	15117395	15117482	1000	+	.	gene_id "MSTRG.541"; transcript_id "MSTRG.541.7"; exon_number "2";
1	StringTie	exon	15130349	15130410	1000	+	.	gene_id "MSTRG.541"; transcript_id "MSTRG.541.7"; exon_number "3";
1	StringTie	exon	15138282	15138492	1000	+	.	gene_id "MSTRG.541"; transcript_id "MSTRG.541.7"; exon_number "4";
1	StringTie	exon	15140430	15140647	1000	+	.	gene_id "MSTRG.541"; transcript_id "MSTRG.541.7"; exon_number "5";
1	StringTie	exon	15141114	15141928	1000	+	.	gene_id "MSTRG.541"; transcript_id "MSTRG.541.7"; exon_number "6";
1	StringTie	exon	15115207	15115394	1000	+	.	gene_id "MSTRG.541"; transcript_id "MSTRG.541.8"; exon_number "1";
1	StringTie	exon	15138282	15138492	1000	+	.	gene_id "MSTRG.541"; transcript_id "MSTRG.541.8"; exon_number "2";
1	StringTie	exon	15140430	15141928	1000	+	.	gene_id "MSTRG.541"; transcript_id "MSTRG.541.8"; exon_number "3";
1	StringTie	exon	15132194	15132219	1000	+	.	gene_id "MSTRG.541"; transcript_id "MSTRG.541.9"; exon_number "1";
1	StringTie	exon	15140929	15141309	1000	+	.	gene_id "MSTRG.541"; transcript_id "MSTRG.541.9"; exon_number "2";
1	StringTie	exon	15329827	15330412	1000	+	.	gene_id "MSTRG.548"; transcript_id "MSTRG.548.8"; exon_number "1";
1	StringTie	exon	15333412	15333855	1000	+	.	gene_id "MSTRG.548"; transcript_id "MSTRG.548.8"; exon_number "2";
1	StringTie	exon	18144786	18145514	1000	-	.	gene_id "MSTRG.636"; transcript_id "MSTRG.636.1"; exon_number "1";
1	StringTie	exon	18184423	18184628	1000	-	.	gene_id "MSTRG.636"; transcript_id "MSTRG.636.1"; exon_number "2";
1	StringTie	exon	18179037	18179697	1000	+	.	gene_id "MSTRG.637"; transcript_id "MSTRG.637.1"; exon_number "1";
1	StringTie	exon	18180845	18181086	1000	+	.	gene_id "MSTRG.637"; transcript_id "MSTRG.637.1"; exon_number "2";
1	StringTie	exon	18232850	18232998	1000	+	.	gene_id "MSTRG.639"; transcript_id "MSTRG.639.1"; exon_number "1";
1	StringTie	exon	18240122	18240308	1000	+	.	gene_id "MSTRG.639"; transcript_id "MSTRG.639.1"; exon_number "2";
1	StringTie	exon	18244230	18244344	1000	+	.	gene_id "MSTRG.639"; transcript_id "MSTRG.639.1"; exon_number "3";
1	StringTie	exon	18244419	18245029	1000	+	.	gene_id "MSTRG.639"; transcript_id "MSTRG.639.1"; exon_number "4";
1	StringTie	exon	17242062	17242129	1000	-	.	gene_id "MSTRG.654"; transcript_id "MSTRG.654.8"; exon_number "1";
1	StringTie	exon	17251817	17251885	1000	-	.	gene_id "MSTRG.654"; transcript_id "MSTRG.654.8"; exon_number "2";
1	StringTie	exon	17280086	17280546	1000	-	.	gene_id "MSTRG.654"; transcript_id "MSTRG.654.8"; exon_number "3";
1	StringTie	exon	17280740	17280934	1000	-	.	gene_id "MSTRG.654"; transcript_id "MSTRG.654.8"; exon_number "4";
1	StringTie	exon	17249819	17250913	1000	-	.	gene_id "MSTRG.654"; transcript_id "MSTRG.654.9"; exon_number "1";
1	StringTie	exon	17251817	17251885	1000	-	.	gene_id "MSTRG.654"; transcript_id "MSTRG.654.9"; exon_number "2";
1	StringTie	exon	17280086	17280546	1000	-	.	gene_id "MSTRG.654"; transcript_id "MSTRG.654.9"; exon_number "3";
1	StringTie	exon	17302687	17302996	1000	-	.	gene_id "MSTRG.654"; transcript_id "MSTRG.654.9"; exon_number "4";
1	StringTie	exon	17251940	17252063	1000	-	.	gene_id "MSTRG.654"; transcript_id "MSTRG.654.10"; exon_number "1";
1	StringTie	exon	17280086	17280215	1000	-	.	gene_id "MSTRG.654"; transcript_id "MSTRG.654.10"; exon_number "2";
1	StringTie	exon	17267769	17268224	1000	-	.	gene_id "MSTRG.654"; transcript_id "MSTRG.654.11"; exon_number "1";
1	StringTie	exon	17280086	17280546	1000	-	.	gene_id "MSTRG.654"; transcript_id "MSTRG.654.11"; exon_number "2";
1	StringTie	exon	17302687	17302967	1000	-	.	gene_id "MSTRG.654"; transcript_id "MSTRG.654.11"; exon_number "3";
1	StringTie	exon	17267962	17268224	1000	-	.	gene_id "MSTRG.654"; transcript_id "MSTRG.654.12"; exon_number "1";
1	StringTie	exon	17280086	17280546	1000	-	.	gene_id "MSTRG.654"; transcript_id "MSTRG.654.12"; exon_number "2";
1	StringTie	exon	17280740	17280934	1000	-	.	gene_id "MSTRG.654"; transcript_id "MSTRG.654.12"; exon_number "3";
1	StringTie	exon	17286740	17287061	1000	-	.	gene_id "MSTRG.654"; transcript_id "MSTRG.654.13"; exon_number "1";
1	StringTie	exon	17302687	17302967	1000	-	.	gene_id "MSTRG.654"; transcript_id "MSTRG.654.13"; exon_number "2";
1	StringTie	exon	17299008	17299670	1000	-	.	gene_id "MSTRG.654"; transcript_id "MSTRG.654.14"; exon_number "1";
1	StringTie	exon	17302687	17302996	1000	-	.	gene_id "MSTRG.654"; transcript_id "MSTRG.654.14"; exon_number "2";
1	StringTie	exon	15989218	15989660	1000	-	.	gene_id "MSTRG.707"; transcript_id "MSTRG.707.1"; exon_number "1";
1	StringTie	exon	16006851	16006960	1000	-	.	gene_id "MSTRG.707"; transcript_id "MSTRG.707.1"; exon_number "2";
1	StringTie	exon	16007160	16007358	1000	-	.	gene_id "MSTRG.707"; transcript_id "MSTRG.707.1"; exon_number "3";
1	StringTie	exon	16067711	16067918	1000	+	.	gene_id "MSTRG.714"; transcript_id "MSTRG.714.2"; exon_number "1";
1	StringTie	exon	16078824	16078987	1000	+	.	gene_id "MSTRG.714"; transcript_id "MSTRG.714.2"; exon_number "2";
1	StringTie	exon	21730336	21730423	1000	-	.	gene_id "MSTRG.773"; transcript_id "MSTRG.773.1"; exon_number "1";
1	StringTie	exon	21735900	21736105	1000	-	.	gene_id "MSTRG.773"; transcript_id "MSTRG.773.1"; exon_number "2";
1	StringTie	exon	21736995	21737047	1000	-	.	gene_id "MSTRG.773"; transcript_id "MSTRG.773.1"; exon_number "3";
1	StringTie	exon	21262729	21264238	1000	-	.	gene_id "MSTRG.807"; transcript_id "MSTRG.807.1"; exon_number "1";
1	StringTie	exon	21267214	21267334	1000	-	.	gene_id "MSTRG.807"; transcript_id "MSTRG.807.1"; exon_number "2";
1	StringTie	exon	21270602	21270922	1000	+	.	gene_id "MSTRG.808"; transcript_id "MSTRG.808.61"; exon_number "1";
1	StringTie	exon	21294343	21294464	1000	+	.	gene_id "MSTRG.808"; transcript_id "MSTRG.808.61"; exon_number "2";
1	StringTie	exon	21299817	21299963	1000	+	.	gene_id "MSTRG.808"; transcript_id "MSTRG.808.61"; exon_number "3";
1	StringTie	exon	26521083	26521126	1000	+	.	gene_id "MSTRG.843"; transcript_id "MSTRG.843.2"; exon_number "1";
1	StringTie	exon	26526261	26526360	1000	+	.	gene_id "MSTRG.843"; transcript_id "MSTRG.843.2"; exon_number "2";
1	StringTie	exon	26528675	26529627	1000	+	.	gene_id "MSTRG.843"; transcript_id "MSTRG.843.2"; exon_number "3";
1	StringTie	exon	26521266	26521794	1000	+	.	gene_id "MSTRG.843"; transcript_id "MSTRG.843.3"; exon_number "1";
1	StringTie	exon	26526261	26526360	1000	+	.	gene_id "MSTRG.843"; transcript_id "MSTRG.843.3"; exon_number "2";
1	StringTie	exon	26528675	26529631	1000	+	.	gene_id "MSTRG.843"; transcript_id "MSTRG.843.3"; exon_number "3";
1	StringTie	exon	26521325	26521794	1000	+	.	gene_id "MSTRG.843"; transcript_id "MSTRG.843.4"; exon_number "1";
1	StringTie	exon	26528675	26529614	1000	+	.	gene_id "MSTRG.843"; transcript_id "MSTRG.843.4"; exon_number "2";
1	StringTie	exon	26353135	26353785	1000	-	.	gene_id "MSTRG.852"; transcript_id "MSTRG.852.1"; exon_number "1";
1	StringTie	exon	26373568	26373695	1000	-	.	gene_id "MSTRG.852"; transcript_id "MSTRG.852.1"; exon_number "2";
1	StringTie	exon	26376701	26377626	1000	-	.	gene_id "MSTRG.852"; transcript_id "MSTRG.852.1"; exon_number "3";
1	StringTie	exon	26357161	26357669	1000	-	.	gene_id "MSTRG.852"; transcript_id "MSTRG.852.2"; exon_number "1";
1	StringTie	exon	26373568	26373695	1000	-	.	gene_id "MSTRG.852"; transcript_id "MSTRG.852.2"; exon_number "2";
1	StringTie	exon	26376701	26376834	1000	-	.	gene_id "MSTRG.852"; transcript_id "MSTRG.852.2"; exon_number "3";
1	StringTie	exon	26371907	26372075	1000	-	.	gene_id "MSTRG.852"; transcript_id "MSTRG.852.3"; exon_number "1";
1	StringTie	exon	26373568	26373695	1000	-	.	gene_id "MSTRG.852"; transcript_id "MSTRG.852.3"; exon_number "2";
1	StringTie	exon	26377175	26377215	1000	-	.	gene_id "MSTRG.852"; transcript_id "MSTRG.852.3"; exon_number "3";
1	StringTie	exon	26403179	26403902	1000	-	.	gene_id "MSTRG.854"; transcript_id "MSTRG.854.1"; exon_number "1";
1	StringTie	exon	26414192	26414283	1000	-	.	gene_id "MSTRG.854"; transcript_id "MSTRG.854.1"; exon_number "2";
1	StringTie	exon	26414495	26414514	1000	+	.	gene_id "MSTRG.855"; transcript_id "MSTRG.855.1"; exon_number "1";
1	StringTie	exon	26431890	26431960	1000	+	.	gene_id "MSTRG.855"; transcript_id "MSTRG.855.1"; exon_number "2";
1	StringTie	exon	26432942	26433156	1000	+	.	gene_id "MSTRG.855"; transcript_id "MSTRG.855.1"; exon_number "3";
1	StringTie	exon	26434418	26435348	1000	+	.	gene_id "MSTRG.855"; transcript_id "MSTRG.855.1"; exon_number "4";
1	StringTie	exon	26445632	26445685	1000	+	.	gene_id "MSTRG.856"; transcript_id "MSTRG.856.1"; exon_number "1";
1	StringTie	exon	26446230	26446769	1000	+	.	gene_id "MSTRG.856"; transcript_id "MSTRG.856.1"; exon_number "2";
1	StringTie	exon	19577440	19577579	1000	-	.	gene_id "MSTRG.865"; transcript_id "MSTRG.865.1"; exon_number "1";
1	StringTie	exon	19609752	19609925	1000	-	.	gene_id "MSTRG.865"; transcript_id "MSTRG.865.1"; exon_number "2";
1	StringTie	exon	19610547	19610588	1000	-	.	gene_id "MSTRG.865"; transcript_id "MSTRG.865.1"; exon_number "3";
1	StringTie	exon	19612265	19612791	1000	-	.	gene_id "MSTRG.865"; transcript_id "MSTRG.865.1"; exon_number "4";
1	StringTie	exon	20118798	20119064	1000	-	.	gene_id "MSTRG.885"; transcript_id "MSTRG.885.4"; exon_number "1";
1	StringTie	exon	20363773	20363889	1000	-	.	gene_id "MSTRG.885"; transcript_id "MSTRG.885.4"; exon_number "2";
1	StringTie	exon	20438543	20438596	1000	-	.	gene_id "MSTRG.885"; transcript_id "MSTRG.885.4"; exon_number "3";
1	StringTie	exon	20447607	20447649	1000	-	.	gene_id "MSTRG.885"; transcript_id "MSTRG.885.4"; exon_number "4";
1	StringTie	exon	20451053	20451149	1000	-	.	gene_id "MSTRG.885"; transcript_id "MSTRG.885.4"; exon_number "5";
1	StringTie	exon	20460810	20461216	1000	-	.	gene_id "MSTRG.885"; transcript_id "MSTRG.885.4"; exon_number "6";
1	StringTie	exon	20118799	20119064	1000	-	.	gene_id "MSTRG.885"; transcript_id "MSTRG.885.5"; exon_number "1";
1	StringTie	exon	20363773	20363889	1000	-	.	gene_id "MSTRG.885"; transcript_id "MSTRG.885.5"; exon_number "2";
1	StringTie	exon	20447607	20447649	1000	-	.	gene_id "MSTRG.885"; transcript_id "MSTRG.885.5"; exon_number "3";
1	StringTie	exon	20451053	20451149	1000	-	.	gene_id "MSTRG.885"; transcript_id "MSTRG.885.5"; exon_number "4";
1	StringTie	exon	20460810	20461230	1000	-	.	gene_id "MSTRG.885"; transcript_id "MSTRG.885.5"; exon_number "5";
1	StringTie	exon	20186068	20187127	1000	-	.	gene_id "MSTRG.885"; transcript_id "MSTRG.885.6"; exon_number "1";
1	StringTie	exon	20363836	20363889	1000	-	.	gene_id "MSTRG.885"; transcript_id "MSTRG.885.6"; exon_number "2";
1	StringTie	exon	20451053	20451149	1000	-	.	gene_id "MSTRG.885"; transcript_id "MSTRG.885.6"; exon_number "3";
1	StringTie	exon	20460810	20461470	1000	-	.	gene_id "MSTRG.885"; transcript_id "MSTRG.885.6"; exon_number "4";
1	StringTie	exon	20269006	20270911	1000	-	.	gene_id "MSTRG.885"; transcript_id "MSTRG.885.7"; exon_number "1";
1	StringTie	exon	20363836	20363889	1000	-	.	gene_id "MSTRG.885"; transcript_id "MSTRG.885.7"; exon_number "2";
1	StringTie	exon	20451053	20451149	1000	-	.	gene_id "MSTRG.885"; transcript_id "MSTRG.885.7"; exon_number "3";
1	StringTie	exon	20460810	20461618	1000	-	.	gene_id "MSTRG.885"; transcript_id "MSTRG.885.7"; exon_number "4";
1	StringTie	exon	20269006	20270911	1000	-	.	gene_id "MSTRG.885"; transcript_id "MSTRG.885.8"; exon_number "1";
1	StringTie	exon	20363773	20363889	1000	-	.	gene_id "MSTRG.885"; transcript_id "MSTRG.885.8"; exon_number "2";
1	StringTie	exon	20438543	20438596	1000	-	.	gene_id "MSTRG.885"; transcript_id "MSTRG.885.8"; exon_number "3";
1	StringTie	exon	20451053	20451149	1000	-	.	gene_id "MSTRG.885"; transcript_id "MSTRG.885.8"; exon_number "4";
1	StringTie	exon	20460810	20461618	1000	-	.	gene_id "MSTRG.885"; transcript_id "MSTRG.885.8"; exon_number "5";
1	StringTie	exon	20269006	20270911	1000	-	.	gene_id "MSTRG.885"; transcript_id "MSTRG.885.9"; exon_number "1";
1	StringTie	exon	20363773	20363889	1000	-	.	gene_id "MSTRG.885"; transcript_id "MSTRG.885.9"; exon_number "2";
1	StringTie	exon	20451053	20451149	1000	-	.	gene_id "MSTRG.885"; transcript_id "MSTRG.885.9"; exon_number "3";
1	StringTie	exon	20460810	20461618	1000	-	.	gene_id "MSTRG.885"; transcript_id "MSTRG.885.9"; exon_number "4";
1	StringTie	exon	20269268	20270911	1000	-	.	gene_id "MSTRG.885"; transcript_id "MSTRG.885.10"; exon_number "1";
1	StringTie	exon	20363773	20363889	1000	-	.	gene_id "MSTRG.885"; transcript_id "MSTRG.885.10"; exon_number "2";
1	StringTie	exon	20438543	20438596	1000	-	.	gene_id "MSTRG.885"; transcript_id "MSTRG.885.10"; exon_number "3";
1	StringTie	exon	20447607	20447649	1000	-	.	gene_id "MSTRG.885"; transcript_id "MSTRG.885.10"; exon_number "4";
1	StringTie	exon	20451053	20451149	1000	-	.	gene_id "MSTRG.885"; transcript_id "MSTRG.885.10"; exon_number "5";
1	StringTie	exon	20460810	20461618	1000	-	.	gene_id "MSTRG.885"; transcript_id "MSTRG.885.10"; exon_number "6";
1	StringTie	exon	20269279	20270911	1000	-	.	gene_id "MSTRG.885"; transcript_id "MSTRG.885.12"; exon_number "1";
1	StringTie	exon	20363773	20363889	1000	-	.	gene_id "MSTRG.885"; transcript_id "MSTRG.885.12"; exon_number "2";
1	StringTie	exon	20447607	20447649	1000	-	.	gene_id "MSTRG.885"; transcript_id "MSTRG.885.12"; exon_number "3";
1	StringTie	exon	20451053	20451149	1000	-	.	gene_id "MSTRG.885"; transcript_id "MSTRG.885.12"; exon_number "4";
1	StringTie	exon	20460810	20461638	1000	-	.	gene_id "MSTRG.885"; transcript_id "MSTRG.885.12"; exon_number "5";
1	StringTie	exon	20269311	20270911	1000	-	.	gene_id "MSTRG.885"; transcript_id "MSTRG.885.14"; exon_number "1";
1	StringTie	exon	20363773	20363889	1000	-	.	gene_id "MSTRG.885"; transcript_id "MSTRG.885.14"; exon_number "2";
1	StringTie	exon	20399596	20399742	1000	-	.	gene_id "MSTRG.885"; transcript_id "MSTRG.885.14"; exon_number "3";
1	StringTie	exon	20447607	20447649	1000	-	.	gene_id "MSTRG.885"; transcript_id "MSTRG.885.14"; exon_number "4";
1	StringTie	exon	20451053	20451149	1000	-	.	gene_id "MSTRG.885"; transcript_id "MSTRG.885.14"; exon_number "5";
1	StringTie	exon	20460810	20461216	1000	-	.	gene_id "MSTRG.885"; transcript_id "MSTRG.885.14"; exon_number "6";
1	StringTie	exon	20269323	20270911	1000	-	.	gene_id "MSTRG.885"; transcript_id "MSTRG.885.16"; exon_number "1";
1	StringTie	exon	20352647	20352822	1000	-	.	gene_id "MSTRG.885"; transcript_id "MSTRG.885.16"; exon_number "2";
1	StringTie	exon	20363773	20363889	1000	-	.	gene_id "MSTRG.885"; transcript_id "MSTRG.885.16"; exon_number "3";
1	StringTie	exon	20447607	20447649	1000	-	.	gene_id "MSTRG.885"; transcript_id "MSTRG.885.16"; exon_number "4";
1	StringTie	exon	20451053	20451149	1000	-	.	gene_id "MSTRG.885"; transcript_id "MSTRG.885.16"; exon_number "5";
1	StringTie	exon	20460810	20461232	1000	-	.	gene_id "MSTRG.885"; transcript_id "MSTRG.885.16"; exon_number "6";
1	StringTie	exon	20269532	20270911	1000	-	.	gene_id "MSTRG.885"; transcript_id "MSTRG.885.17"; exon_number "1";
1	StringTie	exon	20363836	20363889	1000	-	.	gene_id "MSTRG.885"; transcript_id "MSTRG.885.17"; exon_number "2";
1	StringTie	exon	20399596	20399742	1000	-	.	gene_id "MSTRG.885"; transcript_id "MSTRG.885.17"; exon_number "3";
1	StringTie	exon	20451053	20451149	1000	-	.	gene_id "MSTRG.885"; transcript_id "MSTRG.885.17"; exon_number "4";
1	StringTie	exon	20460810	20461470	1000	-	.	gene_id "MSTRG.885"; transcript_id "MSTRG.885.17"; exon_number "5";
1	StringTie	exon	20269532	20270911	1000	-	.	gene_id "MSTRG.885"; transcript_id "MSTRG.885.18"; exon_number "1";
1	StringTie	exon	20363773	20363889	1000	-	.	gene_id "MSTRG.885"; transcript_id "MSTRG.885.18"; exon_number "2";
1	StringTie	exon	20399596	20399742	1000	-	.	gene_id "MSTRG.885"; transcript_id "MSTRG.885.18"; exon_number "3";
1	StringTie	exon	20451053	20451149	1000	-	.	gene_id "MSTRG.885"; transcript_id "MSTRG.885.18"; exon_number "4";
1	StringTie	exon	20460810	20461470	1000	-	.	gene_id "MSTRG.885"; transcript_id "MSTRG.885.18"; exon_number "5";
1	StringTie	exon	20305448	20308599	1000	-	.	gene_id "MSTRG.885"; transcript_id "MSTRG.885.19"; exon_number "1";
1	StringTie	exon	20311990	20312061	1000	-	.	gene_id "MSTRG.885"; transcript_id "MSTRG.885.19"; exon_number "2";
1	StringTie	exon	20363773	20363889	1000	-	.	gene_id "MSTRG.885"; transcript_id "MSTRG.885.19"; exon_number "3";
1	StringTie	exon	20451053	20451149	1000	-	.	gene_id "MSTRG.885"; transcript_id "MSTRG.885.19"; exon_number "4";
1	StringTie	exon	20460810	20460952	1000	-	.	gene_id "MSTRG.885"; transcript_id "MSTRG.885.19"; exon_number "5";
1	StringTie	exon	20506621	20506773	1000	-	.	gene_id "MSTRG.885"; transcript_id "MSTRG.885.19"; exon_number "6";
1	StringTie	exon	20305449	20308599	1000	-	.	gene_id "MSTRG.885"; transcript_id "MSTRG.885.20"; exon_number "1";
1	StringTie	exon	20311990	20312061	1000	-	.	gene_id "MSTRG.885"; transcript_id "MSTRG.885.20"; exon_number "2";
1	StringTie	exon	20363773	20363889	1000	-	.	gene_id "MSTRG.885"; transcript_id "MSTRG.885.20"; exon_number "3";
1	StringTie	exon	20447607	20447649	1000	-	.	gene_id "MSTRG.885"; transcript_id "MSTRG.885.20"; exon_number "4";
1	StringTie	exon	20451053	20451149	1000	-	.	gene_id "MSTRG.885"; transcript_id "MSTRG.885.20"; exon_number "5";
1	StringTie	exon	20460810	20461598	1000	-	.	gene_id "MSTRG.885"; transcript_id "MSTRG.885.20"; exon_number "6";
1	StringTie	exon	20305449	20308599	1000	-	.	gene_id "MSTRG.885"; transcript_id "MSTRG.885.21"; exon_number "1";
1	StringTie	exon	20311990	20312061	1000	-	.	gene_id "MSTRG.885"; transcript_id "MSTRG.885.21"; exon_number "2";
1	StringTie	exon	20363836	20363889	1000	-	.	gene_id "MSTRG.885"; transcript_id "MSTRG.885.21"; exon_number "3";
1	StringTie	exon	20451053	20451149	1000	-	.	gene_id "MSTRG.885"; transcript_id "MSTRG.885.21"; exon_number "4";
1	StringTie	exon	20460810	20461598	1000	-	.	gene_id "MSTRG.885"; transcript_id "MSTRG.885.21"; exon_number "5";
1	StringTie	exon	20305484	20308599	1000	-	.	gene_id "MSTRG.885"; transcript_id "MSTRG.885.22"; exon_number "1";
1	StringTie	exon	20311990	20312061	1000	-	.	gene_id "MSTRG.885"; transcript_id "MSTRG.885.22"; exon_number "2";
1	StringTie	exon	20363773	20363889	1000	-	.	gene_id "MSTRG.885"; transcript_id "MSTRG.885.22"; exon_number "3";
1	StringTie	exon	20438543	20438596	1000	-	.	gene_id "MSTRG.885"; transcript_id "MSTRG.885.22"; exon_number "4";
1	StringTie	exon	20447607	20447649	1000	-	.	gene_id "MSTRG.885"; transcript_id "MSTRG.885.22"; exon_number "5";
1	StringTie	exon	20451053	20451149	1000	-	.	gene_id "MSTRG.885"; transcript_id "MSTRG.885.22"; exon_number "6";
1	StringTie	exon	20460810	20461466	1000	-	.	gene_id "MSTRG.885"; transcript_id "MSTRG.885.22"; exon_number "7";
1	StringTie	exon	20307343	20308599	1000	-	.	gene_id "MSTRG.885"; transcript_id "MSTRG.885.26"; exon_number "1";
1	StringTie	exon	20311990	20312061	1000	-	.	gene_id "MSTRG.885"; transcript_id "MSTRG.885.26"; exon_number "2";
1	StringTie	exon	20363836	20363889	1000	-	.	gene_id "MSTRG.885"; transcript_id "MSTRG.885.26"; exon_number "3";
1	StringTie	exon	20447607	20447649	1000	-	.	gene_id "MSTRG.885"; transcript_id "MSTRG.885.26"; exon_number "4";
1	StringTie	exon	20451053	20451149	1000	-	.	gene_id "MSTRG.885"; transcript_id "MSTRG.885.26"; exon_number "5";
1	StringTie	exon	20460810	20461232	1000	-	.	gene_id "MSTRG.885"; transcript_id "MSTRG.885.26"; exon_number "6";
1	StringTie	exon	20307343	20308599	1000	-	.	gene_id "MSTRG.885"; transcript_id "MSTRG.885.27"; exon_number "1";
1	StringTie	exon	20363773	20363889	1000	-	.	gene_id "MSTRG.885"; transcript_id "MSTRG.885.27"; exon_number "2";
1	StringTie	exon	20451053	20451149	1000	-	.	gene_id "MSTRG.885"; transcript_id "MSTRG.885.27"; exon_number "3";
1	StringTie	exon	20460810	20461232	1000	-	.	gene_id "MSTRG.885"; transcript_id "MSTRG.885.27"; exon_number "4";
1	StringTie	exon	20307343	20308628	1000	-	.	gene_id "MSTRG.885"; transcript_id "MSTRG.885.28"; exon_number "1";
1	StringTie	exon	20363773	20363889	1000	-	.	gene_id "MSTRG.885"; transcript_id "MSTRG.885.28"; exon_number "2";
1	StringTie	exon	20447607	20447649	1000	-	.	gene_id "MSTRG.885"; transcript_id "MSTRG.885.28"; exon_number "3";
1	StringTie	exon	20451053	20451149	1000	-	.	gene_id "MSTRG.885"; transcript_id "MSTRG.885.28"; exon_number "4";
1	StringTie	exon	20460810	20461232	1000	-	.	gene_id "MSTRG.885"; transcript_id "MSTRG.885.28"; exon_number "5";
1	StringTie	exon	20307343	20308599	1000	-	.	gene_id "MSTRG.885"; transcript_id "MSTRG.885.29"; exon_number "1";
1	StringTie	exon	20363773	20363889	1000	-	.	gene_id "MSTRG.885"; transcript_id "MSTRG.885.29"; exon_number "2";
1	StringTie	exon	20438543	20438596	1000	-	.	gene_id "MSTRG.885"; transcript_id "MSTRG.885.29"; exon_number "3";
1	StringTie	exon	20447607	20447649	1000	-	.	gene_id "MSTRG.885"; transcript_id "MSTRG.885.29"; exon_number "4";
1	StringTie	exon	20451053	20451149	1000	-	.	gene_id "MSTRG.885"; transcript_id "MSTRG.885.29"; exon_number "5";
1	StringTie	exon	20460810	20461232	1000	-	.	gene_id "MSTRG.885"; transcript_id "MSTRG.885.29"; exon_number "6";
1	StringTie	exon	20307343	20308599	1000	-	.	gene_id "MSTRG.885"; transcript_id "MSTRG.885.30"; exon_number "1";
1	StringTie	exon	20311990	20312061	1000	-	.	gene_id "MSTRG.885"; transcript_id "MSTRG.885.30"; exon_number "2";
1	StringTie	exon	20363836	20363889	1000	-	.	gene_id "MSTRG.885"; transcript_id "MSTRG.885.30"; exon_number "3";
1	StringTie	exon	20438543	20438596	1000	-	.	gene_id "MSTRG.885"; transcript_id "MSTRG.885.30"; exon_number "4";
1	StringTie	exon	20447607	20447649	1000	-	.	gene_id "MSTRG.885"; transcript_id "MSTRG.885.30"; exon_number "5";
1	StringTie	exon	20451053	20451149	1000	-	.	gene_id "MSTRG.885"; transcript_id "MSTRG.885.30"; exon_number "6";
1	StringTie	exon	20460810	20461232	1000	-	.	gene_id "MSTRG.885"; transcript_id "MSTRG.885.30"; exon_number "7";
1	StringTie	exon	20308001	20308628	1000	-	.	gene_id "MSTRG.885"; transcript_id "MSTRG.885.32"; exon_number "1";
1	StringTie	exon	20311990	20312061	1000	-	.	gene_id "MSTRG.885"; transcript_id "MSTRG.885.32"; exon_number "2";
1	StringTie	exon	20363773	20363889	1000	-	.	gene_id "MSTRG.885"; transcript_id "MSTRG.885.32"; exon_number "3";
1	StringTie	exon	20447607	20447649	1000	-	.	gene_id "MSTRG.885"; transcript_id "MSTRG.885.32"; exon_number "4";
1	StringTie	exon	20451053	20451149	1000	-	.	gene_id "MSTRG.885"; transcript_id "MSTRG.885.32"; exon_number "5";
1	StringTie	exon	20460810	20461229	1000	-	.	gene_id "MSTRG.885"; transcript_id "MSTRG.885.32"; exon_number "6";
1	StringTie	exon	20342052	20343313	1000	-	.	gene_id "MSTRG.885"; transcript_id "MSTRG.885.37"; exon_number "1";
1	StringTie	exon	20363773	20363889	1000	-	.	gene_id "MSTRG.885"; transcript_id "MSTRG.885.37"; exon_number "2";
1	StringTie	exon	20451053	20451149	1000	-	.	gene_id "MSTRG.885"; transcript_id "MSTRG.885.37"; exon_number "3";
1	StringTie	exon	20460810	20461232	1000	-	.	gene_id "MSTRG.885"; transcript_id "MSTRG.885.37"; exon_number "4";
1	StringTie	exon	20390384	20391765	1000	-	.	gene_id "MSTRG.885"; transcript_id "MSTRG.885.38"; exon_number "1";
1	StringTie	exon	20399596	20399742	1000	-	.	gene_id "MSTRG.885"; transcript_id "MSTRG.885.38"; exon_number "2";
1	StringTie	exon	20447607	20447649	1000	-	.	gene_id "MSTRG.885"; transcript_id "MSTRG.885.38"; exon_number "3";
1	StringTie	exon	20451053	20451149	1000	-	.	gene_id "MSTRG.885"; transcript_id "MSTRG.885.38"; exon_number "4";
1	StringTie	exon	20460810	20461232	1000	-	.	gene_id "MSTRG.885"; transcript_id "MSTRG.885.38"; exon_number "5";
1	StringTie	exon	20390384	20391765	1000	-	.	gene_id "MSTRG.885"; transcript_id "MSTRG.885.39"; exon_number "1";
1	StringTie	exon	20447607	20447649	1000	-	.	gene_id "MSTRG.885"; transcript_id "MSTRG.885.39"; exon_number "2";
1	StringTie	exon	20451053	20451149	1000	-	.	gene_id "MSTRG.885"; transcript_id "MSTRG.885.39"; exon_number "3";
1	StringTie	exon	20460810	20461232	1000	-	.	gene_id "MSTRG.885"; transcript_id "MSTRG.885.39"; exon_number "4";
1	StringTie	exon	20391095	20391765	1000	-	.	gene_id "MSTRG.885"; transcript_id "MSTRG.885.40"; exon_number "1";
1	StringTie	exon	20451053	20451149	1000	-	.	gene_id "MSTRG.885"; transcript_id "MSTRG.885.40"; exon_number "2";
1	StringTie	exon	20460810	20461618	1000	-	.	gene_id "MSTRG.885"; transcript_id "MSTRG.885.40"; exon_number "3";
1	StringTie	exon	20405209	20406330	1000	-	.	gene_id "MSTRG.885"; transcript_id "MSTRG.885.41"; exon_number "1";
1	StringTie	exon	20438543	20438596	1000	-	.	gene_id "MSTRG.885"; transcript_id "MSTRG.885.41"; exon_number "2";
1	StringTie	exon	20451053	20451149	1000	-	.	gene_id "MSTRG.885"; transcript_id "MSTRG.885.41"; exon_number "3";
1	StringTie	exon	20460810	20461618	1000	-	.	gene_id "MSTRG.885"; transcript_id "MSTRG.885.41"; exon_number "4";
1	StringTie	exon	20416815	20417293	1000	-	.	gene_id "MSTRG.885"; transcript_id "MSTRG.885.42"; exon_number "1";
1	StringTie	exon	20428118	20428246	1000	-	.	gene_id "MSTRG.885"; transcript_id "MSTRG.885.42"; exon_number "2";
1	StringTie	exon	20438543	20438596	1000	-	.	gene_id "MSTRG.885"; transcript_id "MSTRG.885.42"; exon_number "3";
1	StringTie	exon	20451053	20451149	1000	-	.	gene_id "MSTRG.885"; transcript_id "MSTRG.885.42"; exon_number "4";
1	StringTie	exon	20460810	20461229	1000	-	.	gene_id "MSTRG.885"; transcript_id "MSTRG.885.42"; exon_number "5";
1	StringTie	exon	20417938	20418229	1000	-	.	gene_id "MSTRG.885"; transcript_id "MSTRG.885.43"; exon_number "1";
1	StringTie	exon	20438543	20438596	1000	-	.	gene_id "MSTRG.885"; transcript_id "MSTRG.885.43"; exon_number "2";
1	StringTie	exon	20447607	20447649	1000	-	.	gene_id "MSTRG.885"; transcript_id "MSTRG.885.43"; exon_number "3";
1	StringTie	exon	20451053	20451149	1000	-	.	gene_id "MSTRG.885"; transcript_id "MSTRG.885.43"; exon_number "4";
1	StringTie	exon	20460810	20461232	1000	-	.	gene_id "MSTRG.885"; transcript_id "MSTRG.885.43"; exon_number "5";
1	StringTie	exon	20425083	20426223	1000	-	.	gene_id "MSTRG.885"; transcript_id "MSTRG.885.44"; exon_number "1";
1	StringTie	exon	20428118	20428246	1000	-	.	gene_id "MSTRG.885"; transcript_id "MSTRG.885.44"; exon_number "2";
1	StringTie	exon	20451053	20451149	1000	-	.	gene_id "MSTRG.885"; transcript_id "MSTRG.885.44"; exon_number "3";
1	StringTie	exon	20460810	20461618	1000	-	.	gene_id "MSTRG.885"; transcript_id "MSTRG.885.44"; exon_number "4";
1	StringTie	exon	20438162	20438448	1000	-	.	gene_id "MSTRG.885"; transcript_id "MSTRG.885.45"; exon_number "1";
1	StringTie	exon	20438543	20438596	1000	-	.	gene_id "MSTRG.885"; transcript_id "MSTRG.885.45"; exon_number "2";
1	StringTie	exon	20447607	20447649	1000	-	.	gene_id "MSTRG.885"; transcript_id "MSTRG.885.45"; exon_number "3";
1	StringTie	exon	20451053	20451149	1000	-	.	gene_id "MSTRG.885"; transcript_id "MSTRG.885.45"; exon_number "4";
1	StringTie	exon	20460810	20461232	1000	-	.	gene_id "MSTRG.885"; transcript_id "MSTRG.885.45"; exon_number "5";
1	StringTie	exon	20353835	20353941	1000	-	.	gene_id "MSTRG.897"; transcript_id "MSTRG.897.1"; exon_number "1";
1	StringTie	exon	20360694	20360823	1000	-	.	gene_id "MSTRG.897"; transcript_id "MSTRG.897.1"; exon_number "2";
1	StringTie	exon	21113396	21113575	1000	+	.	gene_id "MSTRG.922"; transcript_id "MSTRG.922.2"; exon_number "1";
1	StringTie	exon	21114018	21115634	1000	+	.	gene_id "MSTRG.922"; transcript_id "MSTRG.922.2"; exon_number "2";
1	StringTie	exon	21159697	21160141	1000	+	.	gene_id "MSTRG.926"; transcript_id "MSTRG.926.5"; exon_number "1";
1	StringTie	exon	21162247	21162339	1000	+	.	gene_id "MSTRG.926"; transcript_id "MSTRG.926.5"; exon_number "2";
1	StringTie	exon	21194426	21194594	1000	+	.	gene_id "MSTRG.926"; transcript_id "MSTRG.926.5"; exon_number "3";
1	StringTie	exon	21197657	21197774	1000	+	.	gene_id "MSTRG.926"; transcript_id "MSTRG.926.5"; exon_number "4";
1	StringTie	exon	21198490	21198788	1000	+	.	gene_id "MSTRG.926"; transcript_id "MSTRG.926.5"; exon_number "5";
1	StringTie	exon	21159717	21160141	1000	+	.	gene_id "MSTRG.926"; transcript_id "MSTRG.926.8"; exon_number "1";
1	StringTie	exon	21162247	21162339	1000	+	.	gene_id "MSTRG.926"; transcript_id "MSTRG.926.8"; exon_number "2";
1	StringTie	exon	21185334	21186047	1000	+	.	gene_id "MSTRG.926"; transcript_id "MSTRG.926.8"; exon_number "3";
1	StringTie	exon	21159750	21160290	1000	+	.	gene_id "MSTRG.926"; transcript_id "MSTRG.926.10"; exon_number "1";
1	StringTie	exon	21162247	21162339	1000	+	.	gene_id "MSTRG.926"; transcript_id "MSTRG.926.10"; exon_number "2";
1	StringTie	exon	21168356	21168587	1000	+	.	gene_id "MSTRG.926"; transcript_id "MSTRG.926.10"; exon_number "3";
1	StringTie	exon	21159758	21160290	1000	+	.	gene_id "MSTRG.926"; transcript_id "MSTRG.926.11"; exon_number "1";
1	StringTie	exon	21162247	21162339	1000	+	.	gene_id "MSTRG.926"; transcript_id "MSTRG.926.11"; exon_number "2";
1	StringTie	exon	21194426	21194594	1000	+	.	gene_id "MSTRG.926"; transcript_id "MSTRG.926.11"; exon_number "3";
1	StringTie	exon	21197657	21197774	1000	+	.	gene_id "MSTRG.926"; transcript_id "MSTRG.926.11"; exon_number "4";
1	StringTie	exon	21198490	21198834	1000	+	.	gene_id "MSTRG.926"; transcript_id "MSTRG.926.11"; exon_number "5";
1	StringTie	exon	21159807	21160141	1000	+	.	gene_id "MSTRG.926"; transcript_id "MSTRG.926.14"; exon_number "1";
1	StringTie	exon	21162247	21162339	1000	+	.	gene_id "MSTRG.926"; transcript_id "MSTRG.926.14"; exon_number "2";
1	StringTie	exon	21187746	21187810	1000	+	.	gene_id "MSTRG.926"; transcript_id "MSTRG.926.14"; exon_number "3";
1	StringTie	exon	21194426	21194594	1000	+	.	gene_id "MSTRG.926"; transcript_id "MSTRG.926.14"; exon_number "4";
1	StringTie	exon	21197657	21197774	1000	+	.	gene_id "MSTRG.926"; transcript_id "MSTRG.926.14"; exon_number "5";
1	StringTie	exon	21198490	21198788	1000	+	.	gene_id "MSTRG.926"; transcript_id "MSTRG.926.14"; exon_number "6";
1	StringTie	exon	23703898	23704176	1000	+	.	gene_id "MSTRG.1023"; transcript_id "MSTRG.1023.3"; exon_number "1";
1	StringTie	exon	23708222	23708409	1000	+	.	gene_id "MSTRG.1023"; transcript_id "MSTRG.1023.3"; exon_number "2";
1	StringTie	exon	23708560	23708612	1000	+	.	gene_id "MSTRG.1023"; transcript_id "MSTRG.1023.3"; exon_number "3";
1	StringTie	exon	23703898	23704176	1000	+	.	gene_id "MSTRG.1023"; transcript_id "MSTRG.1023.4"; exon_number "1";
1	StringTie	exon	23815477	23815581	1000	+	.	gene_id "MSTRG.1023"; transcript_id "MSTRG.1023.4"; exon_number "2";
1	StringTie	exon	23841711	23842268	1000	+	.	gene_id "MSTRG.1023"; transcript_id "MSTRG.1023.4"; exon_number "3";
1	StringTie	exon	23703916	23704176	1000	+	.	gene_id "MSTRG.1023"; transcript_id "MSTRG.1023.8"; exon_number "1";
1	StringTie	exon	23815477	23815581	1000	+	.	gene_id "MSTRG.1023"; transcript_id "MSTRG.1023.8"; exon_number "2";
1	StringTie	exon	23893908	23895118	1000	+	.	gene_id "MSTRG.1023"; transcript_id "MSTRG.1023.8"; exon_number "3";
1	StringTie	exon	23703918	23704176	1000	+	.	gene_id "MSTRG.1023"; transcript_id "MSTRG.1023.11"; exon_number "1";
1	StringTie	exon	23708560	23708835	1000	+	.	gene_id "MSTRG.1023"; transcript_id "MSTRG.1023.11"; exon_number "2";
1	StringTie	exon	23753860	23754569	1000	+	.	gene_id "MSTRG.1023"; transcript_id "MSTRG.1023.11"; exon_number "3";
1	StringTie	exon	23703933	23704176	1000	+	.	gene_id "MSTRG.1023"; transcript_id "MSTRG.1023.12"; exon_number "1";
1	StringTie	exon	23708749	23708835	1000	+	.	gene_id "MSTRG.1023"; transcript_id "MSTRG.1023.12"; exon_number "2";
1	StringTie	exon	23746292	23746613	1000	+	.	gene_id "MSTRG.1023"; transcript_id "MSTRG.1023.12"; exon_number "3";
1	StringTie	exon	23703935	23704176	1000	+	.	gene_id "MSTRG.1023"; transcript_id "MSTRG.1023.13"; exon_number "1";
1	StringTie	exon	23815477	23815581	1000	+	.	gene_id "MSTRG.1023"; transcript_id "MSTRG.1023.13"; exon_number "2";
1	StringTie	exon	23818426	23818478	1000	+	.	gene_id "MSTRG.1023"; transcript_id "MSTRG.1023.13"; exon_number "3";
1	StringTie	exon	23818984	23819478	1000	+	.	gene_id "MSTRG.1023"; transcript_id "MSTRG.1023.13"; exon_number "4";
1	StringTie	exon	23703939	23704176	1000	+	.	gene_id "MSTRG.1023"; transcript_id "MSTRG.1023.14"; exon_number "1";
1	StringTie	exon	23815477	23815581	1000	+	.	gene_id "MSTRG.1023"; transcript_id "MSTRG.1023.14"; exon_number "2";
1	StringTie	exon	23878395	23879549	1000	+	.	gene_id "MSTRG.1023"; transcript_id "MSTRG.1023.14"; exon_number "3";
1	StringTie	exon	24376078	24376523	1000	-	.	gene_id "MSTRG.1031"; transcript_id "MSTRG.1031.5"; exon_number "1";
1	StringTie	exon	24410132	24410165	1000	-	.	gene_id "MSTRG.1031"; transcript_id "MSTRG.1031.5"; exon_number "2";
1	StringTie	exon	24610474	24610533	1000	-	.	gene_id "MSTRG.1031"; transcript_id "MSTRG.1031.5"; exon_number "3";
1	StringTie	exon	24613501	24613627	1000	-	.	gene_id "MSTRG.1031"; transcript_id "MSTRG.1031.5"; exon_number "4";
1	StringTie	exon	24593048	24593424	1000	-	.	gene_id "MSTRG.1031"; transcript_id "MSTRG.1031.8"; exon_number "1";
1	StringTie	exon	24610474	24610533	1000	-	.	gene_id "MSTRG.1031"; transcript_id "MSTRG.1031.8"; exon_number "2";
1	StringTie	exon	24613501	24613672	1000	-	.	gene_id "MSTRG.1031"; transcript_id "MSTRG.1031.8"; exon_number "3";
1	StringTie	exon	24599808	24602641	1000	-	.	gene_id "MSTRG.1031"; transcript_id "MSTRG.1031.9"; exon_number "1";
1	StringTie	exon	24613501	24613624	1000	-	.	gene_id "MSTRG.1031"; transcript_id "MSTRG.1031.9"; exon_number "2";
1	StringTie	exon	24601662	24602641	1000	-	.	gene_id "MSTRG.1031"; transcript_id "MSTRG.1031.10"; exon_number "1";
1	StringTie	exon	24610474	24610533	1000	-	.	gene_id "MSTRG.1031"; transcript_id "MSTRG.1031.10"; exon_number "2";
1	StringTie	exon	24613501	24613627	1000	-	.	gene_id "MSTRG.1031"; transcript_id "MSTRG.1031.10"; exon_number "3";
1	StringTie	exon	25298061	25298088	1000	+	.	gene_id "MSTRG.1046"; transcript_id "MSTRG.1046.1"; exon_number "1";
1	StringTie	exon	25316448	25319830	1000	+	.	gene_id "MSTRG.1046"; transcript_id "MSTRG.1046.1"; exon_number "2";
1	StringTie	exon	25340772	25341540	1000	-	.	gene_id "MSTRG.1047"; transcript_id "MSTRG.1047.3"; exon_number "1";
1	StringTie	exon	25363530	25364080	1000	-	.	gene_id "MSTRG.1047"; transcript_id "MSTRG.1047.3"; exon_number "2";
1	StringTie	exon	25358855	25359136	1000	+	.	gene_id "MSTRG.1049"; transcript_id "MSTRG.1049.1"; exon_number "1";
1	StringTie	exon	25361085	25361272	1000	+	.	gene_id "MSTRG.1049"; transcript_id "MSTRG.1049.1"; exon_number "2";
1	StringTie	exon	36696003	36696040	1000	+	.	gene_id "MSTRG.1324"; transcript_id "MSTRG.1324.2"; exon_number "1";
1	StringTie	exon	36702876	36703571	1000	+	.	gene_id "MSTRG.1324"; transcript_id "MSTRG.1324.2"; exon_number "2";
1	StringTie	exon	36900202	36900709	1000	-	.	gene_id "MSTRG.1444"; transcript_id "MSTRG.1444.1"; exon_number "1";
1	StringTie	exon	36901364	36901431	1000	-	.	gene_id "MSTRG.1444"; transcript_id "MSTRG.1444.1"; exon_number "2";
1	StringTie	exon	36902228	36902497	1000	-	.	gene_id "MSTRG.1444"; transcript_id "MSTRG.1444.1"; exon_number "3";
1	StringTie	exon	40341916	40342056	1000	+	.	gene_id "MSTRG.1476"; transcript_id "MSTRG.1476.1"; exon_number "1";
1	StringTie	exon	40343337	40343472	1000	+	.	gene_id "MSTRG.1476"; transcript_id "MSTRG.1476.1"; exon_number "2";
1	StringTie	exon	40367433	40367550	1000	+	.	gene_id "MSTRG.1476"; transcript_id "MSTRG.1476.1"; exon_number "3";
1	StringTie	exon	40367991	40369096	1000	+	.	gene_id "MSTRG.1476"; transcript_id "MSTRG.1476.1"; exon_number "4";
1	StringTie	exon	40341946	40342056	1000	+	.	gene_id "MSTRG.1476"; transcript_id "MSTRG.1476.2"; exon_number "1";
1	StringTie	exon	40343337	40343472	1000	+	.	gene_id "MSTRG.1476"; transcript_id "MSTRG.1476.2"; exon_number "2";
1	StringTie	exon	40353591	40353740	1000	+	.	gene_id "MSTRG.1476"; transcript_id "MSTRG.1476.2"; exon_number "3";
1	StringTie	exon	40342283	40342527	1000	+	.	gene_id "MSTRG.1476"; transcript_id "MSTRG.1476.3"; exon_number "1";
1	StringTie	exon	40343337	40343472	1000	+	.	gene_id "MSTRG.1476"; transcript_id "MSTRG.1476.3"; exon_number "2";
1	StringTie	exon	40353591	40353754	1000	+	.	gene_id "MSTRG.1476"; transcript_id "MSTRG.1476.3"; exon_number "3";
1	StringTie	exon	40367433	40367550	1000	+	.	gene_id "MSTRG.1476"; transcript_id "MSTRG.1476.3"; exon_number "4";
1	StringTie	exon	40367991	40368525	1000	+	.	gene_id "MSTRG.1476"; transcript_id "MSTRG.1476.3"; exon_number "5";
1	StringTie	exon	40225152	40225486	1000	+	.	gene_id "MSTRG.1504"; transcript_id "MSTRG.1504.1"; exon_number "1";
1	StringTie	exon	40225623	40225733	1000	+	.	gene_id "MSTRG.1504"; transcript_id "MSTRG.1504.1"; exon_number "2";
1	StringTie	exon	40227857	40229977	1000	+	.	gene_id "MSTRG.1504"; transcript_id "MSTRG.1504.1"; exon_number "3";
1	StringTie	exon	40225214	40225486	1000	+	.	gene_id "MSTRG.1504"; transcript_id "MSTRG.1504.2"; exon_number "1";
1	StringTie	exon	40225628	40225733	1000	+	.	gene_id "MSTRG.1504"; transcript_id "MSTRG.1504.2"; exon_number "2";
1	StringTie	exon	40227857	40228568	1000	+	.	gene_id "MSTRG.1504"; transcript_id "MSTRG.1504.2"; exon_number "3";
1	StringTie	exon	40229657	40230008	1000	+	.	gene_id "MSTRG.1504"; transcript_id "MSTRG.1504.2"; exon_number "4";
1	StringTie	exon	41289002	41290328	1000	+	.	gene_id "MSTRG.1523"; transcript_id "MSTRG.1523.4"; exon_number "1";
1	StringTie	exon	41499995	41500282	1000	+	.	gene_id "MSTRG.1523"; transcript_id "MSTRG.1523.4"; exon_number "2";
1	StringTie	exon	41758124	41758338	1000	-	.	gene_id "MSTRG.1536"; transcript_id "MSTRG.1536.1"; exon_number "1";
1	StringTie	exon	41808604	41808747	1000	-	.	gene_id "MSTRG.1536"; transcript_id "MSTRG.1536.1"; exon_number "2";
1	StringTie	exon	42586646	42586880	1000	-	.	gene_id "MSTRG.1544"; transcript_id "MSTRG.1544.1"; exon_number "1";
1	StringTie	exon	42587469	42587957	1000	-	.	gene_id "MSTRG.1544"; transcript_id "MSTRG.1544.1"; exon_number "2";
1	StringTie	exon	42590358	42590472	1000	-	.	gene_id "MSTRG.1544"; transcript_id "MSTRG.1544.1"; exon_number "3";
1	StringTie	exon	42630526	42630692	1000	-	.	gene_id "MSTRG.1544"; transcript_id "MSTRG.1544.1"; exon_number "4";
1	StringTie	exon	42632420	42633694	1000	-	.	gene_id "MSTRG.1544"; transcript_id "MSTRG.1544.1"; exon_number "5";
1	StringTie	exon	42626662	42626830	1000	+	.	gene_id "MSTRG.1545"; transcript_id "MSTRG.1545.1"; exon_number "1";
1	StringTie	exon	42629865	42631427	1000	+	.	gene_id "MSTRG.1545"; transcript_id "MSTRG.1545.1"; exon_number "2";
1	StringTie	exon	42631563	42631908	1000	+	.	gene_id "MSTRG.1545"; transcript_id "MSTRG.1545.1"; exon_number "3";
1	StringTie	exon	42660839	42660996	1000	+	.	gene_id "MSTRG.1545"; transcript_id "MSTRG.1545.1"; exon_number "4";
1	StringTie	exon	42629027	42629206	1000	+	.	gene_id "MSTRG.1545"; transcript_id "MSTRG.1545.2"; exon_number "1";
1	StringTie	exon	42629865	42630138	1000	+	.	gene_id "MSTRG.1545"; transcript_id "MSTRG.1545.2"; exon_number "2";
1	StringTie	exon	42631563	42633694	1000	+	.	gene_id "MSTRG.1545"; transcript_id "MSTRG.1545.2"; exon_number "3";
1	StringTie	exon	42629032	42629206	1000	+	.	gene_id "MSTRG.1545"; transcript_id "MSTRG.1545.3"; exon_number "1";
1	StringTie	exon	42629865	42630138	1000	+	.	gene_id "MSTRG.1545"; transcript_id "MSTRG.1545.3"; exon_number "2";
1	StringTie	exon	42631324	42631427	1000	+	.	gene_id "MSTRG.1545"; transcript_id "MSTRG.1545.3"; exon_number "3";
1	StringTie	exon	42631563	42631908	1000	+	.	gene_id "MSTRG.1545"; transcript_id "MSTRG.1545.3"; exon_number "4";
1	StringTie	exon	42641721	42641940	1000	+	.	gene_id "MSTRG.1545"; transcript_id "MSTRG.1545.3"; exon_number "5";
1	StringTie	exon	42630354	42630930	1000	+	.	gene_id "MSTRG.1545"; transcript_id "MSTRG.1545.4"; exon_number "1";
1	StringTie	exon	42631324	42631427	1000	+	.	gene_id "MSTRG.1545"; transcript_id "MSTRG.1545.4"; exon_number "2";
1	StringTie	exon	42631563	42631908	1000	+	.	gene_id "MSTRG.1545"; transcript_id "MSTRG.1545.4"; exon_number "3";
1	StringTie	exon	42641721	42641916	1000	+	.	gene_id "MSTRG.1545"; transcript_id "MSTRG.1545.4"; exon_number "4";
1	StringTie	exon	42630534	42631087	1000	+	.	gene_id "MSTRG.1545"; transcript_id "MSTRG.1545.5"; exon_number "1";
1	StringTie	exon	42631324	42631427	1000	+	.	gene_id "MSTRG.1545"; transcript_id "MSTRG.1545.5"; exon_number "2";
1	StringTie	exon	42631563	42631908	1000	+	.	gene_id "MSTRG.1545"; transcript_id "MSTRG.1545.5"; exon_number "3";
1	StringTie	exon	42641721	42641928	1000	+	.	gene_id "MSTRG.1545"; transcript_id "MSTRG.1545.5"; exon_number "4";
1	StringTie	exon	42630544	42630930	1000	+	.	gene_id "MSTRG.1545"; transcript_id "MSTRG.1545.6"; exon_number "1";
1	StringTie	exon	42631324	42631427	1000	+	.	gene_id "MSTRG.1545"; transcript_id "MSTRG.1545.6"; exon_number "2";
1	StringTie	exon	42631563	42631908	1000	+	.	gene_id "MSTRG.1545"; transcript_id "MSTRG.1545.6"; exon_number "3";
1	StringTie	exon	42660839	42660996	1000	+	.	gene_id "MSTRG.1545"; transcript_id "MSTRG.1545.6"; exon_number "4";
1	StringTie	exon	42630544	42631087	1000	+	.	gene_id "MSTRG.1545"; transcript_id "MSTRG.1545.7"; exon_number "1";
1	StringTie	exon	42631324	42631427	1000	+	.	gene_id "MSTRG.1545"; transcript_id "MSTRG.1545.7"; exon_number "2";
1	StringTie	exon	42631563	42631908	1000	+	.	gene_id "MSTRG.1545"; transcript_id "MSTRG.1545.7"; exon_number "3";
1	StringTie	exon	42660839	42660996	1000	+	.	gene_id "MSTRG.1545"; transcript_id "MSTRG.1545.7"; exon_number "4";
1	StringTie	exon	41969752	41972370	1000	-	.	gene_id "MSTRG.1547"; transcript_id "MSTRG.1547.1"; exon_number "1";
1	StringTie	exon	42126632	42126726	1000	-	.	gene_id "MSTRG.1547"; transcript_id "MSTRG.1547.1"; exon_number "2";
1	StringTie	exon	42281889	42281991	1000	-	.	gene_id "MSTRG.1547"; transcript_id "MSTRG.1547.1"; exon_number "3";
1	StringTie	exon	42289990	42290266	1000	-	.	gene_id "MSTRG.1547"; transcript_id "MSTRG.1547.1"; exon_number "4";
1	StringTie	exon	42343966	42344181	1000	-	.	gene_id "MSTRG.1547"; transcript_id "MSTRG.1547.1"; exon_number "5";
1	StringTie	exon	42351255	42351326	1000	-	.	gene_id "MSTRG.1547"; transcript_id "MSTRG.1547.1"; exon_number "6";
1	StringTie	exon	42356437	42356573	1000	-	.	gene_id "MSTRG.1547"; transcript_id "MSTRG.1547.1"; exon_number "7";
1	StringTie	exon	42366151	42366475	1000	-	.	gene_id "MSTRG.1547"; transcript_id "MSTRG.1547.1"; exon_number "8";
1	StringTie	exon	41972271	41972370	1000	-	.	gene_id "MSTRG.1547"; transcript_id "MSTRG.1547.3"; exon_number "1";
1	StringTie	exon	42126632	42126726	1000	-	.	gene_id "MSTRG.1547"; transcript_id "MSTRG.1547.3"; exon_number "2";
1	StringTie	exon	42281889	42281991	1000	-	.	gene_id "MSTRG.1547"; transcript_id "MSTRG.1547.3"; exon_number "3";
1	StringTie	exon	42289990	42290266	1000	-	.	gene_id "MSTRG.1547"; transcript_id "MSTRG.1547.3"; exon_number "4";
1	StringTie	exon	42343966	42344181	1000	-	.	gene_id "MSTRG.1547"; transcript_id "MSTRG.1547.3"; exon_number "5";
1	StringTie	exon	42356437	42356573	1000	-	.	gene_id "MSTRG.1547"; transcript_id "MSTRG.1547.3"; exon_number "6";
1	StringTie	exon	42366151	42366426	1000	-	.	gene_id "MSTRG.1547"; transcript_id "MSTRG.1547.3"; exon_number "7";
1	StringTie	exon	42007750	42008461	1000	-	.	gene_id "MSTRG.1547"; transcript_id "MSTRG.1547.4"; exon_number "1";
1	StringTie	exon	42009944	42009993	1000	-	.	gene_id "MSTRG.1547"; transcript_id "MSTRG.1547.4"; exon_number "2";
1	StringTie	exon	42126632	42126726	1000	-	.	gene_id "MSTRG.1547"; transcript_id "MSTRG.1547.4"; exon_number "3";
1	StringTie	exon	42281889	42281991	1000	-	.	gene_id "MSTRG.1547"; transcript_id "MSTRG.1547.4"; exon_number "4";
1	StringTie	exon	42289990	42290266	1000	-	.	gene_id "MSTRG.1547"; transcript_id "MSTRG.1547.4"; exon_number "5";
1	StringTie	exon	42343966	42344225	1000	-	.	gene_id "MSTRG.1547"; transcript_id "MSTRG.1547.4"; exon_number "6";
1	StringTie	exon	42007961	42008461	1000	-	.	gene_id "MSTRG.1547"; transcript_id "MSTRG.1547.5"; exon_number "1";
1	StringTie	exon	42009944	42009993	1000	-	.	gene_id "MSTRG.1547"; transcript_id "MSTRG.1547.5"; exon_number "2";
1	StringTie	exon	42126632	42126726	1000	-	.	gene_id "MSTRG.1547"; transcript_id "MSTRG.1547.5"; exon_number "3";
1	StringTie	exon	42230677	42230769	1000	-	.	gene_id "MSTRG.1547"; transcript_id "MSTRG.1547.5"; exon_number "4";
1	StringTie	exon	42232217	42232355	1000	-	.	gene_id "MSTRG.1547"; transcript_id "MSTRG.1547.5"; exon_number "5";
1	StringTie	exon	42281889	42281991	1000	-	.	gene_id "MSTRG.1547"; transcript_id "MSTRG.1547.5"; exon_number "6";
1	StringTie	exon	42289990	42290266	1000	-	.	gene_id "MSTRG.1547"; transcript_id "MSTRG.1547.5"; exon_number "7";
1	StringTie	exon	42343966	42344181	1000	-	.	gene_id "MSTRG.1547"; transcript_id "MSTRG.1547.5"; exon_number "8";
1	StringTie	exon	42345854	42345940	1000	-	.	gene_id "MSTRG.1547"; transcript_id "MSTRG.1547.5"; exon_number "9";
1	StringTie	exon	42007961	42008461	1000	-	.	gene_id "MSTRG.1547"; transcript_id "MSTRG.1547.6"; exon_number "1";
1	StringTie	exon	42009944	42009993	1000	-	.	gene_id "MSTRG.1547"; transcript_id "MSTRG.1547.6"; exon_number "2";
1	StringTie	exon	42126632	42126726	1000	-	.	gene_id "MSTRG.1547"; transcript_id "MSTRG.1547.6"; exon_number "3";
1	StringTie	exon	42281889	42281991	1000	-	.	gene_id "MSTRG.1547"; transcript_id "MSTRG.1547.6"; exon_number "4";
1	StringTie	exon	42289990	42290266	1000	-	.	gene_id "MSTRG.1547"; transcript_id "MSTRG.1547.6"; exon_number "5";
1	StringTie	exon	42305981	42306162	1000	-	.	gene_id "MSTRG.1547"; transcript_id "MSTRG.1547.6"; exon_number "6";
1	StringTie	exon	42084047	42084312	1000	-	.	gene_id "MSTRG.1547"; transcript_id "MSTRG.1547.8"; exon_number "1";
1	StringTie	exon	42126632	42126726	1000	-	.	gene_id "MSTRG.1547"; transcript_id "MSTRG.1547.8"; exon_number "2";
1	StringTie	exon	42281889	42281991	1000	-	.	gene_id "MSTRG.1547"; transcript_id "MSTRG.1547.8"; exon_number "3";
1	StringTie	exon	42289990	42290266	1000	-	.	gene_id "MSTRG.1547"; transcript_id "MSTRG.1547.8"; exon_number "4";
1	StringTie	exon	42305981	42306162	1000	-	.	gene_id "MSTRG.1547"; transcript_id "MSTRG.1547.8"; exon_number "5";
1	StringTie	exon	42169467	42170096	1000	-	.	gene_id "MSTRG.1547"; transcript_id "MSTRG.1547.11"; exon_number "1";
1	StringTie	exon	42281889	42281991	1000	-	.	gene_id "MSTRG.1547"; transcript_id "MSTRG.1547.11"; exon_number "2";
1	StringTie	exon	42289990	42290266	1000	-	.	gene_id "MSTRG.1547"; transcript_id "MSTRG.1547.11"; exon_number "3";
1	StringTie	exon	42343966	42344236	1000	-	.	gene_id "MSTRG.1547"; transcript_id "MSTRG.1547.11"; exon_number "4";
1	StringTie	exon	42241144	42242193	1000	-	.	gene_id "MSTRG.1547"; transcript_id "MSTRG.1547.15"; exon_number "1";
1	StringTie	exon	42281889	42281991	1000	-	.	gene_id "MSTRG.1547"; transcript_id "MSTRG.1547.15"; exon_number "2";
1	StringTie	exon	42289990	42290266	1000	-	.	gene_id "MSTRG.1547"; transcript_id "MSTRG.1547.15"; exon_number "3";
1	StringTie	exon	42301482	42301549	1000	-	.	gene_id "MSTRG.1547"; transcript_id "MSTRG.1547.15"; exon_number "4";
1	StringTie	exon	42343966	42344225	1000	-	.	gene_id "MSTRG.1547"; transcript_id "MSTRG.1547.15"; exon_number "5";
1	StringTie	exon	42264678	42267810	1000	-	.	gene_id "MSTRG.1547"; transcript_id "MSTRG.1547.19"; exon_number "1";
1	StringTie	exon	42281889	42281991	1000	-	.	gene_id "MSTRG.1547"; transcript_id "MSTRG.1547.19"; exon_number "2";
1	StringTie	exon	42289990	42290266	1000	-	.	gene_id "MSTRG.1547"; transcript_id "MSTRG.1547.19"; exon_number "3";
1	StringTie	exon	42343966	42344181	1000	-	.	gene_id "MSTRG.1547"; transcript_id "MSTRG.1547.19"; exon_number "4";
1	StringTie	exon	42356437	42356573	1000	-	.	gene_id "MSTRG.1547"; transcript_id "MSTRG.1547.19"; exon_number "5";
1	StringTie	exon	42366151	42366475	1000	-	.	gene_id "MSTRG.1547"; transcript_id "MSTRG.1547.19"; exon_number "6";
1	StringTie	exon	42265735	42265834	1000	-	.	gene_id "MSTRG.1547"; transcript_id "MSTRG.1547.21"; exon_number "1";
1	StringTie	exon	42265868	42267810	1000	-	.	gene_id "MSTRG.1547"; transcript_id "MSTRG.1547.21"; exon_number "2";
1	StringTie	exon	42281889	42281991	1000	-	.	gene_id "MSTRG.1547"; transcript_id "MSTRG.1547.21"; exon_number "3";
1	StringTie	exon	42289990	42290266	1000	-	.	gene_id "MSTRG.1547"; transcript_id "MSTRG.1547.21"; exon_number "4";
1	StringTie	exon	42343966	42344181	1000	-	.	gene_id "MSTRG.1547"; transcript_id "MSTRG.1547.21"; exon_number "5";
1	StringTie	exon	42351255	42351326	1000	-	.	gene_id "MSTRG.1547"; transcript_id "MSTRG.1547.21"; exon_number "6";
1	StringTie	exon	42356437	42356573	1000	-	.	gene_id "MSTRG.1547"; transcript_id "MSTRG.1547.21"; exon_number "7";
1	StringTie	exon	42366151	42366454	1000	-	.	gene_id "MSTRG.1547"; transcript_id "MSTRG.1547.21"; exon_number "8";
1	StringTie	exon	42276492	42277484	1000	-	.	gene_id "MSTRG.1547"; transcript_id "MSTRG.1547.22"; exon_number "1";
1	StringTie	exon	42281889	42281991	1000	-	.	gene_id "MSTRG.1547"; transcript_id "MSTRG.1547.22"; exon_number "2";
1	StringTie	exon	42289990	42290266	1000	-	.	gene_id "MSTRG.1547"; transcript_id "MSTRG.1547.22"; exon_number "3";
1	StringTie	exon	42343966	42344204	1000	-	.	gene_id "MSTRG.1547"; transcript_id "MSTRG.1547.22"; exon_number "4";
1	StringTie	exon	42931564	42931762	1000	+	.	gene_id "MSTRG.1556"; transcript_id "MSTRG.1556.4"; exon_number "1";
1	StringTie	exon	42971442	42971615	1000	+	.	gene_id "MSTRG.1556"; transcript_id "MSTRG.1556.4"; exon_number "2";
1	StringTie	exon	42973648	42975199	1000	+	.	gene_id "MSTRG.1556"; transcript_id "MSTRG.1556.4"; exon_number "3";
1	StringTie	exon	42931576	42931762	1000	+	.	gene_id "MSTRG.1556"; transcript_id "MSTRG.1556.5"; exon_number "1";
1	StringTie	exon	42933044	42933362	1000	+	.	gene_id "MSTRG.1556"; transcript_id "MSTRG.1556.5"; exon_number "2";
1	StringTie	exon	42936024	42936839	1000	+	.	gene_id "MSTRG.1556"; transcript_id "MSTRG.1556.5"; exon_number "3";
1	StringTie	exon	42931576	42931762	1000	+	.	gene_id "MSTRG.1556"; transcript_id "MSTRG.1556.7"; exon_number "1";
1	StringTie	exon	42971442	42971615	1000	+	.	gene_id "MSTRG.1556"; transcript_id "MSTRG.1556.7"; exon_number "2";
1	StringTie	exon	42972354	42972465	1000	+	.	gene_id "MSTRG.1556"; transcript_id "MSTRG.1556.7"; exon_number "3";
1	StringTie	exon	42973648	42973732	1000	+	.	gene_id "MSTRG.1556"; transcript_id "MSTRG.1556.7"; exon_number "4";
1	StringTie	exon	38007186	38007833	1000	-	.	gene_id "MSTRG.1558"; transcript_id "MSTRG.1558.2"; exon_number "1";
1	StringTie	exon	38007906	38009079	1000	-	.	gene_id "MSTRG.1558"; transcript_id "MSTRG.1558.2"; exon_number "2";
1	StringTie	exon	38743386	38744351	1000	-	.	gene_id "MSTRG.1560"; transcript_id "MSTRG.1560.19"; exon_number "1";
1	StringTie	exon	38746206	38746282	1000	-	.	gene_id "MSTRG.1560"; transcript_id "MSTRG.1560.19"; exon_number "2";
1	StringTie	exon	38830740	38830872	1000	-	.	gene_id "MSTRG.1560"; transcript_id "MSTRG.1560.19"; exon_number "3";
1	StringTie	exon	38851265	38851364	1000	-	.	gene_id "MSTRG.1560"; transcript_id "MSTRG.1560.19"; exon_number "4";
1	StringTie	exon	38743398	38744351	1000	-	.	gene_id "MSTRG.1560"; transcript_id "MSTRG.1560.20"; exon_number "1";
1	StringTie	exon	38788245	38788310	1000	-	.	gene_id "MSTRG.1560"; transcript_id "MSTRG.1560.20"; exon_number "2";
1	StringTie	exon	38792739	38792795	1000	-	.	gene_id "MSTRG.1560"; transcript_id "MSTRG.1560.20"; exon_number "3";
1	StringTie	exon	38851265	38851408	1000	-	.	gene_id "MSTRG.1560"; transcript_id "MSTRG.1560.20"; exon_number "4";
1	StringTie	exon	38829215	38830872	1000	-	.	gene_id "MSTRG.1560"; transcript_id "MSTRG.1560.23"; exon_number "1";
1	StringTie	exon	38845856	38845946	1000	-	.	gene_id "MSTRG.1560"; transcript_id "MSTRG.1560.23"; exon_number "2";
1	StringTie	exon	38851265	38851735	1000	-	.	gene_id "MSTRG.1560"; transcript_id "MSTRG.1560.23"; exon_number "3";
1	StringTie	exon	38829215	38830872	1000	-	.	gene_id "MSTRG.1560"; transcript_id "MSTRG.1560.24"; exon_number "1";
1	StringTie	exon	38842833	38842940	1000	-	.	gene_id "MSTRG.1560"; transcript_id "MSTRG.1560.24"; exon_number "2";
1	StringTie	exon	38851265	38851735	1000	-	.	gene_id "MSTRG.1560"; transcript_id "MSTRG.1560.24"; exon_number "3";
1	StringTie	exon	38829215	38830872	1000	-	.	gene_id "MSTRG.1560"; transcript_id "MSTRG.1560.25"; exon_number "1";
1	StringTie	exon	38851471	38851788	1000	-	.	gene_id "MSTRG.1560"; transcript_id "MSTRG.1560.25"; exon_number "2";
1	StringTie	exon	38838761	38840188	1000	-	.	gene_id "MSTRG.1560"; transcript_id "MSTRG.1560.26"; exon_number "1";
1	StringTie	exon	38842833	38842940	1000	-	.	gene_id "MSTRG.1560"; transcript_id "MSTRG.1560.26"; exon_number "2";
1	StringTie	exon	38845856	38845946	1000	-	.	gene_id "MSTRG.1560"; transcript_id "MSTRG.1560.26"; exon_number "3";
1	StringTie	exon	38851265	38851735	1000	-	.	gene_id "MSTRG.1560"; transcript_id "MSTRG.1560.26"; exon_number "4";
1	StringTie	exon	38171493	38171729	1000	+	.	gene_id "MSTRG.1565"; transcript_id "MSTRG.1565.1"; exon_number "1";
1	StringTie	exon	38172039	38172174	1000	+	.	gene_id "MSTRG.1565"; transcript_id "MSTRG.1565.1"; exon_number "2";
1	StringTie	exon	38249435	38249550	1000	+	.	gene_id "MSTRG.1565"; transcript_id "MSTRG.1565.1"; exon_number "3";
1	StringTie	exon	38250379	38250571	1000	+	.	gene_id "MSTRG.1565"; transcript_id "MSTRG.1565.1"; exon_number "4";
1	StringTie	exon	38252509	38252625	1000	+	.	gene_id "MSTRG.1565"; transcript_id "MSTRG.1565.1"; exon_number "5";
1	StringTie	exon	38253243	38253359	1000	+	.	gene_id "MSTRG.1565"; transcript_id "MSTRG.1565.1"; exon_number "6";
1	StringTie	exon	38255349	38255497	1000	+	.	gene_id "MSTRG.1565"; transcript_id "MSTRG.1565.1"; exon_number "7";
1	StringTie	exon	38256314	38256408	1000	+	.	gene_id "MSTRG.1565"; transcript_id "MSTRG.1565.1"; exon_number "8";
1	StringTie	exon	38258973	38259160	1000	+	.	gene_id "MSTRG.1565"; transcript_id "MSTRG.1565.1"; exon_number "9";
1	StringTie	exon	38278734	38279646	1000	+	.	gene_id "MSTRG.1565"; transcript_id "MSTRG.1565.1"; exon_number "10";
1	StringTie	exon	38171493	38171729	1000	+	.	gene_id "MSTRG.1565"; transcript_id "MSTRG.1565.2"; exon_number "1";
1	StringTie	exon	38172039	38172174	1000	+	.	gene_id "MSTRG.1565"; transcript_id "MSTRG.1565.2"; exon_number "2";
1	StringTie	exon	38249435	38249550	1000	+	.	gene_id "MSTRG.1565"; transcript_id "MSTRG.1565.2"; exon_number "3";
1	StringTie	exon	38252509	38252625	1000	+	.	gene_id "MSTRG.1565"; transcript_id "MSTRG.1565.2"; exon_number "4";
1	StringTie	exon	38253243	38253359	1000	+	.	gene_id "MSTRG.1565"; transcript_id "MSTRG.1565.2"; exon_number "5";
1	StringTie	exon	38255349	38255497	1000	+	.	gene_id "MSTRG.1565"; transcript_id "MSTRG.1565.2"; exon_number "6";
1	StringTie	exon	38256314	38256408	1000	+	.	gene_id "MSTRG.1565"; transcript_id "MSTRG.1565.2"; exon_number "7";
1	StringTie	exon	38258973	38259160	1000	+	.	gene_id "MSTRG.1565"; transcript_id "MSTRG.1565.2"; exon_number "8";
1	StringTie	exon	38278734	38279643	1000	+	.	gene_id "MSTRG.1565"; transcript_id "MSTRG.1565.2"; exon_number "9";
1	StringTie	exon	38171493	38171729	1000	+	.	gene_id "MSTRG.1565"; transcript_id "MSTRG.1565.3"; exon_number "1";
1	StringTie	exon	38172039	38172174	1000	+	.	gene_id "MSTRG.1565"; transcript_id "MSTRG.1565.3"; exon_number "2";
1	StringTie	exon	38249435	38249550	1000	+	.	gene_id "MSTRG.1565"; transcript_id "MSTRG.1565.3"; exon_number "3";
1	StringTie	exon	38252514	38252625	1000	+	.	gene_id "MSTRG.1565"; transcript_id "MSTRG.1565.3"; exon_number "4";
1	StringTie	exon	38253243	38253359	1000	+	.	gene_id "MSTRG.1565"; transcript_id "MSTRG.1565.3"; exon_number "5";
1	StringTie	exon	38255349	38255497	1000	+	.	gene_id "MSTRG.1565"; transcript_id "MSTRG.1565.3"; exon_number "6";
1	StringTie	exon	38256314	38256408	1000	+	.	gene_id "MSTRG.1565"; transcript_id "MSTRG.1565.3"; exon_number "7";
1	StringTie	exon	38258973	38259160	1000	+	.	gene_id "MSTRG.1565"; transcript_id "MSTRG.1565.3"; exon_number "8";
1	StringTie	exon	38288134	38288211	1000	+	.	gene_id "MSTRG.1565"; transcript_id "MSTRG.1565.3"; exon_number "9";
1	StringTie	exon	38171501	38171729	1000	+	.	gene_id "MSTRG.1565"; transcript_id "MSTRG.1565.7"; exon_number "1";
1	StringTie	exon	38172039	38172174	1000	+	.	gene_id "MSTRG.1565"; transcript_id "MSTRG.1565.7"; exon_number "2";
1	StringTie	exon	38249435	38249550	1000	+	.	gene_id "MSTRG.1565"; transcript_id "MSTRG.1565.7"; exon_number "3";
1	StringTie	exon	38250379	38250571	1000	+	.	gene_id "MSTRG.1565"; transcript_id "MSTRG.1565.7"; exon_number "4";
1	StringTie	exon	38252514	38252625	1000	+	.	gene_id "MSTRG.1565"; transcript_id "MSTRG.1565.7"; exon_number "5";
1	StringTie	exon	38253243	38253273	1000	+	.	gene_id "MSTRG.1565"; transcript_id "MSTRG.1565.7"; exon_number "6";
1	StringTie	exon	38255349	38255497	1000	+	.	gene_id "MSTRG.1565"; transcript_id "MSTRG.1565.7"; exon_number "7";
1	StringTie	exon	38256314	38256408	1000	+	.	gene_id "MSTRG.1565"; transcript_id "MSTRG.1565.7"; exon_number "8";
1	StringTie	exon	38258973	38259951	1000	+	.	gene_id "MSTRG.1565"; transcript_id "MSTRG.1565.7"; exon_number "9";
1	StringTie	exon	38171512	38171729	1000	+	.	gene_id "MSTRG.1565"; transcript_id "MSTRG.1565.10"; exon_number "1";
1	StringTie	exon	38172039	38172174	1000	+	.	gene_id "MSTRG.1565"; transcript_id "MSTRG.1565.10"; exon_number "2";
1	StringTie	exon	38253243	38253359	1000	+	.	gene_id "MSTRG.1565"; transcript_id "MSTRG.1565.10"; exon_number "3";
1	StringTie	exon	38255349	38255497	1000	+	.	gene_id "MSTRG.1565"; transcript_id "MSTRG.1565.10"; exon_number "4";
1	StringTie	exon	38256314	38256408	1000	+	.	gene_id "MSTRG.1565"; transcript_id "MSTRG.1565.10"; exon_number "5";
1	StringTie	exon	38258973	38259172	1000	+	.	gene_id "MSTRG.1565"; transcript_id "MSTRG.1565.10"; exon_number "6";
1	StringTie	exon	38171535	38171729	1000	+	.	gene_id "MSTRG.1565"; transcript_id "MSTRG.1565.12"; exon_number "1";
1	StringTie	exon	38172039	38172174	1000	+	.	gene_id "MSTRG.1565"; transcript_id "MSTRG.1565.12"; exon_number "2";
1	StringTie	exon	38252514	38252625	1000	+	.	gene_id "MSTRG.1565"; transcript_id "MSTRG.1565.12"; exon_number "3";
1	StringTie	exon	38253243	38253273	1000	+	.	gene_id "MSTRG.1565"; transcript_id "MSTRG.1565.12"; exon_number "4";
1	StringTie	exon	38255349	38255497	1000	+	.	gene_id "MSTRG.1565"; transcript_id "MSTRG.1565.12"; exon_number "5";
1	StringTie	exon	38256314	38256408	1000	+	.	gene_id "MSTRG.1565"; transcript_id "MSTRG.1565.12"; exon_number "6";
1	StringTie	exon	38258973	38259156	1000	+	.	gene_id "MSTRG.1565"; transcript_id "MSTRG.1565.12"; exon_number "7";
1	StringTie	exon	38171551	38171729	1000	+	.	gene_id "MSTRG.1565"; transcript_id "MSTRG.1565.15"; exon_number "1";
1	StringTie	exon	38172039	38172174	1000	+	.	gene_id "MSTRG.1565"; transcript_id "MSTRG.1565.15"; exon_number "2";
1	StringTie	exon	38218585	38218773	1000	+	.	gene_id "MSTRG.1565"; transcript_id "MSTRG.1565.15"; exon_number "3";
1	StringTie	exon	38223616	38223732	1000	+	.	gene_id "MSTRG.1565"; transcript_id "MSTRG.1565.15"; exon_number "4";
1	StringTie	exon	38249435	38249550	1000	+	.	gene_id "MSTRG.1565"; transcript_id "MSTRG.1565.15"; exon_number "5";
1	StringTie	exon	38252514	38252625	1000	+	.	gene_id "MSTRG.1565"; transcript_id "MSTRG.1565.15"; exon_number "6";
1	StringTie	exon	38253243	38253855	1000	+	.	gene_id "MSTRG.1565"; transcript_id "MSTRG.1565.15"; exon_number "7";
1	StringTie	exon	38171552	38171729	1000	+	.	gene_id "MSTRG.1565"; transcript_id "MSTRG.1565.16"; exon_number "1";
1	StringTie	exon	38172039	38172174	1000	+	.	gene_id "MSTRG.1565"; transcript_id "MSTRG.1565.16"; exon_number "2";
1	StringTie	exon	38218585	38218773	1000	+	.	gene_id "MSTRG.1565"; transcript_id "MSTRG.1565.16"; exon_number "3";
1	StringTie	exon	38221522	38221631	1000	+	.	gene_id "MSTRG.1565"; transcript_id "MSTRG.1565.16"; exon_number "4";
1	StringTie	exon	38223616	38223732	1000	+	.	gene_id "MSTRG.1565"; transcript_id "MSTRG.1565.16"; exon_number "5";
1	StringTie	exon	38249435	38249550	1000	+	.	gene_id "MSTRG.1565"; transcript_id "MSTRG.1565.16"; exon_number "6";
1	StringTie	exon	38252509	38252625	1000	+	.	gene_id "MSTRG.1565"; transcript_id "MSTRG.1565.16"; exon_number "7";
1	StringTie	exon	38253243	38253359	1000	+	.	gene_id "MSTRG.1565"; transcript_id "MSTRG.1565.16"; exon_number "8";
1	StringTie	exon	38255349	38255497	1000	+	.	gene_id "MSTRG.1565"; transcript_id "MSTRG.1565.16"; exon_number "9";
1	StringTie	exon	38256314	38256408	1000	+	.	gene_id "MSTRG.1565"; transcript_id "MSTRG.1565.16"; exon_number "10";
1	StringTie	exon	38258973	38259160	1000	+	.	gene_id "MSTRG.1565"; transcript_id "MSTRG.1565.16"; exon_number "11";
1	StringTie	exon	38278734	38279075	1000	+	.	gene_id "MSTRG.1565"; transcript_id "MSTRG.1565.16"; exon_number "12";
1	StringTie	exon	38208551	38208656	1000	+	.	gene_id "MSTRG.1565"; transcript_id "MSTRG.1565.17"; exon_number "1";
1	StringTie	exon	38210275	38210395	1000	+	.	gene_id "MSTRG.1565"; transcript_id "MSTRG.1565.17"; exon_number "2";
1	StringTie	exon	38218585	38218773	1000	+	.	gene_id "MSTRG.1565"; transcript_id "MSTRG.1565.17"; exon_number "3";
1	StringTie	exon	38221522	38221631	1000	+	.	gene_id "MSTRG.1565"; transcript_id "MSTRG.1565.17"; exon_number "4";
1	StringTie	exon	38223616	38223732	1000	+	.	gene_id "MSTRG.1565"; transcript_id "MSTRG.1565.17"; exon_number "5";
1	StringTie	exon	38249435	38249550	1000	+	.	gene_id "MSTRG.1565"; transcript_id "MSTRG.1565.17"; exon_number "6";
1	StringTie	exon	38252509	38252625	1000	+	.	gene_id "MSTRG.1565"; transcript_id "MSTRG.1565.17"; exon_number "7";
1	StringTie	exon	38253243	38253273	1000	+	.	gene_id "MSTRG.1565"; transcript_id "MSTRG.1565.17"; exon_number "8";
1	StringTie	exon	38255349	38255497	1000	+	.	gene_id "MSTRG.1565"; transcript_id "MSTRG.1565.17"; exon_number "9";
1	StringTie	exon	38256314	38256408	1000	+	.	gene_id "MSTRG.1565"; transcript_id "MSTRG.1565.17"; exon_number "10";
1	StringTie	exon	38258973	38259156	1000	+	.	gene_id "MSTRG.1565"; transcript_id "MSTRG.1565.17"; exon_number "11";
1	StringTie	exon	43164217	43164415	1000	+	.	gene_id "MSTRG.1616"; transcript_id "MSTRG.1616.1"; exon_number "1";
1	StringTie	exon	43164694	43165185	1000	+	.	gene_id "MSTRG.1616"; transcript_id "MSTRG.1616.1"; exon_number "2";
1	StringTie	exon	48433210	48434141	1000	-	.	gene_id "MSTRG.1776"; transcript_id "MSTRG.1776.1"; exon_number "1";
1	StringTie	exon	48437151	48437253	1000	-	.	gene_id "MSTRG.1776"; transcript_id "MSTRG.1776.1"; exon_number "2";
1	StringTie	exon	48437396	48437445	1000	-	.	gene_id "MSTRG.1776"; transcript_id "MSTRG.1776.1"; exon_number "3";
1	StringTie	exon	48445942	48446121	1000	-	.	gene_id "MSTRG.1776"; transcript_id "MSTRG.1776.1"; exon_number "4";
1	StringTie	exon	48294858	48296315	1000	-	.	gene_id "MSTRG.1780"; transcript_id "MSTRG.1780.2"; exon_number "1";
1	StringTie	exon	48317265	48317438	1000	-	.	gene_id "MSTRG.1780"; transcript_id "MSTRG.1780.2"; exon_number "2";
1	StringTie	exon	48324621	48324893	1000	-	.	gene_id "MSTRG.1780"; transcript_id "MSTRG.1780.2"; exon_number "3";
1	StringTie	exon	48296033	48296338	1000	-	.	gene_id "MSTRG.1780"; transcript_id "MSTRG.1780.3"; exon_number "1";
1	StringTie	exon	48317265	48317438	1000	-	.	gene_id "MSTRG.1780"; transcript_id "MSTRG.1780.3"; exon_number "2";
1	StringTie	exon	48324621	48324849	1000	-	.	gene_id "MSTRG.1780"; transcript_id "MSTRG.1780.3"; exon_number "3";
1	StringTie	exon	48319904	48320786	1000	-	.	gene_id "MSTRG.1780"; transcript_id "MSTRG.1780.10"; exon_number "1";
1	StringTie	exon	48324621	48324847	1000	-	.	gene_id "MSTRG.1780"; transcript_id "MSTRG.1780.10"; exon_number "2";
1	StringTie	exon	48959654	48959839	1000	+	.	gene_id "MSTRG.1789"; transcript_id "MSTRG.1789.1"; exon_number "1";
1	StringTie	exon	48984600	48985449	1000	+	.	gene_id "MSTRG.1789"; transcript_id "MSTRG.1789.1"; exon_number "2";
1	StringTie	exon	48511535	48512444	1000	-	.	gene_id "MSTRG.1794"; transcript_id "MSTRG.1794.1"; exon_number "1";
1	StringTie	exon	48515323	48515442	1000	-	.	gene_id "MSTRG.1794"; transcript_id "MSTRG.1794.1"; exon_number "2";
1	StringTie	exon	48521607	48522145	1000	-	.	gene_id "MSTRG.1794"; transcript_id "MSTRG.1794.1"; exon_number "3";
1	StringTie	exon	48511543	48512444	1000	-	.	gene_id "MSTRG.1794"; transcript_id "MSTRG.1794.2"; exon_number "1";
1	StringTie	exon	48515323	48515442	1000	-	.	gene_id "MSTRG.1794"; transcript_id "MSTRG.1794.2"; exon_number "2";
1	StringTie	exon	48521293	48521523	1000	-	.	gene_id "MSTRG.1794"; transcript_id "MSTRG.1794.2"; exon_number "3";
1	StringTie	exon	48511543	48512444	1000	-	.	gene_id "MSTRG.1794"; transcript_id "MSTRG.1794.3"; exon_number "1";
1	StringTie	exon	48515323	48515442	1000	-	.	gene_id "MSTRG.1794"; transcript_id "MSTRG.1794.3"; exon_number "2";
1	StringTie	exon	48521899	48522145	1000	-	.	gene_id "MSTRG.1794"; transcript_id "MSTRG.1794.3"; exon_number "3";
1	StringTie	exon	48524522	48524902	1000	+	.	gene_id "MSTRG.1796"; transcript_id "MSTRG.1796.1"; exon_number "1";
1	StringTie	exon	48525000	48525064	1000	+	.	gene_id "MSTRG.1796"; transcript_id "MSTRG.1796.1"; exon_number "2";
1	StringTie	exon	48540904	48542931	1000	+	.	gene_id "MSTRG.1796"; transcript_id "MSTRG.1796.1"; exon_number "3";
1	StringTie	exon	48524522	48524902	1000	+	.	gene_id "MSTRG.1796"; transcript_id "MSTRG.1796.2"; exon_number "1";
1	StringTie	exon	48525000	48525064	1000	+	.	gene_id "MSTRG.1796"; transcript_id "MSTRG.1796.2"; exon_number "2";
1	StringTie	exon	48529321	48531560	1000	+	.	gene_id "MSTRG.1796"; transcript_id "MSTRG.1796.2"; exon_number "3";
1	StringTie	exon	48524522	48524902	1000	+	.	gene_id "MSTRG.1796"; transcript_id "MSTRG.1796.3"; exon_number "1";
1	StringTie	exon	48525000	48525064	1000	+	.	gene_id "MSTRG.1796"; transcript_id "MSTRG.1796.3"; exon_number "2";
1	StringTie	exon	48528091	48528269	1000	+	.	gene_id "MSTRG.1796"; transcript_id "MSTRG.1796.3"; exon_number "3";
1	StringTie	exon	48540904	48542931	1000	+	.	gene_id "MSTRG.1796"; transcript_id "MSTRG.1796.3"; exon_number "4";
1	StringTie	exon	48524522	48524902	1000	+	.	gene_id "MSTRG.1796"; transcript_id "MSTRG.1796.4"; exon_number "1";
1	StringTie	exon	48525000	48525064	1000	+	.	gene_id "MSTRG.1796"; transcript_id "MSTRG.1796.4"; exon_number "2";
1	StringTie	exon	48526930	48527141	1000	+	.	gene_id "MSTRG.1796"; transcript_id "MSTRG.1796.4"; exon_number "3";
1	StringTie	exon	48528091	48528269	1000	+	.	gene_id "MSTRG.1796"; transcript_id "MSTRG.1796.4"; exon_number "4";
1	StringTie	exon	48528905	48531560	1000	+	.	gene_id "MSTRG.1796"; transcript_id "MSTRG.1796.4"; exon_number "5";
1	StringTie	exon	48524530	48524902	1000	+	.	gene_id "MSTRG.1796"; transcript_id "MSTRG.1796.9"; exon_number "1";
1	StringTie	exon	48525000	48525064	1000	+	.	gene_id "MSTRG.1796"; transcript_id "MSTRG.1796.9"; exon_number "2";
1	StringTie	exon	48538010	48542931	1000	+	.	gene_id "MSTRG.1796"; transcript_id "MSTRG.1796.9"; exon_number "3";
1	StringTie	exon	48524530	48524902	1000	+	.	gene_id "MSTRG.1796"; transcript_id "MSTRG.1796.11"; exon_number "1";
1	StringTie	exon	48525000	48525064	1000	+	.	gene_id "MSTRG.1796"; transcript_id "MSTRG.1796.11"; exon_number "2";
1	StringTie	exon	48528091	48528269	1000	+	.	gene_id "MSTRG.1796"; transcript_id "MSTRG.1796.11"; exon_number "3";
1	StringTie	exon	48529275	48531552	1000	+	.	gene_id "MSTRG.1796"; transcript_id "MSTRG.1796.11"; exon_number "4";
1	StringTie	exon	48524530	48524902	1000	+	.	gene_id "MSTRG.1796"; transcript_id "MSTRG.1796.13"; exon_number "1";
1	StringTie	exon	48525000	48525064	1000	+	.	gene_id "MSTRG.1796"; transcript_id "MSTRG.1796.13"; exon_number "2";
1	StringTie	exon	48528091	48528269	1000	+	.	gene_id "MSTRG.1796"; transcript_id "MSTRG.1796.13"; exon_number "3";
1	StringTie	exon	48538010	48539372	1000	+	.	gene_id "MSTRG.1796"; transcript_id "MSTRG.1796.13"; exon_number "4";
1	StringTie	exon	48540232	48540409	1000	+	.	gene_id "MSTRG.1796"; transcript_id "MSTRG.1796.13"; exon_number "5";
1	StringTie	exon	48540904	48541864	1000	+	.	gene_id "MSTRG.1796"; transcript_id "MSTRG.1796.13"; exon_number "6";
1	StringTie	exon	48524530	48524902	1000	+	.	gene_id "MSTRG.1796"; transcript_id "MSTRG.1796.14"; exon_number "1";
1	StringTie	exon	48525000	48525064	1000	+	.	gene_id "MSTRG.1796"; transcript_id "MSTRG.1796.14"; exon_number "2";
1	StringTie	exon	48528067	48528269	1000	+	.	gene_id "MSTRG.1796"; transcript_id "MSTRG.1796.14"; exon_number "3";
1	StringTie	exon	48540904	48541866	1000	+	.	gene_id "MSTRG.1796"; transcript_id "MSTRG.1796.14"; exon_number "4";
1	StringTie	exon	48524530	48524902	1000	+	.	gene_id "MSTRG.1796"; transcript_id "MSTRG.1796.15"; exon_number "1";
1	StringTie	exon	48525000	48525064	1000	+	.	gene_id "MSTRG.1796"; transcript_id "MSTRG.1796.15"; exon_number "2";
1	StringTie	exon	48526930	48527141	1000	+	.	gene_id "MSTRG.1796"; transcript_id "MSTRG.1796.15"; exon_number "3";
1	StringTie	exon	48528091	48528269	1000	+	.	gene_id "MSTRG.1796"; transcript_id "MSTRG.1796.15"; exon_number "4";
1	StringTie	exon	48538010	48538630	1000	+	.	gene_id "MSTRG.1796"; transcript_id "MSTRG.1796.15"; exon_number "5";
1	StringTie	exon	48539218	48539372	1000	+	.	gene_id "MSTRG.1796"; transcript_id "MSTRG.1796.15"; exon_number "6";
1	StringTie	exon	48540232	48540409	1000	+	.	gene_id "MSTRG.1796"; transcript_id "MSTRG.1796.15"; exon_number "7";
1	StringTie	exon	48540904	48542022	1000	+	.	gene_id "MSTRG.1796"; transcript_id "MSTRG.1796.15"; exon_number "8";
1	StringTie	exon	48524530	48524902	1000	+	.	gene_id "MSTRG.1796"; transcript_id "MSTRG.1796.18"; exon_number "1";
1	StringTie	exon	48525000	48525064	1000	+	.	gene_id "MSTRG.1796"; transcript_id "MSTRG.1796.18"; exon_number "2";
1	StringTie	exon	48526930	48527052	1000	+	.	gene_id "MSTRG.1796"; transcript_id "MSTRG.1796.18"; exon_number "3";
1	StringTie	exon	48528091	48528269	1000	+	.	gene_id "MSTRG.1796"; transcript_id "MSTRG.1796.18"; exon_number "4";
1	StringTie	exon	48529321	48531539	1000	+	.	gene_id "MSTRG.1796"; transcript_id "MSTRG.1796.18"; exon_number "5";
1	StringTie	exon	48524530	48524902	1000	+	.	gene_id "MSTRG.1796"; transcript_id "MSTRG.1796.20"; exon_number "1";
1	StringTie	exon	48525000	48525064	1000	+	.	gene_id "MSTRG.1796"; transcript_id "MSTRG.1796.20"; exon_number "2";
1	StringTie	exon	48526930	48527052	1000	+	.	gene_id "MSTRG.1796"; transcript_id "MSTRG.1796.20"; exon_number "3";
1	StringTie	exon	48540904	48541797	1000	+	.	gene_id "MSTRG.1796"; transcript_id "MSTRG.1796.20"; exon_number "4";
1	StringTie	exon	48524530	48524902	1000	+	.	gene_id "MSTRG.1796"; transcript_id "MSTRG.1796.21"; exon_number "1";
1	StringTie	exon	48525000	48525064	1000	+	.	gene_id "MSTRG.1796"; transcript_id "MSTRG.1796.21"; exon_number "2";
1	StringTie	exon	48528905	48530883	1000	+	.	gene_id "MSTRG.1796"; transcript_id "MSTRG.1796.21"; exon_number "3";
1	StringTie	exon	48524531	48524902	1000	+	.	gene_id "MSTRG.1796"; transcript_id "MSTRG.1796.22"; exon_number "1";
1	StringTie	exon	48525000	48525064	1000	+	.	gene_id "MSTRG.1796"; transcript_id "MSTRG.1796.22"; exon_number "2";
1	StringTie	exon	48528091	48528269	1000	+	.	gene_id "MSTRG.1796"; transcript_id "MSTRG.1796.22"; exon_number "3";
1	StringTie	exon	48539218	48539372	1000	+	.	gene_id "MSTRG.1796"; transcript_id "MSTRG.1796.22"; exon_number "4";
1	StringTie	exon	48540254	48540409	1000	+	.	gene_id "MSTRG.1796"; transcript_id "MSTRG.1796.22"; exon_number "5";
1	StringTie	exon	48540904	48541751	1000	+	.	gene_id "MSTRG.1796"; transcript_id "MSTRG.1796.22"; exon_number "6";
1	StringTie	exon	48524546	48524902	1000	+	.	gene_id "MSTRG.1796"; transcript_id "MSTRG.1796.23"; exon_number "1";
1	StringTie	exon	48525000	48525064	1000	+	.	gene_id "MSTRG.1796"; transcript_id "MSTRG.1796.23"; exon_number "2";
1	StringTie	exon	48528067	48528269	1000	+	.	gene_id "MSTRG.1796"; transcript_id "MSTRG.1796.23"; exon_number "3";
1	StringTie	exon	48529321	48529462	1000	+	.	gene_id "MSTRG.1796"; transcript_id "MSTRG.1796.23"; exon_number "4";
1	StringTie	exon	48524546	48524902	1000	+	.	gene_id "MSTRG.1796"; transcript_id "MSTRG.1796.25"; exon_number "1";
1	StringTie	exon	48525000	48525064	1000	+	.	gene_id "MSTRG.1796"; transcript_id "MSTRG.1796.25"; exon_number "2";
1	StringTie	exon	48526930	48527141	1000	+	.	gene_id "MSTRG.1796"; transcript_id "MSTRG.1796.25"; exon_number "3";
1	StringTie	exon	48528091	48528269	1000	+	.	gene_id "MSTRG.1796"; transcript_id "MSTRG.1796.25"; exon_number "4";
1	StringTie	exon	48529275	48530851	1000	+	.	gene_id "MSTRG.1796"; transcript_id "MSTRG.1796.25"; exon_number "5";
1	StringTie	exon	48524546	48524902	1000	+	.	gene_id "MSTRG.1796"; transcript_id "MSTRG.1796.26"; exon_number "1";
1	StringTie	exon	48525000	48525064	1000	+	.	gene_id "MSTRG.1796"; transcript_id "MSTRG.1796.26"; exon_number "2";
1	StringTie	exon	48528067	48528269	1000	+	.	gene_id "MSTRG.1796"; transcript_id "MSTRG.1796.26"; exon_number "3";
1	StringTie	exon	48528905	48531560	1000	+	.	gene_id "MSTRG.1796"; transcript_id "MSTRG.1796.26"; exon_number "4";
1	StringTie	exon	48524546	48524902	1000	+	.	gene_id "MSTRG.1796"; transcript_id "MSTRG.1796.28"; exon_number "1";
1	StringTie	exon	48525000	48525064	1000	+	.	gene_id "MSTRG.1796"; transcript_id "MSTRG.1796.28"; exon_number "2";
1	StringTie	exon	48526930	48527141	1000	+	.	gene_id "MSTRG.1796"; transcript_id "MSTRG.1796.28"; exon_number "3";
1	StringTie	exon	48528091	48528269	1000	+	.	gene_id "MSTRG.1796"; transcript_id "MSTRG.1796.28"; exon_number "4";
1	StringTie	exon	48540904	48541841	1000	+	.	gene_id "MSTRG.1796"; transcript_id "MSTRG.1796.28"; exon_number "5";
1	StringTie	exon	48524576	48524902	1000	+	.	gene_id "MSTRG.1796"; transcript_id "MSTRG.1796.30"; exon_number "1";
1	StringTie	exon	48525000	48525064	1000	+	.	gene_id "MSTRG.1796"; transcript_id "MSTRG.1796.30"; exon_number "2";
1	StringTie	exon	48538010	48539372	1000	+	.	gene_id "MSTRG.1796"; transcript_id "MSTRG.1796.30"; exon_number "3";
1	StringTie	exon	48540904	48541788	1000	+	.	gene_id "MSTRG.1796"; transcript_id "MSTRG.1796.30"; exon_number "4";
1	StringTie	exon	49662880	49663759	1000	-	.	gene_id "MSTRG.1810"; transcript_id "MSTRG.1810.7"; exon_number "1";
1	StringTie	exon	49719738	49719794	1000	-	.	gene_id "MSTRG.1810"; transcript_id "MSTRG.1810.7"; exon_number "2";
1	StringTie	exon	49721792	49722390	1000	-	.	gene_id "MSTRG.1810"; transcript_id "MSTRG.1810.7"; exon_number "3";
1	StringTie	exon	49765912	49766655	1000	-	.	gene_id "MSTRG.1816"; transcript_id "MSTRG.1816.2"; exon_number "1";
1	StringTie	exon	49778426	49778620	1000	-	.	gene_id "MSTRG.1816"; transcript_id "MSTRG.1816.2"; exon_number "2";
1	StringTie	exon	49765919	49766655	1000	-	.	gene_id "MSTRG.1816"; transcript_id "MSTRG.1816.3"; exon_number "1";
1	StringTie	exon	49769042	49769185	1000	-	.	gene_id "MSTRG.1816"; transcript_id "MSTRG.1816.3"; exon_number "2";
1	StringTie	exon	49778191	49778645	1000	-	.	gene_id "MSTRG.1816"; transcript_id "MSTRG.1816.3"; exon_number "3";
1	StringTie	exon	49783287	49783421	1000	+	.	gene_id "MSTRG.1817"; transcript_id "MSTRG.1817.3"; exon_number "1";
1	StringTie	exon	49784311	49785050	1000	+	.	gene_id "MSTRG.1817"; transcript_id "MSTRG.1817.3"; exon_number "2";
1	StringTie	exon	51237560	51237584	1000	-	.	gene_id "MSTRG.1838"; transcript_id "MSTRG.1838.1"; exon_number "1";
1	StringTie	exon	51248951	51250239	1000	-	.	gene_id "MSTRG.1838"; transcript_id "MSTRG.1838.1"; exon_number "2";
1	StringTie	exon	51284076	51284222	1000	-	.	gene_id "MSTRG.1838"; transcript_id "MSTRG.1838.1"; exon_number "3";
1	StringTie	exon	51286014	51286097	1000	-	.	gene_id "MSTRG.1838"; transcript_id "MSTRG.1838.1"; exon_number "4";
1	StringTie	exon	51287846	51288154	1000	-	.	gene_id "MSTRG.1838"; transcript_id "MSTRG.1838.1"; exon_number "5";
1	StringTie	exon	51247801	51250239	1000	-	.	gene_id "MSTRG.1838"; transcript_id "MSTRG.1838.2"; exon_number "1";
1	StringTie	exon	51253766	51253867	1000	-	.	gene_id "MSTRG.1838"; transcript_id "MSTRG.1838.2"; exon_number "2";
1	StringTie	exon	51284076	51284222	1000	-	.	gene_id "MSTRG.1838"; transcript_id "MSTRG.1838.2"; exon_number "3";
1	StringTie	exon	51286014	51286097	1000	-	.	gene_id "MSTRG.1838"; transcript_id "MSTRG.1838.2"; exon_number "4";
1	StringTie	exon	51287846	51288115	1000	-	.	gene_id "MSTRG.1838"; transcript_id "MSTRG.1838.2"; exon_number "5";
1	StringTie	exon	51250076	51250239	1000	-	.	gene_id "MSTRG.1838"; transcript_id "MSTRG.1838.5"; exon_number "1";
1	StringTie	exon	51284076	51284222	1000	-	.	gene_id "MSTRG.1838"; transcript_id "MSTRG.1838.5"; exon_number "2";
1	StringTie	exon	51286014	51286097	1000	-	.	gene_id "MSTRG.1838"; transcript_id "MSTRG.1838.5"; exon_number "3";
1	StringTie	exon	51287885	51288125	1000	-	.	gene_id "MSTRG.1838"; transcript_id "MSTRG.1838.5"; exon_number "4";
1	StringTie	exon	51250089	51250239	1000	-	.	gene_id "MSTRG.1838"; transcript_id "MSTRG.1838.6"; exon_number "1";
1	StringTie	exon	51284076	51284222	1000	-	.	gene_id "MSTRG.1838"; transcript_id "MSTRG.1838.6"; exon_number "2";
1	StringTie	exon	51286014	51286097	1000	-	.	gene_id "MSTRG.1838"; transcript_id "MSTRG.1838.6"; exon_number "3";
1	StringTie	exon	51287418	51288110	1000	-	.	gene_id "MSTRG.1838"; transcript_id "MSTRG.1838.6"; exon_number "4";
1	StringTie	exon	51268697	51269425	1000	-	.	gene_id "MSTRG.1838"; transcript_id "MSTRG.1838.7"; exon_number "1";
1	StringTie	exon	51284076	51284222	1000	-	.	gene_id "MSTRG.1838"; transcript_id "MSTRG.1838.7"; exon_number "2";
1	StringTie	exon	51286014	51286097	1000	-	.	gene_id "MSTRG.1838"; transcript_id "MSTRG.1838.7"; exon_number "3";
1	StringTie	exon	51287846	51288128	1000	-	.	gene_id "MSTRG.1838"; transcript_id "MSTRG.1838.7"; exon_number "4";
1	StringTie	exon	51041584	51042404	1000	+	.	gene_id "MSTRG.1899"; transcript_id "MSTRG.1899.1"; exon_number "1";
1	StringTie	exon	51043530	51043857	1000	+	.	gene_id "MSTRG.1899"; transcript_id "MSTRG.1899.1"; exon_number "2";
1	StringTie	exon	51044177	51044775	1000	+	.	gene_id "MSTRG.1899"; transcript_id "MSTRG.1899.1"; exon_number "3";
1	StringTie	exon	51041837	51042595	1000	+	.	gene_id "MSTRG.1899"; transcript_id "MSTRG.1899.2"; exon_number "1";
1	StringTie	exon	51043530	51043857	1000	+	.	gene_id "MSTRG.1899"; transcript_id "MSTRG.1899.2"; exon_number "2";
1	StringTie	exon	51044177	51044680	1000	+	.	gene_id "MSTRG.1899"; transcript_id "MSTRG.1899.2"; exon_number "3";
1	StringTie	exon	53200313	53200706	1000	+	.	gene_id "MSTRG.1909"; transcript_id "MSTRG.1909.2"; exon_number "1";
1	StringTie	exon	53240508	53240929	1000	+	.	gene_id "MSTRG.1909"; transcript_id "MSTRG.1909.2"; exon_number "2";
1	StringTie	exon	53876657	53876677	1000	+	.	gene_id "MSTRG.1919"; transcript_id "MSTRG.1919.1"; exon_number "1";
1	StringTie	exon	53885137	53885313	1000	+	.	gene_id "MSTRG.1919"; transcript_id "MSTRG.1919.1"; exon_number "2";
1	StringTie	exon	53900921	53902433	1000	+	.	gene_id "MSTRG.1919"; transcript_id "MSTRG.1919.1"; exon_number "3";
1	StringTie	exon	53013137	53013838	1000	-	.	gene_id "MSTRG.1960"; transcript_id "MSTRG.1960.1"; exon_number "1";
1	StringTie	exon	53020779	53020951	1000	-	.	gene_id "MSTRG.1960"; transcript_id "MSTRG.1960.1"; exon_number "2";
1	StringTie	exon	53013297	53013838	1000	-	.	gene_id "MSTRG.1960"; transcript_id "MSTRG.1960.3"; exon_number "1";
1	StringTie	exon	53015633	53016292	1000	-	.	gene_id "MSTRG.1960"; transcript_id "MSTRG.1960.3"; exon_number "2";
1	StringTie	exon	53020779	53020951	1000	-	.	gene_id "MSTRG.1960"; transcript_id "MSTRG.1960.3"; exon_number "3";
1	StringTie	exon	53483918	53484901	1000	-	.	gene_id "MSTRG.1962"; transcript_id "MSTRG.1962.29"; exon_number "1";
1	StringTie	exon	53487812	53487916	1000	-	.	gene_id "MSTRG.1962"; transcript_id "MSTRG.1962.29"; exon_number "2";
1	StringTie	exon	60019440	60020216	1000	-	.	gene_id "MSTRG.2107"; transcript_id "MSTRG.2107.4"; exon_number "1";
1	StringTie	exon	60026144	60026247	1000	-	.	gene_id "MSTRG.2107"; transcript_id "MSTRG.2107.4"; exon_number "2";
1	StringTie	exon	60070073	60070413	1000	-	.	gene_id "MSTRG.2107"; transcript_id "MSTRG.2107.4"; exon_number "3";
1	StringTie	exon	63118983	63119115	1000	+	.	gene_id "MSTRG.2143"; transcript_id "MSTRG.2143.1"; exon_number "1";
1	StringTie	exon	63123052	63124068	1000	+	.	gene_id "MSTRG.2143"; transcript_id "MSTRG.2143.1"; exon_number "2";
1	StringTie	exon	63472033	63472676	1000	-	.	gene_id "MSTRG.2148"; transcript_id "MSTRG.2148.2"; exon_number "1";
1	StringTie	exon	63604903	63604973	1000	-	.	gene_id "MSTRG.2148"; transcript_id "MSTRG.2148.2"; exon_number "2";
1	StringTie	exon	63607548	63607633	1000	-	.	gene_id "MSTRG.2148"; transcript_id "MSTRG.2148.2"; exon_number "3";
1	StringTie	exon	63638377	63638524	1000	-	.	gene_id "MSTRG.2148"; transcript_id "MSTRG.2148.2"; exon_number "4";
1	StringTie	exon	63530797	63530925	1000	-	.	gene_id "MSTRG.2148"; transcript_id "MSTRG.2148.3"; exon_number "1";
1	StringTie	exon	63604903	63604973	1000	-	.	gene_id "MSTRG.2148"; transcript_id "MSTRG.2148.3"; exon_number "2";
1	StringTie	exon	63607548	63607633	1000	-	.	gene_id "MSTRG.2148"; transcript_id "MSTRG.2148.3"; exon_number "3";
1	StringTie	exon	63638377	63638500	1000	-	.	gene_id "MSTRG.2148"; transcript_id "MSTRG.2148.3"; exon_number "4";
1	StringTie	exon	63606503	63607326	1000	-	.	gene_id "MSTRG.2148"; transcript_id "MSTRG.2148.8"; exon_number "1";
1	StringTie	exon	63607548	63607633	1000	-	.	gene_id "MSTRG.2148"; transcript_id "MSTRG.2148.8"; exon_number "2";
1	StringTie	exon	63638377	63638508	1000	-	.	gene_id "MSTRG.2148"; transcript_id "MSTRG.2148.8"; exon_number "3";
1	StringTie	exon	63897077	63897776	1000	-	.	gene_id "MSTRG.2156"; transcript_id "MSTRG.2156.25"; exon_number "1";
1	StringTie	exon	63900831	63901114	1000	-	.	gene_id "MSTRG.2156"; transcript_id "MSTRG.2156.25"; exon_number "2";
1	StringTie	exon	63907455	63907894	1000	-	.	gene_id "MSTRG.2156"; transcript_id "MSTRG.2156.25"; exon_number "3";
1	StringTie	exon	63897092	63897763	1000	-	.	gene_id "MSTRG.2156"; transcript_id "MSTRG.2156.26"; exon_number "1";
1	StringTie	exon	63900831	63901114	1000	-	.	gene_id "MSTRG.2156"; transcript_id "MSTRG.2156.26"; exon_number "2";
1	StringTie	exon	63907455	63907937	1000	-	.	gene_id "MSTRG.2156"; transcript_id "MSTRG.2156.26"; exon_number "3";
1	StringTie	exon	63897106	63897763	1000	-	.	gene_id "MSTRG.2156"; transcript_id "MSTRG.2156.27"; exon_number "1";
1	StringTie	exon	63900831	63901114	1000	-	.	gene_id "MSTRG.2156"; transcript_id "MSTRG.2156.27"; exon_number "2";
1	StringTie	exon	63907224	63907902	1000	-	.	gene_id "MSTRG.2156"; transcript_id "MSTRG.2156.27"; exon_number "3";
1	StringTie	exon	60956383	60956661	1000	+	.	gene_id "MSTRG.2164"; transcript_id "MSTRG.2164.1"; exon_number "1";
1	StringTie	exon	60956978	60957037	1000	+	.	gene_id "MSTRG.2164"; transcript_id "MSTRG.2164.1"; exon_number "2";
1	StringTie	exon	61025974	61026057	1000	+	.	gene_id "MSTRG.2164"; transcript_id "MSTRG.2164.1"; exon_number "3";
1	StringTie	exon	61051505	61051636	1000	+	.	gene_id "MSTRG.2164"; transcript_id "MSTRG.2164.1"; exon_number "4";
1	StringTie	exon	61058837	61059253	1000	+	.	gene_id "MSTRG.2164"; transcript_id "MSTRG.2164.1"; exon_number "5";
1	StringTie	exon	60956383	60956661	1000	+	.	gene_id "MSTRG.2164"; transcript_id "MSTRG.2164.2"; exon_number "1";
1	StringTie	exon	60956978	60957037	1000	+	.	gene_id "MSTRG.2164"; transcript_id "MSTRG.2164.2"; exon_number "2";
1	StringTie	exon	61051505	61051636	1000	+	.	gene_id "MSTRG.2164"; transcript_id "MSTRG.2164.2"; exon_number "3";
1	StringTie	exon	61058837	61059253	1000	+	.	gene_id "MSTRG.2164"; transcript_id "MSTRG.2164.2"; exon_number "4";
1	StringTie	exon	60956383	60956661	1000	+	.	gene_id "MSTRG.2164"; transcript_id "MSTRG.2164.3"; exon_number "1";
1	StringTie	exon	60956978	60957037	1000	+	.	gene_id "MSTRG.2164"; transcript_id "MSTRG.2164.3"; exon_number "2";
1	StringTie	exon	61019668	61019727	1000	+	.	gene_id "MSTRG.2164"; transcript_id "MSTRG.2164.3"; exon_number "3";
1	StringTie	exon	61020487	61020557	1000	+	.	gene_id "MSTRG.2164"; transcript_id "MSTRG.2164.3"; exon_number "4";
1	StringTie	exon	61021593	61021681	1000	+	.	gene_id "MSTRG.2164"; transcript_id "MSTRG.2164.3"; exon_number "5";
1	StringTie	exon	60956383	60956661	1000	+	.	gene_id "MSTRG.2164"; transcript_id "MSTRG.2164.5"; exon_number "1";
1	StringTie	exon	60956978	60957037	1000	+	.	gene_id "MSTRG.2164"; transcript_id "MSTRG.2164.5"; exon_number "2";
1	StringTie	exon	61025974	61026057	1000	+	.	gene_id "MSTRG.2164"; transcript_id "MSTRG.2164.5"; exon_number "3";
1	StringTie	exon	61081651	61081731	1000	+	.	gene_id "MSTRG.2164"; transcript_id "MSTRG.2164.5"; exon_number "4";
1	StringTie	exon	61105711	61106085	1000	+	.	gene_id "MSTRG.2164"; transcript_id "MSTRG.2164.5"; exon_number "5";
1	StringTie	exon	60956383	60956661	1000	+	.	gene_id "MSTRG.2164"; transcript_id "MSTRG.2164.6"; exon_number "1";
1	StringTie	exon	60956978	60957037	1000	+	.	gene_id "MSTRG.2164"; transcript_id "MSTRG.2164.6"; exon_number "2";
1	StringTie	exon	61025974	61026057	1000	+	.	gene_id "MSTRG.2164"; transcript_id "MSTRG.2164.6"; exon_number "3";
1	StringTie	exon	61081651	61081777	1000	+	.	gene_id "MSTRG.2164"; transcript_id "MSTRG.2164.6"; exon_number "4";
1	StringTie	exon	61105711	61106083	1000	+	.	gene_id "MSTRG.2164"; transcript_id "MSTRG.2164.6"; exon_number "5";
1	StringTie	exon	60956383	60956661	1000	+	.	gene_id "MSTRG.2164"; transcript_id "MSTRG.2164.7"; exon_number "1";
1	StringTie	exon	60956978	60957037	1000	+	.	gene_id "MSTRG.2164"; transcript_id "MSTRG.2164.7"; exon_number "2";
1	StringTie	exon	61025974	61026057	1000	+	.	gene_id "MSTRG.2164"; transcript_id "MSTRG.2164.7"; exon_number "3";
1	StringTie	exon	61161987	61162742	1000	+	.	gene_id "MSTRG.2164"; transcript_id "MSTRG.2164.7"; exon_number "4";
1	StringTie	exon	60956383	60956661	1000	+	.	gene_id "MSTRG.2164"; transcript_id "MSTRG.2164.8"; exon_number "1";
1	StringTie	exon	60956978	60957037	1000	+	.	gene_id "MSTRG.2164"; transcript_id "MSTRG.2164.8"; exon_number "2";
1	StringTie	exon	61025974	61026057	1000	+	.	gene_id "MSTRG.2164"; transcript_id "MSTRG.2164.8"; exon_number "3";
1	StringTie	exon	61105711	61106085	1000	+	.	gene_id "MSTRG.2164"; transcript_id "MSTRG.2164.8"; exon_number "4";
1	StringTie	exon	60956383	60956661	1000	+	.	gene_id "MSTRG.2164"; transcript_id "MSTRG.2164.9"; exon_number "1";
1	StringTie	exon	60956978	60957037	1000	+	.	gene_id "MSTRG.2164"; transcript_id "MSTRG.2164.9"; exon_number "2";
1	StringTie	exon	61025974	61026057	1000	+	.	gene_id "MSTRG.2164"; transcript_id "MSTRG.2164.9"; exon_number "3";
1	StringTie	exon	61081651	61081777	1000	+	.	gene_id "MSTRG.2164"; transcript_id "MSTRG.2164.9"; exon_number "4";
1	StringTie	exon	61083735	61084170	1000	+	.	gene_id "MSTRG.2164"; transcript_id "MSTRG.2164.9"; exon_number "5";
1	StringTie	exon	60956383	60956661	1000	+	.	gene_id "MSTRG.2164"; transcript_id "MSTRG.2164.10"; exon_number "1";
1	StringTie	exon	60956978	60957037	1000	+	.	gene_id "MSTRG.2164"; transcript_id "MSTRG.2164.10"; exon_number "2";
1	StringTie	exon	60958448	60958590	1000	+	.	gene_id "MSTRG.2164"; transcript_id "MSTRG.2164.10"; exon_number "3";
1	StringTie	exon	61025974	61026057	1000	+	.	gene_id "MSTRG.2164"; transcript_id "MSTRG.2164.10"; exon_number "4";
1	StringTie	exon	61081651	61081777	1000	+	.	gene_id "MSTRG.2164"; transcript_id "MSTRG.2164.10"; exon_number "5";
1	StringTie	exon	61104059	61104210	1000	+	.	gene_id "MSTRG.2164"; transcript_id "MSTRG.2164.10"; exon_number "6";
1	StringTie	exon	60956383	60956661	1000	+	.	gene_id "MSTRG.2164"; transcript_id "MSTRG.2164.11"; exon_number "1";
1	StringTie	exon	60956978	60957037	1000	+	.	gene_id "MSTRG.2164"; transcript_id "MSTRG.2164.11"; exon_number "2";
1	StringTie	exon	61025974	61026057	1000	+	.	gene_id "MSTRG.2164"; transcript_id "MSTRG.2164.11"; exon_number "3";
1	StringTie	exon	61081651	61081777	1000	+	.	gene_id "MSTRG.2164"; transcript_id "MSTRG.2164.11"; exon_number "4";
1	StringTie	exon	61104059	61104210	1000	+	.	gene_id "MSTRG.2164"; transcript_id "MSTRG.2164.11"; exon_number "5";
1	StringTie	exon	60956383	60956661	1000	+	.	gene_id "MSTRG.2164"; transcript_id "MSTRG.2164.12"; exon_number "1";
1	StringTie	exon	60956978	60957037	1000	+	.	gene_id "MSTRG.2164"; transcript_id "MSTRG.2164.12"; exon_number "2";
1	StringTie	exon	61025974	61026057	1000	+	.	gene_id "MSTRG.2164"; transcript_id "MSTRG.2164.12"; exon_number "3";
1	StringTie	exon	61104059	61104210	1000	+	.	gene_id "MSTRG.2164"; transcript_id "MSTRG.2164.12"; exon_number "4";
1	StringTie	exon	60956383	60956661	1000	+	.	gene_id "MSTRG.2164"; transcript_id "MSTRG.2164.13"; exon_number "1";
1	StringTie	exon	60956978	60957037	1000	+	.	gene_id "MSTRG.2164"; transcript_id "MSTRG.2164.13"; exon_number "2";
1	StringTie	exon	61025974	61026057	1000	+	.	gene_id "MSTRG.2164"; transcript_id "MSTRG.2164.13"; exon_number "3";
1	StringTie	exon	61261326	61261720	1000	+	.	gene_id "MSTRG.2164"; transcript_id "MSTRG.2164.13"; exon_number "4";
1	StringTie	exon	60956383	60956661	1000	+	.	gene_id "MSTRG.2164"; transcript_id "MSTRG.2164.15"; exon_number "1";
1	StringTie	exon	60956978	60957037	1000	+	.	gene_id "MSTRG.2164"; transcript_id "MSTRG.2164.15"; exon_number "2";
1	StringTie	exon	61025974	61026057	1000	+	.	gene_id "MSTRG.2164"; transcript_id "MSTRG.2164.15"; exon_number "3";
1	StringTie	exon	61081651	61081731	1000	+	.	gene_id "MSTRG.2164"; transcript_id "MSTRG.2164.15"; exon_number "4";
1	StringTie	exon	61104059	61104210	1000	+	.	gene_id "MSTRG.2164"; transcript_id "MSTRG.2164.15"; exon_number "5";
1	StringTie	exon	60956383	60956661	1000	+	.	gene_id "MSTRG.2164"; transcript_id "MSTRG.2164.16"; exon_number "1";
1	StringTie	exon	60956978	60957037	1000	+	.	gene_id "MSTRG.2164"; transcript_id "MSTRG.2164.16"; exon_number "2";
1	StringTie	exon	60958448	60958594	1000	+	.	gene_id "MSTRG.2164"; transcript_id "MSTRG.2164.16"; exon_number "3";
1	StringTie	exon	61025974	61026057	1000	+	.	gene_id "MSTRG.2164"; transcript_id "MSTRG.2164.16"; exon_number "4";
1	StringTie	exon	61104059	61104210	1000	+	.	gene_id "MSTRG.2164"; transcript_id "MSTRG.2164.16"; exon_number "5";
1	StringTie	exon	60956385	60956661	1000	+	.	gene_id "MSTRG.2164"; transcript_id "MSTRG.2164.17"; exon_number "1";
1	StringTie	exon	60956978	60957037	1000	+	.	gene_id "MSTRG.2164"; transcript_id "MSTRG.2164.17"; exon_number "2";
1	StringTie	exon	60958448	60958594	1000	+	.	gene_id "MSTRG.2164"; transcript_id "MSTRG.2164.17"; exon_number "3";
1	StringTie	exon	61025974	61026057	1000	+	.	gene_id "MSTRG.2164"; transcript_id "MSTRG.2164.17"; exon_number "4";
1	StringTie	exon	61058837	61059250	1000	+	.	gene_id "MSTRG.2164"; transcript_id "MSTRG.2164.17"; exon_number "5";
1	StringTie	exon	60956392	60956661	1000	+	.	gene_id "MSTRG.2164"; transcript_id "MSTRG.2164.22"; exon_number "1";
1	StringTie	exon	60956978	60957037	1000	+	.	gene_id "MSTRG.2164"; transcript_id "MSTRG.2164.22"; exon_number "2";
1	StringTie	exon	61025974	61026057	1000	+	.	gene_id "MSTRG.2164"; transcript_id "MSTRG.2164.22"; exon_number "3";
1	StringTie	exon	61058837	61059250	1000	+	.	gene_id "MSTRG.2164"; transcript_id "MSTRG.2164.22"; exon_number "4";
1	StringTie	exon	60956397	60956661	1000	+	.	gene_id "MSTRG.2164"; transcript_id "MSTRG.2164.23"; exon_number "1";
1	StringTie	exon	60956978	60957037	1000	+	.	gene_id "MSTRG.2164"; transcript_id "MSTRG.2164.23"; exon_number "2";
1	StringTie	exon	60958448	60958594	1000	+	.	gene_id "MSTRG.2164"; transcript_id "MSTRG.2164.23"; exon_number "3";
1	StringTie	exon	61025974	61026057	1000	+	.	gene_id "MSTRG.2164"; transcript_id "MSTRG.2164.23"; exon_number "4";
1	StringTie	exon	61051505	61051636	1000	+	.	gene_id "MSTRG.2164"; transcript_id "MSTRG.2164.23"; exon_number "5";
1	StringTie	exon	61058837	61059122	1000	+	.	gene_id "MSTRG.2164"; transcript_id "MSTRG.2164.23"; exon_number "6";
1	StringTie	exon	61062522	61062672	1000	+	.	gene_id "MSTRG.2164"; transcript_id "MSTRG.2164.23"; exon_number "7";
1	StringTie	exon	61081651	61081777	1000	+	.	gene_id "MSTRG.2164"; transcript_id "MSTRG.2164.23"; exon_number "8";
1	StringTie	exon	61105524	61105616	1000	+	.	gene_id "MSTRG.2164"; transcript_id "MSTRG.2164.23"; exon_number "9";
1	StringTie	exon	61105711	61105980	1000	+	.	gene_id "MSTRG.2164"; transcript_id "MSTRG.2164.23"; exon_number "10";
1	StringTie	exon	60956397	60956661	1000	+	.	gene_id "MSTRG.2164"; transcript_id "MSTRG.2164.24"; exon_number "1";
1	StringTie	exon	60956978	60957037	1000	+	.	gene_id "MSTRG.2164"; transcript_id "MSTRG.2164.24"; exon_number "2";
1	StringTie	exon	60958448	60958594	1000	+	.	gene_id "MSTRG.2164"; transcript_id "MSTRG.2164.24"; exon_number "3";
1	StringTie	exon	61025974	61026057	1000	+	.	gene_id "MSTRG.2164"; transcript_id "MSTRG.2164.24"; exon_number "4";
1	StringTie	exon	61026776	61028292	1000	+	.	gene_id "MSTRG.2164"; transcript_id "MSTRG.2164.24"; exon_number "5";
1	StringTie	exon	60956406	60956661	1000	+	.	gene_id "MSTRG.2164"; transcript_id "MSTRG.2164.25"; exon_number "1";
1	StringTie	exon	60956978	60957037	1000	+	.	gene_id "MSTRG.2164"; transcript_id "MSTRG.2164.25"; exon_number "2";
1	StringTie	exon	60958448	60958594	1000	+	.	gene_id "MSTRG.2164"; transcript_id "MSTRG.2164.25"; exon_number "3";
1	StringTie	exon	61025974	61026057	1000	+	.	gene_id "MSTRG.2164"; transcript_id "MSTRG.2164.25"; exon_number "4";
1	StringTie	exon	61051505	61051636	1000	+	.	gene_id "MSTRG.2164"; transcript_id "MSTRG.2164.25"; exon_number "5";
1	StringTie	exon	61058359	61059200	1000	+	.	gene_id "MSTRG.2164"; transcript_id "MSTRG.2164.25"; exon_number "6";
1	StringTie	exon	60956421	60956661	1000	+	.	gene_id "MSTRG.2164"; transcript_id "MSTRG.2164.26"; exon_number "1";
1	StringTie	exon	60956978	60957037	1000	+	.	gene_id "MSTRG.2164"; transcript_id "MSTRG.2164.26"; exon_number "2";
1	StringTie	exon	60958448	60958590	1000	+	.	gene_id "MSTRG.2164"; transcript_id "MSTRG.2164.26"; exon_number "3";
1	StringTie	exon	61025974	61026057	1000	+	.	gene_id "MSTRG.2164"; transcript_id "MSTRG.2164.26"; exon_number "4";
1	StringTie	exon	61058837	61059227	1000	+	.	gene_id "MSTRG.2164"; transcript_id "MSTRG.2164.26"; exon_number "5";
1	StringTie	exon	60956421	60956661	1000	+	.	gene_id "MSTRG.2164"; transcript_id "MSTRG.2164.27"; exon_number "1";
1	StringTie	exon	60956978	60957037	1000	+	.	gene_id "MSTRG.2164"; transcript_id "MSTRG.2164.27"; exon_number "2";
1	StringTie	exon	61051505	61051636	1000	+	.	gene_id "MSTRG.2164"; transcript_id "MSTRG.2164.27"; exon_number "3";
1	StringTie	exon	61058359	61059227	1000	+	.	gene_id "MSTRG.2164"; transcript_id "MSTRG.2164.27"; exon_number "4";
1	StringTie	exon	60956421	60956661	1000	+	.	gene_id "MSTRG.2164"; transcript_id "MSTRG.2164.28"; exon_number "1";
1	StringTie	exon	60956978	60957037	1000	+	.	gene_id "MSTRG.2164"; transcript_id "MSTRG.2164.28"; exon_number "2";
1	StringTie	exon	61024439	61024542	1000	+	.	gene_id "MSTRG.2164"; transcript_id "MSTRG.2164.28"; exon_number "3";
1	StringTie	exon	61025974	61026375	1000	+	.	gene_id "MSTRG.2164"; transcript_id "MSTRG.2164.28"; exon_number "4";
1	StringTie	exon	60956421	60956661	1000	+	.	gene_id "MSTRG.2164"; transcript_id "MSTRG.2164.29"; exon_number "1";
1	StringTie	exon	60956978	60957037	1000	+	.	gene_id "MSTRG.2164"; transcript_id "MSTRG.2164.29"; exon_number "2";
1	StringTie	exon	60958448	60958590	1000	+	.	gene_id "MSTRG.2164"; transcript_id "MSTRG.2164.29"; exon_number "3";
1	StringTie	exon	61019668	61019727	1000	+	.	gene_id "MSTRG.2164"; transcript_id "MSTRG.2164.29"; exon_number "4";
1	StringTie	exon	61020487	61020557	1000	+	.	gene_id "MSTRG.2164"; transcript_id "MSTRG.2164.29"; exon_number "5";
1	StringTie	exon	61021580	61021662	1000	+	.	gene_id "MSTRG.2164"; transcript_id "MSTRG.2164.29"; exon_number "6";
1	StringTie	exon	60956423	60956661	1000	+	.	gene_id "MSTRG.2164"; transcript_id "MSTRG.2164.31"; exon_number "1";
1	StringTie	exon	60956978	60957037	1000	+	.	gene_id "MSTRG.2164"; transcript_id "MSTRG.2164.31"; exon_number "2";
1	StringTie	exon	61025075	61025125	1000	+	.	gene_id "MSTRG.2164"; transcript_id "MSTRG.2164.31"; exon_number "3";
1	StringTie	exon	61025974	61026057	1000	+	.	gene_id "MSTRG.2164"; transcript_id "MSTRG.2164.31"; exon_number "4";
1	StringTie	exon	61026776	61028025	1000	+	.	gene_id "MSTRG.2164"; transcript_id "MSTRG.2164.31"; exon_number "5";
1	StringTie	exon	60956428	60956661	1000	+	.	gene_id "MSTRG.2164"; transcript_id "MSTRG.2164.33"; exon_number "1";
1	StringTie	exon	60956978	60957037	1000	+	.	gene_id "MSTRG.2164"; transcript_id "MSTRG.2164.33"; exon_number "2";
1	StringTie	exon	60958448	60958590	1000	+	.	gene_id "MSTRG.2164"; transcript_id "MSTRG.2164.33"; exon_number "3";
1	StringTie	exon	61025974	61026057	1000	+	.	gene_id "MSTRG.2164"; transcript_id "MSTRG.2164.33"; exon_number "4";
1	StringTie	exon	61051505	61051636	1000	+	.	gene_id "MSTRG.2164"; transcript_id "MSTRG.2164.33"; exon_number "5";
1	StringTie	exon	61058837	61059203	1000	+	.	gene_id "MSTRG.2164"; transcript_id "MSTRG.2164.33"; exon_number "6";
1	StringTie	exon	60956432	60956661	1000	+	.	gene_id "MSTRG.2164"; transcript_id "MSTRG.2164.34"; exon_number "1";
1	StringTie	exon	60956978	60957037	1000	+	.	gene_id "MSTRG.2164"; transcript_id "MSTRG.2164.34"; exon_number "2";
1	StringTie	exon	60958448	60958594	1000	+	.	gene_id "MSTRG.2164"; transcript_id "MSTRG.2164.34"; exon_number "3";
1	StringTie	exon	61025974	61026057	1000	+	.	gene_id "MSTRG.2164"; transcript_id "MSTRG.2164.34"; exon_number "4";
1	StringTie	exon	61029923	61030422	1000	+	.	gene_id "MSTRG.2164"; transcript_id "MSTRG.2164.34"; exon_number "5";
1	StringTie	exon	60956432	60956661	1000	+	.	gene_id "MSTRG.2164"; transcript_id "MSTRG.2164.35"; exon_number "1";
1	StringTie	exon	60956978	60957037	1000	+	.	gene_id "MSTRG.2164"; transcript_id "MSTRG.2164.35"; exon_number "2";
1	StringTie	exon	60958448	60958594	1000	+	.	gene_id "MSTRG.2164"; transcript_id "MSTRG.2164.35"; exon_number "3";
1	StringTie	exon	61025974	61026057	1000	+	.	gene_id "MSTRG.2164"; transcript_id "MSTRG.2164.35"; exon_number "4";
1	StringTie	exon	61027148	61028015	1000	+	.	gene_id "MSTRG.2164"; transcript_id "MSTRG.2164.35"; exon_number "5";
1	StringTie	exon	60956432	60956661	1000	+	.	gene_id "MSTRG.2164"; transcript_id "MSTRG.2164.36"; exon_number "1";
1	StringTie	exon	60956978	60957037	1000	+	.	gene_id "MSTRG.2164"; transcript_id "MSTRG.2164.36"; exon_number "2";
1	StringTie	exon	61025075	61025125	1000	+	.	gene_id "MSTRG.2164"; transcript_id "MSTRG.2164.36"; exon_number "3";
1	StringTie	exon	61025974	61026057	1000	+	.	gene_id "MSTRG.2164"; transcript_id "MSTRG.2164.36"; exon_number "4";
1	StringTie	exon	61051505	61051636	1000	+	.	gene_id "MSTRG.2164"; transcript_id "MSTRG.2164.36"; exon_number "5";
1	StringTie	exon	61058837	61059239	1000	+	.	gene_id "MSTRG.2164"; transcript_id "MSTRG.2164.36"; exon_number "6";
1	StringTie	exon	60956432	60956661	1000	+	.	gene_id "MSTRG.2164"; transcript_id "MSTRG.2164.37"; exon_number "1";
1	StringTie	exon	60956978	60957037	1000	+	.	gene_id "MSTRG.2164"; transcript_id "MSTRG.2164.37"; exon_number "2";
1	StringTie	exon	60958448	60958590	1000	+	.	gene_id "MSTRG.2164"; transcript_id "MSTRG.2164.37"; exon_number "3";
1	StringTie	exon	61025974	61026057	1000	+	.	gene_id "MSTRG.2164"; transcript_id "MSTRG.2164.37"; exon_number "4";
1	StringTie	exon	61026776	61027074	1000	+	.	gene_id "MSTRG.2164"; transcript_id "MSTRG.2164.37"; exon_number "5";
1	StringTie	exon	60956432	60956661	1000	+	.	gene_id "MSTRG.2164"; transcript_id "MSTRG.2164.38"; exon_number "1";
1	StringTie	exon	60956978	60957037	1000	+	.	gene_id "MSTRG.2164"; transcript_id "MSTRG.2164.38"; exon_number "2";
1	StringTie	exon	61025974	61026057	1000	+	.	gene_id "MSTRG.2164"; transcript_id "MSTRG.2164.38"; exon_number "3";
1	StringTie	exon	61062522	61062672	1000	+	.	gene_id "MSTRG.2164"; transcript_id "MSTRG.2164.38"; exon_number "4";
1	StringTie	exon	61064222	61064952	1000	+	.	gene_id "MSTRG.2164"; transcript_id "MSTRG.2164.38"; exon_number "5";
1	StringTie	exon	60956432	60956661	1000	+	.	gene_id "MSTRG.2164"; transcript_id "MSTRG.2164.39"; exon_number "1";
1	StringTie	exon	60956978	60957037	1000	+	.	gene_id "MSTRG.2164"; transcript_id "MSTRG.2164.39"; exon_number "2";
1	StringTie	exon	60958448	60958594	1000	+	.	gene_id "MSTRG.2164"; transcript_id "MSTRG.2164.39"; exon_number "3";
1	StringTie	exon	61019668	61019727	1000	+	.	gene_id "MSTRG.2164"; transcript_id "MSTRG.2164.39"; exon_number "4";
1	StringTie	exon	61020487	61020557	1000	+	.	gene_id "MSTRG.2164"; transcript_id "MSTRG.2164.39"; exon_number "5";
1	StringTie	exon	61021593	61021681	1000	+	.	gene_id "MSTRG.2164"; transcript_id "MSTRG.2164.39"; exon_number "6";
1	StringTie	exon	60999424	60999496	1000	+	.	gene_id "MSTRG.2164"; transcript_id "MSTRG.2164.40"; exon_number "1";
1	StringTie	exon	61019668	61019727	1000	+	.	gene_id "MSTRG.2164"; transcript_id "MSTRG.2164.40"; exon_number "2";
1	StringTie	exon	61020487	61020557	1000	+	.	gene_id "MSTRG.2164"; transcript_id "MSTRG.2164.40"; exon_number "3";
1	StringTie	exon	61021593	61021681	1000	+	.	gene_id "MSTRG.2164"; transcript_id "MSTRG.2164.40"; exon_number "4";
1	StringTie	exon	61024437	61024542	1000	+	.	gene_id "MSTRG.2164"; transcript_id "MSTRG.2164.41"; exon_number "1";
1	StringTie	exon	61025075	61025125	1000	+	.	gene_id "MSTRG.2164"; transcript_id "MSTRG.2164.41"; exon_number "2";
1	StringTie	exon	61025974	61026057	1000	+	.	gene_id "MSTRG.2164"; transcript_id "MSTRG.2164.41"; exon_number "3";
1	StringTie	exon	61027148	61028015	1000	+	.	gene_id "MSTRG.2164"; transcript_id "MSTRG.2164.41"; exon_number "4";
1	StringTie	exon	61068954	61069285	1000	-	.	gene_id "MSTRG.2165"; transcript_id "MSTRG.2165.4"; exon_number "1";
1	StringTie	exon	61195977	61196289	1000	-	.	gene_id "MSTRG.2165"; transcript_id "MSTRG.2165.4"; exon_number "2";
1	StringTie	exon	61119414	61119765	1000	-	.	gene_id "MSTRG.2165"; transcript_id "MSTRG.2165.5"; exon_number "1";
1	StringTie	exon	61195977	61196293	1000	-	.	gene_id "MSTRG.2165"; transcript_id "MSTRG.2165.5"; exon_number "2";
1	StringTie	exon	61121394	61121992	1000	-	.	gene_id "MSTRG.2165"; transcript_id "MSTRG.2165.7"; exon_number "1";
1	StringTie	exon	61195977	61196293	1000	-	.	gene_id "MSTRG.2165"; transcript_id "MSTRG.2165.7"; exon_number "2";
1	StringTie	exon	61121426	61122113	1000	-	.	gene_id "MSTRG.2165"; transcript_id "MSTRG.2165.8"; exon_number "1";
1	StringTie	exon	61195977	61196286	1000	-	.	gene_id "MSTRG.2165"; transcript_id "MSTRG.2165.8"; exon_number "2";
1	StringTie	exon	61166532	61168145	1000	-	.	gene_id "MSTRG.2165"; transcript_id "MSTRG.2165.9"; exon_number "1";
1	StringTie	exon	61195977	61196575	1000	-	.	gene_id "MSTRG.2165"; transcript_id "MSTRG.2165.9"; exon_number "2";
1	StringTie	exon	61167766	61168145	1000	-	.	gene_id "MSTRG.2165"; transcript_id "MSTRG.2165.10"; exon_number "1";
1	StringTie	exon	61171820	61171871	1000	-	.	gene_id "MSTRG.2165"; transcript_id "MSTRG.2165.10"; exon_number "2";
1	StringTie	exon	61195977	61196293	1000	-	.	gene_id "MSTRG.2165"; transcript_id "MSTRG.2165.10"; exon_number "3";
1	StringTie	exon	61823008	61823787	1000	-	.	gene_id "MSTRG.2177"; transcript_id "MSTRG.2177.2"; exon_number "1";
1	StringTie	exon	61824530	61824598	1000	-	.	gene_id "MSTRG.2177"; transcript_id "MSTRG.2177.2"; exon_number "2";
1	StringTie	exon	61827822	61827940	1000	-	.	gene_id "MSTRG.2177"; transcript_id "MSTRG.2177.2"; exon_number "3";
1	StringTie	exon	61827821	61828781	1000	+	.	gene_id "MSTRG.2178"; transcript_id "MSTRG.2178.1"; exon_number "1";
1	StringTie	exon	61830199	61830478	1000	+	.	gene_id "MSTRG.2178"; transcript_id "MSTRG.2178.1"; exon_number "2";
1	StringTie	exon	61858156	61858239	1000	+	.	gene_id "MSTRG.2178"; transcript_id "MSTRG.2178.1"; exon_number "3";
1	StringTie	exon	61867686	61867897	1000	+	.	gene_id "MSTRG.2178"; transcript_id "MSTRG.2178.1"; exon_number "4";
1	StringTie	exon	61828032	61828781	1000	+	.	gene_id "MSTRG.2178"; transcript_id "MSTRG.2178.2"; exon_number "1";
1	StringTie	exon	61830199	61830478	1000	+	.	gene_id "MSTRG.2178"; transcript_id "MSTRG.2178.2"; exon_number "2";
1	StringTie	exon	61858156	61858239	1000	+	.	gene_id "MSTRG.2178"; transcript_id "MSTRG.2178.2"; exon_number "3";
1	StringTie	exon	61952092	61952506	1000	+	.	gene_id "MSTRG.2178"; transcript_id "MSTRG.2178.2"; exon_number "4";
1	StringTie	exon	61828059	61828781	1000	+	.	gene_id "MSTRG.2178"; transcript_id "MSTRG.2178.3"; exon_number "1";
1	StringTie	exon	61830199	61830478	1000	+	.	gene_id "MSTRG.2178"; transcript_id "MSTRG.2178.3"; exon_number "2";
1	StringTie	exon	61858156	61858239	1000	+	.	gene_id "MSTRG.2178"; transcript_id "MSTRG.2178.3"; exon_number "3";
1	StringTie	exon	61882556	61882764	1000	+	.	gene_id "MSTRG.2178"; transcript_id "MSTRG.2178.3"; exon_number "4";
1	StringTie	exon	61883100	61884665	1000	+	.	gene_id "MSTRG.2178"; transcript_id "MSTRG.2178.3"; exon_number "5";
1	StringTie	exon	61828061	61828781	1000	+	.	gene_id "MSTRG.2178"; transcript_id "MSTRG.2178.5"; exon_number "1";
1	StringTie	exon	61830199	61830478	1000	+	.	gene_id "MSTRG.2178"; transcript_id "MSTRG.2178.5"; exon_number "2";
1	StringTie	exon	61837917	61838544	1000	+	.	gene_id "MSTRG.2178"; transcript_id "MSTRG.2178.5"; exon_number "3";
1	StringTie	exon	62135103	62135701	1000	+	.	gene_id "MSTRG.2182"; transcript_id "MSTRG.2182.3"; exon_number "1";
1	StringTie	exon	62204137	62204511	1000	+	.	gene_id "MSTRG.2182"; transcript_id "MSTRG.2182.3"; exon_number "2";
1	StringTie	exon	62135103	62135701	1000	+	.	gene_id "MSTRG.2182"; transcript_id "MSTRG.2182.6"; exon_number "1";
1	StringTie	exon	62234334	62234388	1000	+	.	gene_id "MSTRG.2182"; transcript_id "MSTRG.2182.6"; exon_number "2";
1	StringTie	exon	62239788	62240616	1000	+	.	gene_id "MSTRG.2182"; transcript_id "MSTRG.2182.6"; exon_number "3";
1	StringTie	exon	62135103	62135701	1000	+	.	gene_id "MSTRG.2182"; transcript_id "MSTRG.2182.7"; exon_number "1";
1	StringTie	exon	62226462	62226491	1000	+	.	gene_id "MSTRG.2182"; transcript_id "MSTRG.2182.7"; exon_number "2";
1	StringTie	exon	62234334	62234388	1000	+	.	gene_id "MSTRG.2182"; transcript_id "MSTRG.2182.7"; exon_number "3";
1	StringTie	exon	62239788	62240610	1000	+	.	gene_id "MSTRG.2182"; transcript_id "MSTRG.2182.7"; exon_number "4";
1	StringTie	exon	62135103	62135701	1000	+	.	gene_id "MSTRG.2182"; transcript_id "MSTRG.2182.8"; exon_number "1";
1	StringTie	exon	62136387	62136467	1000	+	.	gene_id "MSTRG.2182"; transcript_id "MSTRG.2182.8"; exon_number "2";
1	StringTie	exon	62145436	62145666	1000	+	.	gene_id "MSTRG.2182"; transcript_id "MSTRG.2182.8"; exon_number "3";
1	StringTie	exon	62135103	62135701	1000	+	.	gene_id "MSTRG.2182"; transcript_id "MSTRG.2182.9"; exon_number "1";
1	StringTie	exon	62203403	62204511	1000	+	.	gene_id "MSTRG.2182"; transcript_id "MSTRG.2182.9"; exon_number "2";
1	StringTie	exon	62135103	62135701	1000	+	.	gene_id "MSTRG.2182"; transcript_id "MSTRG.2182.11"; exon_number "1";
1	StringTie	exon	62145436	62145669	1000	+	.	gene_id "MSTRG.2182"; transcript_id "MSTRG.2182.11"; exon_number "2";
1	StringTie	exon	62135125	62135701	1000	+	.	gene_id "MSTRG.2182"; transcript_id "MSTRG.2182.14"; exon_number "1";
1	StringTie	exon	62170824	62170930	1000	+	.	gene_id "MSTRG.2182"; transcript_id "MSTRG.2182.14"; exon_number "2";
1	StringTie	exon	62204137	62204542	1000	+	.	gene_id "MSTRG.2182"; transcript_id "MSTRG.2182.14"; exon_number "3";
1	StringTie	exon	62135213	62135701	1000	+	.	gene_id "MSTRG.2182"; transcript_id "MSTRG.2182.16"; exon_number "1";
1	StringTie	exon	62170824	62170930	1000	+	.	gene_id "MSTRG.2182"; transcript_id "MSTRG.2182.16"; exon_number "2";
1	StringTie	exon	62203403	62204382	1000	+	.	gene_id "MSTRG.2182"; transcript_id "MSTRG.2182.16"; exon_number "3";
1	StringTie	exon	62135217	62135701	1000	+	.	gene_id "MSTRG.2182"; transcript_id "MSTRG.2182.18"; exon_number "1";
1	StringTie	exon	62225606	62225729	1000	+	.	gene_id "MSTRG.2182"; transcript_id "MSTRG.2182.18"; exon_number "2";
1	StringTie	exon	62226462	62226690	1000	+	.	gene_id "MSTRG.2182"; transcript_id "MSTRG.2182.18"; exon_number "3";
1	StringTie	exon	62509302	62509832	1000	+	.	gene_id "MSTRG.2182"; transcript_id "MSTRG.2182.20"; exon_number "1";
1	StringTie	exon	62514985	62515069	1000	+	.	gene_id "MSTRG.2182"; transcript_id "MSTRG.2182.20"; exon_number "2";
1	StringTie	exon	62515834	62516936	1000	+	.	gene_id "MSTRG.2182"; transcript_id "MSTRG.2182.20"; exon_number "3";
1	StringTie	exon	62509695	62509832	1000	+	.	gene_id "MSTRG.2182"; transcript_id "MSTRG.2182.23"; exon_number "1";
1	StringTie	exon	62514985	62515069	1000	+	.	gene_id "MSTRG.2182"; transcript_id "MSTRG.2182.23"; exon_number "2";
1	StringTie	exon	62593443	62593776	1000	+	.	gene_id "MSTRG.2182"; transcript_id "MSTRG.2182.23"; exon_number "3";
1	StringTie	exon	62262172	62262440	1000	+	.	gene_id "MSTRG.2185"; transcript_id "MSTRG.2185.3"; exon_number "1";
1	StringTie	exon	62300598	62300648	1000	+	.	gene_id "MSTRG.2185"; transcript_id "MSTRG.2185.3"; exon_number "2";
1	StringTie	exon	62301408	62302358	1000	+	.	gene_id "MSTRG.2185"; transcript_id "MSTRG.2185.3"; exon_number "3";
1	StringTie	exon	62460521	62461569	1000	-	.	gene_id "MSTRG.2188"; transcript_id "MSTRG.2188.1"; exon_number "1";
1	StringTie	exon	62461898	62461929	1000	-	.	gene_id "MSTRG.2188"; transcript_id "MSTRG.2188.1"; exon_number "2";
1	StringTie	exon	62461548	62461673	1000	+	.	gene_id "MSTRG.2189"; transcript_id "MSTRG.2189.1"; exon_number "1";
1	StringTie	exon	62471547	62471746	1000	+	.	gene_id "MSTRG.2189"; transcript_id "MSTRG.2189.1"; exon_number "2";
1	StringTie	exon	62472811	62473281	1000	+	.	gene_id "MSTRG.2189"; transcript_id "MSTRG.2189.1"; exon_number "3";
1	StringTie	exon	62504527	62505235	1000	-	.	gene_id "MSTRG.2190"; transcript_id "MSTRG.2190.2"; exon_number "1";
1	StringTie	exon	62506971	62507347	1000	-	.	gene_id "MSTRG.2190"; transcript_id "MSTRG.2190.2"; exon_number "2";
1	StringTie	exon	63086145	63086640	1000	+	.	gene_id "MSTRG.2199"; transcript_id "MSTRG.2199.1"; exon_number "1";
1	StringTie	exon	63104473	63104703	1000	+	.	gene_id "MSTRG.2199"; transcript_id "MSTRG.2199.1"; exon_number "2";
1	StringTie	exon	65216844	65217016	1000	+	.	gene_id "MSTRG.2279"; transcript_id "MSTRG.2279.1"; exon_number "1";
1	StringTie	exon	65217941	65218033	1000	+	.	gene_id "MSTRG.2279"; transcript_id "MSTRG.2279.1"; exon_number "2";
1	StringTie	exon	65226761	65226842	1000	+	.	gene_id "MSTRG.2279"; transcript_id "MSTRG.2279.1"; exon_number "3";
1	StringTie	exon	65227543	65227593	1000	+	.	gene_id "MSTRG.2279"; transcript_id "MSTRG.2279.1"; exon_number "4";
1	StringTie	exon	65256507	65257700	1000	+	.	gene_id "MSTRG.2279"; transcript_id "MSTRG.2279.1"; exon_number "5";
1	StringTie	exon	65216844	65217016	1000	+	.	gene_id "MSTRG.2279"; transcript_id "MSTRG.2279.2"; exon_number "1";
1	StringTie	exon	65217941	65218033	1000	+	.	gene_id "MSTRG.2279"; transcript_id "MSTRG.2279.2"; exon_number "2";
1	StringTie	exon	65226761	65226842	1000	+	.	gene_id "MSTRG.2279"; transcript_id "MSTRG.2279.2"; exon_number "3";
1	StringTie	exon	65256507	65257700	1000	+	.	gene_id "MSTRG.2279"; transcript_id "MSTRG.2279.2"; exon_number "4";
1	StringTie	exon	65216844	65217016	1000	+	.	gene_id "MSTRG.2279"; transcript_id "MSTRG.2279.3"; exon_number "1";
1	StringTie	exon	65217941	65218033	1000	+	.	gene_id "MSTRG.2279"; transcript_id "MSTRG.2279.3"; exon_number "2";
1	StringTie	exon	65226761	65226842	1000	+	.	gene_id "MSTRG.2279"; transcript_id "MSTRG.2279.3"; exon_number "3";
1	StringTie	exon	65227543	65227593	1000	+	.	gene_id "MSTRG.2279"; transcript_id "MSTRG.2279.3"; exon_number "4";
1	StringTie	exon	65227857	65228588	1000	+	.	gene_id "MSTRG.2279"; transcript_id "MSTRG.2279.3"; exon_number "5";
1	StringTie	exon	65216863	65217016	1000	+	.	gene_id "MSTRG.2279"; transcript_id "MSTRG.2279.5"; exon_number "1";
1	StringTie	exon	65217941	65218033	1000	+	.	gene_id "MSTRG.2279"; transcript_id "MSTRG.2279.5"; exon_number "2";
1	StringTie	exon	65226761	65226842	1000	+	.	gene_id "MSTRG.2279"; transcript_id "MSTRG.2279.5"; exon_number "3";
1	StringTie	exon	65227543	65227593	1000	+	.	gene_id "MSTRG.2279"; transcript_id "MSTRG.2279.5"; exon_number "4";
1	StringTie	exon	65235936	65237573	1000	+	.	gene_id "MSTRG.2279"; transcript_id "MSTRG.2279.5"; exon_number "5";
1	StringTie	exon	65216874	65217016	1000	+	.	gene_id "MSTRG.2279"; transcript_id "MSTRG.2279.6"; exon_number "1";
1	StringTie	exon	65217941	65218033	1000	+	.	gene_id "MSTRG.2279"; transcript_id "MSTRG.2279.6"; exon_number "2";
1	StringTie	exon	65226761	65226842	1000	+	.	gene_id "MSTRG.2279"; transcript_id "MSTRG.2279.6"; exon_number "3";
1	StringTie	exon	65235936	65237573	1000	+	.	gene_id "MSTRG.2279"; transcript_id "MSTRG.2279.6"; exon_number "4";
1	StringTie	exon	65216874	65217016	1000	+	.	gene_id "MSTRG.2279"; transcript_id "MSTRG.2279.7"; exon_number "1";
1	StringTie	exon	65217941	65218033	1000	+	.	gene_id "MSTRG.2279"; transcript_id "MSTRG.2279.7"; exon_number "2";
1	StringTie	exon	65226761	65226842	1000	+	.	gene_id "MSTRG.2279"; transcript_id "MSTRG.2279.7"; exon_number "3";
1	StringTie	exon	65227543	65227593	1000	+	.	gene_id "MSTRG.2279"; transcript_id "MSTRG.2279.7"; exon_number "4";
1	StringTie	exon	65259742	65260048	1000	+	.	gene_id "MSTRG.2279"; transcript_id "MSTRG.2279.7"; exon_number "5";
1	StringTie	exon	65481242	65481672	1000	-	.	gene_id "MSTRG.2283"; transcript_id "MSTRG.2283.3"; exon_number "1";
1	StringTie	exon	65483617	65483685	1000	-	.	gene_id "MSTRG.2283"; transcript_id "MSTRG.2283.3"; exon_number "2";
1	StringTie	exon	65488684	65488806	1000	-	.	gene_id "MSTRG.2283"; transcript_id "MSTRG.2283.3"; exon_number "3";
1	StringTie	exon	65512414	65512981	1000	-	.	gene_id "MSTRG.2283"; transcript_id "MSTRG.2283.4"; exon_number "1";
1	StringTie	exon	65738619	65738715	1000	-	.	gene_id "MSTRG.2283"; transcript_id "MSTRG.2283.4"; exon_number "2";
1	StringTie	exon	65768199	65768652	1000	-	.	gene_id "MSTRG.2283"; transcript_id "MSTRG.2283.4"; exon_number "3";
1	StringTie	exon	65646950	65647648	1000	-	.	gene_id "MSTRG.2283"; transcript_id "MSTRG.2283.9"; exon_number "1";
1	StringTie	exon	65738619	65738715	1000	-	.	gene_id "MSTRG.2283"; transcript_id "MSTRG.2283.9"; exon_number "2";
1	StringTie	exon	65768199	65768979	1000	-	.	gene_id "MSTRG.2283"; transcript_id "MSTRG.2283.9"; exon_number "3";
1	StringTie	exon	65646950	65647648	1000	-	.	gene_id "MSTRG.2283"; transcript_id "MSTRG.2283.10"; exon_number "1";
1	StringTie	exon	65738619	65738715	1000	-	.	gene_id "MSTRG.2283"; transcript_id "MSTRG.2283.10"; exon_number "2";
1	StringTie	exon	65745115	65745222	1000	-	.	gene_id "MSTRG.2283"; transcript_id "MSTRG.2283.10"; exon_number "3";
1	StringTie	exon	65768199	65768307	1000	-	.	gene_id "MSTRG.2283"; transcript_id "MSTRG.2283.10"; exon_number "4";
1	StringTie	exon	65647127	65647648	1000	-	.	gene_id "MSTRG.2283"; transcript_id "MSTRG.2283.11"; exon_number "1";
1	StringTie	exon	65689388	65689468	1000	-	.	gene_id "MSTRG.2283"; transcript_id "MSTRG.2283.11"; exon_number "2";
1	StringTie	exon	65738619	65738715	1000	-	.	gene_id "MSTRG.2283"; transcript_id "MSTRG.2283.11"; exon_number "3";
1	StringTie	exon	65768199	65768310	1000	-	.	gene_id "MSTRG.2283"; transcript_id "MSTRG.2283.11"; exon_number "4";
1	StringTie	exon	65769334	65769553	1000	+	.	gene_id "MSTRG.2290"; transcript_id "MSTRG.2290.1"; exon_number "1";
1	StringTie	exon	65775956	65776660	1000	+	.	gene_id "MSTRG.2290"; transcript_id "MSTRG.2290.1"; exon_number "2";
1	StringTie	exon	63998251	63998826	1000	-	.	gene_id "MSTRG.2301"; transcript_id "MSTRG.2301.5"; exon_number "1";
1	StringTie	exon	64008367	64008507	1000	-	.	gene_id "MSTRG.2301"; transcript_id "MSTRG.2301.5"; exon_number "2";
1	StringTie	exon	64011112	64011409	1000	-	.	gene_id "MSTRG.2301"; transcript_id "MSTRG.2301.5"; exon_number "3";
1	StringTie	exon	64011911	64012175	1000	-	.	gene_id "MSTRG.2301"; transcript_id "MSTRG.2301.5"; exon_number "4";
1	StringTie	exon	64676029	64676539	1000	-	.	gene_id "MSTRG.2320"; transcript_id "MSTRG.2320.1"; exon_number "1";
1	StringTie	exon	64676918	64677318	1000	-	.	gene_id "MSTRG.2320"; transcript_id "MSTRG.2320.1"; exon_number "2";
1	StringTie	exon	67759958	67760123	1000	+	.	gene_id "MSTRG.2358"; transcript_id "MSTRG.2358.1"; exon_number "1";
1	StringTie	exon	67879678	67879810	1000	+	.	gene_id "MSTRG.2358"; transcript_id "MSTRG.2358.1"; exon_number "2";
1	StringTie	exon	67904339	67904451	1000	+	.	gene_id "MSTRG.2358"; transcript_id "MSTRG.2358.1"; exon_number "3";
1	StringTie	exon	67948360	67948384	1000	+	.	gene_id "MSTRG.2358"; transcript_id "MSTRG.2358.1"; exon_number "4";
1	StringTie	exon	67951673	67952406	1000	+	.	gene_id "MSTRG.2358"; transcript_id "MSTRG.2358.1"; exon_number "5";
1	StringTie	exon	67759960	67760123	1000	+	.	gene_id "MSTRG.2358"; transcript_id "MSTRG.2358.2"; exon_number "1";
1	StringTie	exon	67793240	67793313	1000	+	.	gene_id "MSTRG.2358"; transcript_id "MSTRG.2358.2"; exon_number "2";
1	StringTie	exon	67835705	67835970	1000	+	.	gene_id "MSTRG.2358"; transcript_id "MSTRG.2358.2"; exon_number "3";
1	StringTie	exon	67759963	67760123	1000	+	.	gene_id "MSTRG.2358"; transcript_id "MSTRG.2358.3"; exon_number "1";
1	StringTie	exon	67793240	67793313	1000	+	.	gene_id "MSTRG.2358"; transcript_id "MSTRG.2358.3"; exon_number "2";
1	StringTie	exon	67812246	67813281	1000	+	.	gene_id "MSTRG.2358"; transcript_id "MSTRG.2358.3"; exon_number "3";
1	StringTie	exon	67803495	67803695	1000	+	.	gene_id "MSTRG.2358"; transcript_id "MSTRG.2358.4"; exon_number "1";
1	StringTie	exon	67803803	67803915	1000	+	.	gene_id "MSTRG.2358"; transcript_id "MSTRG.2358.4"; exon_number "2";
1	StringTie	exon	67817721	67817809	1000	+	.	gene_id "MSTRG.2358"; transcript_id "MSTRG.2358.4"; exon_number "3";
1	StringTie	exon	67821514	67822390	1000	+	.	gene_id "MSTRG.2358"; transcript_id "MSTRG.2358.4"; exon_number "4";
1	StringTie	exon	67803495	67803695	1000	+	.	gene_id "MSTRG.2358"; transcript_id "MSTRG.2358.5"; exon_number "1";
1	StringTie	exon	67803822	67803915	1000	+	.	gene_id "MSTRG.2358"; transcript_id "MSTRG.2358.5"; exon_number "2";
1	StringTie	exon	67804743	67805153	1000	+	.	gene_id "MSTRG.2358"; transcript_id "MSTRG.2358.5"; exon_number "3";
1	StringTie	exon	67803497	67803695	1000	+	.	gene_id "MSTRG.2358"; transcript_id "MSTRG.2358.6"; exon_number "1";
1	StringTie	exon	67803822	67803915	1000	+	.	gene_id "MSTRG.2358"; transcript_id "MSTRG.2358.6"; exon_number "2";
1	StringTie	exon	67804358	67804588	1000	+	.	gene_id "MSTRG.2358"; transcript_id "MSTRG.2358.6"; exon_number "3";
1	StringTie	exon	67812246	67813293	1000	+	.	gene_id "MSTRG.2358"; transcript_id "MSTRG.2358.6"; exon_number "4";
1	StringTie	exon	67803498	67803915	1000	+	.	gene_id "MSTRG.2358"; transcript_id "MSTRG.2358.7"; exon_number "1";
1	StringTie	exon	67817721	67817809	1000	+	.	gene_id "MSTRG.2358"; transcript_id "MSTRG.2358.7"; exon_number "2";
1	StringTie	exon	67835705	67836247	1000	+	.	gene_id "MSTRG.2358"; transcript_id "MSTRG.2358.7"; exon_number "3";
1	StringTie	exon	67803526	67803695	1000	+	.	gene_id "MSTRG.2358"; transcript_id "MSTRG.2358.8"; exon_number "1";
1	StringTie	exon	67803822	67803915	1000	+	.	gene_id "MSTRG.2358"; transcript_id "MSTRG.2358.8"; exon_number "2";
1	StringTie	exon	67904339	67904451	1000	+	.	gene_id "MSTRG.2358"; transcript_id "MSTRG.2358.8"; exon_number "3";
1	StringTie	exon	67948360	67948384	1000	+	.	gene_id "MSTRG.2358"; transcript_id "MSTRG.2358.8"; exon_number "4";
1	StringTie	exon	68007175	68007260	1000	+	.	gene_id "MSTRG.2358"; transcript_id "MSTRG.2358.8"; exon_number "5";
1	StringTie	exon	68008089	68008241	1000	+	.	gene_id "MSTRG.2358"; transcript_id "MSTRG.2358.8"; exon_number "6";
1	StringTie	exon	68021400	68021449	1000	+	.	gene_id "MSTRG.2358"; transcript_id "MSTRG.2358.8"; exon_number "7";
1	StringTie	exon	68022644	68022721	1000	+	.	gene_id "MSTRG.2358"; transcript_id "MSTRG.2358.8"; exon_number "8";
1	StringTie	exon	68023452	68023537	1000	+	.	gene_id "MSTRG.2358"; transcript_id "MSTRG.2358.8"; exon_number "9";
1	StringTie	exon	68060830	68061232	1000	+	.	gene_id "MSTRG.2364"; transcript_id "MSTRG.2364.6"; exon_number "1";
1	StringTie	exon	68201917	68202123	1000	+	.	gene_id "MSTRG.2364"; transcript_id "MSTRG.2364.6"; exon_number "2";
1	StringTie	exon	68232259	68232688	1000	+	.	gene_id "MSTRG.2364"; transcript_id "MSTRG.2364.6"; exon_number "3";
1	StringTie	exon	68058030	68060089	1000	-	.	gene_id "MSTRG.2365"; transcript_id "MSTRG.2365.1"; exon_number "1";
1	StringTie	exon	68060828	68062638	1000	-	.	gene_id "MSTRG.2365"; transcript_id "MSTRG.2365.1"; exon_number "2";
1	StringTie	exon	69091348	69091523	1000	+	.	gene_id "MSTRG.2372"; transcript_id "MSTRG.2372.8"; exon_number "1";
1	StringTie	exon	69236284	69236405	1000	+	.	gene_id "MSTRG.2372"; transcript_id "MSTRG.2372.8"; exon_number "2";
1	StringTie	exon	69237954	69238056	1000	+	.	gene_id "MSTRG.2372"; transcript_id "MSTRG.2372.8"; exon_number "3";
1	StringTie	exon	69239387	69239620	1000	+	.	gene_id "MSTRG.2372"; transcript_id "MSTRG.2372.8"; exon_number "4";
1	StringTie	exon	69267440	69267574	1000	+	.	gene_id "MSTRG.2372"; transcript_id "MSTRG.2372.8"; exon_number "5";
1	StringTie	exon	69316907	69317375	1000	+	.	gene_id "MSTRG.2372"; transcript_id "MSTRG.2372.8"; exon_number "6";
1	StringTie	exon	69237952	69238056	1000	+	.	gene_id "MSTRG.2372"; transcript_id "MSTRG.2372.9"; exon_number "1";
1	StringTie	exon	69239387	69239620	1000	+	.	gene_id "MSTRG.2372"; transcript_id "MSTRG.2372.9"; exon_number "2";
1	StringTie	exon	69267440	69267574	1000	+	.	gene_id "MSTRG.2372"; transcript_id "MSTRG.2372.9"; exon_number "3";
1	StringTie	exon	69429753	69429902	1000	+	.	gene_id "MSTRG.2372"; transcript_id "MSTRG.2372.9"; exon_number "4";
1	StringTie	exon	67657201	67657356	1000	+	.	gene_id "MSTRG.2387"; transcript_id "MSTRG.2387.1"; exon_number "1";
1	StringTie	exon	67659042	67659173	1000	+	.	gene_id "MSTRG.2387"; transcript_id "MSTRG.2387.1"; exon_number "2";
1	StringTie	exon	67661565	67662396	1000	+	.	gene_id "MSTRG.2387"; transcript_id "MSTRG.2387.1"; exon_number "3";
1	StringTie	exon	67146271	67147413	1000	-	.	gene_id "MSTRG.2454"; transcript_id "MSTRG.2454.4"; exon_number "1";
1	StringTie	exon	67166735	67166803	1000	-	.	gene_id "MSTRG.2454"; transcript_id "MSTRG.2454.4"; exon_number "2";
1	StringTie	exon	67196231	67196478	1000	-	.	gene_id "MSTRG.2454"; transcript_id "MSTRG.2454.4"; exon_number "3";
1	StringTie	exon	67197102	67197235	1000	-	.	gene_id "MSTRG.2454"; transcript_id "MSTRG.2454.4"; exon_number "4";
1	StringTie	exon	67146340	67147413	1000	-	.	gene_id "MSTRG.2454"; transcript_id "MSTRG.2454.5"; exon_number "1";
1	StringTie	exon	67196231	67196503	1000	-	.	gene_id "MSTRG.2454"; transcript_id "MSTRG.2454.5"; exon_number "2";
1	StringTie	exon	67156150	67157898	1000	-	.	gene_id "MSTRG.2454"; transcript_id "MSTRG.2454.6"; exon_number "1";
1	StringTie	exon	67196231	67196478	1000	-	.	gene_id "MSTRG.2454"; transcript_id "MSTRG.2454.6"; exon_number "2";
1	StringTie	exon	67197258	67197341	1000	-	.	gene_id "MSTRG.2454"; transcript_id "MSTRG.2454.6"; exon_number "3";
1	StringTie	exon	67156150	67157898	1000	-	.	gene_id "MSTRG.2454"; transcript_id "MSTRG.2454.7"; exon_number "1";
1	StringTie	exon	67196231	67196478	1000	-	.	gene_id "MSTRG.2454"; transcript_id "MSTRG.2454.7"; exon_number "2";
1	StringTie	exon	67197102	67197341	1000	-	.	gene_id "MSTRG.2454"; transcript_id "MSTRG.2454.7"; exon_number "3";
1	StringTie	exon	67157638	67157898	1000	-	.	gene_id "MSTRG.2454"; transcript_id "MSTRG.2454.8"; exon_number "1";
1	StringTie	exon	67166735	67166803	1000	-	.	gene_id "MSTRG.2454"; transcript_id "MSTRG.2454.8"; exon_number "2";
1	StringTie	exon	67196231	67196478	1000	-	.	gene_id "MSTRG.2454"; transcript_id "MSTRG.2454.8"; exon_number "3";
1	StringTie	exon	67196783	67197322	1000	-	.	gene_id "MSTRG.2454"; transcript_id "MSTRG.2454.8"; exon_number "4";
1	StringTie	exon	67175393	67178429	1000	-	.	gene_id "MSTRG.2454"; transcript_id "MSTRG.2454.15"; exon_number "1";
1	StringTie	exon	67196231	67196478	1000	-	.	gene_id "MSTRG.2454"; transcript_id "MSTRG.2454.15"; exon_number "2";
1	StringTie	exon	67197123	67197193	1000	-	.	gene_id "MSTRG.2454"; transcript_id "MSTRG.2454.15"; exon_number "3";
1	StringTie	exon	67177653	67178429	1000	-	.	gene_id "MSTRG.2454"; transcript_id "MSTRG.2454.16"; exon_number "1";
1	StringTie	exon	67196231	67196478	1000	-	.	gene_id "MSTRG.2454"; transcript_id "MSTRG.2454.16"; exon_number "2";
1	StringTie	exon	67197258	67197341	1000	-	.	gene_id "MSTRG.2454"; transcript_id "MSTRG.2454.16"; exon_number "3";
1	StringTie	exon	67177663	67178429	1000	-	.	gene_id "MSTRG.2454"; transcript_id "MSTRG.2454.17"; exon_number "1";
1	StringTie	exon	67196231	67196478	1000	-	.	gene_id "MSTRG.2454"; transcript_id "MSTRG.2454.17"; exon_number "2";
1	StringTie	exon	67197102	67197322	1000	-	.	gene_id "MSTRG.2454"; transcript_id "MSTRG.2454.17"; exon_number "3";
1	StringTie	exon	67179353	67180688	1000	-	.	gene_id "MSTRG.2454"; transcript_id "MSTRG.2454.19"; exon_number "1";
1	StringTie	exon	67196231	67196478	1000	-	.	gene_id "MSTRG.2454"; transcript_id "MSTRG.2454.19"; exon_number "2";
1	StringTie	exon	67196783	67197235	1000	-	.	gene_id "MSTRG.2454"; transcript_id "MSTRG.2454.19"; exon_number "3";
1	StringTie	exon	67179894	67180374	1000	-	.	gene_id "MSTRG.2454"; transcript_id "MSTRG.2454.21"; exon_number "1";
1	StringTie	exon	67196231	67196478	1000	-	.	gene_id "MSTRG.2454"; transcript_id "MSTRG.2454.21"; exon_number "2";
1	StringTie	exon	67197123	67197322	1000	-	.	gene_id "MSTRG.2454"; transcript_id "MSTRG.2454.21"; exon_number "3";
1	StringTie	exon	67179894	67180688	1000	-	.	gene_id "MSTRG.2454"; transcript_id "MSTRG.2454.22"; exon_number "1";
1	StringTie	exon	67196231	67196478	1000	-	.	gene_id "MSTRG.2454"; transcript_id "MSTRG.2454.22"; exon_number "2";
1	StringTie	exon	67197102	67197322	1000	-	.	gene_id "MSTRG.2454"; transcript_id "MSTRG.2454.22"; exon_number "3";
1	StringTie	exon	70145482	70145903	1000	-	.	gene_id "MSTRG.2473"; transcript_id "MSTRG.2473.21"; exon_number "1";
1	StringTie	exon	70156494	70156602	1000	-	.	gene_id "MSTRG.2473"; transcript_id "MSTRG.2473.21"; exon_number "2";
1	StringTie	exon	70222347	70222506	1000	-	.	gene_id "MSTRG.2473"; transcript_id "MSTRG.2473.21"; exon_number "3";
1	StringTie	exon	70222879	70223105	1000	-	.	gene_id "MSTRG.2473"; transcript_id "MSTRG.2473.21"; exon_number "4";
1	StringTie	exon	70145504	70145903	1000	-	.	gene_id "MSTRG.2473"; transcript_id "MSTRG.2473.22"; exon_number "1";
1	StringTie	exon	70222347	70222653	1000	-	.	gene_id "MSTRG.2473"; transcript_id "MSTRG.2473.22"; exon_number "2";
1	StringTie	exon	70154841	70156261	1000	-	.	gene_id "MSTRG.2473"; transcript_id "MSTRG.2473.23"; exon_number "1";
1	StringTie	exon	70156494	70156602	1000	-	.	gene_id "MSTRG.2473"; transcript_id "MSTRG.2473.23"; exon_number "2";
1	StringTie	exon	70222347	70222683	1000	-	.	gene_id "MSTRG.2473"; transcript_id "MSTRG.2473.23"; exon_number "3";
1	StringTie	exon	70201072	70201975	1000	-	.	gene_id "MSTRG.2473"; transcript_id "MSTRG.2473.26"; exon_number "1";
1	StringTie	exon	70222347	70222506	1000	-	.	gene_id "MSTRG.2473"; transcript_id "MSTRG.2473.26"; exon_number "2";
1	StringTie	exon	70222879	70222936	1000	-	.	gene_id "MSTRG.2473"; transcript_id "MSTRG.2473.26"; exon_number "3";
1	StringTie	exon	70223052	70223105	1000	-	.	gene_id "MSTRG.2473"; transcript_id "MSTRG.2473.26"; exon_number "4";
1	StringTie	exon	70201084	70202590	1000	-	.	gene_id "MSTRG.2473"; transcript_id "MSTRG.2473.27"; exon_number "1";
1	StringTie	exon	70222347	70222731	1000	-	.	gene_id "MSTRG.2473"; transcript_id "MSTRG.2473.27"; exon_number "2";
1	StringTie	exon	70201097	70201975	1000	-	.	gene_id "MSTRG.2473"; transcript_id "MSTRG.2473.28"; exon_number "1";
1	StringTie	exon	70222347	70222506	1000	-	.	gene_id "MSTRG.2473"; transcript_id "MSTRG.2473.28"; exon_number "2";
1	StringTie	exon	70222995	70223104	1000	-	.	gene_id "MSTRG.2473"; transcript_id "MSTRG.2473.28"; exon_number "3";
1	StringTie	exon	70220638	70221172	1000	-	.	gene_id "MSTRG.2473"; transcript_id "MSTRG.2473.31"; exon_number "1";
1	StringTie	exon	70222347	70222506	1000	-	.	gene_id "MSTRG.2473"; transcript_id "MSTRG.2473.31"; exon_number "2";
1	StringTie	exon	70222879	70223105	1000	-	.	gene_id "MSTRG.2473"; transcript_id "MSTRG.2473.31"; exon_number "3";
1	StringTie	exon	71159121	71159434	1000	+	.	gene_id "MSTRG.2493"; transcript_id "MSTRG.2493.3"; exon_number "1";
1	StringTie	exon	71166771	71166819	1000	+	.	gene_id "MSTRG.2493"; transcript_id "MSTRG.2493.3"; exon_number "2";
1	StringTie	exon	71168383	71168536	1000	+	.	gene_id "MSTRG.2493"; transcript_id "MSTRG.2493.3"; exon_number "3";
1	StringTie	exon	71310785	71311202	1000	+	.	gene_id "MSTRG.2499"; transcript_id "MSTRG.2499.9"; exon_number "1";
1	StringTie	exon	71311405	71311562	1000	+	.	gene_id "MSTRG.2499"; transcript_id "MSTRG.2499.9"; exon_number "2";
1	StringTie	exon	71312418	71312563	1000	+	.	gene_id "MSTRG.2499"; transcript_id "MSTRG.2499.9"; exon_number "3";
1	StringTie	exon	71314102	71314235	1000	+	.	gene_id "MSTRG.2499"; transcript_id "MSTRG.2499.9"; exon_number "4";
1	StringTie	exon	71965426	71966397	1000	-	.	gene_id "MSTRG.2530"; transcript_id "MSTRG.2530.5"; exon_number "1";
1	StringTie	exon	71966491	71966551	1000	-	.	gene_id "MSTRG.2530"; transcript_id "MSTRG.2530.5"; exon_number "2";
1	StringTie	exon	72039299	72039550	1000	-	.	gene_id "MSTRG.2530"; transcript_id "MSTRG.2530.5"; exon_number "3";
1	StringTie	exon	72009869	72010234	1000	-	.	gene_id "MSTRG.2530"; transcript_id "MSTRG.2530.6"; exon_number "1";
1	StringTie	exon	72014125	72014355	1000	-	.	gene_id "MSTRG.2530"; transcript_id "MSTRG.2530.6"; exon_number "2";
1	StringTie	exon	72039299	72039550	1000	-	.	gene_id "MSTRG.2530"; transcript_id "MSTRG.2530.6"; exon_number "3";
1	StringTie	exon	72009888	72010234	1000	-	.	gene_id "MSTRG.2530"; transcript_id "MSTRG.2530.7"; exon_number "1";
1	StringTie	exon	72014125	72014355	1000	-	.	gene_id "MSTRG.2530"; transcript_id "MSTRG.2530.7"; exon_number "2";
1	StringTie	exon	72020281	72020364	1000	-	.	gene_id "MSTRG.2530"; transcript_id "MSTRG.2530.7"; exon_number "3";
1	StringTie	exon	72039299	72039542	1000	-	.	gene_id "MSTRG.2530"; transcript_id "MSTRG.2530.7"; exon_number "4";
1	StringTie	exon	72013284	72013618	1000	-	.	gene_id "MSTRG.2530"; transcript_id "MSTRG.2530.8"; exon_number "1";
1	StringTie	exon	72014125	72014355	1000	-	.	gene_id "MSTRG.2530"; transcript_id "MSTRG.2530.8"; exon_number "2";
1	StringTie	exon	72039299	72039550	1000	-	.	gene_id "MSTRG.2530"; transcript_id "MSTRG.2530.8"; exon_number "3";
1	StringTie	exon	72074546	72075064	1000	-	.	gene_id "MSTRG.2530"; transcript_id "MSTRG.2530.15"; exon_number "1";
1	StringTie	exon	72082349	72082459	1000	-	.	gene_id "MSTRG.2530"; transcript_id "MSTRG.2530.15"; exon_number "2";
1	StringTie	exon	72082548	72082649	1000	-	.	gene_id "MSTRG.2530"; transcript_id "MSTRG.2530.15"; exon_number "3";
1	StringTie	exon	72107057	72107145	1000	-	.	gene_id "MSTRG.2537"; transcript_id "MSTRG.2537.4"; exon_number "1";
1	StringTie	exon	72116158	72116242	1000	-	.	gene_id "MSTRG.2537"; transcript_id "MSTRG.2537.4"; exon_number "2";
1	StringTie	exon	72127480	72127556	1000	-	.	gene_id "MSTRG.2537"; transcript_id "MSTRG.2537.4"; exon_number "3";
1	StringTie	exon	72133871	72134058	1000	-	.	gene_id "MSTRG.2537"; transcript_id "MSTRG.2537.4"; exon_number "4";
1	StringTie	exon	72109937	72110719	1000	-	.	gene_id "MSTRG.2537"; transcript_id "MSTRG.2537.5"; exon_number "1";
1	StringTie	exon	72116158	72116242	1000	-	.	gene_id "MSTRG.2537"; transcript_id "MSTRG.2537.5"; exon_number "2";
1	StringTie	exon	72133871	72133981	1000	-	.	gene_id "MSTRG.2537"; transcript_id "MSTRG.2537.5"; exon_number "3";
1	StringTie	exon	72110596	72110719	1000	-	.	gene_id "MSTRG.2537"; transcript_id "MSTRG.2537.6"; exon_number "1";
1	StringTie	exon	72122418	72122497	1000	-	.	gene_id "MSTRG.2537"; transcript_id "MSTRG.2537.6"; exon_number "2";
1	StringTie	exon	72127480	72127556	1000	-	.	gene_id "MSTRG.2537"; transcript_id "MSTRG.2537.6"; exon_number "3";
1	StringTie	exon	72132292	72132420	1000	-	.	gene_id "MSTRG.2537"; transcript_id "MSTRG.2537.6"; exon_number "4";
1	StringTie	exon	72133871	72134058	1000	-	.	gene_id "MSTRG.2537"; transcript_id "MSTRG.2537.6"; exon_number "5";
1	StringTie	exon	72123139	72124021	1000	-	.	gene_id "MSTRG.2537"; transcript_id "MSTRG.2537.7"; exon_number "1";
1	StringTie	exon	72124353	72124383	1000	-	.	gene_id "MSTRG.2537"; transcript_id "MSTRG.2537.7"; exon_number "2";
1	StringTie	exon	72133871	72133981	1000	-	.	gene_id "MSTRG.2537"; transcript_id "MSTRG.2537.7"; exon_number "3";
1	StringTie	exon	72123139	72124015	1000	-	.	gene_id "MSTRG.2537"; transcript_id "MSTRG.2537.8"; exon_number "1";
1	StringTie	exon	72124353	72124383	1000	-	.	gene_id "MSTRG.2537"; transcript_id "MSTRG.2537.8"; exon_number "2";
1	StringTie	exon	72133871	72133981	1000	-	.	gene_id "MSTRG.2537"; transcript_id "MSTRG.2537.8"; exon_number "3";
1	StringTie	exon	72123570	72124021	1000	-	.	gene_id "MSTRG.2537"; transcript_id "MSTRG.2537.9"; exon_number "1";
1	StringTie	exon	72124353	72124383	1000	-	.	gene_id "MSTRG.2537"; transcript_id "MSTRG.2537.9"; exon_number "2";
1	StringTie	exon	72127480	72127556	1000	-	.	gene_id "MSTRG.2537"; transcript_id "MSTRG.2537.9"; exon_number "3";
1	StringTie	exon	72132292	72132420	1000	-	.	gene_id "MSTRG.2537"; transcript_id "MSTRG.2537.9"; exon_number "4";
1	StringTie	exon	72133871	72134062	1000	-	.	gene_id "MSTRG.2537"; transcript_id "MSTRG.2537.9"; exon_number "5";
1	StringTie	exon	72218876	72218913	1000	-	.	gene_id "MSTRG.2541"; transcript_id "MSTRG.2541.1"; exon_number "1";
1	StringTie	exon	72219635	72220232	1000	-	.	gene_id "MSTRG.2541"; transcript_id "MSTRG.2541.1"; exon_number "2";
1	StringTie	exon	72220472	72220565	1000	+	.	gene_id "MSTRG.2542"; transcript_id "MSTRG.2542.1"; exon_number "1";
1	StringTie	exon	72221187	72221273	1000	+	.	gene_id "MSTRG.2542"; transcript_id "MSTRG.2542.1"; exon_number "2";
1	StringTie	exon	72222667	72223088	1000	+	.	gene_id "MSTRG.2542"; transcript_id "MSTRG.2542.1"; exon_number "3";
1	StringTie	exon	72888064	72888376	1000	-	.	gene_id "MSTRG.2546"; transcript_id "MSTRG.2546.1"; exon_number "1";
1	StringTie	exon	72889777	72889866	1000	-	.	gene_id "MSTRG.2546"; transcript_id "MSTRG.2546.1"; exon_number "2";
1	StringTie	exon	72890057	72890412	1000	-	.	gene_id "MSTRG.2546"; transcript_id "MSTRG.2546.1"; exon_number "3";
1	StringTie	exon	72849308	72849706	1000	-	.	gene_id "MSTRG.2575"; transcript_id "MSTRG.2575.15"; exon_number "1";
1	StringTie	exon	72873731	72873844	1000	-	.	gene_id "MSTRG.2575"; transcript_id "MSTRG.2575.15"; exon_number "2";
1	StringTie	exon	72875137	72875373	1000	-	.	gene_id "MSTRG.2575"; transcript_id "MSTRG.2575.15"; exon_number "3";
1	StringTie	exon	74839729	74840228	1000	+	.	gene_id "MSTRG.2611"; transcript_id "MSTRG.2611.1"; exon_number "1";
1	StringTie	exon	74855213	74855462	1000	+	.	gene_id "MSTRG.2611"; transcript_id "MSTRG.2611.1"; exon_number "2";
1	StringTie	exon	74852399	74852757	1000	-	.	gene_id "MSTRG.2612"; transcript_id "MSTRG.2612.1"; exon_number "1";
1	StringTie	exon	74854101	74854134	1000	-	.	gene_id "MSTRG.2612"; transcript_id "MSTRG.2612.1"; exon_number "2";
1	StringTie	exon	74856502	74856640	1000	-	.	gene_id "MSTRG.2612"; transcript_id "MSTRG.2612.1"; exon_number "3";
1	StringTie	exon	74788261	74788377	1000	+	.	gene_id "MSTRG.2615"; transcript_id "MSTRG.2615.1"; exon_number "1";
1	StringTie	exon	74805839	74806451	1000	+	.	gene_id "MSTRG.2615"; transcript_id "MSTRG.2615.1"; exon_number "2";
1	StringTie	exon	76478137	76478280	1000	+	.	gene_id "MSTRG.2676"; transcript_id "MSTRG.2676.1"; exon_number "1";
1	StringTie	exon	76563652	76563813	1000	+	.	gene_id "MSTRG.2676"; transcript_id "MSTRG.2676.1"; exon_number "2";
1	StringTie	exon	76566982	76567036	1000	+	.	gene_id "MSTRG.2676"; transcript_id "MSTRG.2676.1"; exon_number "3";
1	StringTie	exon	76570360	76570503	1000	+	.	gene_id "MSTRG.2676"; transcript_id "MSTRG.2676.1"; exon_number "4";
1	StringTie	exon	76478144	76478280	1000	+	.	gene_id "MSTRG.2676"; transcript_id "MSTRG.2676.2"; exon_number "1";
1	StringTie	exon	76541841	76541998	1000	+	.	gene_id "MSTRG.2676"; transcript_id "MSTRG.2676.2"; exon_number "2";
1	StringTie	exon	76563652	76563813	1000	+	.	gene_id "MSTRG.2676"; transcript_id "MSTRG.2676.2"; exon_number "3";
1	StringTie	exon	76566982	76567036	1000	+	.	gene_id "MSTRG.2676"; transcript_id "MSTRG.2676.2"; exon_number "4";
1	StringTie	exon	76570360	76570503	1000	+	.	gene_id "MSTRG.2676"; transcript_id "MSTRG.2676.2"; exon_number "5";
1	StringTie	exon	77818140	77818338	1000	-	.	gene_id "MSTRG.2697"; transcript_id "MSTRG.2697.1"; exon_number "1";
1	StringTie	exon	77857330	77857454	1000	-	.	gene_id "MSTRG.2697"; transcript_id "MSTRG.2697.1"; exon_number "2";
1	StringTie	exon	77857943	77858328	1000	-	.	gene_id "MSTRG.2697"; transcript_id "MSTRG.2697.1"; exon_number "3";
1	StringTie	exon	77848140	77848342	1000	-	.	gene_id "MSTRG.2697"; transcript_id "MSTRG.2697.2"; exon_number "1";
1	StringTie	exon	77857330	77857454	1000	-	.	gene_id "MSTRG.2697"; transcript_id "MSTRG.2697.2"; exon_number "2";
1	StringTie	exon	77857559	77857893	1000	-	.	gene_id "MSTRG.2697"; transcript_id "MSTRG.2697.2"; exon_number "3";
1	StringTie	exon	77883513	77884131	1000	+	.	gene_id "MSTRG.2700"; transcript_id "MSTRG.2700.1"; exon_number "1";
1	StringTie	exon	77920418	77920595	1000	+	.	gene_id "MSTRG.2700"; transcript_id "MSTRG.2700.1"; exon_number "2";
1	StringTie	exon	77929824	77930041	1000	+	.	gene_id "MSTRG.2700"; transcript_id "MSTRG.2700.1"; exon_number "3";
1	StringTie	exon	77883889	77884131	1000	+	.	gene_id "MSTRG.2700"; transcript_id "MSTRG.2700.2"; exon_number "1";
1	StringTie	exon	77891465	77892328	1000	+	.	gene_id "MSTRG.2700"; transcript_id "MSTRG.2700.2"; exon_number "2";
1	StringTie	exon	77983484	77984057	1000	-	.	gene_id "MSTRG.2739"; transcript_id "MSTRG.2739.3"; exon_number "1";
1	StringTie	exon	77984435	77984572	1000	-	.	gene_id "MSTRG.2739"; transcript_id "MSTRG.2739.3"; exon_number "2";
1	StringTie	exon	77988732	77988874	1000	-	.	gene_id "MSTRG.2739"; transcript_id "MSTRG.2739.3"; exon_number "3";
1	StringTie	exon	77990770	77990931	1000	-	.	gene_id "MSTRG.2739"; transcript_id "MSTRG.2739.3"; exon_number "4";
1	StringTie	exon	79112930	79113255	1000	-	.	gene_id "MSTRG.2761"; transcript_id "MSTRG.2761.1"; exon_number "1";
1	StringTie	exon	79233744	79233925	1000	-	.	gene_id "MSTRG.2761"; transcript_id "MSTRG.2761.1"; exon_number "2";
1	StringTie	exon	79131305	79131762	1000	-	.	gene_id "MSTRG.2761"; transcript_id "MSTRG.2761.2"; exon_number "1";
1	StringTie	exon	79233744	79233925	1000	-	.	gene_id "MSTRG.2761"; transcript_id "MSTRG.2761.2"; exon_number "2";
1	StringTie	exon	79131333	79131762	1000	-	.	gene_id "MSTRG.2761"; transcript_id "MSTRG.2761.3"; exon_number "1";
1	StringTie	exon	79178750	79178801	1000	-	.	gene_id "MSTRG.2761"; transcript_id "MSTRG.2761.3"; exon_number "2";
1	StringTie	exon	79233744	79233925	1000	-	.	gene_id "MSTRG.2761"; transcript_id "MSTRG.2761.3"; exon_number "3";
1	StringTie	exon	78320594	78320780	1000	+	.	gene_id "MSTRG.2766"; transcript_id "MSTRG.2766.5"; exon_number "1";
1	StringTie	exon	78326298	78326357	1000	+	.	gene_id "MSTRG.2766"; transcript_id "MSTRG.2766.5"; exon_number "2";
1	StringTie	exon	78428643	78428731	1000	+	.	gene_id "MSTRG.2766"; transcript_id "MSTRG.2766.5"; exon_number "3";
1	StringTie	exon	78457295	78457417	1000	+	.	gene_id "MSTRG.2766"; transcript_id "MSTRG.2766.5"; exon_number "4";
1	StringTie	exon	78457496	78457557	1000	+	.	gene_id "MSTRG.2766"; transcript_id "MSTRG.2766.5"; exon_number "5";
1	StringTie	exon	78466102	78466173	1000	+	.	gene_id "MSTRG.2766"; transcript_id "MSTRG.2766.5"; exon_number "6";
1	StringTie	exon	78468691	78469068	1000	+	.	gene_id "MSTRG.2766"; transcript_id "MSTRG.2766.5"; exon_number "7";
1	StringTie	exon	78320594	78320780	1000	+	.	gene_id "MSTRG.2766"; transcript_id "MSTRG.2766.6"; exon_number "1";
1	StringTie	exon	78326298	78326357	1000	+	.	gene_id "MSTRG.2766"; transcript_id "MSTRG.2766.6"; exon_number "2";
1	StringTie	exon	78424582	78424653	1000	+	.	gene_id "MSTRG.2766"; transcript_id "MSTRG.2766.6"; exon_number "3";
1	StringTie	exon	78428643	78428731	1000	+	.	gene_id "MSTRG.2766"; transcript_id "MSTRG.2766.6"; exon_number "4";
1	StringTie	exon	78457295	78457417	1000	+	.	gene_id "MSTRG.2766"; transcript_id "MSTRG.2766.6"; exon_number "5";
1	StringTie	exon	78457496	78457557	1000	+	.	gene_id "MSTRG.2766"; transcript_id "MSTRG.2766.6"; exon_number "6";
1	StringTie	exon	78461256	78461638	1000	+	.	gene_id "MSTRG.2766"; transcript_id "MSTRG.2766.6"; exon_number "7";
1	StringTie	exon	78479703	78479840	1000	+	.	gene_id "MSTRG.2766"; transcript_id "MSTRG.2766.6"; exon_number "8";
1	StringTie	exon	78320657	78320780	1000	+	.	gene_id "MSTRG.2766"; transcript_id "MSTRG.2766.13"; exon_number "1";
1	StringTie	exon	78428643	78428731	1000	+	.	gene_id "MSTRG.2766"; transcript_id "MSTRG.2766.13"; exon_number "2";
1	StringTie	exon	78457295	78457417	1000	+	.	gene_id "MSTRG.2766"; transcript_id "MSTRG.2766.13"; exon_number "3";
1	StringTie	exon	78479703	78480583	1000	+	.	gene_id "MSTRG.2766"; transcript_id "MSTRG.2766.13"; exon_number "4";
1	StringTie	exon	78320657	78320780	1000	+	.	gene_id "MSTRG.2766"; transcript_id "MSTRG.2766.14"; exon_number "1";
1	StringTie	exon	78326298	78326357	1000	+	.	gene_id "MSTRG.2766"; transcript_id "MSTRG.2766.14"; exon_number "2";
1	StringTie	exon	78424582	78424653	1000	+	.	gene_id "MSTRG.2766"; transcript_id "MSTRG.2766.14"; exon_number "3";
1	StringTie	exon	78428643	78428731	1000	+	.	gene_id "MSTRG.2766"; transcript_id "MSTRG.2766.14"; exon_number "4";
1	StringTie	exon	78457295	78457417	1000	+	.	gene_id "MSTRG.2766"; transcript_id "MSTRG.2766.14"; exon_number "5";
1	StringTie	exon	78466102	78466173	1000	+	.	gene_id "MSTRG.2766"; transcript_id "MSTRG.2766.14"; exon_number "6";
1	StringTie	exon	78468691	78469068	1000	+	.	gene_id "MSTRG.2766"; transcript_id "MSTRG.2766.14"; exon_number "7";
1	StringTie	exon	78320657	78320780	1000	+	.	gene_id "MSTRG.2766"; transcript_id "MSTRG.2766.15"; exon_number "1";
1	StringTie	exon	78326298	78326357	1000	+	.	gene_id "MSTRG.2766"; transcript_id "MSTRG.2766.15"; exon_number "2";
1	StringTie	exon	78339251	78339417	1000	+	.	gene_id "MSTRG.2766"; transcript_id "MSTRG.2766.15"; exon_number "3";
1	StringTie	exon	78342903	78343626	1000	+	.	gene_id "MSTRG.2766"; transcript_id "MSTRG.2766.15"; exon_number "4";
1	StringTie	exon	78320657	78320780	1000	+	.	gene_id "MSTRG.2766"; transcript_id "MSTRG.2766.16"; exon_number "1";
1	StringTie	exon	78326298	78326357	1000	+	.	gene_id "MSTRG.2766"; transcript_id "MSTRG.2766.16"; exon_number "2";
1	StringTie	exon	78466102	78466173	1000	+	.	gene_id "MSTRG.2766"; transcript_id "MSTRG.2766.16"; exon_number "3";
1	StringTie	exon	78479703	78480583	1000	+	.	gene_id "MSTRG.2766"; transcript_id "MSTRG.2766.16"; exon_number "4";
1	StringTie	exon	78320657	78320780	1000	+	.	gene_id "MSTRG.2766"; transcript_id "MSTRG.2766.17"; exon_number "1";
1	StringTie	exon	78326298	78326357	1000	+	.	gene_id "MSTRG.2766"; transcript_id "MSTRG.2766.17"; exon_number "2";
1	StringTie	exon	78428643	78428731	1000	+	.	gene_id "MSTRG.2766"; transcript_id "MSTRG.2766.17"; exon_number "3";
1	StringTie	exon	78457295	78457417	1000	+	.	gene_id "MSTRG.2766"; transcript_id "MSTRG.2766.17"; exon_number "4";
1	StringTie	exon	78457496	78457557	1000	+	.	gene_id "MSTRG.2766"; transcript_id "MSTRG.2766.17"; exon_number "5";
1	StringTie	exon	78459959	78460584	1000	+	.	gene_id "MSTRG.2766"; transcript_id "MSTRG.2766.17"; exon_number "6";
1	StringTie	exon	78329587	78329690	1000	+	.	gene_id "MSTRG.2766"; transcript_id "MSTRG.2766.22"; exon_number "1";
1	StringTie	exon	78457295	78457417	1000	+	.	gene_id "MSTRG.2766"; transcript_id "MSTRG.2766.22"; exon_number "2";
1	StringTie	exon	78479703	78479840	1000	+	.	gene_id "MSTRG.2766"; transcript_id "MSTRG.2766.22"; exon_number "3";
1	StringTie	exon	78489200	78489438	1000	+	.	gene_id "MSTRG.2766"; transcript_id "MSTRG.2766.22"; exon_number "4";
1	StringTie	exon	78538824	78539157	1000	+	.	gene_id "MSTRG.2770"; transcript_id "MSTRG.2770.1"; exon_number "1";
1	StringTie	exon	78542567	78542653	1000	+	.	gene_id "MSTRG.2770"; transcript_id "MSTRG.2770.1"; exon_number "2";
1	StringTie	exon	78605351	78607026	1000	+	.	gene_id "MSTRG.2770"; transcript_id "MSTRG.2770.1"; exon_number "3";
1	StringTie	exon	78538824	78539157	1000	+	.	gene_id "MSTRG.2770"; transcript_id "MSTRG.2770.2"; exon_number "1";
1	StringTie	exon	78605351	78607026	1000	+	.	gene_id "MSTRG.2770"; transcript_id "MSTRG.2770.2"; exon_number "2";
1	StringTie	exon	78734543	78734641	1000	-	.	gene_id "MSTRG.2774"; transcript_id "MSTRG.2774.1"; exon_number "1";
1	StringTie	exon	78803528	78803638	1000	-	.	gene_id "MSTRG.2774"; transcript_id "MSTRG.2774.1"; exon_number "2";
1	StringTie	exon	78904139	78904258	1000	-	.	gene_id "MSTRG.2774"; transcript_id "MSTRG.2774.1"; exon_number "3";
1	StringTie	exon	78942567	78942760	1000	-	.	gene_id "MSTRG.2774"; transcript_id "MSTRG.2774.1"; exon_number "4";
1	StringTie	exon	78818812	78820615	1000	-	.	gene_id "MSTRG.2774"; transcript_id "MSTRG.2774.2"; exon_number "1";
1	StringTie	exon	78904139	78904260	1000	-	.	gene_id "MSTRG.2774"; transcript_id "MSTRG.2774.2"; exon_number "2";
1	StringTie	exon	76967214	76967331	1000	+	.	gene_id "MSTRG.2796"; transcript_id "MSTRG.2796.1"; exon_number "1";
1	StringTie	exon	76974341	76974504	1000	+	.	gene_id "MSTRG.2796"; transcript_id "MSTRG.2796.1"; exon_number "2";
1	StringTie	exon	76980439	76980603	1000	+	.	gene_id "MSTRG.2796"; transcript_id "MSTRG.2796.1"; exon_number "3";
1	StringTie	exon	76991683	76991792	1000	+	.	gene_id "MSTRG.2796"; transcript_id "MSTRG.2796.1"; exon_number "4";
1	StringTie	exon	77451143	77451295	1000	-	.	gene_id "MSTRG.2812"; transcript_id "MSTRG.2812.2"; exon_number "1";
1	StringTie	exon	77458424	77458674	1000	-	.	gene_id "MSTRG.2812"; transcript_id "MSTRG.2812.2"; exon_number "2";
1	StringTie	exon	77459621	77459877	1000	-	.	gene_id "MSTRG.2812"; transcript_id "MSTRG.2812.2"; exon_number "3";
1	StringTie	exon	79627126	79627218	1000	-	.	gene_id "MSTRG.2825"; transcript_id "MSTRG.2825.8"; exon_number "1";
1	StringTie	exon	79651423	79651564	1000	-	.	gene_id "MSTRG.2825"; transcript_id "MSTRG.2825.8"; exon_number "2";
1	StringTie	exon	79652490	79652993	1000	-	.	gene_id "MSTRG.2825"; transcript_id "MSTRG.2825.8"; exon_number "3";
1	StringTie	exon	79627128	79627218	1000	-	.	gene_id "MSTRG.2825"; transcript_id "MSTRG.2825.12"; exon_number "1";
1	StringTie	exon	79651423	79651564	1000	-	.	gene_id "MSTRG.2825"; transcript_id "MSTRG.2825.12"; exon_number "2";
1	StringTie	exon	79656336	79656414	1000	-	.	gene_id "MSTRG.2825"; transcript_id "MSTRG.2825.12"; exon_number "3";
1	StringTie	exon	81465472	81465551	1000	-	.	gene_id "MSTRG.2852"; transcript_id "MSTRG.2852.1"; exon_number "1";
[truncated: 31,672 more rows]

## Sheet: Table S7
Table S5 Putative DE lincRNAs in this study
[truncated: 3,739 more rows]
