# Supplementary material for: Transcriptome Analysis of In Vitro Fertilization and Parthenogenesis Activation during Early Embryonic Development in Pigs
Source: Genes (Basel). 2021 Sep 22;12(10):1461. doi: 10.3390/genes12101461 (PMC8535918; doi:10.3390/genes12101461)
Supplement: Supplementary file 1 [file genes-12-01461-s001.zip › Supplementary Table S8 9 10.xlsx]

## Sheet: Table S8
Table S6 Information of lincRNAs neighboring protein-coding genes
1	ensembl	transcript	1581995	1698532	.	-	.	gene_id "ENSSSCG00000004018"; gene_version "3"; transcript_id "ENSSSCT00000039396"; transcript_version "1"; gene_name "AFDN"; gene_source "ensembl"; gene_biotype "protein_coding"; transcript_name "AFDN-201"; transcript_source "ensembl"; transcript_biotype "protein_coding";
1	ensembl	transcript	1581995	1698532	.	-	.	gene_id "ENSSSCG00000004018"; gene_version "3"; transcript_id "ENSSSCT00000051253"; transcript_version "1"; gene_name "AFDN"; gene_source "ensembl"; gene_biotype "protein_coding"; transcript_name "AFDN-202"; transcript_source "ensembl"; transcript_biotype "protein_coding";
1	ensembl	transcript	1581995	1664606	.	-	.	gene_id "ENSSSCG00000004018"; gene_version "3"; transcript_id "ENSSSCT00000004443"; transcript_version "3"; gene_name "AFDN"; gene_source "ensembl"; gene_biotype "protein_coding"; transcript_name "AFDN-203"; transcript_source "ensembl"; transcript_biotype "protein_coding";
1	ensembl	transcript	1584012	1697843	.	-	.	gene_id "ENSSSCG00000004018"; gene_version "3"; transcript_id "ENSSSCT00000043070"; transcript_version "1"; gene_name "AFDN"; gene_source "ensembl"; gene_biotype "protein_coding"; transcript_name "AFDN-204"; transcript_source "ensembl"; transcript_biotype "protein_coding";
1	ensembl	transcript	1665568	1665643	.	-	.	gene_id "ENSSSCG00000038097"; gene_version "1"; transcript_id "ENSSSCT00000036831"; transcript_version "1"; gene_name "ssc-mir-9824"; gene_source "ensembl"; gene_biotype "miRNA"; transcript_name "ssc-mir-9824.1-201"; transcript_source "ensembl"; transcript_biotype "miRNA";
1	ensembl	transcript	1919994	1958266	.	+	.	gene_id "ENSSSCG00000027404"; gene_version "2"; transcript_id "ENSSSCT00000060870"; transcript_version "1"; gene_name "UNC93A"; gene_source "ensembl"; gene_biotype "protein_coding"; transcript_name "UNC93A-201"; transcript_source "ensembl"; transcript_biotype "protein_coding";
1	ensembl	transcript	1929928	1958142	.	+	.	gene_id "ENSSSCG00000027404"; gene_version "2"; transcript_id "ENSSSCT00000023133"; transcript_version "2"; gene_name "UNC93A"; gene_source "ensembl"; gene_biotype "protein_coding"; transcript_name "UNC93A-202"; transcript_source "ensembl"; transcript_biotype "protein_coding";
1	ensembl	transcript	1937967	1958142	.	+	.	gene_id "ENSSSCG00000027404"; gene_version "2"; transcript_id "ENSSSCT00000048825"; transcript_version "1"; gene_name "UNC93A"; gene_source "ensembl"; gene_biotype "protein_coding"; transcript_name "UNC93A-203"; transcript_source "ensembl"; transcript_biotype "protein_coding";
1	ensembl	transcript	1938457	1958328	.	+	.	gene_id "ENSSSCG00000027404"; gene_version "2"; transcript_id "ENSSSCT00000004444"; transcript_version "3"; gene_name "UNC93A"; gene_source "ensembl"; gene_biotype "protein_coding"; transcript_name "UNC93A-204"; transcript_source "ensembl"; transcript_biotype "protein_coding";
1	ensembl	transcript	1943176	1958139	.	+	.	gene_id "ENSSSCG00000027404"; gene_version "2"; transcript_id "ENSSSCT00000059154"; transcript_version "1"; gene_name "UNC93A"; gene_source "ensembl"; gene_biotype "protein_coding"; transcript_name "UNC93A-205"; transcript_source "ensembl"; transcript_biotype "protein_coding";
1	ensembl	transcript	1974565	1976149	.	+	.	gene_id "ENSSSCG00000022580"; gene_version "2"; transcript_id "ENSSSCT00000028127"; transcript_version "2"; gene_name "TTLL2"; gene_source "ensembl"; gene_biotype "protein_coding"; transcript_name "TTLL2-201"; transcript_source "ensembl"; transcript_biotype "protein_coding";
1	ensembl	transcript	1981951	1996113	.	-	.	gene_id "ENSSSCG00000032403"; gene_version "1"; transcript_id "ENSSSCT00000058461"; transcript_version "1"; gene_source "ensembl"; gene_biotype "protein_coding"; transcript_source "ensembl"; transcript_biotype "protein_coding";
1	ensembl	transcript	2003172	2008112	.	+	.	gene_id "ENSSSCG00000037137"; gene_version "1"; transcript_id "ENSSSCT00000054151"; transcript_version "1"; gene_name "GPR31"; gene_source "ensembl"; gene_biotype "protein_coding"; transcript_name "GPR31-201"; transcript_source "ensembl"; transcript_biotype "protein_coding";
1	ensembl	transcript	2716763	2724976	.	+	.	gene_id "ENSSSCG00000036609"; gene_version "1"; transcript_id "ENSSSCT00000037176"; transcript_version "1"; gene_name "T"; gene_source "ensembl"; gene_biotype "protein_coding"; transcript_name "T-201"; transcript_source "ensembl"; transcript_biotype "protein_coding";
1	ensembl	transcript	2717165	2724976	.	+	.	gene_id "ENSSSCG00000036609"; gene_version "1"; transcript_id "ENSSSCT00000037270"; transcript_version "1"; gene_name "T"; gene_source "ensembl"; gene_biotype "protein_coding"; transcript_name "T-202"; transcript_source "ensembl"; transcript_biotype "protein_coding";
1	ensembl	transcript	2774647	2782990	.	-	.	gene_id "ENSSSCG00000036448"; gene_version "1"; transcript_id "ENSSSCT00000047024"; transcript_version "1"; gene_source "ensembl"; gene_biotype "lincRNA"; transcript_source "ensembl"; transcript_biotype "lincRNA";
1	ensembl	transcript	2777467	2782990	.	-	.	gene_id "ENSSSCG00000036448"; gene_version "1"; transcript_id "ENSSSCT00000060513"; transcript_version "1"; gene_source "ensembl"; gene_biotype "lincRNA"; transcript_source "ensembl"; transcript_biotype "lincRNA";
1	ensembl	transcript	2882387	3386480	.	+	.	gene_id "ENSSSCG00000004027"; gene_version "3"; transcript_id "ENSSSCT00000004453"; transcript_version "3"; gene_name "PDE10A"; gene_source "ensembl"; gene_biotype "protein_coding"; transcript_name "PDE10A-201"; transcript_source "ensembl"; transcript_biotype "protein_coding";
1	ensembl	transcript	2893742	2893818	.	+	.	gene_id "ENSSSCG00000034772"; gene_version "1"; transcript_id "ENSSSCT00000051543"; transcript_version "1"; gene_name "ssc-mir-9831"; gene_source "ensembl"; gene_biotype "miRNA"; transcript_name "ssc-mir-9831.1-201"; transcript_source "ensembl"; transcript_biotype "miRNA";
1	ensembl	transcript	4732578	4881938	.	-	.	gene_id "ENSSSCG00000004029"; gene_version "3"; transcript_id "ENSSSCT00000057600"; transcript_version "1"; gene_name "QKI"; gene_source "ensembl"; gene_biotype "protein_coding"; transcript_name "QKI-201"; transcript_source "ensembl"; transcript_biotype "protein_coding";
1	ensembl	transcript	4732701	4883870	.	-	.	gene_id "ENSSSCG00000004029"; gene_version "3"; transcript_id "ENSSSCT00000056118"; transcript_version "1"; gene_name "QKI"; gene_source "ensembl"; gene_biotype "protein_coding"; transcript_name "QKI-202"; transcript_source "ensembl"; transcript_biotype "protein_coding";
1	ensembl	transcript	4743314	4883870	.	-	.	gene_id "ENSSSCG00000004029"; gene_version "3"; transcript_id "ENSSSCT00000060412"; transcript_version "1"; gene_name "QKI"; gene_source "ensembl"; gene_biotype "protein_coding"; transcript_name "QKI-203"; transcript_source "ensembl"; transcript_biotype "protein_coding";
1	ensembl	transcript	4743314	4882751	.	-	.	gene_id "ENSSSCG00000004029"; gene_version "3"; transcript_id "ENSSSCT00000004455"; transcript_version "3"; gene_name "QKI"; gene_source "ensembl"; gene_biotype "protein_coding"; transcript_name "QKI-204"; transcript_source "ensembl"; transcript_biotype "protein_coding";
1	ensembl	transcript	4743953	4883870	.	-	.	gene_id "ENSSSCG00000004029"; gene_version "3"; transcript_id "ENSSSCT00000042383"; transcript_version "1"; gene_name "QKI"; gene_source "ensembl"; gene_biotype "protein_coding"; transcript_name "QKI-205"; transcript_source "ensembl"; transcript_biotype "protein_coding";
1	ensembl	transcript	4964687	5465199	.	-	.	gene_id "ENSSSCG00000038153"; gene_version "1"; transcript_id "ENSSSCT00000057322"; transcript_version "1"; gene_name "PACRG"; gene_source "ensembl"; gene_biotype "protein_coding"; transcript_name "PACRG-201"; transcript_source "ensembl"; transcript_biotype "protein_coding";
1	ensembl	transcript	5525080	5525185	.	+	.	gene_id "ENSSSCG00000037408"; gene_version "1"; transcript_id "ENSSSCT00000022182"; transcript_version "3"; gene_name "5S_rRNA"; gene_source "ensembl"; gene_biotype "rRNA"; transcript_name "5S_rRNA.177-201"; transcript_source "ensembl"; transcript_biotype "rRNA";
1	ensembl	transcript	5529244	5529376	.	-	.	gene_id "ENSSSCG00000038784"; gene_version "1"; transcript_id "ENSSSCT00000048483"; transcript_version "1"; gene_name "SNORA70"; gene_source "ensembl"; gene_biotype "snoRNA"; transcript_name "SNORA70.37-201"; transcript_source "ensembl"; transcript_biotype "snoRNA";
1	ensembl	transcript	7108101	7207402	.	-	.	gene_id "ENSSSCG00000004039"; gene_version "3"; transcript_id "ENSSSCT00000004467"; transcript_version "3"; gene_name "SLC22A3"; gene_source "ensembl"; gene_biotype "protein_coding"; transcript_name "SLC22A3-201"; transcript_source "ensembl"; transcript_biotype "protein_coding";
1	ensembl	transcript	7230644	7230770	.	+	.	gene_id "ENSSSCG00000018769"; gene_version "2"; transcript_id "ENSSSCT00000020364"; transcript_version "2"; gene_name "SNORA18"; gene_source "ensembl"; gene_biotype "snoRNA"; transcript_name "SNORA18.3-201"; transcript_source "ensembl"; transcript_biotype "snoRNA";
1	ensembl	transcript	7289170	7323644	.	+	.	gene_id "ENSSSCG00000004040"; gene_version "3"; transcript_id "ENSSSCT00000004468"; transcript_version "3"; gene_name "SLC22A2"; gene_source "ensembl"; gene_biotype "protein_coding"; transcript_name "SLC22A2-201"; transcript_source "ensembl"; transcript_biotype "protein_coding";
1	ensembl	transcript	7339285	7365424	.	-	.	gene_id "ENSSSCG00000004041"; gene_version "3"; transcript_id "ENSSSCT00000046271"; transcript_version "1"; gene_name "SLC22A1"; gene_source "ensembl"; gene_biotype "protein_coding"; transcript_name "SLC22A1-201"; transcript_source "ensembl"; transcript_biotype "protein_coding";
1	ensembl	transcript	7340449	7365504	.	-	.	gene_id "ENSSSCG00000004041"; gene_version "3"; transcript_id "ENSSSCT00000004469"; transcript_version "3"; gene_name "SLC22A1"; gene_source "ensembl"; gene_biotype "protein_coding"; transcript_name "SLC22A1-202"; transcript_source "ensembl"; transcript_biotype "protein_coding";
1	ensembl	transcript	7340450	7365520	.	-	.	gene_id "ENSSSCG00000004041"; gene_version "3"; transcript_id "ENSSSCT00000024677"; transcript_version "2"; gene_name "SLC22A1"; gene_source "ensembl"; gene_biotype "protein_coding"; transcript_name "SLC22A1-203"; transcript_source "ensembl"; transcript_biotype "protein_coding";
1	ensembl	transcript	7368103	7472548	.	-	.	gene_id "ENSSSCG00000004044"; gene_version "4"; transcript_id "ENSSSCT00000004472"; transcript_version "4"; gene_name "IGF2R"; gene_source "ensembl"; gene_biotype "protein_coding"; transcript_name "IGF2R-201"; transcript_source "ensembl"; transcript_biotype "protein_coding";
1	ensembl	transcript	7527861	7528838	.	-	.	gene_id "ENSSSCG00000004045"; gene_version "2"; transcript_id "ENSSSCT00000004473"; transcript_version "2"; gene_name "MAS1"; gene_source "ensembl"; gene_biotype "protein_coding"; transcript_name "MAS1-201"; transcript_source "ensembl"; transcript_biotype "protein_coding";
1	ensembl	transcript	7560416	7578687	.	-	.	gene_id "ENSSSCG00000004046"; gene_version "3"; transcript_id "ENSSSCT00000004474"; transcript_version "3"; gene_name "PNLDC1"; gene_source "ensembl"; gene_biotype "protein_coding"; transcript_name "PNLDC1-201"; transcript_source "ensembl"; transcript_biotype "protein_coding";
1	ensembl	transcript	7579238	7589228	.	-	.	gene_id "ENSSSCG00000004047"; gene_version "3"; transcript_id "ENSSSCT00000043829"; transcript_version "1"; gene_name "MRPL18"; gene_source "ensembl"; gene_biotype "protein_coding"; transcript_name "MRPL18-201"; transcript_source "ensembl"; transcript_biotype "protein_coding";
1	ensembl	transcript	7581767	7590015	.	-	.	gene_id "ENSSSCG00000004047"; gene_version "3"; transcript_id "ENSSSCT00000004475"; transcript_version "3"; gene_name "MRPL18"; gene_source "ensembl"; gene_biotype "protein_coding"; transcript_name "MRPL18-202"; transcript_source "ensembl"; transcript_biotype "protein_coding";
1	ensembl	transcript	7590140	7601795	.	+	.	gene_id "ENSSSCG00000004048"; gene_version "3"; transcript_id "ENSSSCT00000004476"; transcript_version "3"; gene_name "TCP1"; gene_source "ensembl"; gene_biotype "protein_coding"; transcript_name "TCP1-201"; transcript_source "ensembl"; transcript_biotype "protein_coding";
1	ensembl	transcript	7590213	7600706	.	+	.	gene_id "ENSSSCG00000004048"; gene_version "3"; transcript_id "ENSSSCT00000049476"; transcript_version "1"; gene_name "TCP1"; gene_source "ensembl"; gene_biotype "protein_coding"; transcript_name "TCP1-203"; transcript_source "ensembl"; transcript_biotype "protein_coding";
1	ensembl	transcript	7590213	7600699	.	+	.	gene_id "ENSSSCG00000004048"; gene_version "3"; transcript_id "ENSSSCT00000065084"; transcript_version "1"; gene_name "TCP1"; gene_source "ensembl"; gene_biotype "protein_coding"; transcript_name "TCP1-204"; transcript_source "ensembl"; transcript_biotype "protein_coding";
1	ensembl	transcript	7590263	7600703	.	+	.	gene_id "ENSSSCG00000004048"; gene_version "3"; transcript_id "ENSSSCT00000042694"; transcript_version "1"; gene_name "TCP1"; gene_source "ensembl"; gene_biotype "protein_coding"; transcript_name "TCP1-202"; transcript_source "ensembl"; transcript_biotype "protein_coding";
1	ensembl	transcript	7622547	7651613	.	-	.	gene_id "ENSSSCG00000004050"; gene_version "3"; transcript_id "ENSSSCT00000058364"; transcript_version "1"; gene_name "WTAP"; gene_source "ensembl"; gene_biotype "protein_coding"; transcript_name "WTAP-201"; transcript_source "ensembl"; transcript_biotype "protein_coding";
1	ensembl	transcript	7622547	7643758	.	-	.	gene_id "ENSSSCG00000004050"; gene_version "3"; transcript_id "ENSSSCT00000059243"; transcript_version "1"; gene_name "WTAP"; gene_source "ensembl"; gene_biotype "protein_coding"; transcript_name "WTAP-202"; transcript_source "ensembl"; transcript_biotype "protein_coding";
1	ensembl	transcript	7622550	7651286	.	-	.	gene_id "ENSSSCG00000004050"; gene_version "3"; transcript_id "ENSSSCT00000004478"; transcript_version "3"; gene_name "WTAP"; gene_source "ensembl"; gene_biotype "protein_coding"; transcript_name "WTAP-203"; transcript_source "ensembl"; transcript_biotype "protein_coding";
1	ensembl	transcript	7629537	7651592	.	-	.	gene_id "ENSSSCG00000004050"; gene_version "3"; transcript_id "ENSSSCT00000043325"; transcript_version "1"; gene_name "WTAP"; gene_source "ensembl"; gene_biotype "protein_coding"; transcript_name "WTAP-204"; transcript_source "ensembl"; transcript_biotype "protein_coding";
1	ensembl	transcript	7679352	7691724	.	+	.	gene_id "ENSSSCG00000040317"; gene_version "1"; transcript_id "ENSSSCT00000056447"; transcript_version "1"; gene_name "SOD2"; gene_source "ensembl"; gene_biotype "protein_coding"; transcript_name "SOD2-203"; transcript_source "ensembl"; transcript_biotype "protein_coding";
1	ensembl	transcript	7679571	7691722	.	+	.	gene_id "ENSSSCG00000040317"; gene_version "1"; transcript_id "ENSSSCT00000054351"; transcript_version "1"; gene_name "SOD2"; gene_source "ensembl"; gene_biotype "protein_coding"; transcript_name "SOD2-202"; transcript_source "ensembl"; transcript_biotype "protein_coding";
1	ensembl	transcript	7679571	7691722	.	+	.	gene_id "ENSSSCG00000040317"; gene_version "1"; transcript_id "ENSSSCT00000039602"; transcript_version "1"; gene_name "SOD2"; gene_source "ensembl"; gene_biotype "protein_coding"; transcript_name "SOD2-201"; transcript_source "ensembl"; transcript_biotype "protein_coding";
1	ensembl	transcript	8007994	8085558	.	-	.	gene_id "ENSSSCG00000004052"; gene_version "3"; transcript_id "ENSSSCT00000004480"; transcript_version "3"; gene_name "FNDC1"; gene_source "ensembl"; gene_biotype "protein_coding"; transcript_name "FNDC1-201"; transcript_source "ensembl"; transcript_biotype "protein_coding";
1	ensembl	transcript	8007994	8083454	.	-	.	gene_id "ENSSSCG00000004052"; gene_version "3"; transcript_id "ENSSSCT00000066410"; transcript_version "1"; gene_name "FNDC1"; gene_source "ensembl"; gene_biotype "protein_coding"; transcript_name "FNDC1-202"; transcript_source "ensembl"; transcript_biotype "protein_coding";
1	ensembl	transcript	8168887	8178575	.	-	.	gene_id "ENSSSCG00000035342"; gene_version "1"; transcript_id "ENSSSCT00000059927"; transcript_version "1"; gene_source "ensembl"; gene_biotype "lincRNA"; transcript_source "ensembl"; transcript_biotype "lincRNA";
1	ensembl	transcript	8208084	8218717	.	+	.	gene_id "ENSSSCG00000004053"; gene_version "3"; transcript_id "ENSSSCT00000004481"; transcript_version "3"; gene_name "TAGAP"; gene_source "ensembl"; gene_biotype "protein_coding"; transcript_name "TAGAP-201"; transcript_source "ensembl"; transcript_biotype "protein_coding";
1	ensembl	transcript	8243300	8265639	.	+	.	gene_id "ENSSSCG00000004055"; gene_version "2"; transcript_id "ENSSSCT00000060453"; transcript_version "1"; gene_name "RSPH3"; gene_source "ensembl"; gene_biotype "protein_coding"; transcript_name "RSPH3-201"; transcript_source "ensembl"; transcript_biotype "protein_coding";
1	ensembl	transcript	8243526	8265639	.	+	.	gene_id "ENSSSCG00000004055"; gene_version "2"; transcript_id "ENSSSCT00000046747"; transcript_version "1"; gene_name "RSPH3"; gene_source "ensembl"; gene_biotype "protein_coding"; transcript_name "RSPH3-202"; transcript_source "ensembl"; transcript_biotype "protein_coding";
1	ensembl	transcript	8243769	8265639	.	+	.	gene_id "ENSSSCG00000004055"; gene_version "2"; transcript_id "ENSSSCT00000004483"; transcript_version "2"; gene_name "RSPH3"; gene_source "ensembl"; gene_biotype "protein_coding"; transcript_name "RSPH3-203"; transcript_source "ensembl"; transcript_biotype "protein_coding";
1	ensembl	transcript	8246886	8265639	.	+	.	gene_id "ENSSSCG00000004055"; gene_version "2"; transcript_id "ENSSSCT00000061102"; transcript_version "1"; gene_name "RSPH3"; gene_source "ensembl"; gene_biotype "protein_coding"; transcript_name "RSPH3-204"; transcript_source "ensembl"; transcript_biotype "protein_coding";
1	ensembl	transcript	8403355	8452747	.	+	.	gene_id "ENSSSCG00000004058"; gene_version "3"; transcript_id "ENSSSCT00000004487"; transcript_version "3"; gene_name "EZR"; gene_source "ensembl"; gene_biotype "protein_coding"; transcript_name "EZR-201"; transcript_source "ensembl"; transcript_biotype "protein_coding";
1	ensembl	transcript	8555745	8567087	.	+	.	gene_id "ENSSSCG00000033107"; gene_version "1"; transcript_id "ENSSSCT00000042927"; transcript_version "1"; gene_name "DYNLT1"; gene_source "ensembl"; gene_biotype "protein_coding"; transcript_name "DYNLT1-201"; transcript_source "ensembl"; transcript_biotype "protein_coding";
1	ensembl	transcript	8555745	8567087	.	+	.	gene_id "ENSSSCG00000033107"; gene_version "1"; transcript_id "ENSSSCT00000054081"; transcript_version "1"; gene_name "DYNLT1"; gene_source "ensembl"; gene_biotype "protein_coding"; transcript_name "DYNLT1-202"; transcript_source "ensembl"; transcript_biotype "protein_coding";
1	ensembl	transcript	9014209	9109066	.	-	.	gene_id "ENSSSCG00000012315"; gene_version "3"; transcript_id "ENSSSCT00000025405"; transcript_version "2"; gene_name "SYNJ2"; gene_source "ensembl"; gene_biotype "protein_coding"; transcript_name "SYNJ2-201"; transcript_source "ensembl"; transcript_biotype "protein_coding";
1	ensembl	transcript	9016018	9109029	.	-	.	gene_id "ENSSSCG00000012315"; gene_version "3"; transcript_id "ENSSSCT00000032465"; transcript_version "2"; gene_name "SYNJ2"; gene_source "ensembl"; gene_biotype "protein_coding"; transcript_name "SYNJ2-202"; transcript_source "ensembl"; transcript_biotype "protein_coding";
1	ensembl	transcript	9350255	9619672	.	-	.	gene_id "ENSSSCG00000035027"; gene_version "1"; transcript_id "ENSSSCT00000045836"; transcript_version "1"; gene_name "ZDHHC14"; gene_source "ensembl"; gene_biotype "protein_coding"; transcript_name "ZDHHC14-201"; transcript_source "ensembl"; transcript_biotype "protein_coding";
1	ensembl	transcript	9621068	9624056	.	+	.	gene_id "ENSSSCG00000038527"; gene_version "1"; transcript_id "ENSSSCT00000053025"; transcript_version "1"; gene_source "ensembl"; gene_biotype "protein_coding"; transcript_source "ensembl"; transcript_biotype "protein_coding";
1	ensembl	transcript	11446060	11500978	.	+	.	gene_id "ENSSSCG00000004068"; gene_version "3"; transcript_id "ENSSSCT00000004497"; transcript_version "3"; gene_name "NOX3"; gene_source "ensembl"; gene_biotype "protein_coding"; transcript_name "NOX3-201"; transcript_source "ensembl"; transcript_biotype "protein_coding";
1	ensembl	transcript	13611057	13620377	.	-	.	gene_id "ENSSSCG00000004078"; gene_version "3"; transcript_id "ENSSSCT00000004507"; transcript_version "3"; gene_name "VIP"; gene_source "ensembl"; gene_biotype "protein_coding"; transcript_name "VIP-201"; transcript_source "ensembl"; transcript_biotype "protein_coding";
1	ensembl	transcript	13633324	13667301	.	+	.	gene_id "ENSSSCG00000031720"; gene_version "1"; transcript_id "ENSSSCT00000065019"; transcript_version "1"; gene_source "ensembl"; gene_biotype "protein_coding"; transcript_source "ensembl"; transcript_biotype "protein_coding";
1	ensembl	transcript	13651399	13667166	.	-	.	gene_id "ENSSSCG00000031536"; gene_version "1"; transcript_id "ENSSSCT00000044896"; transcript_version "1"; gene_name "MYCT1"; gene_source "ensembl"; gene_biotype "protein_coding"; transcript_name "MYCT1-201"; transcript_source "ensembl"; transcript_biotype "protein_coding";
1	ensembl	transcript	13715672	14042954	.	+	.	gene_id "ENSSSCG00000004081"; gene_version "3"; transcript_id "ENSSSCT00000030512"; transcript_version "2"; gene_source "ensembl"; gene_biotype "protein_coding"; transcript_source "ensembl"; transcript_biotype "protein_coding";
1	ensembl	transcript	13723381	13913640	.	+	.	gene_id "ENSSSCG00000004081"; gene_version "3"; transcript_id "ENSSSCT00000004510"; transcript_version "3"; gene_source "ensembl"; gene_biotype "protein_coding"; transcript_source "ensembl"; transcript_biotype "protein_coding";
1	ensembl	transcript	14906823	15016841	.	-	.	gene_id "ENSSSCG00000031733"; gene_version "1"; transcript_id "ENSSSCT00000038455"; transcript_version "1"; gene_name "AKAP12"; gene_source "ensembl"; gene_biotype "protein_coding"; transcript_name "AKAP12-201"; transcript_source "ensembl"; transcript_biotype "protein_coding";
1	ensembl	transcript	14908115	15016841	.	-	.	gene_id "ENSSSCG00000031733"; gene_version "1"; transcript_id "ENSSSCT00000063559"; transcript_version "1"; gene_name "AKAP12"; gene_source "ensembl"; gene_biotype "protein_coding"; transcript_name "AKAP12-202"; transcript_source "ensembl"; transcript_biotype "protein_coding";
1	ensembl	transcript	15148470	15325050	.	-	.	gene_id "ENSSSCG00000004092"; gene_version "3"; transcript_id "ENSSSCT00000004523"; transcript_version "3"; gene_name "MTHFD1L"; gene_source "ensembl"; gene_biotype "protein_coding"; transcript_name "MTHFD1L-202"; transcript_source "ensembl"; transcript_biotype "protein_coding";
1	ensembl	transcript	15344392	15443349	.	-	.	gene_id "ENSSSCG00000032778"; gene_version "1"; transcript_id "ENSSSCT00000038405"; transcript_version "1"; gene_name "PLEKHG1"; gene_source "ensembl"; gene_biotype "protein_coding"; transcript_name "PLEKHG1-201"; transcript_source "ensembl"; transcript_biotype "protein_coding";
1	ensembl	transcript	15357031	15357214	.	+	.	gene_id "ENSSSCG00000026396"; gene_version "2"; transcript_id "ENSSSCT00000028147"; transcript_version "2"; gene_name "SNORA23"; gene_source "ensembl"; gene_biotype "snoRNA"; transcript_name "SNORA23.2-201"; transcript_source "ensembl"; transcript_biotype "snoRNA";
1	ensembl	transcript	17306373	17511719	.	-	.	gene_id "ENSSSCG00000033175"; gene_version "1"; transcript_id "ENSSSCT00000042353"; transcript_version "1"; gene_name "SASH1"; gene_source "ensembl"; gene_biotype "protein_coding"; transcript_name "SASH1-201"; transcript_source "ensembl"; transcript_biotype "protein_coding";
1	ensembl	transcript	17306373	17451393	.	-	.	gene_id "ENSSSCG00000033175"; gene_version "1"; transcript_id "ENSSSCT00000062342"; transcript_version "1"; gene_name "SASH1"; gene_source "ensembl"; gene_biotype "protein_coding"; transcript_name "SASH1-202"; transcript_source "ensembl"; transcript_biotype "protein_coding";
1	ensembl	transcript	17306373	17402306	.	-	.	gene_id "ENSSSCG00000033175"; gene_version "1"; transcript_id "ENSSSCT00000059607"; transcript_version "1"; gene_name "SASH1"; gene_source "ensembl"; gene_biotype "protein_coding"; transcript_name "SASH1-203"; transcript_source "ensembl"; transcript_biotype "protein_coding";
1	ensembl	transcript	17309441	17662825	.	-	.	gene_id "ENSSSCG00000033175"; gene_version "1"; transcript_id "ENSSSCT00000055101"; transcript_version "1"; gene_name "SASH1"; gene_source "ensembl"; gene_biotype "protein_coding"; transcript_name "SASH1-204"; transcript_source "ensembl"; transcript_biotype "protein_coding";
1	ensembl	transcript	17309741	17574198	.	-	.	gene_id "ENSSSCG00000033175"; gene_version "1"; transcript_id "ENSSSCT00000049782"; transcript_version "1"; gene_name "SASH1"; gene_source "ensembl"; gene_biotype "protein_coding"; transcript_name "SASH1-205"; transcript_source "ensembl"; transcript_biotype "protein_coding";
1	ensembl	transcript	17309741	17574198	.	-	.	gene_id "ENSSSCG00000033175"; gene_version "1"; transcript_id "ENSSSCT00000031199"; transcript_version "2"; gene_name "SASH1"; gene_source "ensembl"; gene_biotype "protein_coding"; transcript_name "SASH1-206"; transcript_source "ensembl"; transcript_biotype "protein_coding";
1	ensembl	transcript	19183218	19572777	.	-	.	gene_id "ENSSSCG00000004119"; gene_version "3"; transcript_id "ENSSSCT00000061713"; transcript_version "1"; gene_name "GRM1"; gene_source "ensembl"; gene_biotype "protein_coding"; transcript_name "GRM1-201"; transcript_source "ensembl"; transcript_biotype "protein_coding";
1	ensembl	transcript	19183227	19572853	.	-	.	gene_id "ENSSSCG00000004119"; gene_version "3"; transcript_id "ENSSSCT00000045502"; transcript_version "1"; gene_name "GRM1"; gene_source "ensembl"; gene_biotype "protein_coding"; transcript_name "GRM1-202"; transcript_source "ensembl"; transcript_biotype "protein_coding";
1	ensembl	transcript	19183227	19571399	.	-	.	gene_id "ENSSSCG00000004119"; gene_version "3"; transcript_id "ENSSSCT00000063403"; transcript_version "1"; gene_name "GRM1"; gene_source "ensembl"; gene_biotype "protein_coding"; transcript_name "GRM1-203"; transcript_source "ensembl"; transcript_biotype "protein_coding";
1	ensembl	transcript	19194279	19577029	.	-	.	gene_id "ENSSSCG00000004119"; gene_version "3"; transcript_id "ENSSSCT00000004554"; transcript_version "3"; gene_name "GRM1"; gene_source "ensembl"; gene_biotype "protein_coding"; transcript_name "GRM1-204"; transcript_source "ensembl"; transcript_biotype "protein_coding";
1	ensembl	transcript	19612823	19693402	.	+	.	gene_id "ENSSSCG00000004120"; gene_version "3"; transcript_id "ENSSSCT00000004555"; transcript_version "3"; gene_name "SHPRH"; gene_source "ensembl"; gene_biotype "protein_coding"; transcript_name "SHPRH-201"; transcript_source "ensembl"; transcript_biotype "protein_coding";
1	ensembl	transcript	19612823	19693402	.	+	.	gene_id "ENSSSCG00000004120"; gene_version "3"; transcript_id "ENSSSCT00000039335"; transcript_version "1"; gene_name "SHPRH"; gene_source "ensembl"; gene_biotype "protein_coding"; transcript_name "SHPRH-202"; transcript_source "ensembl"; transcript_biotype "protein_coding";
1	ensembl	transcript	19612916	19695273	.	+	.	gene_id "ENSSSCG00000004120"; gene_version "3"; transcript_id "ENSSSCT00000060565"; transcript_version "1"; gene_name "SHPRH"; gene_source "ensembl"; gene_biotype "protein_coding"; transcript_name "SHPRH-203"; transcript_source "ensembl"; transcript_biotype "protein_coding";
1	ensembl	transcript	19613203	19695244	.	+	.	gene_id "ENSSSCG00000004120"; gene_version "3"; transcript_id "ENSSSCT00000044986"; transcript_version "1"; gene_name "SHPRH"; gene_source "ensembl"; gene_biotype "protein_coding"; transcript_name "SHPRH-204"; transcript_source "ensembl"; transcript_biotype "protein_coding";
1	ensembl	transcript	19755720	19770720	.	+	.	gene_id "ENSSSCG00000004121"; gene_version "3"; transcript_id "ENSSSCT00000043635"; transcript_version "1"; gene_name "FBXO30"; gene_source "ensembl"; gene_biotype "protein_coding"; transcript_name "FBXO30-201"; transcript_source "ensembl"; transcript_biotype "protein_coding";
1	ensembl	transcript	19756184	20024398	.	+	.	gene_id "ENSSSCG00000004121"; gene_version "3"; transcript_id "ENSSSCT00000064623"; transcript_version "1"; gene_name "FBXO30"; gene_source "ensembl"; gene_biotype "protein_coding"; transcript_name "FBXO30-202"; transcript_source "ensembl"; transcript_biotype "protein_coding";
1	ensembl	transcript	19756184	19882802	.	+	.	gene_id "ENSSSCG00000004121"; gene_version "3"; transcript_id "ENSSSCT00000059678"; transcript_version "1"; gene_name "FBXO30"; gene_source "ensembl"; gene_biotype "protein_coding"; transcript_name "FBXO30-203"; transcript_source "ensembl"; transcript_biotype "protein_coding";
1	ensembl	transcript	19756238	19777618	.	+	.	gene_id "ENSSSCG00000004121"; gene_version "3"; transcript_id "ENSSSCT00000041085"; transcript_version "1"; gene_name "FBXO30"; gene_source "ensembl"; gene_biotype "protein_coding"; transcript_name "FBXO30-204"; transcript_source "ensembl"; transcript_biotype "protein_coding";
1	ensembl	transcript	19756288	19892090	.	+	.	gene_id "ENSSSCG00000004121"; gene_version "3"; transcript_id "ENSSSCT00000047736"; transcript_version "1"; gene_name "FBXO30"; gene_source "ensembl"; gene_biotype "protein_coding"; transcript_name "FBXO30-205"; transcript_source "ensembl"; transcript_biotype "protein_coding";
1	ensembl	transcript	19756376	19775639	.	+	.	gene_id "ENSSSCG00000004121"; gene_version "3"; transcript_id "ENSSSCT00000004556"; transcript_version "3"; gene_name "FBXO30"; gene_source "ensembl"; gene_biotype "protein_coding"; transcript_name "FBXO30-206"; transcript_source "ensembl"; transcript_biotype "protein_coding";
1	ensembl	transcript	19760406	19775639	.	+	.	gene_id "ENSSSCG00000004121"; gene_version "3"; transcript_id "ENSSSCT00000040676"; transcript_version "1"; gene_name "FBXO30"; gene_source "ensembl"; gene_biotype "protein_coding"; transcript_name "FBXO30-207"; transcript_source "ensembl"; transcript_biotype "protein_coding";
1	ensembl	transcript	19806673	19893339	.	+	.	gene_id "ENSSSCG00000004121"; gene_version "3"; transcript_id "ENSSSCT00000004557"; transcript_version "3"; gene_name "FBXO30"; gene_source "ensembl"; gene_biotype "protein_coding"; transcript_name "FBXO30-208"; transcript_source "ensembl"; transcript_biotype "protein_coding";
1	ensembl	transcript	20511240	21043642	.	-	.	gene_id "ENSSSCG00000004123"; gene_version "3"; transcript_id "ENSSSCT00000061166"; transcript_version "1"; gene_name "UTRN"; gene_source "ensembl"; gene_biotype "protein_coding"; transcript_name "UTRN-201"; transcript_source "ensembl"; transcript_biotype "protein_coding";
1	ensembl	transcript	21231286	21232011	.	+	.	gene_id "ENSSSCG00000035578"; gene_version "1"; transcript_id "ENSSSCT00000043535"; transcript_version "1"; gene_name "SF3B5"; gene_source "ensembl"; gene_biotype "protein_coding"; transcript_name "SF3B5-201"; transcript_source "ensembl"; transcript_biotype "protein_coding";
1	ensembl	transcript	21373611	21401676	.	-	.	gene_id "ENSSSCG00000004128"; gene_version "3"; transcript_id "ENSSSCT00000004563"; transcript_version "3"; gene_name "ZC2HC1B"; gene_source "ensembl"; gene_biotype "protein_coding"; transcript_name "ZC2HC1B-201"; transcript_source "ensembl"; transcript_biotype "protein_coding";
1	ensembl	transcript	21406937	21409950	.	+	.	gene_id "ENSSSCG00000040918"; gene_version "1"; transcript_id "ENSSSCT00000061187"; transcript_version "1"; gene_source "ensembl"; gene_biotype "protein_coding"; transcript_source "ensembl"; transcript_biotype "protein_coding";
1	ensembl	transcript	21414546	21430218	.	-	.	gene_id "ENSSSCG00000004130"; gene_version "3"; transcript_id "ENSSSCT00000004565"; transcript_version "3"; gene_source "ensembl"; gene_biotype "protein_coding"; transcript_source "ensembl"; transcript_biotype "protein_coding";
1	ensembl	transcript	21421368	21426638	.	+	.	gene_id "ENSSSCG00000039614"; gene_version "1"; transcript_id "ENSSSCT00000042139"; transcript_version "1"; gene_source "ensembl"; gene_biotype "protein_coding"; transcript_source "ensembl"; transcript_biotype "protein_coding";
1	ensembl	transcript	21441741	21576800	.	-	.	gene_id "ENSSSCG00000004132"; gene_version "3"; transcript_id "ENSSSCT00000048036"; transcript_version "1"; gene_name "PHACTR2"; gene_source "ensembl"; gene_biotype "protein_coding"; transcript_name "PHACTR2-201"; transcript_source "ensembl"; transcript_biotype "protein_coding";
1	ensembl	transcript	21443970	21722922	.	-	.	gene_id "ENSSSCG00000004132"; gene_version "3"; transcript_id "ENSSSCT00000041834"; transcript_version "1"; gene_name "PHACTR2"; gene_source "ensembl"; gene_biotype "protein_coding"; transcript_name "PHACTR2-202"; transcript_source "ensembl"; transcript_biotype "protein_coding";
1	ensembl	transcript	21443976	21644343	.	-	.	gene_id "ENSSSCG00000004132"; gene_version "3"; transcript_id "ENSSSCT00000037187"; transcript_version "1"; gene_name "PHACTR2"; gene_source "ensembl"; gene_biotype "protein_coding"; transcript_name "PHACTR2-203"; transcript_source "ensembl"; transcript_biotype "protein_coding";
1	ensembl	transcript	21443977	21576762	.	-	.	gene_id "ENSSSCG00000004132"; gene_version "3"; transcript_id "ENSSSCT00000004567"; transcript_version "3"; gene_name "PHACTR2"; gene_source "ensembl"; gene_biotype "protein_coding"; transcript_name "PHACTR2-204"; transcript_source "ensembl"; transcript_biotype "protein_coding";
1	ensembl	transcript	21445792	21576584	.	-	.	gene_id "ENSSSCG00000004132"; gene_version "3"; transcript_id "ENSSSCT00000026115"; transcript_version "2"; gene_name "PHACTR2"; gene_source "ensembl"; gene_biotype "protein_coding"; transcript_name "PHACTR2-205"; transcript_source "ensembl"; transcript_biotype "protein_coding";
1	ensembl	transcript	21706554	21706663	.	-	.	gene_id "ENSSSCG00000020208"; gene_version "2"; transcript_id "ENSSSCT00000021803"; transcript_version "2"; gene_name "U6"; gene_source "ensembl"; gene_biotype "snRNA"; transcript_name "U6.265-201"; transcript_source "ensembl"; transcript_biotype "snRNA";
1	ensembl	transcript	21742272	21763519	.	+	.	gene_id "ENSSSCG00000004133"; gene_version "3"; transcript_id "ENSSSCT00000004568"; transcript_version "3"; gene_name "FUCA2"; gene_source "ensembl"; gene_biotype "protein_coding"; transcript_name "FUCA2-201"; transcript_source "ensembl"; transcript_biotype "protein_coding";
1	ensembl	transcript	21750392	21802148	.	-	.	gene_id "ENSSSCG00000004134"; gene_version "3"; transcript_id "ENSSSCT00000046873"; transcript_version "1"; gene_name "PEX3"; gene_source "ensembl"; gene_biotype "protein_coding"; transcript_name "PEX3-201"; transcript_source "ensembl"; transcript_biotype "protein_coding";
1	ensembl	transcript	21766325	21802148	.	-	.	gene_id "ENSSSCG00000004134"; gene_version "3"; transcript_id "ENSSSCT00000050406"; transcript_version "1"; gene_name "PEX3"; gene_source "ensembl"; gene_biotype "protein_coding"; transcript_name "PEX3-202"; transcript_source "ensembl"; transcript_biotype "protein_coding";
1	ensembl	transcript	21767039	21801532	.	-	.	gene_id "ENSSSCG00000004134"; gene_version "3"; transcript_id "ENSSSCT00000004569"; transcript_version "3"; gene_name "PEX3"; gene_source "ensembl"; gene_biotype "protein_coding"; transcript_name "PEX3-203"; transcript_source "ensembl"; transcript_biotype "protein_coding";
1	ensembl	transcript	21801560	21824435	.	+	.	gene_id "ENSSSCG00000039598"; gene_version "1"; transcript_id "ENSSSCT00000048579"; transcript_version "1"; gene_name "ADAT2"; gene_source "ensembl"; gene_biotype "protein_coding"; transcript_name "ADAT2-201"; transcript_source "ensembl"; transcript_biotype "protein_coding";
1	ensembl	transcript	22662015	22801620	.	-	.	gene_id "ENSSSCG00000004139"; gene_version "3"; transcript_id "ENSSSCT00000053391"; transcript_version "1"; gene_name "ADGRG6"; gene_source "ensembl"; gene_biotype "protein_coding"; transcript_name "ADGRG6-201"; transcript_source "ensembl"; transcript_biotype "protein_coding";
1	ensembl	transcript	22662016	22801909	.	-	.	gene_id "ENSSSCG00000004139"; gene_version "3"; transcript_id "ENSSSCT00000004574"; transcript_version "3"; gene_name "ADGRG6"; gene_source "ensembl"; gene_biotype "protein_coding"; transcript_name "ADGRG6-202"; transcript_source "ensembl"; transcript_biotype "protein_coding";
1	ensembl	transcript	22662016	22801079	.	-	.	gene_id "ENSSSCG00000004139"; gene_version "3"; transcript_id "ENSSSCT00000038356"; transcript_version "1"; gene_name "ADGRG6"; gene_source "ensembl"; gene_biotype "protein_coding"; transcript_name "ADGRG6-203"; transcript_source "ensembl"; transcript_biotype "protein_coding";
1	ensembl	transcript	22662017	22743448	.	-	.	gene_id "ENSSSCG00000004139"; gene_version "3"; transcript_id "ENSSSCT00000055583"; transcript_version "1"; gene_name "ADGRG6"; gene_source "ensembl"; gene_biotype "protein_coding"; transcript_name "ADGRG6-204"; transcript_source "ensembl"; transcript_biotype "protein_coding";
1	ensembl	transcript	22662018	22801878	.	-	.	gene_id "ENSSSCG00000004139"; gene_version "3"; transcript_id "ENSSSCT00000064165"; transcript_version "1"; gene_name "ADGRG6"; gene_source "ensembl"; gene_biotype "protein_coding"; transcript_name "ADGRG6-205"; transcript_source "ensembl"; transcript_biotype "protein_coding";
1	ensembl	transcript	22861450	22923980	.	-	.	gene_id "ENSSSCG00000004140"; gene_version "3"; transcript_id "ENSSSCT00000065783"; transcript_version "1"; gene_name "VTA1"; gene_source "ensembl"; gene_biotype "protein_coding"; transcript_name "VTA1-201"; transcript_source "ensembl"; transcript_biotype "protein_coding";
1	ensembl	transcript	22862651	22923839	.	-	.	gene_id "ENSSSCG00000004140"; gene_version "3"; transcript_id "ENSSSCT00000004575"; transcript_version "3"; gene_name "VTA1"; gene_source "ensembl"; gene_biotype "protein_coding"; transcript_name "VTA1-202"; transcript_source "ensembl"; transcript_biotype "protein_coding";
1	ensembl	transcript	22933885	22936167	.	-	.	gene_id "ENSSSCG00000034307"; gene_version "1"; transcript_id "ENSSSCT00000038719"; transcript_version "1"; gene_name "GJE1"; gene_source "ensembl"; gene_biotype "protein_coding"; transcript_name "GJE1-201"; transcript_source "ensembl"; transcript_biotype "protein_coding";
1	ensembl	transcript	22971977	22991686	.	+	.	gene_id "ENSSSCG00000036250"; gene_version "1"; transcript_id "ENSSSCT00000042834"; transcript_version "1"; gene_name "NMBR"; gene_source "ensembl"; gene_biotype "protein_coding"; transcript_name "NMBR-201"; transcript_source "ensembl"; transcript_biotype "protein_coding";
1	ensembl	transcript	25319883	25330784	.	-	.	gene_id "ENSSSCG00000004144"; gene_version "3"; transcript_id "ENSSSCT00000004580"; transcript_version "3"; gene_name "HECA"; gene_source "ensembl"; gene_biotype "protein_coding"; transcript_name "HECA-201"; transcript_source "ensembl"; transcript_biotype "protein_coding";
1	ensembl	transcript	25431344	25447727	.	-	.	gene_id "ENSSSCG00000004145"; gene_version "3"; transcript_id "ENSSSCT00000004581"; transcript_version "3"; gene_name "ABRACL"; gene_source "ensembl"; gene_biotype "protein_coding"; transcript_name "ABRACL-201"; transcript_source "ensembl"; transcript_biotype "protein_coding";
1	ensembl	transcript	25432317	25446979	.	-	.	gene_id "ENSSSCG00000004145"; gene_version "3"; transcript_id "ENSSSCT00000052670"; transcript_version "1"; gene_name "ABRACL"; gene_source "ensembl"; gene_biotype "protein_coding"; transcript_name "ABRACL-202"; transcript_source "ensembl"; transcript_biotype "protein_coding";
1	ensembl	transcript	26077096	26255298	.	-	.	gene_id "ENSSSCG00000022968"; gene_version "2"; transcript_id "ENSSSCT00000045479"; transcript_version "1"; gene_name "ARFGEF3"; gene_source "ensembl"; gene_biotype "protein_coding"; transcript_name "ARFGEF3-201"; transcript_source "ensembl"; transcript_biotype "protein_coding";
1	ensembl	transcript	26077096	26255298	.	-	.	gene_id "ENSSSCG00000022968"; gene_version "2"; transcript_id "ENSSSCT00000023062"; transcript_version "2"; gene_name "ARFGEF3"; gene_source "ensembl"; gene_biotype "protein_coding"; transcript_name "ARFGEF3-202"; transcript_source "ensembl"; transcript_biotype "protein_coding";
1	ensembl	transcript	26301213	26317883	.	+	.	gene_id "ENSSSCG00000038420"; gene_version "1"; transcript_id "ENSSSCT00000051639"; transcript_version "1"; gene_name "PERP"; gene_source "ensembl"; gene_biotype "protein_coding"; transcript_name "PERP-201"; transcript_source "ensembl"; transcript_biotype "protein_coding";
1	ensembl	transcript	26473935	26489776	.	-	.	gene_id "ENSSSCG00000004154"; gene_version "4"; transcript_id "ENSSSCT00000034426"; transcript_version "2"; gene_name "TNFAIP3"; gene_source "ensembl"; gene_biotype "protein_coding"; transcript_name "TNFAIP3-201"; transcript_source "ensembl"; transcript_biotype "protein_coding";
1	ensembl	transcript	26473935	26486033	.	-	.	gene_id "ENSSSCG00000004154"; gene_version "4"; transcript_id "ENSSSCT00000004592"; transcript_version "3"; gene_name "TNFAIP3"; gene_source "ensembl"; gene_biotype "protein_coding"; transcript_name "TNFAIP3-202"; transcript_source "ensembl"; transcript_biotype "protein_coding";
1	ensembl	transcript	27606054	27782750	.	+	.	gene_id "ENSSSCG00000039049"; gene_version "1"; transcript_id "ENSSSCT00000046954"; transcript_version "1"; gene_name "MAP7"; gene_source "ensembl"; gene_biotype "protein_coding"; transcript_name "MAP7-201"; transcript_source "ensembl"; transcript_biotype "protein_coding";
1	ensembl	transcript	27606070	27782732	.	+	.	gene_id "ENSSSCG00000039049"; gene_version "1"; transcript_id "ENSSSCT00000038446"; transcript_version "1"; gene_name "MAP7"; gene_source "ensembl"; gene_biotype "protein_coding"; transcript_name "MAP7-202"; transcript_source "ensembl"; transcript_biotype "protein_coding";
1	ensembl	transcript	27632594	27782034	.	+	.	gene_id "ENSSSCG00000039049"; gene_version "1"; transcript_id "ENSSSCT00000065529"; transcript_version "1"; gene_name "MAP7"; gene_source "ensembl"; gene_biotype "protein_coding"; transcript_name "MAP7-203"; transcript_source "ensembl"; transcript_biotype "protein_coding";
1	ensembl	transcript	27679591	27781280	.	+	.	gene_id "ENSSSCG00000039049"; gene_version "1"; transcript_id "ENSSSCT00000062995"; transcript_version "1"; gene_name "MAP7"; gene_source "ensembl"; gene_biotype "protein_coding"; transcript_name "MAP7-204"; transcript_source "ensembl"; transcript_biotype "protein_coding";
1	ensembl	transcript	27872183	27902975	.	+	.	gene_id "ENSSSCG00000004163"; gene_version "3"; transcript_id "ENSSSCT00000004602"; transcript_version "3"; gene_name "BCLAF1"; gene_source "ensembl"; gene_biotype "protein_coding"; transcript_name "BCLAF1-201"; transcript_source "ensembl"; transcript_biotype "protein_coding";
1	ensembl	transcript	27872183	27902973	.	+	.	gene_id "ENSSSCG00000004163"; gene_version "3"; transcript_id "ENSSSCT00000058049"; transcript_version "1"; gene_name "BCLAF1"; gene_source "ensembl"; gene_biotype "protein_coding"; transcript_name "BCLAF1-202"; transcript_source "ensembl"; transcript_biotype "protein_coding";
1	ensembl	transcript	27872250	27903373	.	+	.	gene_id "ENSSSCG00000004163"; gene_version "3"; transcript_id "ENSSSCT00000048439"; transcript_version "1"; gene_name "BCLAF1"; gene_source "ensembl"; gene_biotype "protein_coding"; transcript_name "BCLAF1-203"; transcript_source "ensembl"; transcript_biotype "protein_coding";
1	ensembl	transcript	27878432	27903486	.	+	.	gene_id "ENSSSCG00000004163"; gene_version "3"; transcript_id "ENSSSCT00000043883"; transcript_version "1"; gene_name "BCLAF1"; gene_source "ensembl"; gene_biotype "protein_coding"; transcript_name "BCLAF1-204"; transcript_source "ensembl"; transcript_biotype "protein_coding";
1	ensembl	transcript	27878432	27903486	.	+	.	gene_id "ENSSSCG00000004163"; gene_version "3"; transcript_id "ENSSSCT00000060649"; transcript_version "1"; gene_name "BCLAF1"; gene_source "ensembl"; gene_biotype "protein_coding"; transcript_name "BCLAF1-205"; transcript_source "ensembl"; transcript_biotype "protein_coding";
1	ensembl	transcript	27880553	27919899	.	+	.	gene_id "ENSSSCG00000004163"; gene_version "3"; transcript_id "ENSSSCT00000037556"; transcript_version "1"; gene_name "BCLAF1"; gene_source "ensembl"; gene_biotype "protein_coding"; transcript_name "BCLAF1-206"; transcript_source "ensembl"; transcript_biotype "protein_coding";
1	ensembl	transcript	27908782	27927480	.	+	.	gene_id "ENSSSCG00000004164"; gene_version "3"; transcript_id "ENSSSCT00000004603"; transcript_version "3"; gene_name "MTFR2"; gene_source "ensembl"; gene_biotype "protein_coding"; transcript_name "MTFR2-201"; transcript_source "ensembl"; transcript_biotype "protein_coding";
1	ensembl	transcript	30923524	30957745	.	+	.	gene_id "ENSSSCG00000004178"; gene_version "3"; transcript_id "ENSSSCT00000004617"; transcript_version "3"; gene_name "SLC18B1"; gene_source "ensembl"; gene_biotype "protein_coding"; transcript_name "SLC18B1-201"; transcript_source "ensembl"; transcript_biotype "protein_coding";
1	ensembl	transcript	30962712	30970544	.	+	.	gene_id "ENSSSCG00000004179"; gene_version "3"; transcript_id "ENSSSCT00000004618"; transcript_version "3"; gene_name "VNN2"; gene_source "ensembl"; gene_biotype "protein_coding"; transcript_name "VNN2-201"; transcript_source "ensembl"; transcript_biotype "protein_coding";
1	ensembl	transcript	30981553	30993278	.	+	.	gene_id "ENSSSCG00000004180"; gene_version "3"; transcript_id "ENSSSCT00000004619"; transcript_version "3"; gene_source "ensembl"; gene_biotype "protein_coding"; transcript_source "ensembl"; transcript_biotype "protein_coding";
1	ensembl	transcript	31003338	31023731	.	+	.	gene_id "ENSSSCG00000004181"; gene_version "3"; transcript_id "ENSSSCT00000004620"; transcript_version "3"; gene_name "VNN1"; gene_source "ensembl"; gene_biotype "protein_coding"; transcript_name "VNN1-201"; transcript_source "ensembl"; transcript_biotype "protein_coding";
1	ensembl	transcript	31012064	31012167	.	+	.	gene_id "ENSSSCG00000019778"; gene_version "2"; transcript_id "ENSSSCT00000021373"; transcript_version "2"; gene_name "U6"; gene_source "ensembl"; gene_biotype "snRNA"; transcript_name "U6.197-201"; transcript_source "ensembl"; transcript_biotype "snRNA";
1	ensembl	transcript	31048535	31049551	.	+	.	gene_id "ENSSSCG00000035807"; gene_version "1"; transcript_id "ENSSSCT00000054090"; transcript_version "1"; gene_name "TAAR1"; gene_source "ensembl"; gene_biotype "protein_coding"; transcript_name "TAAR1-201"; transcript_source "ensembl"; transcript_biotype "protein_coding";
1	ensembl	transcript	31073516	31074574	.	+	.	gene_id "ENSSSCG00000004183"; gene_version "3"; transcript_id "ENSSSCT00000004622"; transcript_version "3"; gene_name "TAAR2"; gene_source "ensembl"; gene_biotype "protein_coding"; transcript_name "TAAR2-201"; transcript_source "ensembl"; transcript_biotype "protein_coding";
1	ensembl	transcript	31083314	31087692	.	+	.	gene_id "ENSSSCG00000037870"; gene_version "1"; transcript_id "ENSSSCT00000057234"; transcript_version "1"; gene_source "ensembl"; gene_biotype "protein_coding"; transcript_source "ensembl"; transcript_biotype "protein_coding";
1	ensembl	transcript	31094141	31098493	.	+	.	gene_id "ENSSSCG00000004184"; gene_version "3"; transcript_id "ENSSSCT00000037854"; transcript_version "1"; gene_source "ensembl"; gene_biotype "protein_coding"; transcript_source "ensembl"; transcript_biotype "protein_coding";
1	ensembl	transcript	31094635	31097120	.	+	.	gene_id "ENSSSCG00000004184"; gene_version "3"; transcript_id "ENSSSCT00000063023"; transcript_version "1"; gene_source "ensembl"; gene_biotype "protein_coding"; transcript_source "ensembl"; transcript_biotype "protein_coding";
1	ensembl	transcript	31096072	31098867	.	+	.	gene_id "ENSSSCG00000004184"; gene_version "3"; transcript_id "ENSSSCT00000004623"; transcript_version "3"; gene_source "ensembl"; gene_biotype "protein_coding"; transcript_source "ensembl"; transcript_biotype "protein_coding";
1	ensembl	transcript	31096072	31097120	.	+	.	gene_id "ENSSSCG00000004184"; gene_version "3"; transcript_id "ENSSSCT00000047043"; transcript_version "1"; gene_source "ensembl"; gene_biotype "protein_coding"; transcript_source "ensembl"; transcript_biotype "protein_coding";
1	ensembl	transcript	31104142	31105153	.	+	.	gene_id "ENSSSCG00000004185"; gene_version "3"; transcript_id "ENSSSCT00000004624"; transcript_version "3"; gene_name "TAAR5"; gene_source "ensembl"; gene_biotype "protein_coding"; transcript_name "TAAR5-201"; transcript_source "ensembl"; transcript_biotype "protein_coding";
1	ensembl	transcript	31112236	31116563	.	+	.	gene_id "ENSSSCG00000037590"; gene_version "1"; transcript_id "ENSSSCT00000056414"; transcript_version "1"; gene_source "ensembl"; gene_biotype "protein_coding"; transcript_source "ensembl"; transcript_biotype "protein_coding";
1	ensembl	transcript	31112666	31116563	.	+	.	gene_id "ENSSSCG00000037590"; gene_version "1"; transcript_id "ENSSSCT00000038294"; transcript_version "1"; gene_source "ensembl"; gene_biotype "protein_coding"; transcript_source "ensembl"; transcript_biotype "protein_coding";
1	ensembl	transcript	31113696	31116563	.	+	.	gene_id "ENSSSCG00000037590"; gene_version "1"; transcript_id "ENSSSCT00000040736"; transcript_version "1"; gene_source "ensembl"; gene_biotype "protein_coding"; transcript_source "ensembl"; transcript_biotype "protein_coding";
1	ensembl	transcript	31124661	31125693	.	+	.	gene_id "ENSSSCG00000040065"; gene_version "1"; transcript_id "ENSSSCT00000056948"; transcript_version "1"; gene_name "TAAR6"; gene_source "ensembl"; gene_biotype "protein_coding"; transcript_name "TAAR6-201"; transcript_source "ensembl"; transcript_biotype "protein_coding";
1	ensembl	transcript	31134663	31135748	.	-	.	gene_id "ENSSSCG00000004187"; gene_version "3"; transcript_id "ENSSSCT00000004626"; transcript_version "3"; gene_source "ensembl"; gene_biotype "protein_coding"; transcript_source "ensembl"; transcript_biotype "protein_coding";
1	ensembl	transcript	31140622	31141654	.	-	.	gene_id "ENSSSCG00000040568"; gene_version "1"; transcript_id "ENSSSCT00000048722"; transcript_version "1"; gene_source "ensembl"; gene_biotype "protein_coding"; transcript_source "ensembl"; transcript_biotype "protein_coding";
1	ensembl	transcript	32963628	32965103	.	-	.	gene_id "ENSSSCG00000004201"; gene_version "2"; transcript_id "ENSSSCT00000004642"; transcript_version "2"; gene_name "TMEM200A"; gene_source "ensembl"; gene_biotype "protein_coding"; transcript_name "TMEM200A-201"; transcript_source "ensembl"; transcript_biotype "protein_coding";
1	ensembl	transcript	33146524	33195550	.	+	.	gene_id "ENSSSCG00000004202"; gene_version "3"; transcript_id "ENSSSCT00000004643"; transcript_version "3"; gene_name "SAMD3"; gene_source "ensembl"; gene_biotype "protein_coding"; transcript_name "SAMD3-201"; transcript_source "ensembl"; transcript_biotype "protein_coding";
1	ensembl	transcript	33147920	33196046	.	+	.	gene_id "ENSSSCG00000004202"; gene_version "3"; transcript_id "ENSSSCT00000065444"; transcript_version "1"; gene_name "SAMD3"; gene_source "ensembl"; gene_biotype "protein_coding"; transcript_name "SAMD3-202"; transcript_source "ensembl"; transcript_biotype "protein_coding";
1	ensembl	transcript	33149088	33196046	.	+	.	gene_id "ENSSSCG00000004202"; gene_version "3"; transcript_id "ENSSSCT00000043551"; transcript_version "1"; gene_name "SAMD3"; gene_source "ensembl"; gene_biotype "protein_coding"; transcript_name "SAMD3-203"; transcript_source "ensembl"; transcript_biotype "protein_coding";
1	ensembl	transcript	33149460	33196046	.	+	.	gene_id "ENSSSCG00000004202"; gene_version "3"; transcript_id "ENSSSCT00000057193"; transcript_version "1"; gene_name "SAMD3"; gene_source "ensembl"; gene_biotype "protein_coding"; transcript_name "SAMD3-204"; transcript_source "ensembl"; transcript_biotype "protein_coding";
1	ensembl	transcript	36932458	37002371	.	-	.	gene_id "ENSSSCG00000004220"; gene_version "3"; transcript_id "ENSSSCT00000051154"; transcript_version "1"; gene_name "TRMT11"; gene_source "ensembl"; gene_biotype "protein_coding"; transcript_name "TRMT11-201"; transcript_source "ensembl"; transcript_biotype "protein_coding";
1	ensembl	transcript	36932458	37002371	.	-	.	gene_id "ENSSSCG00000004220"; gene_version "3"; transcript_id "ENSSSCT00000045517"; transcript_version "1"; gene_name "TRMT11"; gene_source "ensembl"; gene_biotype "protein_coding"; transcript_name "TRMT11-202"; transcript_source "ensembl"; transcript_biotype "protein_coding";
1	ensembl	transcript	36938848	37002035	.	-	.	gene_id "ENSSSCG00000004220"; gene_version "3"; transcript_id "ENSSSCT00000004665"; transcript_version "3"; gene_name "TRMT11"; gene_source "ensembl"; gene_biotype "protein_coding"; transcript_name "TRMT11-203"; transcript_source "ensembl"; transcript_biotype "protein_coding";
1	ensembl	transcript	36940336	37002021	.	-	.	gene_id "ENSSSCG00000004220"; gene_version "3"; transcript_id "ENSSSCT00000052828"; transcript_version "1"; gene_name "TRMT11"; gene_source "ensembl"; gene_biotype "protein_coding"; transcript_name "TRMT11-204"; transcript_source "ensembl"; transcript_biotype "protein_coding";
1	ensembl	transcript	36993702	37043588	.	+	.	gene_id "ENSSSCG00000031772"; gene_version "1"; transcript_id "ENSSSCT00000047133"; transcript_version "1"; gene_source "ensembl"; gene_biotype "protein_coding"; transcript_source "ensembl"; transcript_biotype "protein_coding";
1	ensembl	transcript	37791398	37912122	.	-	.	gene_id "ENSSSCG00000021149"; gene_version "2"; transcript_id "ENSSSCT00000022320"; transcript_version "2"; gene_name "RNF217"; gene_source "ensembl"; gene_biotype "protein_coding"; transcript_name "RNF217-201"; transcript_source "ensembl"; transcript_biotype "protein_coding";
1	ensembl	transcript	37953036	37953350	.	+	.	gene_id "ENSSSCG00000019074"; gene_version "2"; transcript_id "ENSSSCT00000020669"; transcript_version "2"; gene_name "7SK"; gene_source "ensembl"; gene_biotype "misc_RNA"; transcript_name "7SK.29-201"; transcript_source "ensembl"; transcript_biotype "misc_RNA";
1	ensembl	transcript	39027473	39578423	.	+	.	gene_id "ENSSSCG00000036671"; gene_version "1"; transcript_id "ENSSSCT00000062651"; transcript_version "1"; gene_source "ensembl"; gene_biotype "protein_coding"; transcript_source "ensembl"; transcript_biotype "protein_coding";
1	ensembl	transcript	39577153	39578057	.	-	.	gene_id "ENSSSCG00000039634"; gene_version "1"; transcript_id "ENSSSCT00000054214"; transcript_version "1"; gene_source "ensembl"; gene_biotype "protein_coding"; transcript_source "ensembl"; transcript_biotype "protein_coding";
1	ensembl	transcript	39846155	39868672	.	-	.	gene_id "ENSSSCG00000004233"; gene_version "4"; transcript_id "ENSSSCT00000004678"; transcript_version "4"; gene_name "SMPDL3A"; gene_source "ensembl"; gene_biotype "protein_coding"; transcript_name "SMPDL3A-201"; transcript_source "ensembl"; transcript_biotype "protein_coding";
1	ensembl	transcript	39862070	39893386	.	+	.	gene_id "ENSSSCG00000039357"; gene_version "1"; transcript_id "ENSSSCT00000060099"; transcript_version "1"; gene_source "ensembl"; gene_biotype "protein_coding"; transcript_source "ensembl"; transcript_biotype "protein_coding";
1	ensembl	transcript	39871298	39876298	.	-	.	gene_id "ENSSSCG00000004234"; gene_version "3"; transcript_id "ENSSSCT00000038263"; transcript_version "1"; gene_name "FABP7"; gene_source "ensembl"; gene_biotype "protein_coding"; transcript_name "FABP7-202"; transcript_source "ensembl"; transcript_biotype "protein_coding";
1	ensembl	transcript	39871298	39876298	.	-	.	gene_id "ENSSSCG00000004234"; gene_version "3"; transcript_id "ENSSSCT00000004679"; transcript_version "3"; gene_name "FABP7"; gene_source "ensembl"; gene_biotype "protein_coding"; transcript_name "FABP7-201"; transcript_source "ensembl"; transcript_biotype "protein_coding";
1	ensembl	transcript	39890908	39896309	.	+	.	gene_id "ENSSSCG00000004235"; gene_version "2"; transcript_id "ENSSSCT00000004680"; transcript_version "2"; gene_source "ensembl"; gene_biotype "protein_coding"; transcript_source "ensembl"; transcript_biotype "protein_coding";
1	ensembl	transcript	40099186	40140304	.	+	.	gene_id "ENSSSCG00000004237"; gene_version "3"; transcript_id "ENSSSCT00000059055"; transcript_version "1"; gene_name "SERINC1"; gene_source "ensembl"; gene_biotype "protein_coding"; transcript_name "SERINC1-201"; transcript_source "ensembl"; transcript_biotype "protein_coding";
1	ensembl	transcript	40099390	40141544	.	+	.	gene_id "ENSSSCG00000004237"; gene_version "3"; transcript_id "ENSSSCT00000004682"; transcript_version "3"; gene_name "SERINC1"; gene_source "ensembl"; gene_biotype "protein_coding"; transcript_name "SERINC1-202"; transcript_source "ensembl"; transcript_biotype "protein_coding";
1	ensembl	transcript	40147164	40180295	.	-	.	gene_id "ENSSSCG00000004238"; gene_version "3"; transcript_id "ENSSSCT00000004683"; transcript_version "3"; gene_name "HSF2"; gene_source "ensembl"; gene_biotype "protein_coding"; transcript_name "HSF2-201"; transcript_source "ensembl"; transcript_biotype "protein_coding";
1	ensembl	transcript	40147271	40180297	.	-	.	gene_id "ENSSSCG00000004238"; gene_version "3"; transcript_id "ENSSSCT00000057546"; transcript_version "1"; gene_name "HSF2"; gene_source "ensembl"; gene_biotype "protein_coding"; transcript_name "HSF2-202"; transcript_source "ensembl"; transcript_biotype "protein_coding";
1	ensembl	transcript	42729722	42896283	.	+	.	gene_id "ENSSSCG00000004244"; gene_version "2"; transcript_id "ENSSSCT00000047113"; transcript_version "1"; gene_name "MAN1A1"; gene_source "ensembl"; gene_biotype "protein_coding"; transcript_name "MAN1A1-201"; transcript_source "ensembl"; transcript_biotype "protein_coding";
1	ensembl	transcript	42729754	42896291	.	+	.	gene_id "ENSSSCG00000004244"; gene_version "2"; transcript_id "ENSSSCT00000004691"; transcript_version "2"; gene_name "MAN1A1"; gene_source "ensembl"; gene_biotype "protein_coding"; transcript_name "MAN1A1-202"; transcript_source "ensembl"; transcript_biotype "protein_coding";
1	ensembl	transcript	43003350	43113371	.	+	.	gene_id "ENSSSCG00000004245"; gene_version "3"; transcript_id "ENSSSCT00000058756"; transcript_version "1"; gene_name "FAM184A"; gene_source "ensembl"; gene_biotype "protein_coding"; transcript_name "FAM184A-201"; transcript_source "ensembl"; transcript_biotype "protein_coding";
1	ensembl	transcript	43003350	43113371	.	+	.	gene_id "ENSSSCG00000004245"; gene_version "3"; transcript_id "ENSSSCT00000004692"; transcript_version "3"; gene_name "FAM184A"; gene_source "ensembl"; gene_biotype "protein_coding"; transcript_name "FAM184A-202"; transcript_source "ensembl"; transcript_biotype "protein_coding";
1	ensembl	transcript	43003350	43113371	.	+	.	gene_id "ENSSSCG00000004245"; gene_version "3"; transcript_id "ENSSSCT00000046216"; transcript_version "1"; gene_name "FAM184A"; gene_source "ensembl"; gene_biotype "protein_coding"; transcript_name "FAM184A-203"; transcript_source "ensembl"; transcript_biotype "protein_coding";
1	ensembl	transcript	43003350	43113371	.	+	.	gene_id "ENSSSCG00000004245"; gene_version "3"; transcript_id "ENSSSCT00000037145"; transcript_version "1"; gene_name "FAM184A"; gene_source "ensembl"; gene_biotype "protein_coding"; transcript_name "FAM184A-204"; transcript_source "ensembl"; transcript_biotype "protein_coding";
1	ensembl	transcript	44155846	44186229	.	-	.	gene_id "ENSSSCG00000020885"; gene_version "2"; transcript_id "ENSSSCT00000030561"; transcript_version "2"; gene_name "NUS1"; gene_source "ensembl"; gene_biotype "protein_coding"; transcript_name "NUS1-201"; transcript_source "ensembl"; transcript_biotype "protein_coding";
1	ensembl	transcript	44204802	44229674	.	-	.	gene_id "ENSSSCG00000004252"; gene_version "3"; transcript_id "ENSSSCT00000004699"; transcript_version "3"; gene_source "ensembl"; gene_biotype "protein_coding"; transcript_source "ensembl"; transcript_biotype "protein_coding";
1	ensembl	transcript	44239364	44287001	.	+	.	gene_id "ENSSSCG00000004253"; gene_version "2"; transcript_id "ENSSSCT00000059612"; transcript_version "1"; gene_name "GOPC"; gene_source "ensembl"; gene_biotype "protein_coding"; transcript_name "GOPC-201"; transcript_source "ensembl"; transcript_biotype "protein_coding";
1	ensembl	transcript	44239366	44287001	.	+	.	gene_id "ENSSSCG00000004253"; gene_version "2"; transcript_id "ENSSSCT00000046257"; transcript_version "1"; gene_name "GOPC"; gene_source "ensembl"; gene_biotype "protein_coding"; transcript_name "GOPC-202"; transcript_source "ensembl"; transcript_biotype "protein_coding";
1	ensembl	transcript	44239383	44285220	.	+	.	gene_id "ENSSSCG00000004253"; gene_version "2"; transcript_id "ENSSSCT00000054920"; transcript_version "1"; gene_name "GOPC"; gene_source "ensembl"; gene_biotype "protein_coding"; transcript_name "GOPC-203"; transcript_source "ensembl"; transcript_biotype "protein_coding";
1	ensembl	transcript	44239607	44282726	.	+	.	gene_id "ENSSSCG00000004253"; gene_version "2"; transcript_id "ENSSSCT00000004701"; transcript_version "2"; gene_name "GOPC"; gene_source "ensembl"; gene_biotype "protein_coding"; transcript_name "GOPC-204"; transcript_source "ensembl"; transcript_biotype "protein_coding";
1	ensembl	transcript	47233226	47233330	.	-	.	gene_id "ENSSSCG00000020480"; gene_version "2"; transcript_id "ENSSSCT00000022075"; transcript_version "2"; gene_name "U6"; gene_source "ensembl"; gene_biotype "snRNA"; transcript_name "U6.332-201"; transcript_source "ensembl"; transcript_biotype "snRNA";
1	ensembl	transcript	48788853	48788959	.	+	.	gene_id "ENSSSCG00000033409"; gene_version "1"; transcript_id "ENSSSCT00000062918"; transcript_version "1"; gene_name "U6"; gene_source "ensembl"; gene_biotype "snRNA"; transcript_name "U6.556-201"; transcript_source "ensembl"; transcript_biotype "snRNA";
1	ensembl	transcript	50721701	50945633	.	+	.	gene_id "ENSSSCG00000004276"; gene_version "3"; transcript_id "ENSSSCT00000052276"; transcript_version "1"; gene_name "SMAP1"; gene_source "ensembl"; gene_biotype "protein_coding"; transcript_name "SMAP1-201"; transcript_source "ensembl"; transcript_biotype "protein_coding";
1	ensembl	transcript	50781627	50942189	.	+	.	gene_id "ENSSSCG00000004276"; gene_version "3"; transcript_id "ENSSSCT00000004726"; transcript_version "3"; gene_name "SMAP1"; gene_source "ensembl"; gene_biotype "protein_coding"; transcript_name "SMAP1-203"; transcript_source "ensembl"; transcript_biotype "protein_coding";
1	ensembl	transcript	50781669	50945633	.	+	.	gene_id "ENSSSCG00000004276"; gene_version "3"; transcript_id "ENSSSCT00000051535"; transcript_version "1"; gene_name "SMAP1"; gene_source "ensembl"; gene_biotype "protein_coding"; transcript_name "SMAP1-204"; transcript_source "ensembl"; transcript_biotype "protein_coding";
1	ensembl	transcript	50781669	50945633	.	+	.	gene_id "ENSSSCG00000004276"; gene_version "3"; transcript_id "ENSSSCT00000056202"; transcript_version "1"; gene_name "SMAP1"; gene_source "ensembl"; gene_biotype "protein_coding"; transcript_name "SMAP1-205"; transcript_source "ensembl"; transcript_biotype "protein_coding";
1	ensembl	transcript	50781669	50945633	.	+	.	gene_id "ENSSSCG00000004276"; gene_version "3"; transcript_id "ENSSSCT00000052865"; transcript_version "1"; gene_name "SMAP1"; gene_source "ensembl"; gene_biotype "protein_coding"; transcript_name "SMAP1-206"; transcript_source "ensembl"; transcript_biotype "protein_coding";
1	ensembl	transcript	50781733	50942188	.	+	.	gene_id "ENSSSCG00000004276"; gene_version "3"; transcript_id "ENSSSCT00000050145"; transcript_version "1"; gene_name "SMAP1"; gene_source "ensembl"; gene_biotype "protein_coding"; transcript_name "SMAP1-207"; transcript_source "ensembl"; transcript_biotype "protein_coding";
1	ensembl	transcript	50938251	51041583	.	-	.	gene_id "ENSSSCG00000026246"; gene_version "2"; transcript_id "ENSSSCT00000024170"; transcript_version "2"; gene_name "B3GAT2"; gene_source "ensembl"; gene_biotype "protein_coding"; transcript_name "B3GAT2-201"; transcript_source "ensembl"; transcript_biotype "protein_coding";
1	ensembl	transcript	52732775	52936281	.	+	.	gene_id "ENSSSCG00000004281"; gene_version "3"; transcript_id "ENSSSCT00000038363"; transcript_version "1"; gene_name "KCNQ5"; gene_source "ensembl"; gene_biotype "protein_coding"; transcript_name "KCNQ5-201"; transcript_source "ensembl"; transcript_biotype "protein_coding";
1	ensembl	transcript	52732775	52936281	.	+	.	gene_id "ENSSSCG00000004281"; gene_version "3"; transcript_id "ENSSSCT00000062194"; transcript_version "1"; gene_name "KCNQ5"; gene_source "ensembl"; gene_biotype "protein_coding"; transcript_name "KCNQ5-202"; transcript_source "ensembl"; transcript_biotype "protein_coding";
1	ensembl	transcript	52764475	52939688	.	+	.	gene_id "ENSSSCG00000004281"; gene_version "3"; transcript_id "ENSSSCT00000026479"; transcript_version "2"; gene_name "KCNQ5"; gene_source "ensembl"; gene_biotype "protein_coding"; transcript_name "KCNQ5-203"; transcript_source "ensembl"; transcript_biotype "protein_coding";
1	ensembl	transcript	52800626	52939672	.	+	.	gene_id "ENSSSCG00000004281"; gene_version "3"; transcript_id "ENSSSCT00000004731"; transcript_version "3"; gene_name "KCNQ5"; gene_source "ensembl"; gene_biotype "protein_coding"; transcript_name "KCNQ5-204"; transcript_source "ensembl"; transcript_biotype "protein_coding";
1	ensembl	transcript	52942871	52945160	.	-	.	gene_id "ENSSSCG00000038552"; gene_version "1"; transcript_id "ENSSSCT00000065769"; transcript_version "1"; gene_source "ensembl"; gene_biotype "protein_coding"; transcript_source "ensembl"; transcript_biotype "protein_coding";
1	ensembl	transcript	52986462	52987618	.	-	.	gene_id "ENSSSCG00000004283"; gene_version "3"; transcript_id "ENSSSCT00000004735"; transcript_version "3"; gene_name "DPPA5"; gene_source "ensembl"; gene_biotype "protein_coding"; transcript_name "DPPA5-201"; transcript_source "ensembl"; transcript_biotype "protein_coding";
1	ensembl	transcript	52996947	53007687	.	+	.	gene_id "ENSSSCG00000004284"; gene_version "3"; transcript_id "ENSSSCT00000004736"; transcript_version "3"; gene_source "ensembl"; gene_biotype "protein_coding"; transcript_source "ensembl"; transcript_biotype "protein_coding";
1	ensembl	transcript	53006898	53007877	.	-	.	gene_id "ENSSSCG00000004285"; gene_version "3"; transcript_id "ENSSSCT00000004737"; transcript_version "3"; gene_name "OOEP"; gene_source "ensembl"; gene_biotype "protein_coding"; transcript_name "OOEP-201"; transcript_source "ensembl"; transcript_biotype "protein_coding";
1	ensembl	transcript	53021222	53038982	.	+	.	gene_id "ENSSSCG00000004287"; gene_version "3"; transcript_id "ENSSSCT00000004740"; transcript_version "2"; gene_name "DDX43"; gene_source "ensembl"; gene_biotype "protein_coding"; transcript_name "DDX43-201"; transcript_source "ensembl"; transcript_biotype "protein_coding";
1	ensembl	transcript	53021222	53038982	.	+	.	gene_id "ENSSSCG00000004287"; gene_version "3"; transcript_id "ENSSSCT00000004739"; transcript_version "3"; gene_name "DDX43"; gene_source "ensembl"; gene_biotype "protein_coding"; transcript_name "DDX43-202"; transcript_source "ensembl"; transcript_biotype "protein_coding";
1	ensembl	transcript	53091419	53190676	.	+	.	gene_id "ENSSSCG00000022994"; gene_version "2"; transcript_id "ENSSSCT00000037924"; transcript_version "1"; gene_name "CYB5R4"; gene_source "ensembl"; gene_biotype "protein_coding"; transcript_name "CYB5R4-201"; transcript_source "ensembl"; transcript_biotype "protein_coding";
1	ensembl	transcript	53091419	53190676	.	+	.	gene_id "ENSSSCG00000022994"; gene_version "2"; transcript_id "ENSSSCT00000030777"; transcript_version "2"; gene_name "CYB5R4"; gene_source "ensembl"; gene_biotype "protein_coding"; transcript_name "CYB5R4-202"; transcript_source "ensembl"; transcript_biotype "protein_coding";
1	ensembl	transcript	53091419	53190676	.	+	.	gene_id "ENSSSCG00000022994"; gene_version "2"; transcript_id "ENSSSCT00000023321"; transcript_version "2"; gene_name "CYB5R4"; gene_source "ensembl"; gene_biotype "protein_coding"; transcript_name "CYB5R4-203"; transcript_source "ensembl"; transcript_biotype "protein_coding";
1	ensembl	transcript	54460815	54549309	.	-	.	gene_id "ENSSSCG00000004293"; gene_version "3"; transcript_id "ENSSSCT00000004747"; transcript_version "3"; gene_name "SNX14"; gene_source "ensembl"; gene_biotype "protein_coding"; transcript_name "SNX14-201"; transcript_source "ensembl"; transcript_biotype "protein_coding";
1	ensembl	transcript	54563092	54597591	.	-	.	gene_id "ENSSSCG00000004294"; gene_version "3"; transcript_id "ENSSSCT00000055678"; transcript_version "1"; gene_source "ensembl"; gene_biotype "protein_coding"; transcript_source "ensembl"; transcript_biotype "protein_coding";
1	ensembl	transcript	54564123	54597581	.	-	.	gene_id "ENSSSCG00000004294"; gene_version "3"; transcript_id "ENSSSCT00000045742"; transcript_version "1"; gene_source "ensembl"; gene_biotype "protein_coding"; transcript_source "ensembl"; transcript_biotype "protein_coding";
1	ensembl	transcript	54566147	54598412	.	-	.	gene_id "ENSSSCG00000004294"; gene_version "3"; transcript_id "ENSSSCT00000063076"; transcript_version "1"; gene_source "ensembl"; gene_biotype "protein_coding"; transcript_source "ensembl"; transcript_biotype "protein_coding";
1	ensembl	transcript	54569075	54598384	.	-	.	gene_id "ENSSSCG00000004294"; gene_version "3"; transcript_id "ENSSSCT00000004748"; transcript_version "3"; gene_source "ensembl"; gene_biotype "protein_coding"; transcript_source "ensembl"; transcript_biotype "protein_coding";
1	ensembl	transcript	54632246	54632315	.	-	.	gene_id "ENSSSCG00000019135"; gene_version "2"; transcript_id "ENSSSCT00000020730"; transcript_version "2"; gene_name "SNORD50"; gene_source "ensembl"; gene_biotype "snoRNA"; transcript_name "SNORD50.1-201"; transcript_source "ensembl"; transcript_biotype "snoRNA";
1	ensembl	transcript	54632524	54632597	.	-	.	gene_id "ENSSSCG00000037982"; gene_version "1"; transcript_id "ENSSSCT00000045669"; transcript_version "1"; gene_name "SNORD50"; gene_source "ensembl"; gene_biotype "snoRNA"; transcript_name "SNORD50.2-201"; transcript_source "ensembl"; transcript_biotype "snoRNA";
1	ensembl	transcript	56470547	56471965	.	-	.	gene_id "ENSSSCG00000004309"; gene_version "2"; transcript_id "ENSSSCT00000004764"; transcript_version "2"; gene_name "CNR1"; gene_source "ensembl"; gene_biotype "protein_coding"; transcript_name "CNR1-201"; transcript_source "ensembl"; transcript_biotype "protein_coding";
1	ensembl	transcript	56558443	56558598	.	-	.	gene_id "ENSSSCG00000019769"; gene_version "2"; transcript_id "ENSSSCT00000021364"; transcript_version "2"; gene_name "U1"; gene_source "ensembl"; gene_biotype "snRNA"; transcript_name "U1.17-201"; transcript_source "ensembl"; transcript_biotype "snRNA";
1	ensembl	transcript	62887684	62945655	.	+	.	gene_id "ENSSSCG00000035648"; gene_version "1"; transcript_id "ENSSSCT00000038684"; transcript_version "1"; gene_name "MANEA"; gene_source "ensembl"; gene_biotype "protein_coding"; transcript_name "MANEA-201"; transcript_source "ensembl"; transcript_biotype "protein_coding";
1	ensembl	transcript	63638525	63700975	.	+	.	gene_id "ENSSSCG00000004339"; gene_version "3"; transcript_id "ENSSSCT00000004795"; transcript_version "3"; gene_name "UFL1"; gene_source "ensembl"; gene_biotype "protein_coding"; transcript_name "UFL1-201"; transcript_source "ensembl"; transcript_biotype "protein_coding";
1	ensembl	transcript	63705936	63755534	.	+	.	gene_id "ENSSSCG00000004340"; gene_version "3"; transcript_id "ENSSSCT00000004796"; transcript_version "3"; gene_name "FHL5"; gene_source "ensembl"; gene_biotype "protein_coding"; transcript_name "FHL5-201"; transcript_source "ensembl"; transcript_biotype "protein_coding";
1	ensembl	transcript	63911310	63973869	.	-	.	gene_id "ENSSSCG00000035240"; gene_version "1"; transcript_id "ENSSSCT00000063337"; transcript_version "1"; gene_name "GPR63"; gene_source "ensembl"; gene_biotype "protein_coding"; transcript_name "GPR63-201"; transcript_source "ensembl"; transcript_biotype "protein_coding";
1	ensembl	transcript	63911539	63973801	.	-	.	gene_id "ENSSSCG00000035240"; gene_version "1"; transcript_id "ENSSSCT00000049315"; transcript_version "1"; gene_name "GPR63"; gene_source "ensembl"; gene_biotype "protein_coding"; transcript_name "GPR63-202"; transcript_source "ensembl"; transcript_biotype "protein_coding";
1	ensembl	transcript	65162859	65162949	.	+	.	gene_id "ENSSSCG00000019812"; gene_version "2"; transcript_id "ENSSSCT00000021407"; transcript_version "2"; gene_source "ensembl"; gene_biotype "miRNA"; transcript_source "ensembl"; transcript_biotype "miRNA";
1	ensembl	transcript	66837664	66856947	.	-	.	gene_id "ENSSSCG00000004356"; gene_version "2"; transcript_id "ENSSSCT00000004813"; transcript_version "2"; gene_name "MCHR2"; gene_source "ensembl"; gene_biotype "protein_coding"; transcript_name "MCHR2-201"; transcript_source "ensembl"; transcript_biotype "protein_coding";
1	ensembl	transcript	67217960	67294438	.	-	.	gene_id "ENSSSCG00000004357"; gene_version "3"; transcript_id "ENSSSCT00000004814"; transcript_version "3"; gene_name "SIM1"; gene_source "ensembl"; gene_biotype "protein_coding"; transcript_name "SIM1-201"; transcript_source "ensembl"; transcript_biotype "protein_coding";
1	ensembl	transcript	67219741	67294756	.	-	.	gene_id "ENSSSCG00000004357"; gene_version "3"; transcript_id "ENSSSCT00000045978"; transcript_version "1"; gene_name "SIM1"; gene_source "ensembl"; gene_biotype "protein_coding"; transcript_name "SIM1-202"; transcript_source "ensembl"; transcript_biotype "protein_coding";
1	ensembl	transcript	68916791	68919702	.	+	.	gene_id "ENSSSCG00000032719"; gene_version "1"; transcript_id "ENSSSCT00000041957"; transcript_version "1"; gene_source "ensembl"; gene_biotype "protein_coding"; transcript_source "ensembl"; transcript_biotype "protein_coding";
1	ensembl	transcript	69009241	69014828	.	-	.	gene_id "ENSSSCG00000038448"; gene_version "1"; transcript_id "ENSSSCT00000037493"; transcript_version "1"; gene_source "ensembl"; gene_biotype "protein_coding"; transcript_source "ensembl"; transcript_biotype "protein_coding";
1	ensembl	transcript	69009241	69012659	.	-	.	gene_id "ENSSSCG00000038448"; gene_version "1"; transcript_id "ENSSSCT00000046743"; transcript_version "1"; gene_source "ensembl"; gene_biotype "protein_coding"; transcript_source "ensembl"; transcript_biotype "protein_coding";
1	ensembl	transcript	69009241	69011839	.	-	.	gene_id "ENSSSCG00000038448"; gene_version "1"; transcript_id "ENSSSCT00000062293"; transcript_version "1"; gene_source "ensembl"; gene_biotype "protein_coding"; transcript_source "ensembl"; transcript_biotype "protein_coding";
1	ensembl	transcript	70994036	71104995	.	-	.	gene_id "ENSSSCG00000004364"; gene_version "3"; transcript_id "ENSSSCT00000004823"; transcript_version "3"; gene_name "HACE1"; gene_source "ensembl"; gene_biotype "protein_coding"; transcript_name "HACE1-201"; transcript_source "ensembl"; transcript_biotype "protein_coding";
1	ensembl	transcript	70994788	71105046	.	-	.	gene_id "ENSSSCG00000004364"; gene_version "3"; transcript_id "ENSSSCT00000059109"; transcript_version "1"; gene_name "HACE1"; gene_source "ensembl"; gene_biotype "protein_coding"; transcript_name "HACE1-202"; transcript_source "ensembl"; transcript_biotype "protein_coding";
1	ensembl	transcript	70994788	71105046	.	-	.	gene_id "ENSSSCG00000004364"; gene_version "3"; transcript_id "ENSSSCT00000051567"; transcript_version "1"; gene_name "HACE1"; gene_source "ensembl"; gene_biotype "protein_coding"; transcript_name "HACE1-203"; transcript_source "ensembl"; transcript_biotype "protein_coding";
1	ensembl	transcript	70994788	71092668	.	-	.	gene_id "ENSSSCG00000004364"; gene_version "3"; transcript_id "ENSSSCT00000048824"; transcript_version "1"; gene_name "HACE1"; gene_source "ensembl"; gene_biotype "protein_coding"; transcript_name "HACE1-204"; transcript_source "ensembl"; transcript_biotype "protein_coding";
1	ensembl	transcript	71174509	71299820	.	+	.	gene_id "ENSSSCG00000037612"; gene_version "1"; transcript_id "ENSSSCT00000043008"; transcript_version "1"; gene_name "LIN28B"; gene_source "ensembl"; gene_biotype "protein_coding"; transcript_name "LIN28B-201"; transcript_source "ensembl"; transcript_biotype "protein_coding";
1	ensembl	transcript	71377690	71400451	.	-	.	gene_id "ENSSSCG00000004367"; gene_version "3"; transcript_id "ENSSSCT00000057406"; transcript_version "1"; gene_source "ensembl"; gene_biotype "protein_coding"; transcript_source "ensembl"; transcript_biotype "protein_coding";
1	ensembl	transcript	71380954	71399847	.	-	.	gene_id "ENSSSCG00000004367"; gene_version "3"; transcript_id "ENSSSCT00000004828"; transcript_version "3"; gene_source "ensembl"; gene_biotype "protein_coding"; transcript_source "ensembl"; transcript_biotype "protein_coding";
1	ensembl	transcript	72312082	72337411	.	+	.	gene_id "ENSSSCG00000004369"; gene_version "3"; transcript_id "ENSSSCT00000004830"; transcript_version "3"; gene_name "PRDM1"; gene_source "ensembl"; gene_biotype "protein_coding"; transcript_name "PRDM1-201"; transcript_source "ensembl"; transcript_biotype "protein_coding";
1	ensembl	transcript	72312082	72337411	.	+	.	gene_id "ENSSSCG00000004369"; gene_version "3"; transcript_id "ENSSSCT00000038421"; transcript_version "1"; gene_name "PRDM1"; gene_source "ensembl"; gene_biotype "protein_coding"; transcript_name "PRDM1-202"; transcript_source "ensembl"; transcript_biotype "protein_coding";
1	ensembl	transcript	72312938	72337411	.	+	.	gene_id "ENSSSCG00000004369"; gene_version "3"; transcript_id "ENSSSCT00000037769"; transcript_version "1"; gene_name "PRDM1"; gene_source "ensembl"; gene_biotype "protein_coding"; transcript_name "PRDM1-203"; transcript_source "ensembl"; transcript_biotype "protein_coding";
1	ensembl	transcript	73840652	73884727	.	-	.	gene_id "ENSSSCG00000033392"; gene_version "1"; transcript_id "ENSSSCT00000047422"; transcript_version "1"; gene_name "SCML4"; gene_source "ensembl"; gene_biotype "protein_coding"; transcript_name "SCML4-201"; transcript_source "ensembl"; transcript_biotype "protein_coding";
1	ensembl	transcript	73843000	73968738	.	-	.	gene_id "ENSSSCG00000033392"; gene_version "1"; transcript_id "ENSSSCT00000040044"; transcript_version "1"; gene_name "SCML4"; gene_source "ensembl"; gene_biotype "protein_coding"; transcript_name "SCML4-202"; transcript_source "ensembl"; transcript_biotype "protein_coding";
1	ensembl	transcript	73843006	73968754	.	-	.	gene_id "ENSSSCG00000033392"; gene_version "1"; transcript_id "ENSSSCT00000056399"; transcript_version "1"; gene_name "SCML4"; gene_source "ensembl"; gene_biotype "protein_coding"; transcript_name "SCML4-203"; transcript_source "ensembl"; transcript_biotype "protein_coding";
1	ensembl	transcript	74367425	74591853	.	+	.	gene_id "ENSSSCG00000040199"; gene_version "1"; transcript_id "ENSSSCT00000046117"; transcript_version "1"; gene_name "AFG1L"; gene_source "ensembl"; gene_biotype "protein_coding"; transcript_name "AFG1L-201"; transcript_source "ensembl"; transcript_biotype "protein_coding";
1	ensembl	transcript	74367523	74589606	.	+	.	gene_id "ENSSSCG00000040199"; gene_version "1"; transcript_id "ENSSSCT00000022746"; transcript_version "2"; gene_name "AFG1L"; gene_source "ensembl"; gene_biotype "protein_coding"; transcript_name "AFG1L-202"; transcript_source "ensembl"; transcript_biotype "protein_coding";
1	ensembl	transcript	74367624	74590621	.	+	.	gene_id "ENSSSCG00000040199"; gene_version "1"; transcript_id "ENSSSCT00000056646"; transcript_version "1"; gene_name "AFG1L"; gene_source "ensembl"; gene_biotype "protein_coding"; transcript_name "AFG1L-203"; transcript_source "ensembl"; transcript_biotype "protein_coding";
1	ensembl	transcript	74626672	74760320	.	+	.	gene_id "ENSSSCG00000004387"; gene_version "3"; transcript_id "ENSSSCT00000038875"; transcript_version "1"; gene_name "FOXO3"; gene_source "ensembl"; gene_biotype "protein_coding"; transcript_name "FOXO3-201"; transcript_source "ensembl"; transcript_biotype "protein_coding";
1	ensembl	transcript	74628218	74760325	.	+	.	gene_id "ENSSSCG00000004387"; gene_version "3"; transcript_id "ENSSSCT00000004849"; transcript_version "3"; gene_name "FOXO3"; gene_source "ensembl"; gene_biotype "protein_coding"; transcript_name "FOXO3-202"; transcript_source "ensembl"; transcript_biotype "protein_coding";
1	ensembl	transcript	74629383	74759646	.	+	.	gene_id "ENSSSCG00000004387"; gene_version "3"; transcript_id "ENSSSCT00000058607"; transcript_version "1"; gene_name "FOXO3"; gene_source "ensembl"; gene_biotype "protein_coding"; transcript_name "FOXO3-203"; transcript_source "ensembl"; transcript_biotype "protein_coding";
1	ensembl	transcript	74923831	75041844	.	+	.	gene_id "ENSSSCG00000004388"; gene_version "3"; transcript_id "ENSSSCT00000004851"; transcript_version "3"; gene_source "ensembl"; gene_biotype "protein_coding"; transcript_source "ensembl"; transcript_biotype "protein_coding";
1	ensembl	transcript	74930300	74960494	.	+	.	gene_id "ENSSSCG00000038818"; gene_version "1"; transcript_id "ENSSSCT00000058439"; transcript_version "1"; gene_source "ensembl"; gene_biotype "protein_coding"; transcript_source "ensembl"; transcript_biotype "protein_coding";
1	ensembl	transcript	76896823	76909858	.	+	.	gene_id "ENSSSCG00000004393"; gene_version "3"; transcript_id "ENSSSCT00000004856"; transcript_version "3"; gene_name "GTF3C6"; gene_source "ensembl"; gene_biotype "protein_coding"; transcript_name "GTF3C6-201"; transcript_source "ensembl"; transcript_biotype "protein_coding";
1	ensembl	transcript	76917171	76960111	.	+	.	gene_id "ENSSSCG00000004394"; gene_version "3"; transcript_id "ENSSSCT00000043824"; transcript_version "1"; gene_name "RPF2"; gene_source "ensembl"; gene_biotype "protein_coding"; transcript_name "RPF2-201"; transcript_source "ensembl"; transcript_biotype "protein_coding";
1	ensembl	transcript	76917224	76959224	.	+	.	gene_id "ENSSSCG00000004394"; gene_version "3"; transcript_id "ENSSSCT00000004857"; transcript_version "3"; gene_name "RPF2"; gene_source "ensembl"; gene_biotype "protein_coding"; transcript_name "RPF2-202"; transcript_source "ensembl"; transcript_biotype "protein_coding";
1	ensembl	transcript	77484191	77523887	.	-	.	gene_id "ENSSSCG00000004420"; gene_version "4"; transcript_id "ENSSSCT00000046753"; transcript_version "1"; gene_name "TRAF3IP2"; gene_source "ensembl"; gene_biotype "protein_coding"; transcript_name "TRAF3IP2-201"; transcript_source "ensembl"; transcript_biotype "protein_coding";
1	ensembl	transcript	77484207	77523887	.	-	.	gene_id "ENSSSCG00000004420"; gene_version "4"; transcript_id "ENSSSCT00000053110"; transcript_version "1"; gene_name "TRAF3IP2"; gene_source "ensembl"; gene_biotype "protein_coding"; transcript_name "TRAF3IP2-202"; transcript_source "ensembl"; transcript_biotype "protein_coding";
1	ensembl	transcript	77487577	77523887	.	-	.	gene_id "ENSSSCG00000004420"; gene_version "4"; transcript_id "ENSSSCT00000004883"; transcript_version "4"; gene_name "TRAF3IP2"; gene_source "ensembl"; gene_biotype "protein_coding"; transcript_name "TRAF3IP2-203"; transcript_source "ensembl"; transcript_biotype "protein_coding";
1	ensembl	transcript	77585448	77810575	.	-	.	gene_id "ENSSSCG00000004421"; gene_version "4"; transcript_id "ENSSSCT00000004885"; transcript_version "3"; gene_name "FYN"; gene_source "ensembl"; gene_biotype "protein_coding"; transcript_name "FYN-203"; transcript_source "ensembl"; transcript_biotype "protein_coding";
1	ensembl	transcript	77585448	77810289	.	-	.	gene_id "ENSSSCG00000004421"; gene_version "4"; transcript_id "ENSSSCT00000004886"; transcript_version "3"; gene_name "FYN"; gene_source "ensembl"; gene_biotype "protein_coding"; transcript_name "FYN-204"; transcript_source "ensembl"; transcript_biotype "protein_coding";
1	ensembl	transcript	77585539	77786805	.	-	.	gene_id "ENSSSCG00000004421"; gene_version "4"; transcript_id "ENSSSCT00000004884"; transcript_version "3"; gene_name "FYN"; gene_source "ensembl"; gene_biotype "protein_coding"; transcript_name "FYN-205"; transcript_source "ensembl"; transcript_biotype "protein_coding";
1	ensembl	transcript	77983209	77983315	.	+	.	gene_id "ENSSSCG00000032035"; gene_version "1"; transcript_id "ENSSSCT00000025701"; transcript_version "2"; gene_name "U6"; gene_source "ensembl"; gene_biotype "snRNA"; transcript_name "U6.508-201"; transcript_source "ensembl"; transcript_biotype "snRNA";
1	ensembl	transcript	78005360	78021145	.	+	.	gene_id "ENSSSCG00000004422"; gene_version "3"; transcript_id "ENSSSCT00000057912"; transcript_version "1"; gene_name "WISP3"; gene_source "ensembl"; gene_biotype "protein_coding"; transcript_name "WISP3-201"; transcript_source "ensembl"; transcript_biotype "protein_coding";
1	ensembl	transcript	78005938	78019250	.	+	.	gene_id "ENSSSCG00000004422"; gene_version "3"; transcript_id "ENSSSCT00000004887"; transcript_version "3"; gene_name "WISP3"; gene_source "ensembl"; gene_biotype "protein_coding"; transcript_name "WISP3-202"; transcript_source "ensembl"; transcript_biotype "protein_coding";
1	ensembl	transcript	78018433	78048438	.	-	.	gene_id "ENSSSCG00000004423"; gene_version "3"; transcript_id "ENSSSCT00000004888"; transcript_version "3"; gene_name "TUBE1"; gene_source "ensembl"; gene_biotype "protein_coding"; transcript_name "TUBE1-201"; transcript_source "ensembl"; transcript_biotype "protein_coding";
1	ensembl	transcript	78048480	78066722	.	+	.	gene_id "ENSSSCG00000036621"; gene_version "1"; transcript_id "ENSSSCT00000065221"; transcript_version "1"; gene_name "FAM229B"; gene_source "ensembl"; gene_biotype "protein_coding"; transcript_name "FAM229B-201"; transcript_source "ensembl"; transcript_biotype "protein_coding";
1	ensembl	transcript	78048480	78066722	.	+	.	gene_id "ENSSSCG00000036621"; gene_version "1"; transcript_id "ENSSSCT00000044947"; transcript_version "1"; gene_name "FAM229B"; gene_source "ensembl"; gene_biotype "protein_coding"; transcript_name "FAM229B-202"; transcript_source "ensembl"; transcript_biotype "protein_coding";
1	ensembl	transcript	78072305	78223968	.	-	.	gene_id "ENSSSCG00000004425"; gene_version "3"; transcript_id "ENSSSCT00000004890"; transcript_version "3"; gene_name "LAMA4"; gene_source "ensembl"; gene_biotype "protein_coding"; transcript_name "LAMA4-201"; transcript_source "ensembl"; transcript_biotype "protein_coding";
1	ensembl	transcript	79789752	79796128	.	+	.	gene_id "ENSSSCG00000037803"; gene_version "1"; transcript_id "ENSSSCT00000038674"; transcript_version "1"; gene_name "MARCKS"; gene_source "ensembl"; gene_biotype "protein_coding"; transcript_name "MARCKS-201"; transcript_source "ensembl"; transcript_biotype "protein_coding";
1	ensembl	transcript	79866670	79901587	.	-	.	gene_id "ENSSSCG00000004432"; gene_version "3"; transcript_id "ENSSSCT00000004897"; transcript_version "3"; gene_name "HDAC2"; gene_source "ensembl"; gene_biotype "protein_coding"; transcript_name "HDAC2-201"; transcript_source "ensembl"; transcript_biotype "protein_coding";
1	ensembl	transcript	79956488	80245224	.	-	.	gene_id "ENSSSCG00000004433"; gene_version "3"; transcript_id "ENSSSCT00000044510"; transcript_version "1"; gene_name "HS3ST5"; gene_source "ensembl"; gene_biotype "protein_coding"; transcript_name "HS3ST5-201"; transcript_source "ensembl"; transcript_biotype "protein_coding";
1	ensembl	transcript	79956488	80136409	.	-	.	gene_id "ENSSSCG00000004433"; gene_version "3"; transcript_id "ENSSSCT00000004898"; transcript_version "3"; gene_name "HS3ST5"; gene_source "ensembl"; gene_biotype "protein_coding"; transcript_name "HS3ST5-202"; transcript_source "ensembl"; transcript_biotype "protein_coding";
1	ensembl	transcript	79957284	80134413	.	-	.	gene_id "ENSSSCG00000004433"; gene_version "3"; transcript_id "ENSSSCT00000043343"; transcript_version "1"; gene_name "HS3ST5"; gene_source "ensembl"; gene_biotype "protein_coding"; transcript_name "HS3ST5-203"; transcript_source "ensembl"; transcript_biotype "protein_coding";
1	ensembl	transcript	79957284	80111732	.	-	.	gene_id "ENSSSCG00000004433"; gene_version "3"; transcript_id "ENSSSCT00000037314"; transcript_version "1"; gene_name "HS3ST5"; gene_source "ensembl"; gene_biotype "protein_coding"; transcript_name "HS3ST5-204"; transcript_source "ensembl"; transcript_biotype "protein_coding";
1	ensembl	transcript	81603273	81714250	.	-	.	gene_id "ENSSSCG00000004434"; gene_version "3"; transcript_id "ENSSSCT00000004899"; transcript_version "3"; gene_name "FRK"; gene_source "ensembl"; gene_biotype "protein_coding"; transcript_name "FRK-201"; transcript_source "ensembl"; transcript_biotype "protein_coding";
1	ensembl	transcript	81745957	81879189	.	+	.	gene_id "ENSSSCG00000004435"; gene_version "4"; transcript_id "ENSSSCT00000004900"; transcript_version "3"; gene_name "NT5DC1"; gene_source "ensembl"; gene_biotype "protein_coding"; transcript_name "NT5DC1-201"; transcript_source "ensembl"; transcript_biotype "protein_coding";
1	ensembl	transcript	81746022	81880688	.	+	.	gene_id "ENSSSCG00000004435"; gene_version "4"; transcript_id "ENSSSCT00000035653"; transcript_version "2"; gene_name "NT5DC1"; gene_source "ensembl"; gene_biotype "protein_coding"; transcript_name "NT5DC1-202"; transcript_source "ensembl"; transcript_biotype "protein_coding";
1	ensembl	transcript	81765724	81773837	.	-	.	gene_id "ENSSSCG00000004436"; gene_version "2"; transcript_id "ENSSSCT00000004901"; transcript_version "2"; gene_name "COL10A1"; gene_source "ensembl"; gene_biotype "protein_coding"; transcript_name "COL10A1-201"; transcript_source "ensembl"; transcript_biotype "protein_coding";
1	ensembl	transcript	81765724	81773837	.	-	.	gene_id "ENSSSCG00000004436"; gene_version "2"; transcript_id "ENSSSCT00000062631"; transcript_version "1"; gene_name "COL10A1"; gene_source "ensembl"; gene_biotype "protein_coding"; transcript_name "COL10A1-202"; transcript_source "ensembl"; transcript_biotype "protein_coding";
1	ensembl	transcript	83910831	83911513	.	+	.	gene_id "ENSSSCG00000032485"; gene_version "1"; transcript_id "ENSSSCT00000064448"; transcript_version "1"; gene_source "ensembl"; gene_biotype "protein_coding"; transcript_source "ensembl"; transcript_biotype "protein_coding";
1	ensembl	transcript	83973536	84070798	.	+	.	gene_id "ENSSSCG00000004460"; gene_version "3"; transcript_id "ENSSSCT00000004926"; transcript_version "3"; gene_name "IBTK"; gene_source "ensembl"; gene_biotype "protein_coding"; transcript_name "IBTK-201"; transcript_source "ensembl"; transcript_biotype "protein_coding";
1	ensembl	transcript	83983650	84070798	.	+	.	gene_id "ENSSSCG00000004460"; gene_version "3"; transcript_id "ENSSSCT00000044652"; transcript_version "1"; gene_name "IBTK"; gene_source "ensembl"; gene_biotype "protein_coding"; transcript_name "IBTK-202"; transcript_source "ensembl"; transcript_biotype "protein_coding";
1	ensembl	transcript	84545028	84552134	.	+	.	gene_id "ENSSSCG00000004464"; gene_version "3"; transcript_id "ENSSSCT00000004931"; transcript_version "3"; gene_name "FAM46A"; gene_source "ensembl"; gene_biotype "protein_coding"; transcript_name "FAM46A-201"; transcript_source "ensembl"; transcript_biotype "protein_coding";
1	ensembl	transcript	85096972	85097045	.	+	.	gene_id "ENSSSCG00000039755"; gene_version "1"; transcript_id "ENSSSCT00000059985"; transcript_version "1"; gene_source "ensembl"; gene_biotype "miRNA"; transcript_source "ensembl"; transcript_biotype "miRNA";
1	ensembl	transcript	87290826	87329926	.	-	.	gene_id "ENSSSCG00000004472"; gene_version "3"; transcript_id "ENSSSCT00000004940"; transcript_version "3"; gene_name "IRAK1BP1"; gene_source "ensembl"; gene_biotype "protein_coding"; transcript_name "IRAK1BP1-201"; transcript_source "ensembl"; transcript_biotype "protein_coding";
1	ensembl	transcript	92286827	92342780	.	+	.	gene_id "ENSSSCG00000004486"; gene_version "3"; transcript_id "ENSSSCT00000004957"; transcript_version "3"; gene_name "SLC17A5"; gene_source "ensembl"; gene_biotype "protein_coding"; transcript_name "SLC17A5-201"; transcript_source "ensembl"; transcript_biotype "protein_coding";
1	ensembl	transcript	92286841	92342785	.	+	.	gene_id "ENSSSCG00000004486"; gene_version "3"; transcript_id "ENSSSCT00000045297"; transcript_version "1"; gene_name "SLC17A5"; gene_source "ensembl"; gene_biotype "protein_coding"; transcript_name "SLC17A5-202"; transcript_source "ensembl"; transcript_biotype "protein_coding";
1	ensembl	transcript	92286841	92342776	.	+	.	gene_id "ENSSSCG00000004486"; gene_version "3"; transcript_id "ENSSSCT00000059736"; transcript_version "1"; gene_name "SLC17A5"; gene_source "ensembl"; gene_biotype "protein_coding"; transcript_name "SLC17A5-203"; transcript_source "ensembl"; transcript_biotype "protein_coding";
1	ensembl	transcript	92286842	92342776	.	+	.	gene_id "ENSSSCG00000004486"; gene_version "3"; transcript_id "ENSSSCT00000037477"; transcript_version "1"; gene_name "SLC17A5"; gene_source "ensembl"; gene_biotype "protein_coding"; transcript_name "SLC17A5-204"; transcript_source "ensembl"; transcript_biotype "protein_coding";
1	ensembl	transcript	92286908	92339078	.	+	.	gene_id "ENSSSCG00000004486"; gene_version "3"; transcript_id "ENSSSCT00000058780"; transcript_version "1"; gene_name "SLC17A5"; gene_source "ensembl"; gene_biotype "protein_coding"; transcript_name "SLC17A5-205"; transcript_source "ensembl"; transcript_biotype "protein_coding";
1	ensembl	transcript	92295041	92341600	.	+	.	gene_id "ENSSSCG00000004486"; gene_version "3"; transcript_id "ENSSSCT00000038019"; transcript_version "1"; gene_name "SLC17A5"; gene_source "ensembl"; gene_biotype "protein_coding"; transcript_name "SLC17A5-206"; transcript_source "ensembl"; transcript_biotype "protein_coding";
1	ensembl	transcript	92421230	92425050	.	+	.	gene_id "ENSSSCG00000004489"; gene_version "3"; transcript_id "ENSSSCT00000037617"; transcript_version "1"; gene_source "ensembl"; gene_biotype "protein_coding"; transcript_source "ensembl"; transcript_biotype "protein_coding";
1	ensembl	transcript	92421806	92472785	.	+	.	gene_id "ENSSSCG00000004489"; gene_version "3"; transcript_id "ENSSSCT00000060502"; transcript_version "1"; gene_source "ensembl"; gene_biotype "protein_coding"; transcript_source "ensembl"; transcript_biotype "protein_coding";
1	ensembl	transcript	92421951	92425033	.	+	.	gene_id "ENSSSCG00000004489"; gene_version "3"; transcript_id "ENSSSCT00000004960"; transcript_version "3"; gene_source "ensembl"; gene_biotype "protein_coding"; transcript_source "ensembl"; transcript_biotype "protein_coding";
1	ensembl	transcript	92421951	92425033	.	+	.	gene_id "ENSSSCG00000004489"; gene_version "3"; transcript_id "ENSSSCT00000051184"; transcript_version "1"; gene_source "ensembl"; gene_biotype "protein_coding"; transcript_source "ensembl"; transcript_biotype "protein_coding";
1	ensembl	transcript	92421951	92425033	.	+	.	gene_id "ENSSSCG00000004489"; gene_version "3"; transcript_id "ENSSSCT00000063597"; transcript_version "1"; gene_source "ensembl"; gene_biotype "protein_coding"; transcript_source "ensembl"; transcript_biotype "protein_coding";
1	ensembl	transcript	92421957	92425044	.	+	.	gene_id "ENSSSCG00000004489"; gene_version "3"; transcript_id "ENSSSCT00000054928"; transcript_version "1"; gene_source "ensembl"; gene_biotype "protein_coding"; transcript_source "ensembl"; transcript_biotype "protein_coding";
1	ensembl	transcript	92422667	92426244	.	+	.	gene_id "ENSSSCG00000004489"; gene_version "3"; transcript_id "ENSSSCT00000051265"; transcript_version "1"; gene_source "ensembl"; gene_biotype "protein_coding"; transcript_source "ensembl"; transcript_biotype "protein_coding";
1	ensembl	transcript	92422667	92426244	.	+	.	gene_id "ENSSSCG00000004489"; gene_version "3"; transcript_id "ENSSSCT00000058438"; transcript_version "1"; gene_source "ensembl"; gene_biotype "protein_coding"; transcript_source "ensembl"; transcript_biotype "protein_coding";
1	ensembl	transcript	92423745	92424434	.	-	.	gene_id "ENSSSCG00000037674"; gene_version "1"; transcript_id "ENSSSCT00000046628"; transcript_version "1"; gene_source "ensembl"; gene_biotype "protein_coding"; transcript_source "ensembl"; transcript_biotype "protein_coding";
1	ensembl	transcript	92423827	92424727	.	-	.	gene_id "ENSSSCG00000037674"; gene_version "1"; transcript_id "ENSSSCT00000061086"; transcript_version "1"; gene_source "ensembl"; gene_biotype "protein_coding"; transcript_source "ensembl"; transcript_biotype "protein_coding";
1	ensembl	transcript	92447163	92483236	.	-	.	gene_id "ENSSSCG00000004487"; gene_version "3"; transcript_id "ENSSSCT00000004958"; transcript_version "3"; gene_name "MTO1"; gene_source "ensembl"; gene_biotype "protein_coding"; transcript_name "MTO1-201"; transcript_source "ensembl"; transcript_biotype "protein_coding";
1	ensembl	transcript	97415716	97511388	.	-	.	gene_id "ENSSSCG00000004505"; gene_version "3"; transcript_id "ENSSSCT00000046471"; transcript_version "1"; gene_name "SMAD2"; gene_source "ensembl"; gene_biotype "protein_coding"; transcript_name "SMAD2-201"; transcript_source "ensembl"; transcript_biotype "protein_coding";
1	ensembl	transcript	97415716	97511131	.	-	.	gene_id "ENSSSCG00000004505"; gene_version "3"; transcript_id "ENSSSCT00000045010"; transcript_version "1"; gene_name "SMAD2"; gene_source "ensembl"; gene_biotype "protein_coding"; transcript_name "SMAD2-202"; transcript_source "ensembl"; transcript_biotype "protein_coding";
1	ensembl	transcript	97423402	97511880	.	-	.	gene_id "ENSSSCG00000004505"; gene_version "3"; transcript_id "ENSSSCT00000042255"; transcript_version "1"; gene_name "SMAD2"; gene_source "ensembl"; gene_biotype "protein_coding"; transcript_name "SMAD2-203"; transcript_source "ensembl"; transcript_biotype "protein_coding";
1	ensembl	transcript	97423413	97511113	.	-	.	gene_id "ENSSSCG00000004505"; gene_version "3"; transcript_id "ENSSSCT00000054452"; transcript_version "1"; gene_name "SMAD2"; gene_source "ensembl"; gene_biotype "protein_coding"; transcript_name "SMAD2-204"; transcript_source "ensembl"; transcript_biotype "protein_coding";
1	ensembl	transcript	97423998	97449996	.	-	.	gene_id "ENSSSCG00000004505"; gene_version "3"; transcript_id "ENSSSCT00000004977"; transcript_version "3"; gene_name "SMAD2"; gene_source "ensembl"; gene_biotype "protein_coding"; transcript_name "SMAD2-205"; transcript_source "ensembl"; transcript_biotype "protein_coding";
1	ensembl	transcript	99059821	99059925	.	+	.	gene_id "ENSSSCG00000037380"; gene_version "1"; transcript_id "ENSSSCT00000058805"; transcript_version "1"; gene_name "SNORA25"; gene_source "ensembl"; gene_biotype "snoRNA"; transcript_name "SNORA25.10-201"; transcript_source "ensembl"; transcript_biotype "snoRNA";
1	ensembl	transcript	99081904	99108684	.	+	.	gene_id "ENSSSCG00000004509"; gene_version "3"; transcript_id "ENSSSCT00000004981"; transcript_version "3"; gene_name "LIPG"; gene_source "ensembl"; gene_biotype "protein_coding"; transcript_name "LIPG-201"; transcript_source "ensembl"; transcript_biotype "protein_coding";
1	ensembl	transcript	99081904	99108684	.	+	.	gene_id "ENSSSCG00000004509"; gene_version "3"; transcript_id "ENSSSCT00000029856"; transcript_version "2"; gene_name "LIPG"; gene_source "ensembl"; gene_biotype "protein_coding"; transcript_name "LIPG-202"; transcript_source "ensembl"; transcript_biotype "protein_coding";
1	ensembl	transcript	99081940	99110875	.	+	.	gene_id "ENSSSCG00000004509"; gene_version "3"; transcript_id "ENSSSCT00000023900"; transcript_version "2"; gene_name "LIPG"; gene_source "ensembl"; gene_biotype "protein_coding"; transcript_name "LIPG-203"; transcript_source "ensembl"; transcript_biotype "protein_coding";
1	ensembl	transcript	99082720	99110876	.	+	.	gene_id "ENSSSCG00000004509"; gene_version "3"; transcript_id "ENSSSCT00000031390"; transcript_version "2"; gene_name "LIPG"; gene_source "ensembl"; gene_biotype "protein_coding"; transcript_name "LIPG-204"; transcript_source "ensembl"; transcript_biotype "protein_coding";
1	ensembl	transcript	99280800	99310759	.	-	.	gene_id "ENSSSCG00000004510"; gene_version "3"; transcript_id "ENSSSCT00000048553"; transcript_version "1"; gene_name "ACAA2"; gene_source "ensembl"; gene_biotype "protein_coding"; transcript_name "ACAA2-202"; transcript_source "ensembl"; transcript_biotype "protein_coding";
1	ensembl	transcript	99280800	99307786	.	-	.	gene_id "ENSSSCG00000004510"; gene_version "3"; transcript_id "ENSSSCT00000053817"; transcript_version "1"; gene_name "ACAA2"; gene_source "ensembl"; gene_biotype "protein_coding"; transcript_name "ACAA2-203"; transcript_source "ensembl"; transcript_biotype "protein_coding";
1	ensembl	transcript	99280800	99307786	.	-	.	gene_id "ENSSSCG00000004510"; gene_version "3"; transcript_id "ENSSSCT00000004982"; transcript_version "3"; gene_name "ACAA2"; gene_source "ensembl"; gene_biotype "protein_coding"; transcript_name "ACAA2-201"; transcript_source "ensembl"; transcript_biotype "protein_coding";
1	ensembl	transcript	99311561	99311706	.	+	.	gene_id "ENSSSCG00000020045"; gene_version "2"; transcript_id "ENSSSCT00000021640"; transcript_version "2"; gene_name "SCARNA17"; gene_source "ensembl"; gene_biotype "scaRNA"; transcript_name "SCARNA17.1-201"; transcript_source "ensembl"; transcript_biotype "scaRNA";
1	ensembl	transcript	99311788	99311870	.	+	.	gene_id "ENSSSCG00000020491"; gene_version "2"; transcript_id "ENSSSCT00000022086"; transcript_version "2"; gene_name "SCARNA18"; gene_source "ensembl"; gene_biotype "scaRNA"; transcript_name "SCARNA18.1-201"; transcript_source "ensembl"; transcript_biotype "scaRNA";
1	ensembl	transcript	100107426	100291586	.	+	.	gene_id "ENSSSCG00000004520"; gene_version "4"; transcript_id "ENSSSCT00000051938"; transcript_version "1"; gene_name "MAPK4"; gene_source "ensembl"; gene_biotype "protein_coding"; transcript_name "MAPK4-201"; transcript_source "ensembl"; transcript_biotype "protein_coding";
1	ensembl	transcript	100107921	100291589	.	+	.	gene_id "ENSSSCG00000004520"; gene_version "4"; transcript_id "ENSSSCT00000004992"; transcript_version "3"; gene_name "MAPK4"; gene_source "ensembl"; gene_biotype "protein_coding"; transcript_name "MAPK4-202"; transcript_source "ensembl"; transcript_biotype "protein_coding";
1	ensembl	transcript	100186878	100291586	.	+	.	gene_id "ENSSSCG00000004520"; gene_version "4"; transcript_id "ENSSSCT00000032864"; transcript_version "2"; gene_name "MAPK4"; gene_source "ensembl"; gene_biotype "protein_coding"; transcript_name "MAPK4-203"; transcript_source "ensembl"; transcript_biotype "protein_coding";
1	ensembl	transcript	100193711	100291591	.	+	.	gene_id "ENSSSCG00000004520"; gene_version "4"; transcript_id "ENSSSCT00000033301"; transcript_version "2"; gene_name "MAPK4"; gene_source "ensembl"; gene_biotype "protein_coding"; transcript_name "MAPK4-204"; transcript_source "ensembl"; transcript_biotype "protein_coding";
1	ensembl	transcript	100341730	100398901	.	-	.	gene_id "ENSSSCG00000004521"; gene_version "3"; transcript_id "ENSSSCT00000058510"; transcript_version "1"; gene_name "MRO"; gene_source "ensembl"; gene_biotype "protein_coding"; transcript_name "MRO-201"; transcript_source "ensembl"; transcript_biotype "protein_coding";
1	ensembl	transcript	100341730	100368379	.	-	.	gene_id "ENSSSCG00000004521"; gene_version "3"; transcript_id "ENSSSCT00000004993"; transcript_version "3"; gene_name "MRO"; gene_source "ensembl"; gene_biotype "protein_coding"; transcript_name "MRO-202"; transcript_source "ensembl"; transcript_biotype "protein_coding";
1	ensembl	transcript	100341730	100353839	.	-	.	gene_id "ENSSSCG00000004521"; gene_version "3"; transcript_id "ENSSSCT00000046590"; transcript_version "1"; gene_name "MRO"; gene_source "ensembl"; gene_biotype "protein_coding"; transcript_name "MRO-203"; transcript_source "ensembl"; transcript_biotype "protein_coding";
1	ensembl	transcript	100676664	100699765	.	-	.	gene_id "ENSSSCG00000034427"; gene_version "1"; transcript_id "ENSSSCT00000064791"; transcript_version "1"; gene_name "MEX3C"; gene_source "ensembl"; gene_biotype "protein_coding"; transcript_name "MEX3C-201"; transcript_source "ensembl"; transcript_biotype "protein_coding";
1	ensembl	transcript	102080200	103082095	.	+	.	gene_id "ENSSSCG00000040836"; gene_version "1"; transcript_id "ENSSSCT00000049593"; transcript_version "1"; gene_name "DCC"; gene_source "ensembl"; gene_biotype "protein_coding"; transcript_name "DCC-201"; transcript_source "ensembl"; transcript_biotype "protein_coding";
1	ensembl	transcript	103683065	103752267	.	-	.	gene_id "ENSSSCG00000004528"; gene_version "3"; transcript_id "ENSSSCT00000005002"; transcript_version "3"; gene_name "MBD2"; gene_source "ensembl"; gene_biotype "protein_coding"; transcript_name "MBD2-201"; transcript_source "ensembl"; transcript_biotype "protein_coding";
1	ensembl	transcript	103794071	103820365	.	+	.	gene_id "ENSSSCG00000004529"; gene_version "3"; transcript_id "ENSSSCT00000005003"; transcript_version "3"; gene_name "POLI"; gene_source "ensembl"; gene_biotype "protein_coding"; transcript_name "POLI-201"; transcript_source "ensembl"; transcript_biotype "protein_coding";
1	ensembl	transcript	103794191	103820852	.	+	.	gene_id "ENSSSCG00000004529"; gene_version "3"; transcript_id "ENSSSCT00000036768"; transcript_version "1"; gene_name "POLI"; gene_source "ensembl"; gene_biotype "protein_coding"; transcript_name "POLI-202"; transcript_source "ensembl"; transcript_biotype "protein_coding";
1	ensembl	transcript	103794631	103824644	.	+	.	gene_id "ENSSSCG00000004529"; gene_version "3"; transcript_id "ENSSSCT00000055241"; transcript_version "1"; gene_name "POLI"; gene_source "ensembl"; gene_biotype "protein_coding"; transcript_name "POLI-203"; transcript_source "ensembl"; transcript_biotype "protein_coding";
1	ensembl	transcript	103835582	103858764	.	-	.	gene_id "ENSSSCG00000004530"; gene_version "3"; transcript_id "ENSSSCT00000005004"; transcript_version "3"; gene_name "STARD6"; gene_source "ensembl"; gene_biotype "protein_coding"; transcript_name "STARD6-201"; transcript_source "ensembl"; transcript_biotype "protein_coding";
1	ensembl	transcript	103861549	103883206	.	+	.	gene_id "ENSSSCG00000004531"; gene_version "3"; transcript_id "ENSSSCT00000005005"; transcript_version "3"; gene_name "C18orf54"; gene_source "ensembl"; gene_biotype "protein_coding"; transcript_name "C18orf54-201"; transcript_source "ensembl"; transcript_biotype "protein_coding";
1	ensembl	transcript	103861594	103883720	.	+	.	gene_id "ENSSSCG00000004531"; gene_version "3"; transcript_id "ENSSSCT00000040280"; transcript_version "1"; gene_name "C18orf54"; gene_source "ensembl"; gene_biotype "protein_coding"; transcript_name "C18orf54-202"; transcript_source "ensembl"; transcript_biotype "protein_coding";
1	ensembl	transcript	103861605	103887284	.	+	.	gene_id "ENSSSCG00000004531"; gene_version "3"; transcript_id "ENSSSCT00000054889"; transcript_version "1"; gene_name "C18orf54"; gene_source "ensembl"; gene_biotype "protein_coding"; transcript_name "C18orf54-203"; transcript_source "ensembl"; transcript_biotype "protein_coding";
1	ensembl	transcript	103861613	103881701	.	+	.	gene_id "ENSSSCG00000004531"; gene_version "3"; transcript_id "ENSSSCT00000043978"; transcript_version "1"; gene_name "C18orf54"; gene_source "ensembl"; gene_biotype "protein_coding"; transcript_name "C18orf54-204"; transcript_source "ensembl"; transcript_biotype "protein_coding";
1	ensembl	transcript	103906316	103921908	.	+	.	gene_id "ENSSSCG00000038606"; gene_version "1"; transcript_id "ENSSSCT00000056484"; transcript_version "1"; gene_source "ensembl"; gene_biotype "protein_coding"; transcript_source "ensembl"; transcript_biotype "protein_coding";
1	ensembl	transcript	104719116	105079919	.	-	.	gene_id "ENSSSCG00000004535"; gene_version "4"; transcript_id "ENSSSCT00000065036"; transcript_version "1"; gene_name "TCF4"; gene_source "ensembl"; gene_biotype "protein_coding"; transcript_name "TCF4-202"; transcript_source "ensembl"; transcript_biotype "protein_coding";
1	ensembl	transcript	104719116	105079815	.	-	.	gene_id "ENSSSCG00000004535"; gene_version "4"; transcript_id "ENSSSCT00000042622"; transcript_version "1"; gene_name "TCF4"; gene_source "ensembl"; gene_biotype "protein_coding"; transcript_name "TCF4-203"; transcript_source "ensembl"; transcript_biotype "protein_coding";
1	ensembl	transcript	104719151	105078167	.	-	.	gene_id "ENSSSCG00000004535"; gene_version "4"; transcript_id "ENSSSCT00000061115"; transcript_version "1"; gene_name "TCF4"; gene_source "ensembl"; gene_biotype "protein_coding"; transcript_name "TCF4-206"; transcript_source "ensembl"; transcript_biotype "protein_coding";
1	ensembl	transcript	104719337	105078155	.	-	.	gene_id "ENSSSCG00000004535"; gene_version "4"; transcript_id "ENSSSCT00000036325"; transcript_version "2"; gene_name "TCF4"; gene_source "ensembl"; gene_biotype "protein_coding"; transcript_name "TCF4-207"; transcript_source "ensembl"; transcript_biotype "protein_coding";
1	ensembl	transcript	104719337	105075942	.	-	.	gene_id "ENSSSCG00000004535"; gene_version "4"; transcript_id "ENSSSCT00000036505"; transcript_version "2"; gene_name "TCF4"; gene_source "ensembl"; gene_biotype "protein_coding"; transcript_name "TCF4-208"; transcript_source "ensembl"; transcript_biotype "protein_coding";
1	ensembl	transcript	105074795	105079597	.	-	.	gene_id "ENSSSCG00000032236"; gene_version "1"; transcript_id "ENSSSCT00000062148"; transcript_version "1"; gene_source "ensembl"; gene_biotype "protein_coding"; transcript_source "ensembl"; transcript_biotype "protein_coding";
1	ensembl	transcript	106751325	106799956	.	+	.	gene_id "ENSSSCG00000004540"; gene_version "3"; transcript_id "ENSSSCT00000005015"; transcript_version "3"; gene_name "ONECUT2"; gene_source "ensembl"; gene_biotype "protein_coding"; transcript_name "ONECUT2-201"; transcript_source "ensembl"; transcript_biotype "protein_coding";
1	ensembl	transcript	106857591	106898418	.	-	.	gene_id "ENSSSCG00000004541"; gene_version "3"; transcript_id "ENSSSCT00000053748"; transcript_version "1"; gene_name "FECH"; gene_source "ensembl"; gene_biotype "protein_coding"; transcript_name "FECH-201"; transcript_source "ensembl"; transcript_biotype "protein_coding";
1	ensembl	transcript	106861032	106898418	.	-	.	gene_id "ENSSSCG00000004541"; gene_version "3"; transcript_id "ENSSSCT00000005016"; transcript_version "3"; gene_name "FECH"; gene_source "ensembl"; gene_biotype "protein_coding"; transcript_name "FECH-202"; transcript_source "ensembl"; transcript_biotype "protein_coding";
1	ensembl	transcript	106885091	106886240	.	+	.	gene_id "ENSSSCG00000033063"; gene_version "1"; transcript_id "ENSSSCT00000047084"; transcript_version "1"; gene_source "ensembl"; gene_biotype "protein_coding"; transcript_source "ensembl"; transcript_biotype "protein_coding";
1	ensembl	transcript	106911241	106933104	.	-	.	gene_id "ENSSSCG00000004542"; gene_version "3"; transcript_id "ENSSSCT00000064163"; transcript_version "1"; gene_name "NARS"; gene_source "ensembl"; gene_biotype "protein_coding"; transcript_name "NARS-201"; transcript_source "ensembl"; transcript_biotype "protein_coding";
1	ensembl	transcript	106911277	106933104	.	-	.	gene_id "ENSSSCG00000004542"; gene_version "3"; transcript_id "ENSSSCT00000005017"; transcript_version "3"; gene_name "NARS"; gene_source "ensembl"; gene_biotype "protein_coding"; transcript_name "NARS-202"; transcript_source "ensembl"; transcript_biotype "protein_coding";
1	ensembl	transcript	107102704	107138906	.	-	.	gene_id "ENSSSCG00000004545"; gene_version "3"; transcript_id "ENSSSCT00000005020"; transcript_version "3"; gene_name "ANKDD1A"; gene_source "ensembl"; gene_biotype "protein_coding"; transcript_name "ANKDD1A-201"; transcript_source "ensembl"; transcript_biotype "protein_coding";
1	ensembl	transcript	107102704	107135578	.	-	.	gene_id "ENSSSCG00000004545"; gene_version "3"; transcript_id "ENSSSCT00000048116"; transcript_version "1"; gene_name "ANKDD1A"; gene_source "ensembl"; gene_biotype "protein_coding"; transcript_name "ANKDD1A-202"; transcript_source "ensembl"; transcript_biotype "protein_coding";
1	ensembl	transcript	107108433	107110300	.	+	.	gene_id "ENSSSCG00000037998"; gene_version "1"; transcript_id "ENSSSCT00000056451"; transcript_version "1"; gene_source "ensembl"; gene_biotype "protein_coding"; transcript_source "ensembl"; transcript_biotype "protein_coding";
1	ensembl	transcript	107184512	107209046	.	-	.	gene_id "ENSSSCG00000004547"; gene_version "3"; transcript_id "ENSSSCT00000054534"; transcript_version "1"; gene_source "ensembl"; gene_biotype "protein_coding"; transcript_source "ensembl"; transcript_biotype "protein_coding";
1	ensembl	transcript	107188240	107232841	.	-	.	gene_id "ENSSSCG00000004547"; gene_version "3"; transcript_id "ENSSSCT00000047452"; transcript_version "1"; gene_source "ensembl"; gene_biotype "protein_coding"; transcript_source "ensembl"; transcript_biotype "protein_coding";
1	ensembl	transcript	107188240	107232841	.	-	.	gene_id "ENSSSCG00000004547"; gene_version "3"; transcript_id "ENSSSCT00000005022"; transcript_version "3"; gene_source "ensembl"; gene_biotype "protein_coding"; transcript_source "ensembl"; transcript_biotype "protein_coding";
1	ensembl	transcript	107218152	107226582	.	+	.	gene_id "ENSSSCG00000004548"; gene_version "3"; transcript_id "ENSSSCT00000043868"; transcript_version "1"; gene_name "PIF1"; gene_source "ensembl"; gene_biotype "protein_coding"; transcript_name "PIF1-201"; transcript_source "ensembl"; transcript_biotype "protein_coding";
1	ensembl	transcript	107218152	107226582	.	+	.	gene_id "ENSSSCG00000004548"; gene_version "3"; transcript_id "ENSSSCT00000005023"; transcript_version "3"; gene_name "PIF1"; gene_source "ensembl"; gene_biotype "protein_coding"; transcript_name "PIF1-202"; transcript_source "ensembl"; transcript_biotype "protein_coding";
1	ensembl	transcript	107259352	107296524	.	+	.	gene_id "ENSSSCG00000004549"; gene_version "3"; transcript_id "ENSSSCT00000005024"; transcript_version "3"; gene_name "RBPMS2"; gene_source "ensembl"; gene_biotype "protein_coding"; transcript_name "RBPMS2-201"; transcript_source "ensembl"; transcript_biotype "protein_coding";
1	ensembl	transcript	108881464	108890283	.	+	.	gene_id "ENSSSCG00000023158"; gene_version "2"; transcript_id "ENSSSCT00000027612"; transcript_version "2"; gene_name "RPS27L"; gene_source "ensembl"; gene_biotype "protein_coding"; transcript_name "RPS27L-201"; transcript_source "ensembl"; transcript_biotype "protein_coding";
1	ensembl	transcript	108909702	108924511	.	-	.	gene_id "ENSSSCG00000004569"; gene_version "3"; transcript_id "ENSSSCT00000005048"; transcript_version "3"; gene_name "LACTB"; gene_source "ensembl"; gene_biotype "protein_coding"; transcript_name "LACTB-201"; transcript_source "ensembl"; transcript_biotype "protein_coding";
1	ensembl	transcript	108909957	108924458	.	-	.	gene_id "ENSSSCG00000004569"; gene_version "3"; transcript_id "ENSSSCT00000041703"; transcript_version "1"; gene_name "LACTB"; gene_source "ensembl"; gene_biotype "protein_coding"; transcript_name "LACTB-202"; transcript_source "ensembl"; transcript_biotype "protein_coding";
1	ensembl	transcript	108985778	109015871	.	-	.	gene_id "ENSSSCG00000004570"; gene_version "3"; transcript_id "ENSSSCT00000050713"; transcript_version "1"; gene_name "TPM1"; gene_source "ensembl"; gene_biotype "protein_coding"; transcript_name "TPM1-201"; transcript_source "ensembl"; transcript_biotype "protein_coding";
1	ensembl	transcript	108989005	109015871	.	-	.	gene_id "ENSSSCG00000004570"; gene_version "3"; transcript_id "ENSSSCT00000005049"; transcript_version "3"; gene_name "TPM1"; gene_source "ensembl"; gene_biotype "protein_coding"; transcript_name "TPM1-202"; transcript_source "ensembl"; transcript_biotype "protein_coding";
1	ensembl	transcript	108989805	109019044	.	-	.	gene_id "ENSSSCG00000004570"; gene_version "3"; transcript_id "ENSSSCT00000038839"; transcript_version "1"; gene_name "TPM1"; gene_source "ensembl"; gene_biotype "protein_coding"; transcript_name "TPM1-203"; transcript_source "ensembl"; transcript_biotype "protein_coding";
1	ensembl	transcript	108989805	109019044	.	-	.	gene_id "ENSSSCG00000004570"; gene_version "3"; transcript_id "ENSSSCT00000065037"; transcript_version "1"; gene_name "TPM1"; gene_source "ensembl"; gene_biotype "protein_coding"; transcript_name "TPM1-204"; transcript_source "ensembl"; transcript_biotype "protein_coding";
1	ensembl	transcript	108989805	109019044	.	-	.	gene_id "ENSSSCG00000004570"; gene_version "3"; transcript_id "ENSSSCT00000061453"; transcript_version "1"; gene_name "TPM1"; gene_source "ensembl"; gene_biotype "protein_coding"; transcript_name "TPM1-205"; transcript_source "ensembl"; transcript_biotype "protein_coding";
1	ensembl	transcript	108989805	109015871	.	-	.	gene_id "ENSSSCG00000004570"; gene_version "3"; transcript_id "ENSSSCT00000056861"; transcript_version "1"; gene_name "TPM1"; gene_source "ensembl"; gene_biotype "protein_coding"; transcript_name "TPM1-206"; transcript_source "ensembl"; transcript_biotype "protein_coding";
1	ensembl	transcript	108989805	109015871	.	-	.	gene_id "ENSSSCG00000004570"; gene_version "3"; transcript_id "ENSSSCT00000066338"; transcript_version "1"; gene_name "TPM1"; gene_source "ensembl"; gene_biotype "protein_coding"; transcript_name "TPM1-207"; transcript_source "ensembl"; transcript_biotype "protein_coding";
1	ensembl	transcript	108989805	109010548	.	-	.	gene_id "ENSSSCG00000004570"; gene_version "3"; transcript_id "ENSSSCT00000045362"; transcript_version "1"; gene_name "TPM1"; gene_source "ensembl"; gene_biotype "protein_coding"; transcript_name "TPM1-208"; transcript_source "ensembl"; transcript_biotype "protein_coding";
1	ensembl	transcript	108987389	108987531	.	-	.	gene_id "ENSSSCG00000034787"; gene_version "1"; transcript_id "ENSSSCT00000046640"; transcript_version "1"; gene_source "ensembl"; gene_biotype "protein_coding"; transcript_source "ensembl"; transcript_biotype "protein_coding";
1	ensembl	transcript	109208667	109584733	.	-	.	gene_id "ENSSSCG00000024088"; gene_version "2"; transcript_id "ENSSSCT00000025342"; transcript_version "2"; gene_name "TLN2"; gene_source "ensembl"; gene_biotype "protein_coding"; transcript_name "TLN2-201"; transcript_source "ensembl"; transcript_biotype "protein_coding";
1	ensembl	transcript	109208791	109475440	.	-	.	gene_id "ENSSSCG00000024088"; gene_version "2"; transcript_id "ENSSSCT00000051920"; transcript_version "1"; gene_name "TLN2"; gene_source "ensembl"; gene_biotype "protein_coding"; transcript_name "TLN2-202"; transcript_source "ensembl"; transcript_biotype "protein_coding";
1	ensembl	transcript	109225386	109225470	.	-	.	gene_id "ENSSSCG00000018544"; gene_version "2"; transcript_id "ENSSSCT00000020139"; transcript_version "2"; gene_name "ssc-mir-190a"; gene_source "ensembl"; gene_biotype "miRNA"; transcript_name "ssc-mir-190a.1-201"; transcript_source "ensembl"; transcript_biotype "miRNA";
1	ensembl	transcript	109760159	109760265	.	-	.	gene_id "ENSSSCG00000039479"; gene_version "1"; transcript_id "ENSSSCT00000023875"; transcript_version "2"; gene_name "U6"; gene_source "ensembl"; gene_biotype "snRNA"; transcript_name "U6.853-201"; transcript_source "ensembl"; transcript_biotype "snRNA";
1	ensembl	transcript	109823182	109823386	.	+	.	gene_id "ENSSSCG00000012839"; gene_version "3"; transcript_id "ENSSSCT00000014034"; transcript_version "3"; gene_source "ensembl"; gene_biotype "protein_coding"; transcript_source "ensembl"; transcript_biotype "protein_coding";
1	ensembl	transcript	109825438	109827175	.	+	.	gene_id "ENSSSCG00000004572"; gene_version "3"; transcript_id "ENSSSCT00000005051"; transcript_version "3"; gene_source "ensembl"; gene_biotype "protein_coding"; transcript_source "ensembl"; transcript_biotype "protein_coding";
1	ensembl	transcript	109826052	109826405	.	-	.	gene_id "ENSSSCG00000035016"; gene_version "1"; transcript_id "ENSSSCT00000056300"; transcript_version "1"; gene_source "ensembl"; gene_biotype "protein_coding"; transcript_source "ensembl"; transcript_biotype "protein_coding";
1	ensembl	transcript	109931251	110092256	.	+	.	gene_id "ENSSSCG00000036431"; gene_version "1"; transcript_id "ENSSSCT00000053839"; transcript_version "1"; gene_name "VPS13C"; gene_source "ensembl"; gene_biotype "protein_coding"; transcript_name "VPS13C-201"; transcript_source "ensembl"; transcript_biotype "protein_coding";
1	ensembl	transcript	109931251	110090500	.	+	.	gene_id "ENSSSCG00000036431"; gene_version "1"; transcript_id "ENSSSCT00000061270"; transcript_version "1"; gene_name "VPS13C"; gene_source "ensembl"; gene_biotype "protein_coding"; transcript_name "VPS13C-202"; transcript_source "ensembl"; transcript_biotype "protein_coding";
1	ensembl	transcript	109931372	110104257	.	+	.	gene_id "ENSSSCG00000036431"; gene_version "1"; transcript_id "ENSSSCT00000062985"; transcript_version "1"; gene_name "VPS13C"; gene_source "ensembl"; gene_biotype "protein_coding"; transcript_name "VPS13C-203"; transcript_source "ensembl"; transcript_biotype "protein_coding";
1	ensembl	transcript	110949975	110950463	.	-	.	gene_id "ENSSSCG00000037042"; gene_version "1"; transcript_id "ENSSSCT00000056614"; transcript_version "1"; gene_name "UFC1"; gene_source "ensembl"; gene_biotype "protein_coding"; transcript_name "UFC1-201"; transcript_source "ensembl"; transcript_biotype "protein_coding";
1	ensembl	transcript	111489168	111559413	.	+	.	gene_id "ENSSSCG00000004577"; gene_version "3"; transcript_id "ENSSSCT00000047039"; transcript_version "1"; gene_name "ICE2"; gene_source "ensembl"; gene_biotype "protein_coding"; transcript_name "ICE2-201"; transcript_source "ensembl"; transcript_biotype "protein_coding";
1	ensembl	transcript	111489764	111561911	.	+	.	gene_id "ENSSSCG00000004577"; gene_version "3"; transcript_id "ENSSSCT00000005056"; transcript_version "3"; gene_name "ICE2"; gene_source "ensembl"; gene_biotype "protein_coding"; transcript_name "ICE2-202"; transcript_source "ensembl"; transcript_biotype "protein_coding";
1	ensembl	transcript	111489822	111561910	.	+	.	gene_id "ENSSSCG00000004577"; gene_version "3"; transcript_id "ENSSSCT00000025364"; transcript_version "2"; gene_name "ICE2"; gene_source "ensembl"; gene_biotype "protein_coding"; transcript_name "ICE2-203"; transcript_source "ensembl"; transcript_biotype "protein_coding";
1	ensembl	transcript	111588306	111634766	.	+	.	gene_id "ENSSSCG00000004578"; gene_version "4"; transcript_id "ENSSSCT00000046654"; transcript_version "1"; gene_name "ANXA2"; gene_source "ensembl"; gene_biotype "protein_coding"; transcript_name "ANXA2-201"; transcript_source "ensembl"; transcript_biotype "protein_coding";
1	ensembl	transcript	111588893	111635058	.	+	.	gene_id "ENSSSCG00000004578"; gene_version "4"; transcript_id "ENSSSCT00000005057"; transcript_version "4"; gene_name "ANXA2"; gene_source "ensembl"; gene_biotype "protein_coding"; transcript_name "ANXA2-202"; transcript_source "ensembl"; transcript_biotype "protein_coding";
1	ensembl	transcript	111589214	111635100	.	+	.	gene_id "ENSSSCG00000004578"; gene_version "4"; transcript_id "ENSSSCT00000047445"; transcript_version "1"; gene_name "ANXA2"; gene_source "ensembl"; gene_biotype "protein_coding"; transcript_name "ANXA2-203"; transcript_source "ensembl"; transcript_biotype "protein_coding";
1	ensembl	transcript	111589223	111635100	.	+	.	gene_id "ENSSSCG00000004578"; gene_version "4"; transcript_id "ENSSSCT00000034155"; transcript_version "2"; gene_name "ANXA2"; gene_source "ensembl"; gene_biotype "protein_coding"; transcript_name "ANXA2-204"; transcript_source "ensembl"; transcript_biotype "protein_coding";
1	ensembl	transcript	111589223	111635059	.	+	.	gene_id "ENSSSCG00000004578"; gene_version "4"; transcript_id "ENSSSCT00000061725"; transcript_version "1"; gene_name "ANXA2"; gene_source "ensembl"; gene_biotype "protein_coding"; transcript_name "ANXA2-205"; transcript_source "ensembl"; transcript_biotype "protein_coding";
1	ensembl	transcript	112344060	112369050	.	+	.	gene_id "ENSSSCG00000004582"; gene_version "3"; transcript_id "ENSSSCT00000040315"; transcript_version "1"; gene_name "BNIP2"; gene_source "ensembl"; gene_biotype "protein_coding"; transcript_name "BNIP2-201"; transcript_source "ensembl"; transcript_biotype "protein_coding";
1	ensembl	transcript	112344060	112369050	.	+	.	gene_id "ENSSSCG00000004582"; gene_version "3"; transcript_id "ENSSSCT00000065435"; transcript_version "1"; gene_name "BNIP2"; gene_source "ensembl"; gene_biotype "protein_coding"; transcript_name "BNIP2-202"; transcript_source "ensembl"; transcript_biotype "protein_coding";
1	ensembl	transcript	112344184	112369245	.	+	.	gene_id "ENSSSCG00000004582"; gene_version "3"; transcript_id "ENSSSCT00000005061"; transcript_version "3"; gene_name "BNIP2"; gene_source "ensembl"; gene_biotype "protein_coding"; transcript_name "BNIP2-203"; transcript_source "ensembl"; transcript_biotype "protein_coding";
1	ensembl	transcript	112371319	112400238	.	+	.	gene_id "ENSSSCG00000004583"; gene_version "3"; transcript_id "ENSSSCT00000005062"; transcript_version "3"; gene_source "ensembl"; gene_biotype "protein_coding"; transcript_source "ensembl"; transcript_biotype "protein_coding";
1	ensembl	transcript	113825321	114035269	.	+	.	gene_id "ENSSSCG00000025578"; gene_version "2"; transcript_id "ENSSSCT00000024465"; transcript_version "2"; gene_name "ALDH1A2"; gene_source "ensembl"; gene_biotype "protein_coding"; transcript_name "ALDH1A2-201"; transcript_source "ensembl"; transcript_biotype "protein_coding";
1	ensembl	transcript	113932739	114037046	.	+	.	gene_id "ENSSSCG00000025578"; gene_version "2"; transcript_id "ENSSSCT00000027950"; transcript_version "2"; gene_name "ALDH1A2"; gene_source "ensembl"; gene_biotype "protein_coding"; transcript_name "ALDH1A2-202"; transcript_source "ensembl"; transcript_biotype "protein_coding";
1	ensembl	transcript	114256457	114266868	.	-	.	gene_id "ENSSSCG00000030605"; gene_version "2"; transcript_id "ENSSSCT00000027727"; transcript_version "2"; gene_source "ensembl"; gene_biotype "protein_coding"; transcript_source "ensembl"; transcript_biotype "protein_coding";
1	ensembl	transcript	114258104	114266832	.	-	.	gene_id "ENSSSCG00000030605"; gene_version "2"; transcript_id "ENSSSCT00000051070"; transcript_version "1"; gene_source "ensembl"; gene_biotype "protein_coding"; transcript_source "ensembl"; transcript_biotype "protein_coding";
1	ensembl	transcript	114287627	114386423	.	-	.	gene_id "ENSSSCG00000004598"; gene_version "3"; transcript_id "ENSSSCT00000005079"; transcript_version "3"; gene_name "MYZAP"; gene_source "ensembl"; gene_biotype "protein_coding"; transcript_name "MYZAP-201"; transcript_source "ensembl"; transcript_biotype "protein_coding";
1	ensembl	transcript	114288479	114386473	.	-	.	gene_id "ENSSSCG00000004598"; gene_version "3"; transcript_id "ENSSSCT00000055043"; transcript_version "1"; gene_name "MYZAP"; gene_source "ensembl"; gene_biotype "protein_coding"; transcript_name "MYZAP-202"; transcript_source "ensembl"; transcript_biotype "protein_coding";
1	ensembl	transcript	114288479	114386473	.	-	.	gene_id "ENSSSCG00000004598"; gene_version "3"; transcript_id "ENSSSCT00000046256"; transcript_version "1"; gene_name "MYZAP"; gene_source "ensembl"; gene_biotype "protein_coding"; transcript_name "MYZAP-203"; transcript_source "ensembl"; transcript_biotype "protein_coding";
1	ensembl	transcript	114329833	114386473	.	-	.	gene_id "ENSSSCG00000004598"; gene_version "3"; transcript_id "ENSSSCT00000045756"; transcript_version "1"; gene_name "MYZAP"; gene_source "ensembl"; gene_biotype "protein_coding"; transcript_name "MYZAP-204"; transcript_source "ensembl"; transcript_biotype "protein_coding";
1	ensembl	transcript	114682304	115056366	.	-	.	gene_id "ENSSSCG00000004600"; gene_version "4"; transcript_id "ENSSSCT00000061260"; transcript_version "1"; gene_name "TCF12"; gene_source "ensembl"; gene_biotype "protein_coding"; transcript_name "TCF12-201"; transcript_source "ensembl"; transcript_biotype "protein_coding";
1	ensembl	transcript	114682305	115056217	.	-	.	gene_id "ENSSSCG00000004600"; gene_version "4"; transcript_id "ENSSSCT00000005081"; transcript_version "3"; gene_name "TCF12"; gene_source "ensembl"; gene_biotype "protein_coding"; transcript_name "TCF12-202"; transcript_source "ensembl"; transcript_biotype "protein_coding";
1	ensembl	transcript	114682305	114751739	.	-	.	gene_id "ENSSSCG00000004600"; gene_version "4"; transcript_id "ENSSSCT00000062025"; transcript_version "1"; gene_name "TCF12"; gene_source "ensembl"; gene_biotype "protein_coding"; transcript_name "TCF12-203"; transcript_source "ensembl"; transcript_biotype "protein_coding";
1	ensembl	transcript	114682306	115056366	.	-	.	gene_id "ENSSSCG00000004600"; gene_version "4"; transcript_id "ENSSSCT00000043785"; transcript_version "1"; gene_name "TCF12"; gene_source "ensembl"; gene_biotype "protein_coding"; transcript_name "TCF12-204"; transcript_source "ensembl"; transcript_biotype "protein_coding";
1	ensembl	transcript	114683829	114751753	.	-	.	gene_id "ENSSSCG00000004600"; gene_version "4"; transcript_id "ENSSSCT00000034080"; transcript_version "2"; gene_name "TCF12"; gene_source "ensembl"; gene_biotype "protein_coding"; transcript_name "TCF12-205"; transcript_source "ensembl"; transcript_biotype "protein_coding";
1	ensembl	transcript	114683856	115056281	.	-	.	gene_id "ENSSSCG00000004600"; gene_version "4"; transcript_id "ENSSSCT00000056655"; transcript_version "1"; gene_name "TCF12"; gene_source "ensembl"; gene_biotype "protein_coding"; transcript_name "TCF12-206"; transcript_source "ensembl"; transcript_biotype "protein_coding";
1	ensembl	transcript	114683857	114997556	.	-	.	gene_id "ENSSSCG00000004600"; gene_version "4"; transcript_id "ENSSSCT00000064267"; transcript_version "1"; gene_name "TCF12"; gene_source "ensembl"; gene_biotype "protein_coding"; transcript_name "TCF12-207"; transcript_source "ensembl"; transcript_biotype "protein_coding";
1	ensembl	transcript	115734358	115871092	.	+	.	gene_id "ENSSSCG00000004603"; gene_version "3"; transcript_id "ENSSSCT00000040161"; transcript_version "1"; gene_name "RFX7"; gene_source "ensembl"; gene_biotype "protein_coding"; transcript_name "RFX7-201"; transcript_source "ensembl"; transcript_biotype "protein_coding";
1	ensembl	transcript	115734403	115871092	.	+	.	gene_id "ENSSSCG00000004603"; gene_version "3"; transcript_id "ENSSSCT00000005084"; transcript_version "3"; gene_name "RFX7"; gene_source "ensembl"; gene_biotype "protein_coding"; transcript_name "RFX7-202"; transcript_source "ensembl"; transcript_biotype "protein_coding";
1	ensembl	transcript	115811488	115868221	.	+	.	gene_id "ENSSSCG00000004603"; gene_version "3"; transcript_id "ENSSSCT00000056523"; transcript_version "1"; gene_name "RFX7"; gene_source "ensembl"; gene_biotype "protein_coding"; transcript_name "RFX7-203"; transcript_source "ensembl"; transcript_biotype "protein_coding";
1	ensembl	transcript	115803948	115804041	.	-	.	gene_id "ENSSSCG00000020082"; gene_version "2"; transcript_id "ENSSSCT00000021677"; transcript_version "2"; gene_name "SNORA70"; gene_source "ensembl"; gene_biotype "snoRNA"; transcript_name "SNORA70.8-201"; transcript_source "ensembl"; transcript_biotype "snoRNA";
1	ensembl	transcript	115941942	116067393	.	+	.	gene_id "ENSSSCG00000037499"; gene_version "1"; transcript_id "ENSSSCT00000024384"; transcript_version "2"; gene_name "NEDD4"; gene_source "ensembl"; gene_biotype "protein_coding"; transcript_name "NEDD4-201"; transcript_source "ensembl"; transcript_biotype "protein_coding";
1	ensembl	transcript	115941999	116070787	.	+	.	gene_id "ENSSSCG00000037499"; gene_version "1"; transcript_id "ENSSSCT00000050572"; transcript_version "1"; gene_name "NEDD4"; gene_source "ensembl"; gene_biotype "protein_coding"; transcript_name "NEDD4-202"; transcript_source "ensembl"; transcript_biotype "protein_coding";
1	ensembl	transcript	115992212	116070303	.	+	.	gene_id "ENSSSCG00000037499"; gene_version "1"; transcript_id "ENSSSCT00000039109"; transcript_version "1"; gene_name "NEDD4"; gene_source "ensembl"; gene_biotype "protein_coding"; transcript_name "NEDD4-203"; transcript_source "ensembl"; transcript_biotype "protein_coding";
1	ensembl	transcript	115992444	116070300	.	+	.	gene_id "ENSSSCG00000037499"; gene_version "1"; transcript_id "ENSSSCT00000066202"; transcript_version "1"; gene_name "NEDD4"; gene_source "ensembl"; gene_biotype "protein_coding"; transcript_name "NEDD4-204"; transcript_source "ensembl"; transcript_biotype "protein_coding";
1	ensembl	transcript	116293344	116320256	.	+	.	gene_id "ENSSSCG00000004607"; gene_version "3"; transcript_id "ENSSSCT00000005088"; transcript_version "3"; gene_name "PYGO1"; gene_source "ensembl"; gene_biotype "protein_coding"; transcript_name "PYGO1-201"; transcript_source "ensembl"; transcript_biotype "protein_coding";
1	ensembl	transcript	116332319	116429983	.	+	.	gene_id "ENSSSCG00000004608"; gene_version "3"; transcript_id "ENSSSCT00000005089"; transcript_version "3"; gene_name "DNAAF4"; gene_source "ensembl"; gene_biotype "protein_coding"; transcript_name "DNAAF4-201"; transcript_source "ensembl"; transcript_biotype "protein_coding";
1	ensembl	transcript	116340380	116340613	.	-	.	gene_id "ENSSSCG00000032399"; gene_version "1"; transcript_id "ENSSSCT00000053762"; transcript_version "1"; gene_source "ensembl"; gene_biotype "protein_coding"; transcript_source "ensembl"; transcript_biotype "protein_coding";
1	ensembl	transcript	116491886	116532934	.	-	.	gene_id "ENSSSCG00000032619"; gene_version "1"; transcript_id "ENSSSCT00000036884"; transcript_version "1"; gene_name "PIGB"; gene_source "ensembl"; gene_biotype "protein_coding"; transcript_name "PIGB-201"; transcript_source "ensembl"; transcript_biotype "protein_coding";
1	ensembl	transcript	116532975	116605287	.	+	.	gene_id "ENSSSCG00000004612"; gene_version "3"; transcript_id "ENSSSCT00000037937"; transcript_version "1"; gene_name "RAB27A"; gene_source "ensembl"; gene_biotype "protein_coding"; transcript_name "RAB27A-201"; transcript_source "ensembl"; transcript_biotype "protein_coding";
1	ensembl	transcript	116533021	116606472	.	+	.	gene_id "ENSSSCG00000004612"; gene_version "3"; transcript_id "ENSSSCT00000005093"; transcript_version "3"; gene_name "RAB27A"; gene_source "ensembl"; gene_biotype "protein_coding"; transcript_name "RAB27A-202"; transcript_source "ensembl"; transcript_biotype "protein_coding";
1	ensembl	transcript	116533024	116606474	.	+	.	gene_id "ENSSSCG00000004612"; gene_version "3"; transcript_id "ENSSSCT00000060087"; transcript_version "1"; gene_name "RAB27A"; gene_source "ensembl"; gene_biotype "protein_coding"; transcript_name "RAB27A-203"; transcript_source "ensembl"; transcript_biotype "protein_coding";
1	ensembl	transcript	116533029	116605286	.	+	.	gene_id "ENSSSCG00000004612"; gene_version "3"; transcript_id "ENSSSCT00000059651"; transcript_version "1"; gene_name "RAB27A"; gene_source "ensembl"; gene_biotype "protein_coding"; transcript_name "RAB27A-204"; transcript_source "ensembl"; transcript_biotype "protein_coding";
1	ensembl	transcript	116533055	116606472	.	+	.	gene_id "ENSSSCG00000004612"; gene_version "3"; transcript_id "ENSSSCT00000055502"; transcript_version "1"; gene_name "RAB27A"; gene_source "ensembl"; gene_biotype "protein_coding"; transcript_name "RAB27A-205"; transcript_source "ensembl"; transcript_biotype "protein_coding";
1	ensembl	transcript	116566614	116605286	.	+	.	gene_id "ENSSSCG00000004612"; gene_version "3"; transcript_id "ENSSSCT00000038357"; transcript_version "1"; gene_name "RAB27A"; gene_source "ensembl"; gene_biotype "protein_coding"; transcript_name "RAB27A-206"; transcript_source "ensembl"; transcript_biotype "protein_coding";
1	ensembl	transcript	116566614	116605286	.	+	.	gene_id "ENSSSCG00000004612"; gene_version "3"; transcript_id "ENSSSCT00000057291"; transcript_version "1"; gene_name "RAB27A"; gene_source "ensembl"; gene_biotype "protein_coding"; transcript_name "RAB27A-207"; transcript_source "ensembl"; transcript_biotype "protein_coding";
1	ensembl	transcript	116577008	116603824	.	+	.	gene_id "ENSSSCG00000004612"; gene_version "3"; transcript_id "ENSSSCT00000041011"; transcript_version "1"; gene_name "RAB27A"; gene_source "ensembl"; gene_biotype "protein_coding"; transcript_name "RAB27A-208"; transcript_source "ensembl"; transcript_biotype "protein_coding";
1	ensembl	transcript	117945982	118159285	.	+	.	gene_id "ENSSSCG00000004615"; gene_version "3"; transcript_id "ENSSSCT00000005096"; transcript_version "3"; gene_name "WDR72"; gene_source "ensembl"; gene_biotype "protein_coding"; transcript_name "WDR72-201"; transcript_source "ensembl"; transcript_biotype "protein_coding";
1	ensembl	transcript	117972566	118159285	.	+	.	gene_id "ENSSSCG00000004615"; gene_version "3"; transcript_id "ENSSSCT00000031133"; transcript_version "2"; gene_name "WDR72"; gene_source "ensembl"; gene_biotype "protein_coding"; transcript_name "WDR72-202"; transcript_source "ensembl"; transcript_biotype "protein_coding";
1	ensembl	transcript	118913444	118952453	.	+	.	gene_id "ENSSSCG00000004616"; gene_version "3"; transcript_id "ENSSSCT00000005097"; transcript_version "3"; gene_name "ONECUT1"; gene_source "ensembl"; gene_biotype "protein_coding"; transcript_name "ONECUT1-201"; transcript_source "ensembl"; transcript_biotype "protein_coding";
1	ensembl	transcript	120807328	120945958	.	-	.	gene_id "ENSSSCG00000004634"; gene_version "3"; transcript_id "ENSSSCT00000025088"; transcript_version "2"; gene_name "AP4E1"; gene_source "ensembl"; gene_biotype "protein_coding"; transcript_name "AP4E1-201"; transcript_source "ensembl"; transcript_biotype "protein_coding";
1	ensembl	transcript	120807328	120853453	.	+	.	gene_id "ENSSSCG00000031794"; gene_version "1"; transcript_id "ENSSSCT00000040447"; transcript_version "1"; gene_name "TNFAIP8L3"; gene_source "ensembl"; gene_biotype "protein_coding"; transcript_name "TNFAIP8L3-201"; transcript_source "ensembl"; transcript_biotype "protein_coding";
1	ensembl	transcript	120807328	120853453	.	+	.	gene_id "ENSSSCG00000031794"; gene_version "1"; transcript_id "ENSSSCT00000057361"; transcript_version "1"; gene_name "TNFAIP8L3"; gene_source "ensembl"; gene_biotype "protein_coding"; transcript_name "TNFAIP8L3-202"; transcript_source "ensembl"; transcript_biotype "protein_coding";
1	ensembl	transcript	122218041	122526981	.	-	.	gene_id "ENSSSCG00000004651"; gene_version "3"; transcript_id "ENSSSCT00000041131"; transcript_version "1"; gene_name "GALK2"; gene_source "ensembl"; gene_biotype "protein_coding"; transcript_name "GALK2-202"; transcript_source "ensembl"; transcript_biotype "protein_coding";
1	ensembl	transcript	122370623	122526742	.	-	.	gene_id "ENSSSCG00000004651"; gene_version "3"; transcript_id "ENSSSCT00000005136"; transcript_version "3"; gene_name "GALK2"; gene_source "ensembl"; gene_biotype "protein_coding"; transcript_name "GALK2-203"; transcript_source "ensembl"; transcript_biotype "protein_coding";
1	ensembl	transcript	122373511	122526701	.	-	.	gene_id "ENSSSCG00000004651"; gene_version "3"; transcript_id "ENSSSCT00000046303"; transcript_version "1"; gene_name "GALK2"; gene_source "ensembl"; gene_biotype "protein_coding"; transcript_name "GALK2-204"; transcript_source "ensembl"; transcript_biotype "protein_coding";
1	ensembl	transcript	122373511	122526659	.	-	.	gene_id "ENSSSCG00000004651"; gene_version "3"; transcript_id "ENSSSCT00000058629"; transcript_version "1"; gene_name "GALK2"; gene_source "ensembl"; gene_biotype "protein_coding"; transcript_name "GALK2-205"; transcript_source "ensembl"; transcript_biotype "protein_coding";
1	ensembl	transcript	122373854	122526981	.	-	.	gene_id "ENSSSCG00000004651"; gene_version "3"; transcript_id "ENSSSCT00000062092"; transcript_version "1"; gene_name "GALK2"; gene_source "ensembl"; gene_biotype "protein_coding"; transcript_name "GALK2-206"; transcript_source "ensembl"; transcript_biotype "protein_coding";
1	ensembl	transcript	122392465	122526981	.	-	.	gene_id "ENSSSCG00000004651"; gene_version "3"; transcript_id "ENSSSCT00000042027"; transcript_version "1"; gene_name "GALK2"; gene_source "ensembl"; gene_biotype "protein_coding"; transcript_name "GALK2-207"; transcript_source "ensembl"; transcript_biotype "protein_coding";
1	ensembl	transcript	122542409	122575007	.	+	.	gene_id "ENSSSCG00000004652"; gene_version "3"; transcript_id "ENSSSCT00000005137"; transcript_version "3"; gene_name "COPS2"; gene_source "ensembl"; gene_biotype "protein_coding"; transcript_name "COPS2-201"; transcript_source "ensembl"; transcript_biotype "protein_coding";
1	ensembl	transcript	122542415	122575007	.	+	.	gene_id "ENSSSCG00000004652"; gene_version "3"; transcript_id "ENSSSCT00000049645"; transcript_version "1"; gene_name "COPS2"; gene_source "ensembl"; gene_biotype "protein_coding"; transcript_name "COPS2-202"; transcript_source "ensembl"; transcript_biotype "protein_coding";
1	ensembl	transcript	122630697	122631501	.	-	.	gene_id "ENSSSCG00000037857"; gene_version "1"; transcript_id "ENSSSCT00000049884"; transcript_version "1"; gene_source "ensembl"; gene_biotype "protein_coding"; transcript_source "ensembl"; transcript_biotype "protein_coding";
1	ensembl	transcript	122633908	122689098	.	+	.	gene_id "ENSSSCG00000004653"; gene_version "3"; transcript_id "ENSSSCT00000005138"; transcript_version "3"; gene_name "SECISBP2L"; gene_source "ensembl"; gene_biotype "protein_coding"; transcript_name "SECISBP2L-201"; transcript_source "ensembl"; transcript_biotype "protein_coding";
1	ensembl	transcript	122633908	122689098	.	+	.	gene_id "ENSSSCG00000004653"; gene_version "3"; transcript_id "ENSSSCT00000042081"; transcript_version "1"; gene_name "SECISBP2L"; gene_source "ensembl"; gene_biotype "protein_coding"; transcript_name "SECISBP2L-202"; transcript_source "ensembl"; transcript_biotype "protein_coding";
1	ensembl	transcript	122633908	122689098	.	+	.	gene_id "ENSSSCG00000004653"; gene_version "3"; transcript_id "ENSSSCT00000046882"; transcript_version "1"; gene_name "SECISBP2L"; gene_source "ensembl"; gene_biotype "protein_coding"; transcript_name "SECISBP2L-203"; transcript_source "ensembl"; transcript_biotype "protein_coding";
1	ensembl	transcript	122670872	122678866	.	-	.	gene_id "ENSSSCG00000035207"; gene_version "1"; transcript_id "ENSSSCT00000060033"; transcript_version "1"; gene_source "ensembl"; gene_biotype "protein_coding"; transcript_source "ensembl"; transcript_biotype "protein_coding";
1	ensembl	transcript	123582912	123634564	.	+	.	gene_id "ENSSSCG00000004661"; gene_version "3"; transcript_id "ENSSSCT00000040099"; transcript_version "1"; gene_name "MYEF2"; gene_source "ensembl"; gene_biotype "protein_coding"; transcript_name "MYEF2-201"; transcript_source "ensembl"; transcript_biotype "protein_coding";
1	ensembl	transcript	123600872	123638236	.	+	.	gene_id "ENSSSCG00000004661"; gene_version "3"; transcript_id "ENSSSCT00000040489"; transcript_version "1"; gene_name "MYEF2"; gene_source "ensembl"; gene_biotype "protein_coding"; transcript_name "MYEF2-202"; transcript_source "ensembl"; transcript_biotype "protein_coding";
1	ensembl	transcript	123600873	123635807	.	+	.	gene_id "ENSSSCG00000004661"; gene_version "3"; transcript_id "ENSSSCT00000038900"; transcript_version "1"; gene_name "MYEF2"; gene_source "ensembl"; gene_biotype "protein_coding"; transcript_name "MYEF2-203"; transcript_source "ensembl"; transcript_biotype "protein_coding";
1	ensembl	transcript	123600895	123637729	.	+	.	gene_id "ENSSSCG00000004661"; gene_version "3"; transcript_id "ENSSSCT00000005147"; transcript_version "3"; gene_name "MYEF2"; gene_source "ensembl"; gene_biotype "protein_coding"; transcript_name "MYEF2-204"; transcript_source "ensembl"; transcript_biotype "protein_coding";
1	ensembl	transcript	123600928	123635808	.	+	.	gene_id "ENSSSCG00000004661"; gene_version "3"; transcript_id "ENSSSCT00000065720"; transcript_version "1"; gene_name "MYEF2"; gene_source "ensembl"; gene_biotype "protein_coding"; transcript_name "MYEF2-205"; transcript_source "ensembl"; transcript_biotype "protein_coding";
1	ensembl	transcript	123604258	123634564	.	+	.	gene_id "ENSSSCG00000004661"; gene_version "3"; transcript_id "ENSSSCT00000061412"; transcript_version "1"; gene_name "MYEF2"; gene_source "ensembl"; gene_biotype "protein_coding"; transcript_name "MYEF2-206"; transcript_source "ensembl"; transcript_biotype "protein_coding";
1	ensembl	transcript	123635134	123656714	.	-	.	gene_id "ENSSSCG00000004662"; gene_version "3"; transcript_id "ENSSSCT00000005148"; transcript_version "3"; gene_name "SLC24A5"; gene_source "ensembl"; gene_biotype "protein_coding"; transcript_name "SLC24A5-201"; transcript_source "ensembl"; transcript_biotype "protein_coding";
1	ensembl	transcript	124577949	124578057	.	-	.	gene_id "ENSSSCG00000036374"; gene_version "1"; transcript_id "ENSSSCT00000056600"; transcript_version "1"; gene_name "5S_rRNA"; gene_source "ensembl"; gene_biotype "rRNA"; transcript_name "5S_rRNA.172-201"; transcript_source "ensembl"; transcript_biotype "rRNA";
1	ensembl	transcript	125385571	125386053	.	-	.	gene_id "ENSSSCG00000037020"; gene_version "1"; transcript_id "ENSSSCT00000057682"; transcript_version "1"; gene_source "ensembl"; gene_biotype "protein_coding"; transcript_source "ensembl"; transcript_biotype "protein_coding";
1	ensembl	transcript	125567924	125568503	.	-	.	gene_id "ENSSSCG00000029642"; gene_version "2"; transcript_id "ENSSSCT00000060092"; transcript_version "1"; gene_source "ensembl"; gene_biotype "protein_coding"; transcript_source "ensembl"; transcript_biotype "protein_coding";
1	ensembl	transcript	126078336	126137412	.	-	.	gene_id "ENSSSCG00000004666"; gene_version "3"; transcript_id "ENSSSCT00000052283"; transcript_version "1"; gene_source "ensembl"; gene_biotype "protein_coding"; transcript_source "ensembl"; transcript_biotype "protein_coding";
1	ensembl	transcript	126078336	126137112	.	-	.	gene_id "ENSSSCG00000004666"; gene_version "3"; transcript_id "ENSSSCT00000005152"; transcript_version "3"; gene_source "ensembl"; gene_biotype "protein_coding"; transcript_source "ensembl"; transcript_biotype "protein_coding";
1	ensembl	transcript	126078336	126137089	.	-	.	gene_id "ENSSSCG00000004666"; gene_version "3"; transcript_id "ENSSSCT00000041962"; transcript_version "1"; gene_source "ensembl"; gene_biotype "protein_coding"; transcript_source "ensembl"; transcript_biotype "protein_coding";
1	ensembl	transcript	126078345	126119576	.	-	.	gene_id "ENSSSCG00000004666"; gene_version "3"; transcript_id "ENSSSCT00000005151"; transcript_version "3"; gene_source "ensembl"; gene_biotype "protein_coding"; transcript_source "ensembl"; transcript_biotype "protein_coding";
1	ensembl	transcript	126078347	126137065	.	-	.	gene_id "ENSSSCG00000004666"; gene_version "3"; transcript_id "ENSSSCT00000058560"; transcript_version "1"; gene_source "ensembl"; gene_biotype "protein_coding"; transcript_source "ensembl"; transcript_biotype "protein_coding";
1	ensembl	transcript	126078503	126114505	.	-	.	gene_id "ENSSSCG00000004666"; gene_version "3"; transcript_id "ENSSSCT00000041165"; transcript_version "1"; gene_source "ensembl"; gene_biotype "protein_coding"; transcript_source "ensembl"; transcript_biotype "protein_coding";
1	ensembl	transcript	126165986	126185033	.	-	.	gene_id "ENSSSCG00000037384"; gene_version "1"; transcript_id "ENSSSCT00000047121"; transcript_version "1"; gene_name "BLOC1S6"; gene_source "ensembl"; gene_biotype "protein_coding"; transcript_name "BLOC1S6-202"; transcript_source "ensembl"; transcript_biotype "protein_coding";
1	ensembl	transcript	126432072	126434250	.	-	.	gene_id "ENSSSCG00000037540"; gene_version "1"; transcript_id "ENSSSCT00000052470"; transcript_version "1"; gene_source "ensembl"; gene_biotype "protein_coding"; transcript_source "ensembl"; transcript_biotype "protein_coding";
1	ensembl	transcript	126482121	126511096	.	-	.	gene_id "ENSSSCG00000004673"; gene_version "3"; transcript_id "ENSSSCT00000047405"; transcript_version "1"; gene_name "SLC28A2"; gene_source "ensembl"; gene_biotype "protein_coding"; transcript_name "SLC28A2-202"; transcript_source "ensembl"; transcript_biotype "protein_coding";
1	ensembl	transcript	126482121	126510407	.	-	.	gene_id "ENSSSCG00000004673"; gene_version "3"; transcript_id "ENSSSCT00000042021"; transcript_version "1"; gene_name "SLC28A2"; gene_source "ensembl"; gene_biotype "protein_coding"; transcript_name "SLC28A2-203"; transcript_source "ensembl"; transcript_biotype "protein_coding";
1	ensembl	transcript	126549081	126570655	.	+	.	gene_id "ENSSSCG00000004674"; gene_version "3"; transcript_id "ENSSSCT00000005160"; transcript_version "3"; gene_source "ensembl"; gene_biotype "protein_coding"; transcript_source "ensembl"; transcript_biotype "protein_coding";
1	ensembl	transcript	126549081	126566137	.	+	.	gene_id "ENSSSCG00000004674"; gene_version "3"; transcript_id "ENSSSCT00000039404"; transcript_version "1"; gene_source "ensembl"; gene_biotype "protein_coding"; transcript_source "ensembl"; transcript_biotype "protein_coding";
1	ensembl	transcript	126572533	126620118	.	-	.	gene_id "ENSSSCG00000004675"; gene_version "4"; transcript_id "ENSSSCT00000035954"; transcript_version "2"; gene_name "DUOX1"; gene_source "ensembl"; gene_biotype "protein_coding"; transcript_name "DUOX1-203"; transcript_source "ensembl"; transcript_biotype "protein_coding";
1	ensembl	transcript	126572533	126603084	.	-	.	gene_id "ENSSSCG00000004675"; gene_version "4"; transcript_id "ENSSSCT00000005161"; transcript_version "3"; gene_name "DUOX1"; gene_source "ensembl"; gene_biotype "protein_coding"; transcript_name "DUOX1-201"; transcript_source "ensembl"; transcript_biotype "protein_coding";
1	ensembl	transcript	126572775	126598774	.	-	.	gene_id "ENSSSCG00000004675"; gene_version "4"; transcript_id "ENSSSCT00000032632"; transcript_version "2"; gene_name "DUOX1"; gene_source "ensembl"; gene_biotype "protein_coding"; transcript_name "DUOX1-202"; transcript_source "ensembl"; transcript_biotype "protein_coding";
1	ensembl	transcript	126603069	126652463	.	-	.	gene_id "ENSSSCG00000004676"; gene_version "2"; transcript_id "ENSSSCT00000005162"; transcript_version "2"; gene_name "DUOXA2"; gene_source "ensembl"; gene_biotype "protein_coding"; transcript_name "DUOXA2-201"; transcript_source "ensembl"; transcript_biotype "protein_coding";
1	ensembl	transcript	126605142	126615719	.	+	.	gene_id "ENSSSCG00000004677"; gene_version "3"; transcript_id "ENSSSCT00000005163"; transcript_version "3"; gene_name "DUOXA1"; gene_source "ensembl"; gene_biotype "protein_coding"; transcript_name "DUOXA1-201"; transcript_source "ensembl"; transcript_biotype "protein_coding";
1	ensembl	transcript	126898812	126997562	.	+	.	gene_id "ENSSSCG00000004684"; gene_version "3"; transcript_id "ENSSSCT00000005172"; transcript_version "3"; gene_name "SPG11"; gene_source "ensembl"; gene_biotype "protein_coding"; transcript_name "SPG11-201"; transcript_source "ensembl"; transcript_biotype "protein_coding";
1	ensembl	transcript	126901988	126999239	.	+	.	gene_id "ENSSSCG00000004684"; gene_version "3"; transcript_id "ENSSSCT00000022579"; transcript_version "2"; gene_name "SPG11"; gene_source "ensembl"; gene_biotype "protein_coding"; transcript_name "SPG11-202"; transcript_source "ensembl"; transcript_biotype "protein_coding";
1	ensembl	transcript	126901988	126997562	.	+	.	gene_id "ENSSSCG00000004684"; gene_version "3"; transcript_id "ENSSSCT00000028050"; transcript_version "2"; gene_name "SPG11"; gene_source "ensembl"; gene_biotype "protein_coding"; transcript_name "SPG11-203"; transcript_source "ensembl"; transcript_biotype "protein_coding";
1	ensembl	transcript	126905336	126998841	.	+	.	gene_id "ENSSSCG00000004684"; gene_version "3"; transcript_id "ENSSSCT00000045446"; transcript_version "1"; gene_name "SPG11"; gene_source "ensembl"; gene_biotype "protein_coding"; transcript_name "SPG11-204"; transcript_source "ensembl"; transcript_biotype "protein_coding";
1	ensembl	transcript	126999571	127019139	.	-	.	gene_id "ENSSSCG00000004691"; gene_version "3"; transcript_id "ENSSSCT00000005181"; transcript_version "3"; gene_name "EIF3J"; gene_source "ensembl"; gene_biotype "protein_coding"; transcript_name "EIF3J-201"; transcript_source "ensembl"; transcript_biotype "protein_coding";
1	ensembl	transcript	126999571	127006821	.	-	.	gene_id "ENSSSCG00000004691"; gene_version "3"; transcript_id "ENSSSCT00000052266"; transcript_version "1"; gene_name "EIF3J"; gene_source "ensembl"; gene_biotype "protein_coding"; transcript_name "EIF3J-202"; transcript_source "ensembl"; transcript_biotype "protein_coding";
1	ensembl	transcript	127028849	127125410	.	-	.	gene_id "ENSSSCG00000035827"; gene_version "1"; transcript_id "ENSSSCT00000048521"; transcript_version "1"; gene_name "CTDSPL2"; gene_source "ensembl"; gene_biotype "protein_coding"; transcript_name "CTDSPL2-201"; transcript_source "ensembl"; transcript_biotype "protein_coding";
1	ensembl	transcript	127028887	127125392	.	-	.	gene_id "ENSSSCG00000035827"; gene_version "1"; transcript_id "ENSSSCT00000063792"; transcript_version "1"; gene_name "CTDSPL2"; gene_source "ensembl"; gene_biotype "protein_coding"; transcript_name "CTDSPL2-202"; transcript_source "ensembl"; transcript_biotype "protein_coding";
1	ensembl	transcript	127130089	127238624	.	-	.	gene_id "ENSSSCG00000023996"; gene_version "2"; transcript_id "ENSSSCT00000005183"; transcript_version "3"; gene_name "CASC4"; gene_source "ensembl"; gene_biotype "protein_coding"; transcript_name "CASC4-201"; transcript_source "ensembl"; transcript_biotype "protein_coding";
1	ensembl	transcript	127131105	127238483	.	-	.	gene_id "ENSSSCG00000023996"; gene_version "2"; transcript_id "ENSSSCT00000025826"; transcript_version "2"; gene_name "CASC4"; gene_source "ensembl"; gene_biotype "protein_coding"; transcript_name "CASC4-202"; transcript_source "ensembl"; transcript_biotype "protein_coding";
1	ensembl	transcript	127740718	127760475	.	+	.	gene_id "ENSSSCG00000040383"; gene_version "1"; transcript_id "ENSSSCT00000066231"; transcript_version "1"; gene_name "MFAP1"; gene_source "ensembl"; gene_biotype "protein_coding"; transcript_name "MFAP1-201"; transcript_source "ensembl"; transcript_biotype "protein_coding";
1	ensembl	transcript	127758557	127767520	.	-	.	gene_id "ENSSSCG00000038436"; gene_version "1"; transcript_id "ENSSSCT00000046704"; transcript_version "1"; gene_name "HYPK"; gene_source "ensembl"; gene_biotype "protein_coding"; transcript_name "HYPK-201"; transcript_source "ensembl"; transcript_biotype "protein_coding";
1	ensembl	transcript	127758557	127767501	.	-	.	gene_id "ENSSSCG00000038436"; gene_version "1"; transcript_id "ENSSSCT00000062680"; transcript_version "1"; gene_name "HYPK"; gene_source "ensembl"; gene_biotype "protein_coding"; transcript_name "HYPK-202"; transcript_source "ensembl"; transcript_biotype "protein_coding";
1	ensembl	transcript	127760374	127764787	.	+	.	gene_id "ENSSSCG00000004698"; gene_version "3"; transcript_id "ENSSSCT00000005188"; transcript_version "3"; gene_name "SERINC4"; gene_source "ensembl"; gene_biotype "protein_coding"; transcript_name "SERINC4-201"; transcript_source "ensembl"; transcript_biotype "protein_coding";
1	ensembl	transcript	127765766	127767472	.	-	.	gene_id "ENSSSCG00000024263"; gene_version "2"; transcript_id "ENSSSCT00000031142"; transcript_version "2"; gene_source "ensembl"; gene_biotype "protein_coding"; transcript_source "ensembl"; transcript_biotype "protein_coding";
1	ensembl	transcript	127766052	127766152	.	+	.	gene_id "ENSSSCG00000018734"; gene_version "2"; transcript_id "ENSSSCT00000020329"; transcript_version "2"; gene_source "ensembl"; gene_biotype "miRNA"; transcript_source "ensembl"; transcript_biotype "miRNA";
1	ensembl	transcript	127835821	127852273	.	+	.	gene_id "ENSSSCG00000004702"; gene_version "2"; transcript_id "ENSSSCT00000005193"; transcript_version "2"; gene_name "STRC"; gene_source "ensembl"; gene_biotype "protein_coding"; transcript_name "STRC-201"; transcript_source "ensembl"; transcript_biotype "protein_coding";
1	ensembl	transcript	127835821	127852273	.	+	.	gene_id "ENSSSCG00000004702"; gene_version "2"; transcript_id "ENSSSCT00000060117"; transcript_version "1"; gene_name "STRC"; gene_source "ensembl"; gene_biotype "protein_coding"; transcript_name "STRC-202"; transcript_source "ensembl"; transcript_biotype "protein_coding";
1	ensembl	transcript	127848889	127859441	.	-	.	gene_id "ENSSSCG00000004703"; gene_version "3"; transcript_id "ENSSSCT00000041897"; transcript_version "1"; gene_source "ensembl"; gene_biotype "protein_coding"; transcript_source "ensembl"; transcript_biotype "protein_coding";
1	ensembl	transcript	127848889	127859441	.	-	.	gene_id "ENSSSCG00000004703"; gene_version "3"; transcript_id "ENSSSCT00000038761"; transcript_version "1"; gene_source "ensembl"; gene_biotype "protein_coding"; transcript_source "ensembl"; transcript_biotype "protein_coding";
1	ensembl	transcript	127848889	127858445	.	-	.	gene_id "ENSSSCG00000004703"; gene_version "3"; transcript_id "ENSSSCT00000037932"; transcript_version "1"; gene_source "ensembl"; gene_biotype "protein_coding"; transcript_source "ensembl"; transcript_biotype "protein_coding";
1	ensembl	transcript	127852534	127858972	.	-	.	gene_id "ENSSSCG00000004703"; gene_version "3"; transcript_id "ENSSSCT00000005194"; transcript_version "3"; gene_source "ensembl"; gene_biotype "protein_coding"; transcript_source "ensembl"; transcript_biotype "protein_coding";
1	ensembl	transcript	127865572	127915445	.	+	.	gene_id "ENSSSCG00000004704"; gene_version "3"; transcript_id "ENSSSCT00000050455"; transcript_version "1"; gene_name "PPIP5K1"; gene_source "ensembl"; gene_biotype "protein_coding"; transcript_name "PPIP5K1-201"; transcript_source "ensembl"; transcript_biotype "protein_coding";
1	ensembl	transcript	127865576	127915455	.	+	.	gene_id "ENSSSCG00000004704"; gene_version "3"; transcript_id "ENSSSCT00000058296"; transcript_version "1"; gene_name "PPIP5K1"; gene_source "ensembl"; gene_biotype "protein_coding"; transcript_name "PPIP5K1-202"; transcript_source "ensembl"; transcript_biotype "protein_coding";
1	ensembl	transcript	127865576	127915454	.	+	.	gene_id "ENSSSCG00000004704"; gene_version "3"; transcript_id "ENSSSCT00000050838"; transcript_version "1"; gene_name "PPIP5K1"; gene_source "ensembl"; gene_biotype "protein_coding"; transcript_name "PPIP5K1-203"; transcript_source "ensembl"; transcript_biotype "protein_coding";
1	ensembl	transcript	127865578	127915449	.	+	.	gene_id "ENSSSCG00000004704"; gene_version "3"; transcript_id "ENSSSCT00000042843"; transcript_version "1"; gene_name "PPIP5K1"; gene_source "ensembl"; gene_biotype "protein_coding"; transcript_name "PPIP5K1-204"; transcript_source "ensembl"; transcript_biotype "protein_coding";
1	ensembl	transcript	127869890	127915448	.	+	.	gene_id "ENSSSCG00000004704"; gene_version "3"; transcript_id "ENSSSCT00000063903"; transcript_version "1"; gene_name "PPIP5K1"; gene_source "ensembl"; gene_biotype "protein_coding"; transcript_name "PPIP5K1-205"; transcript_source "ensembl"; transcript_biotype "protein_coding";
1	ensembl	transcript	127870935	127914431	.	+	.	gene_id "ENSSSCG00000004704"; gene_version "3"; transcript_id "ENSSSCT00000005195"; transcript_version "3"; gene_name "PPIP5K1"; gene_source "ensembl"; gene_biotype "protein_coding"; transcript_name "PPIP5K1-206"; transcript_source "ensembl"; transcript_biotype "protein_coding";
1	ensembl	transcript	127915939	127936924	.	-	.	gene_id "ENSSSCG00000004705"; gene_version "3"; transcript_id "ENSSSCT00000040803"; transcript_version "1"; gene_name "MAP1A"; gene_source "ensembl"; gene_biotype "protein_coding"; transcript_name "MAP1A-201"; transcript_source "ensembl"; transcript_biotype "protein_coding";
1	ensembl	transcript	127918052	127936924	.	-	.	gene_id "ENSSSCG00000004705"; gene_version "3"; transcript_id "ENSSSCT00000005196"; transcript_version "3"; gene_name "MAP1A"; gene_source "ensembl"; gene_biotype "protein_coding"; transcript_name "MAP1A-202"; transcript_source "ensembl"; transcript_biotype "protein_coding";
1	ensembl	transcript	127918052	127930784	.	-	.	gene_id "ENSSSCG00000004705"; gene_version "3"; transcript_id "ENSSSCT00000027386"; transcript_version "2"; gene_name "MAP1A"; gene_source "ensembl"; gene_biotype "protein_coding"; transcript_name "MAP1A-203"; transcript_source "ensembl"; transcript_biotype "protein_coding";
1	ensembl	transcript	127928791	127928873	.	-	.	gene_id "ENSSSCG00000040358"; gene_version "1"; transcript_id "ENSSSCT00000046222"; transcript_version "1"; gene_name "ssc-mir-2366-1"; gene_source "ensembl"; gene_biotype "miRNA"; transcript_name "ssc-mir-2366-1.1-201"; transcript_source "ensembl"; transcript_biotype "miRNA";
1	ensembl	transcript	127958495	128028549	.	+	.	gene_id "ENSSSCG00000031949"; gene_version "1"; transcript_id "ENSSSCT00000055830"; transcript_version "1"; gene_name "TP53BP1"; gene_source "ensembl"; gene_biotype "protein_coding"; transcript_name "TP53BP1-201"; transcript_source "ensembl"; transcript_biotype "protein_coding";
1	ensembl	transcript	127958516	128028713	.	+	.	gene_id "ENSSSCG00000031949"; gene_version "1"; transcript_id "ENSSSCT00000039043"; transcript_version "1"; gene_name "TP53BP1"; gene_source "ensembl"; gene_biotype "protein_coding"; transcript_name "TP53BP1-202"; transcript_source "ensembl"; transcript_biotype "protein_coding";
1	ensembl	transcript	127958517	128028914	.	+	.	gene_id "ENSSSCG00000031949"; gene_version "1"; transcript_id "ENSSSCT00000057371"; transcript_version "1"; gene_name "TP53BP1"; gene_source "ensembl"; gene_biotype "protein_coding"; transcript_name "TP53BP1-203"; transcript_source "ensembl"; transcript_biotype "protein_coding";
1	ensembl	transcript	127958531	128028708	.	+	.	gene_id "ENSSSCG00000031949"; gene_version "1"; transcript_id "ENSSSCT00000048296"; transcript_version "1"; gene_name "TP53BP1"; gene_source "ensembl"; gene_biotype "protein_coding"; transcript_name "TP53BP1-204"; transcript_source "ensembl"; transcript_biotype "protein_coding";
1	ensembl	transcript	127958551	128028713	.	+	.	gene_id "ENSSSCG00000031949"; gene_version "1"; transcript_id "ENSSSCT00000060247"; transcript_version "1"; gene_name "TP53BP1"; gene_source "ensembl"; gene_biotype "protein_coding"; transcript_name "TP53BP1-205"; transcript_source "ensembl"; transcript_biotype "protein_coding";
1	ensembl	transcript	128029406	128084043	.	-	.	gene_id "ENSSSCG00000004708"; gene_version "3"; transcript_id "ENSSSCT00000052259"; transcript_version "1"; gene_name "TUBGCP4"; gene_source "ensembl"; gene_biotype "protein_coding"; transcript_name "TUBGCP4-201"; transcript_source "ensembl"; transcript_biotype "protein_coding";
1	ensembl	transcript	128029407	128084044	.	-	.	gene_id "ENSSSCG00000004708"; gene_version "3"; transcript_id "ENSSSCT00000005200"; transcript_version "3"; gene_name "TUBGCP4"; gene_source "ensembl"; gene_biotype "protein_coding"; transcript_name "TUBGCP4-202"; transcript_source "ensembl"; transcript_biotype "protein_coding";
1	ensembl	transcript	128085090	128088864	.	+	.	gene_id "ENSSSCG00000004709"; gene_version "3"; transcript_id "ENSSSCT00000005201"; transcript_version "3"; gene_source "ensembl"; gene_biotype "protein_coding"; transcript_source "ensembl"; transcript_biotype "protein_coding";
1	ensembl	transcript	128088274	128091385	.	-	.	gene_id "ENSSSCG00000040362"; gene_version "1"; transcript_id "ENSSSCT00000041823"; transcript_version "1"; gene_source "ensembl"; gene_biotype "protein_coding"; transcript_source "ensembl"; transcript_biotype "protein_coding";
1	ensembl	transcript	128089963	128125932	.	-	.	gene_id "ENSSSCG00000004710"; gene_version "3"; transcript_id "ENSSSCT00000005202"; transcript_version "3"; gene_name "ADAL"; gene_source "ensembl"; gene_biotype "protein_coding"; transcript_name "ADAL-201"; transcript_source "ensembl"; transcript_biotype "protein_coding";
1	ensembl	transcript	128095940	128125850	.	-	.	gene_id "ENSSSCG00000004710"; gene_version "3"; transcript_id "ENSSSCT00000049753"; transcript_version "1"; gene_name "ADAL"; gene_source "ensembl"; gene_biotype "protein_coding"; transcript_name "ADAL-202"; transcript_source "ensembl"; transcript_biotype "protein_coding";
1	ensembl	transcript	128091512	128092406	.	-	.	gene_id "ENSSSCG00000040018"; gene_version "1"; transcript_id "ENSSSCT00000047073"; transcript_version "1"; gene_source "ensembl"; gene_biotype "protein_coding"; transcript_source "ensembl"; transcript_biotype "protein_coding";
1	ensembl	transcript	128093793	128096148	.	+	.	gene_id "ENSSSCG00000036032"; gene_version "1"; transcript_id "ENSSSCT00000059846"; transcript_version "1"; gene_source "ensembl"; gene_biotype "protein_coding"; transcript_source "ensembl"; transcript_biotype "protein_coding";
1	ensembl	transcript	128125668	128127919	.	+	.	gene_id "ENSSSCG00000004711"; gene_version "2"; transcript_id "ENSSSCT00000005203"; transcript_version "2"; gene_name "LCMT2"; gene_source "ensembl"; gene_biotype "protein_coding"; transcript_name "LCMT2-201"; transcript_source "ensembl"; transcript_biotype "protein_coding";
1	ensembl	transcript	128193607	128216866	.	+	.	gene_id "ENSSSCG00000004713"; gene_version "2"; transcript_id "ENSSSCT00000056889"; transcript_version "1"; gene_name "TGM5"; gene_source "ensembl"; gene_biotype "protein_coding"; transcript_name "TGM5-201"; transcript_source "ensembl"; transcript_biotype "protein_coding";
1	ensembl	transcript	128196695	128216866	.	+	.	gene_id "ENSSSCG00000004713"; gene_version "2"; transcript_id "ENSSSCT00000005205"; transcript_version "2"; gene_name "TGM5"; gene_source "ensembl"; gene_biotype "protein_coding"; transcript_name "TGM5-202"; transcript_source "ensembl"; transcript_biotype "protein_coding";
1	ensembl	transcript	128231851	128255893	.	+	.	gene_id "ENSSSCG00000004714"; gene_version "3"; transcript_id "ENSSSCT00000005206"; transcript_version "3"; gene_name "EPB42"; gene_source "ensembl"; gene_biotype "protein_coding"; transcript_name "EPB42-201"; transcript_source "ensembl"; transcript_biotype "protein_coding";
1	ensembl	transcript	128231851	128255893	.	+	.	gene_id "ENSSSCG00000004714"; gene_version "3"; transcript_id "ENSSSCT00000057279"; transcript_version "1"; gene_name "EPB42"; gene_source "ensembl"; gene_biotype "protein_coding"; transcript_name "EPB42-202"; transcript_source "ensembl"; transcript_biotype "protein_coding";
1	ensembl	transcript	128255091	128269539	.	-	.	gene_id "ENSSSCG00000034771"; gene_version "1"; transcript_id "ENSSSCT00000050583"; transcript_version "1"; gene_name "CCNDBP1"; gene_source "ensembl"; gene_biotype "protein_coding"; transcript_name "CCNDBP1-201"; transcript_source "ensembl"; transcript_biotype "protein_coding";
1	ensembl	transcript	128269599	128305831	.	-	.	gene_id "ENSSSCG00000004716"; gene_version "3"; transcript_id "ENSSSCT00000061188"; transcript_version "1"; gene_name "TMEM62"; gene_source "ensembl"; gene_biotype "protein_coding"; transcript_name "TMEM62-201"; transcript_source "ensembl"; transcript_biotype "protein_coding";
1	ensembl	transcript	128269606	128306056	.	-	.	gene_id "ENSSSCG00000004716"; gene_version "3"; transcript_id "ENSSSCT00000005208"; transcript_version "3"; gene_name "TMEM62"; gene_source "ensembl"; gene_biotype "protein_coding"; transcript_name "TMEM62-202"; transcript_source "ensembl"; transcript_biotype "protein_coding";
1	ensembl	transcript	128270110	128305799	.	-	.	gene_id "ENSSSCG00000004716"; gene_version "3"; transcript_id "ENSSSCT00000023322"; transcript_version "2"; gene_name "TMEM62"; gene_source "ensembl"; gene_biotype "protein_coding"; transcript_name "TMEM62-203"; transcript_source "ensembl"; transcript_biotype "protein_coding";
1	ensembl	transcript	129838332	129860971	.	+	.	gene_id "ENSSSCG00000004745"; gene_version "3"; transcript_id "ENSSSCT00000046153"; transcript_version "1"; gene_name "RPAP1"; gene_source "ensembl"; gene_biotype "protein_coding"; transcript_name "RPAP1-201"; transcript_source "ensembl"; transcript_biotype "protein_coding";
1	ensembl	transcript	129838332	129860971	.	+	.	gene_id "ENSSSCG00000004745"; gene_version "3"; transcript_id "ENSSSCT00000058579"; transcript_version "1"; gene_name "RPAP1"; gene_source "ensembl"; gene_biotype "protein_coding"; transcript_name "RPAP1-202"; transcript_source "ensembl"; transcript_biotype "protein_coding";
1	ensembl	transcript	129838332	129860971	.	+	.	gene_id "ENSSSCG00000004745"; gene_version "3"; transcript_id "ENSSSCT00000052234"; transcript_version "1"; gene_name "RPAP1"; gene_source "ensembl"; gene_biotype "protein_coding"; transcript_name "RPAP1-203"; transcript_source "ensembl"; transcript_biotype "protein_coding";
1	ensembl	transcript	129838332	129860971	.	+	.	gene_id "ENSSSCG00000004745"; gene_version "3"; transcript_id "ENSSSCT00000038841"; transcript_version "1"; gene_name "RPAP1"; gene_source "ensembl"; gene_biotype "protein_coding"; transcript_name "RPAP1-204"; transcript_source "ensembl"; transcript_biotype "protein_coding";
1	ensembl	transcript	129838332	129860971	.	+	.	gene_id "ENSSSCG00000004745"; gene_version "3"; transcript_id "ENSSSCT00000060884"; transcript_version "1"; gene_name "RPAP1"; gene_source "ensembl"; gene_biotype "protein_coding"; transcript_name "RPAP1-205"; transcript_source "ensembl"; transcript_biotype "protein_coding";
1	ensembl	transcript	129838593	129857041	.	+	.	gene_id "ENSSSCG00000004745"; gene_version "3"; transcript_id "ENSSSCT00000005244"; transcript_version "3"; gene_name "RPAP1"; gene_source "ensembl"; gene_biotype "protein_coding"; transcript_name "RPAP1-206"; transcript_source "ensembl"; transcript_biotype "protein_coding";
1	ensembl	transcript	129859479	129866808	.	+	.	gene_id "ENSSSCG00000040414"; gene_version "1"; transcript_id "ENSSSCT00000048051"; transcript_version "1"; gene_source "ensembl"; gene_biotype "protein_coding"; transcript_source "ensembl"; transcript_biotype "protein_coding";
1	ensembl	transcript	129861217	129866834	.	+	.	gene_id "ENSSSCG00000040414"; gene_version "1"; transcript_id "ENSSSCT00000043805"; transcript_version "1"; gene_source "ensembl"; gene_biotype "protein_coding"; transcript_source "ensembl"; transcript_biotype "protein_coding";
1	ensembl	transcript	129867642	129875639	.	-	.	gene_id "ENSSSCG00000004746"; gene_version "3"; transcript_id "ENSSSCT00000005245"; transcript_version "3"; gene_name "ITPKA"; gene_source "ensembl"; gene_biotype "protein_coding"; transcript_name "ITPKA-201"; transcript_source "ensembl"; transcript_biotype "protein_coding";
1	ensembl	transcript	129884837	129942855	.	-	.	gene_id "ENSSSCG00000004747"; gene_version "3"; transcript_id "ENSSSCT00000031282"; transcript_version "2"; gene_name "RTF1"; gene_source "ensembl"; gene_biotype "protein_coding"; transcript_name "RTF1-201"; transcript_source "ensembl"; transcript_biotype "protein_coding";
1	ensembl	transcript	129937948	129938050	.	+	.	gene_id "ENSSSCG00000040766"; gene_version "1"; transcript_id "ENSSSCT00000021524"; transcript_version "3"; gene_name "U6"; gene_source "ensembl"; gene_biotype "snRNA"; transcript_name "U6.905-201"; transcript_source "ensembl"; transcript_biotype "snRNA";
1	ensembl	transcript	129967437	129990494	.	+	.	gene_id "ENSSSCG00000004748"; gene_version "2"; transcript_id "ENSSSCT00000005247"; transcript_version "2"; gene_name "NDUFAF1"; gene_source "ensembl"; gene_biotype "protein_coding"; transcript_name "NDUFAF1-201"; transcript_source "ensembl"; transcript_biotype "protein_coding";
1	ensembl	transcript	129968516	129991916	.	+	.	gene_id "ENSSSCG00000004748"; gene_version "2"; transcript_id "ENSSSCT00000050823"; transcript_version "1"; gene_name "NDUFAF1"; gene_source "ensembl"; gene_biotype "protein_coding"; transcript_name "NDUFAF1-202"; transcript_source "ensembl"; transcript_biotype "protein_coding";
1	ensembl	transcript	129968535	129992246	.	+	.	gene_id "ENSSSCG00000004748"; gene_version "2"; transcript_id "ENSSSCT00000052442"; transcript_version "1"; gene_name "NDUFAF1"; gene_source "ensembl"; gene_biotype "protein_coding"; transcript_name "NDUFAF1-203"; transcript_source "ensembl"; transcript_biotype "protein_coding";
1	ensembl	transcript	129992803	130054129	.	-	.	gene_id "ENSSSCG00000035544"; gene_version "1"; transcript_id "ENSSSCT00000040250"; transcript_version "1"; gene_name "NUSAP1"; gene_source "ensembl"; gene_biotype "protein_coding"; transcript_name "NUSAP1-201"; transcript_source "ensembl"; transcript_biotype "protein_coding";
1	ensembl	transcript	130036481	130047023	.	+	.	gene_id "ENSSSCG00000004750"; gene_version "3"; transcript_id "ENSSSCT00000005249"; transcript_version "3"; gene_name "OIP5"; gene_source "ensembl"; gene_biotype "protein_coding"; transcript_name "OIP5-201"; transcript_source "ensembl"; transcript_biotype "protein_coding";
1	ensembl	transcript	130073548	130112268	.	-	.	gene_id "ENSSSCG00000004751"; gene_version "3"; transcript_id "ENSSSCT00000044283"; transcript_version "1"; gene_name "CHP1"; gene_source "ensembl"; gene_biotype "protein_coding"; transcript_name "CHP1-201"; transcript_source "ensembl"; transcript_biotype "protein_coding";
1	ensembl	transcript	130073928	130112751	.	-	.	gene_id "ENSSSCG00000004751"; gene_version "3"; transcript_id "ENSSSCT00000005250"; transcript_version "3"; gene_name "CHP1"; gene_source "ensembl"; gene_biotype "protein_coding"; transcript_name "CHP1-202"; transcript_source "ensembl"; transcript_biotype "protein_coding";
1	ensembl	transcript	130100667	130100837	.	+	.	gene_id "ENSSSCG00000035779"; gene_version "1"; transcript_id "ENSSSCT00000026059"; transcript_version "2"; gene_source "ensembl"; gene_biotype "protein_coding"; transcript_source "ensembl"; transcript_biotype "protein_coding";
1	ensembl	transcript	130112847	130153479	.	+	.	gene_id "ENSSSCG00000004752"; gene_version "3"; transcript_id "ENSSSCT00000050526"; transcript_version "1"; gene_name "EXD1"; gene_source "ensembl"; gene_biotype "protein_coding"; transcript_name "EXD1-201"; transcript_source "ensembl"; transcript_biotype "protein_coding";
1	ensembl	transcript	130115666	130152660	.	+	.	gene_id "ENSSSCG00000004752"; gene_version "3"; transcript_id "ENSSSCT00000005251"; transcript_version "3"; gene_name "EXD1"; gene_source "ensembl"; gene_biotype "protein_coding"; transcript_name "EXD1-202"; transcript_source "ensembl"; transcript_biotype "protein_coding";
1	ensembl	transcript	130125699	130153483	.	+	.	gene_id "ENSSSCG00000004752"; gene_version "3"; transcript_id "ENSSSCT00000048087"; transcript_version "1"; gene_name "EXD1"; gene_source "ensembl"; gene_biotype "protein_coding"; transcript_name "EXD1-203"; transcript_source "ensembl"; transcript_biotype "protein_coding";
1	ensembl	transcript	130201843	130342839	.	+	.	gene_id "ENSSSCG00000004753"; gene_version "3"; transcript_id "ENSSSCT00000005252"; transcript_version "3"; gene_name "INO80"; gene_source "ensembl"; gene_biotype "protein_coding"; transcript_name "INO80-201"; transcript_source "ensembl"; transcript_biotype "protein_coding";
1	ensembl	transcript	130233564	130374040	.	+	.	gene_id "ENSSSCG00000004753"; gene_version "3"; transcript_id "ENSSSCT00000057611"; transcript_version "1"; gene_name "INO80"; gene_source "ensembl"; gene_biotype "protein_coding"; transcript_name "INO80-202"; transcript_source "ensembl"; transcript_biotype "protein_coding";
1	ensembl	transcript	130824647	130825165	.	-	.	gene_id "ENSSSCG00000004770"; gene_version "2"; transcript_id "ENSSSCT00000005269"; transcript_version "2"; gene_source "ensembl"; gene_biotype "protein_coding"; transcript_source "ensembl"; transcript_biotype "protein_coding";
1	ensembl	transcript	130829234	130829340	.	+	.	gene_id "ENSSSCG00000031544"; gene_version "1"; transcript_id "ENSSSCT00000037265"; transcript_version "1"; gene_name "U6"; gene_source "ensembl"; gene_biotype "snRNA"; transcript_name "U6.488-201"; transcript_source "ensembl"; transcript_biotype "snRNA";
1	ensembl	transcript	130845835	130846965	.	-	.	gene_id "ENSSSCG00000004771"; gene_version "2"; transcript_id "ENSSSCT00000005270"; transcript_version "2"; gene_name "CHST14"; gene_source "ensembl"; gene_biotype "protein_coding"; transcript_name "CHST14-201"; transcript_source "ensembl"; transcript_biotype "protein_coding";
1	ensembl	transcript	130847278	130858656	.	-	.	gene_id "ENSSSCG00000004772"; gene_version "3"; transcript_id "ENSSSCT00000044464"; transcript_version "1"; gene_name "BAHD1"; gene_source "ensembl"; gene_biotype "protein_coding"; transcript_name "BAHD1-201"; transcript_source "ensembl"; transcript_biotype "protein_coding";
1	ensembl	transcript	130849836	130874771	.	-	.	gene_id "ENSSSCG00000004772"; gene_version "3"; transcript_id "ENSSSCT00000060819"; transcript_version "1"; gene_name "BAHD1"; gene_source "ensembl"; gene_biotype "protein_coding"; transcript_name "BAHD1-202"; transcript_source "ensembl"; transcript_biotype "protein_coding";
1	ensembl	transcript	130849842	130878321	.	-	.	gene_id "ENSSSCG00000004772"; gene_version "3"; transcript_id "ENSSSCT00000005271"; transcript_version "3"; gene_name "BAHD1"; gene_source "ensembl"; gene_biotype "protein_coding"; transcript_name "BAHD1-203"; transcript_source "ensembl"; transcript_biotype "protein_coding";
1	ensembl	transcript	130849844	130873491	.	-	.	gene_id "ENSSSCG00000004772"; gene_version "3"; transcript_id "ENSSSCT00000066319"; transcript_version "1"; gene_name "BAHD1"; gene_source "ensembl"; gene_biotype "protein_coding"; transcript_name "BAHD1-204"; transcript_source "ensembl"; transcript_biotype "protein_coding";
1	ensembl	transcript	130894150	130910609	.	-	.	gene_id "ENSSSCG00000004774"; gene_version "3"; transcript_id "ENSSSCT00000005273"; transcript_version "3"; gene_name "IVD"; gene_source "ensembl"; gene_biotype "protein_coding"; transcript_name "IVD-201"; transcript_source "ensembl"; transcript_biotype "protein_coding";
1	ensembl	transcript	130916136	130940396	.	-	.	gene_id "ENSSSCG00000004775"; gene_version "3"; transcript_id "ENSSSCT00000044322"; transcript_version "1"; gene_name "KNSTRN"; gene_source "ensembl"; gene_biotype "protein_coding"; transcript_name "KNSTRN-201"; transcript_source "ensembl"; transcript_biotype "protein_coding";
1	ensembl	transcript	130916138	130929715	.	-	.	gene_id "ENSSSCG00000004775"; gene_version "3"; transcript_id "ENSSSCT00000005274"; transcript_version "3"; gene_name "KNSTRN"; gene_source "ensembl"; gene_biotype "protein_coding"; transcript_name "KNSTRN-202"; transcript_source "ensembl"; transcript_biotype "protein_coding";
1	ensembl	transcript	130938401	130951948	.	-	.	gene_id "ENSSSCG00000004776"; gene_version "3"; transcript_id "ENSSSCT00000005275"; transcript_version "3"; gene_name "DISP2"; gene_source "ensembl"; gene_biotype "protein_coding"; transcript_name "DISP2-201"; transcript_source "ensembl"; transcript_biotype "protein_coding";
1	ensembl	transcript	130938401	130945619	.	-	.	gene_id "ENSSSCG00000004776"; gene_version "3"; transcript_id "ENSSSCT00000036849"; transcript_version "1"; gene_name "DISP2"; gene_source "ensembl"; gene_biotype "protein_coding"; transcript_name "DISP2-202"; transcript_source "ensembl"; transcript_biotype "protein_coding";
1	ensembl	transcript	130938401	130945619	.	-	.	gene_id "ENSSSCG00000004776"; gene_version "3"; transcript_id "ENSSSCT00000038485"; transcript_version "1"; gene_name "DISP2"; gene_source "ensembl"; gene_biotype "protein_coding"; transcript_name "DISP2-203"; transcript_source "ensembl"; transcript_biotype "protein_coding";
1	ensembl	transcript	130973964	130980645	.	+	.	gene_id "ENSSSCG00000023975"; gene_version "2"; transcript_id "ENSSSCT00000005276"; transcript_version "2"; gene_name "C15orf52"; gene_source "ensembl"; gene_biotype "protein_coding"; transcript_name "C15orf52-201"; transcript_source "ensembl"; transcript_biotype "protein_coding";
1	ensembl	transcript	130974666	130983971	.	+	.	gene_id "ENSSSCG00000023975"; gene_version "2"; transcript_id "ENSSSCT00000005279"; transcript_version "3"; gene_name "C15orf52"; gene_source "ensembl"; gene_biotype "protein_coding"; transcript_name "C15orf52-202"; transcript_source "ensembl"; transcript_biotype "protein_coding";
1	ensembl	transcript	130974889	130983970	.	+	.	gene_id "ENSSSCG00000023975"; gene_version "2"; transcript_id "ENSSSCT00000038655"; transcript_version "1"; gene_name "C15orf52"; gene_source "ensembl"; gene_biotype "protein_coding"; transcript_name "C15orf52-203"; transcript_source "ensembl"; transcript_biotype "protein_coding";
1	ensembl	transcript	130974916	130983969	.	+	.	gene_id "ENSSSCG00000023975"; gene_version "2"; transcript_id "ENSSSCT00000062730"; transcript_version "1"; gene_name "C15orf52"; gene_source "ensembl"; gene_biotype "protein_coding"; transcript_name "C15orf52-204"; transcript_source "ensembl"; transcript_biotype "protein_coding";
1	ensembl	transcript	130991894	130992355	.	-	.	gene_id "ENSSSCG00000037661"; gene_version "1"; transcript_id "ENSSSCT00000057318"; transcript_version "1"; gene_name "INAFM2"; gene_source "ensembl"; gene_biotype "protein_coding"; transcript_name "INAFM2-201"; transcript_source "ensembl"; transcript_biotype "protein_coding";
1	ensembl	transcript	131075058	131144118	.	-	.	gene_id "ENSSSCG00000004782"; gene_version "3"; transcript_id "ENSSSCT00000032164"; transcript_version "2"; gene_name "BUB1B"; gene_source "ensembl"; gene_biotype "protein_coding"; transcript_name "BUB1B-201"; transcript_source "ensembl"; transcript_biotype "protein_coding";
1	ensembl	transcript	131090706	131144118	.	-	.	gene_id "ENSSSCG00000004782"; gene_version "3"; transcript_id "ENSSSCT00000064597"; transcript_version "1"; gene_name "BUB1B"; gene_source "ensembl"; gene_biotype "protein_coding"; transcript_name "BUB1B-202"; transcript_source "ensembl"; transcript_biotype "protein_coding";
1	ensembl	transcript	131093031	131143807	.	-	.	gene_id "ENSSSCG00000004782"; gene_version "3"; transcript_id "ENSSSCT00000031444"; transcript_version "2"; gene_name "BUB1B"; gene_source "ensembl"; gene_biotype "protein_coding"; transcript_name "BUB1B-203"; transcript_source "ensembl"; transcript_biotype "protein_coding";
1	ensembl	transcript	131093051	131144118	.	-	.	gene_id "ENSSSCG00000004782"; gene_version "3"; transcript_id "ENSSSCT00000063679"; transcript_version "1"; gene_name "BUB1B"; gene_source "ensembl"; gene_biotype "protein_coding"; transcript_name "BUB1B-204"; transcript_source "ensembl"; transcript_biotype "protein_coding";
1	ensembl	transcript	131093557	131143594	.	-	.	gene_id "ENSSSCG00000004782"; gene_version "3"; transcript_id "ENSSSCT00000005281"; transcript_version "3"; gene_name "BUB1B"; gene_source "ensembl"; gene_biotype "protein_coding"; transcript_name "BUB1B-205"; transcript_source "ensembl"; transcript_biotype "protein_coding";
1	ensembl	transcript	131178307	131200388	.	+	.	gene_id "ENSSSCG00000035284"; gene_version "1"; transcript_id "ENSSSCT00000056293"; transcript_version "1"; gene_name "BMF"; gene_source "ensembl"; gene_biotype "protein_coding"; transcript_name "BMF-201"; transcript_source "ensembl"; transcript_biotype "protein_coding";
1	ensembl	transcript	131178315	131199664	.	+	.	gene_id "ENSSSCG00000035284"; gene_version "1"; transcript_id "ENSSSCT00000063022"; transcript_version "1"; gene_name "BMF"; gene_source "ensembl"; gene_biotype "protein_coding"; transcript_name "BMF-202"; transcript_source "ensembl"; transcript_biotype "protein_coding";
1	ensembl	transcript	131178319	131199664	.	+	.	gene_id "ENSSSCG00000035284"; gene_version "1"; transcript_id "ENSSSCT00000056566"; transcript_version "1"; gene_name "BMF"; gene_source "ensembl"; gene_biotype "protein_coding"; transcript_name "BMF-203"; transcript_source "ensembl"; transcript_biotype "protein_coding";
1	ensembl	transcript	131178331	131200388	.	+	.	gene_id "ENSSSCG00000035284"; gene_version "1"; transcript_id "ENSSSCT00000047289"; transcript_version "1"; gene_name "BMF"; gene_source "ensembl"; gene_biotype "protein_coding"; transcript_name "BMF-204"; transcript_source "ensembl"; transcript_biotype "protein_coding";
1	ensembl	transcript	131181059	131215389	.	+	.	gene_id "ENSSSCG00000035284"; gene_version "1"; transcript_id "ENSSSCT00000058226"; transcript_version "1"; gene_name "BMF"; gene_source "ensembl"; gene_biotype "protein_coding"; transcript_name "BMF-205"; transcript_source "ensembl"; transcript_biotype "protein_coding";
1	ensembl	transcript	131241543	131247832	.	+	.	gene_id "ENSSSCG00000004785"; gene_version "3"; transcript_id "ENSSSCT00000053992"; transcript_version "1"; gene_name "SRP14"; gene_source "ensembl"; gene_biotype "protein_coding"; transcript_name "SRP14-201"; transcript_source "ensembl"; transcript_biotype "protein_coding";
1	ensembl	transcript	131241612	131247966	.	+	.	gene_id "ENSSSCG00000004785"; gene_version "3"; transcript_id "ENSSSCT00000005284"; transcript_version "3"; gene_name "SRP14"; gene_source "ensembl"; gene_biotype "protein_coding"; transcript_name "SRP14-202"; transcript_source "ensembl"; transcript_biotype "protein_coding";
1	ensembl	transcript	131241571	131355291	.	-	.	gene_id "ENSSSCG00000039061"; gene_version "1"; transcript_id "ENSSSCT00000059269"; transcript_version "1"; gene_name "EIF2AK4"; gene_source "ensembl"; gene_biotype "protein_coding"; transcript_name "EIF2AK4-201"; transcript_source "ensembl"; transcript_biotype "protein_coding";
1	ensembl	transcript	131241571	131355291	.	-	.	gene_id "ENSSSCG00000039061"; gene_version "1"; transcript_id "ENSSSCT00000041164"; transcript_version "1"; gene_name "EIF2AK4"; gene_source "ensembl"; gene_biotype "protein_coding"; transcript_name "EIF2AK4-202"; transcript_source "ensembl"; transcript_biotype "protein_coding";
1	ensembl	transcript	131241571	131355291	.	-	.	gene_id "ENSSSCG00000039061"; gene_version "1"; transcript_id "ENSSSCT00000038114"; transcript_version "1"; gene_name "EIF2AK4"; gene_source "ensembl"; gene_biotype "protein_coding"; transcript_name "EIF2AK4-203"; transcript_source "ensembl"; transcript_biotype "protein_coding";
1	ensembl	transcript	131241571	131355291	.	-	.	gene_id "ENSSSCG00000039061"; gene_version "1"; transcript_id "ENSSSCT00000057886"; transcript_version "1"; gene_name "EIF2AK4"; gene_source "ensembl"; gene_biotype "protein_coding"; transcript_name "EIF2AK4-204"; transcript_source "ensembl"; transcript_biotype "protein_coding";
1	ensembl	transcript	131241571	131355291	.	-	.	gene_id "ENSSSCG00000039061"; gene_version "1"; transcript_id "ENSSSCT00000056508"; transcript_version "1"; gene_name "EIF2AK4"; gene_source "ensembl"; gene_biotype "protein_coding"; transcript_name "EIF2AK4-205"; transcript_source "ensembl"; transcript_biotype "protein_coding";
1	ensembl	transcript	131245481	131326906	.	-	.	gene_id "ENSSSCG00000039061"; gene_version "1"; transcript_id "ENSSSCT00000054318"; transcript_version "1"; gene_name "EIF2AK4"; gene_source "ensembl"; gene_biotype "protein_coding"; transcript_name "EIF2AK4-206"; transcript_source "ensembl"; transcript_biotype "protein_coding";
1	ensembl	transcript	131245483	131340795	.	-	.	gene_id "ENSSSCG00000039061"; gene_version "1"; transcript_id "ENSSSCT00000054025"; transcript_version "1"; gene_name "EIF2AK4"; gene_source "ensembl"; gene_biotype "protein_coding"; transcript_name "EIF2AK4-207"; transcript_source "ensembl"; transcript_biotype "protein_coding";
1	ensembl	transcript	131246846	131355198	.	-	.	gene_id "ENSSSCG00000039061"; gene_version "1"; transcript_id "ENSSSCT00000045624"; transcript_version "1"; gene_name "EIF2AK4"; gene_source "ensembl"; gene_biotype "protein_coding"; transcript_name "EIF2AK4-208"; transcript_source "ensembl"; transcript_biotype "protein_coding";
1	ensembl	transcript	131248143	131355291	.	-	.	gene_id "ENSSSCG00000039061"; gene_version "1"; transcript_id "ENSSSCT00000048679"; transcript_version "1"; gene_name "EIF2AK4"; gene_source "ensembl"; gene_biotype "protein_coding"; transcript_name "EIF2AK4-209"; transcript_source "ensembl"; transcript_biotype "protein_coding";
1	ensembl	transcript	131248143	131355291	.	-	.	gene_id "ENSSSCG00000039061"; gene_version "1"; transcript_id "ENSSSCT00000024247"; transcript_version "2"; gene_name "EIF2AK4"; gene_source "ensembl"; gene_biotype "protein_coding"; transcript_name "EIF2AK4-210"; transcript_source "ensembl"; transcript_biotype "protein_coding";
1	ensembl	transcript	131728784	131746115	.	-	.	gene_id "ENSSSCG00000004789"; gene_version "4"; transcript_id "ENSSSCT00000005288"; transcript_version "4"; gene_name "THBS1"; gene_source "ensembl"; gene_biotype "protein_coding"; transcript_name "THBS1-201"; transcript_source "ensembl"; transcript_biotype "protein_coding";
1	ensembl	transcript	134248558	134538778	.	-	.	gene_id "ENSSSCG00000026900"; gene_version "2"; transcript_id "ENSSSCT00000028778"; transcript_version "2"; gene_name "C15orf41"; gene_source "ensembl"; gene_biotype "protein_coding"; transcript_name "C15orf41-201"; transcript_source "ensembl"; transcript_biotype "protein_coding";
1	ensembl	transcript	134299828	134538109	.	-	.	gene_id "ENSSSCG00000026900"; gene_version "2"; transcript_id "ENSSSCT00000061004"; transcript_version "1"; gene_name "C15orf41"; gene_source "ensembl"; gene_biotype "protein_coding"; transcript_name "C15orf41-202"; transcript_source "ensembl"; transcript_biotype "protein_coding";
1	ensembl	transcript	134301074	134538173	.	-	.	gene_id "ENSSSCG00000026900"; gene_version "2"; transcript_id "ENSSSCT00000027483"; transcript_version "2"; gene_name "C15orf41"; gene_source "ensembl"; gene_biotype "protein_coding"; transcript_name "C15orf41-203"; transcript_source "ensembl"; transcript_biotype "protein_coding";
1	ensembl	transcript	134623150	134623443	.	-	.	gene_id "ENSSSCG00000037229"; gene_version "1"; transcript_id "ENSSSCT00000048498"; transcript_version "1"; gene_source "ensembl"; gene_biotype "protein_coding"; transcript_source "ensembl"; transcript_biotype "protein_coding";
1	ensembl	transcript	135887799	136019341	.	+	.	gene_id "ENSSSCG00000033875"; gene_version "1"; transcript_id "ENSSSCT00000047037"; transcript_version "1"; gene_source "ensembl"; gene_biotype "lincRNA"; transcript_source "ensembl"; transcript_biotype "lincRNA";
1	ensembl	transcript	135887824	136014632	.	+	.	gene_id "ENSSSCG00000033875"; gene_version "1"; transcript_id "ENSSSCT00000063776"; transcript_version "1"; gene_source "ensembl"; gene_biotype "lincRNA"; transcript_source "ensembl"; transcript_biotype "lincRNA";
1	ensembl	transcript	135902085	136015475	.	+	.	gene_id "ENSSSCG00000033875"; gene_version "1"; transcript_id "ENSSSCT00000051723"; transcript_version "1"; gene_source "ensembl"; gene_biotype "lincRNA"; transcript_source "ensembl"; transcript_biotype "lincRNA";
1	ensembl	transcript	136111558	136111664	.	+	.	gene_id "ENSSSCG00000034824"; gene_version "1"; transcript_id "ENSSSCT00000046632"; transcript_version "1"; gene_name "U6"; gene_source "ensembl"; gene_biotype "snRNA"; transcript_name "U6.630-201"; transcript_source "ensembl"; transcript_biotype "snRNA";
1	ensembl	transcript	136121111	136236356	.	+	.	gene_id "ENSSSCG00000004802"; gene_version "3"; transcript_id "ENSSSCT00000040622"; transcript_version "1"; gene_name "AQR"; gene_source "ensembl"; gene_biotype "protein_coding"; transcript_name "AQR-201"; transcript_source "ensembl"; transcript_biotype "protein_coding";
1	ensembl	transcript	136136087	136233846	.	+	.	gene_id "ENSSSCG00000004802"; gene_version "3"; transcript_id "ENSSSCT00000005301"; transcript_version "3"; gene_name "AQR"; gene_source "ensembl"; gene_biotype "protein_coding"; transcript_name "AQR-202"; transcript_source "ensembl"; transcript_biotype "protein_coding";
1	ensembl	transcript	136122720	136129840	.	+	.	gene_id "ENSSSCG00000004799"; gene_version "3"; transcript_id "ENSSSCT00000005298"; transcript_version "3"; gene_name "ZNF770"; gene_source "ensembl"; gene_biotype "protein_coding"; transcript_name "ZNF770-201"; transcript_source "ensembl"; transcript_biotype "protein_coding";
1	ensembl	transcript	136281119	136286631	.	+	.	gene_id "ENSSSCG00000004803"; gene_version "4"; transcript_id "ENSSSCT00000005302"; transcript_version "4"; gene_name "ACTC1"; gene_source "ensembl"; gene_biotype "protein_coding"; transcript_name "ACTC1-201"; transcript_source "ensembl"; transcript_biotype "protein_coding";
1	ensembl	transcript	136281277	136286631	.	+	.	gene_id "ENSSSCG00000004803"; gene_version "4"; transcript_id "ENSSSCT00000058944"; transcript_version "1"; gene_name "ACTC1"; gene_source "ensembl"; gene_biotype "protein_coding"; transcript_name "ACTC1-202"; transcript_source "ensembl"; transcript_biotype "protein_coding";
1	ensembl	transcript	136323803	136329188	.	+	.	gene_id "ENSSSCG00000036219"; gene_version "1"; transcript_id "ENSSSCT00000040219"; transcript_version "1"; gene_name "GJD2"; gene_source "ensembl"; gene_biotype "protein_coding"; transcript_name "GJD2-201"; transcript_source "ensembl"; transcript_biotype "protein_coding";
1	ensembl	transcript	137387825	137691058	.	-	.	gene_id "ENSSSCG00000030560"; gene_version "2"; transcript_id "ENSSSCT00000005311"; transcript_version "4"; gene_name "IGF1R"; gene_source "ensembl"; gene_biotype "protein_coding"; transcript_name "IGF1R-201"; transcript_source "ensembl"; transcript_biotype "protein_coding";
1	ensembl	transcript	137390186	137692307	.	-	.	gene_id "ENSSSCG00000030560"; gene_version "2"; transcript_id "ENSSSCT00000005312"; transcript_version "3"; gene_name "IGF1R"; gene_source "ensembl"; gene_biotype "protein_coding"; transcript_name "IGF1R-202"; transcript_source "ensembl"; transcript_biotype "protein_coding";
1	ensembl	transcript	137707466	137707570	.	+	.	gene_id "ENSSSCG00000025487"; gene_version "2"; transcript_id "ENSSSCT00000027180"; transcript_version "2"; gene_name "U6"; gene_source "ensembl"; gene_biotype "snRNA"; transcript_name "U6.419-201"; transcript_source "ensembl"; transcript_biotype "snRNA";
1	ensembl	transcript	137801653	137827081	.	-	.	gene_id "ENSSSCG00000039118"; gene_version "1"; transcript_id "ENSSSCT00000059679"; transcript_version "1"; gene_source "ensembl"; gene_biotype "lincRNA"; transcript_source "ensembl"; transcript_biotype "lincRNA";
1	ensembl	transcript	137855766	137885644	.	+	.	gene_id "ENSSSCG00000035223"; gene_version "1"; transcript_id "ENSSSCT00000038960"; transcript_version "1"; gene_name "SYNM"; gene_source "ensembl"; gene_biotype "protein_coding"; transcript_name "SYNM-201"; transcript_source "ensembl"; transcript_biotype "protein_coding";
1	ensembl	transcript	137855766	137881168	.	+	.	gene_id "ENSSSCG00000035223"; gene_version "1"; transcript_id "ENSSSCT00000037053"; transcript_version "1"; gene_name "SYNM"; gene_source "ensembl"; gene_biotype "protein_coding"; transcript_name "SYNM-202"; transcript_source "ensembl"; transcript_biotype "protein_coding";
1	ensembl	transcript	137874491	137977625	.	-	.	gene_id "ENSSSCG00000004813"; gene_version "3"; transcript_id "ENSSSCT00000005313"; transcript_version "3"; gene_name "TTC23"; gene_source "ensembl"; gene_biotype "protein_coding"; transcript_name "TTC23-201"; transcript_source "ensembl"; transcript_biotype "protein_coding";
1	ensembl	transcript	137998572	138192185	.	+	.	gene_id "ENSSSCG00000004814"; gene_version "3"; transcript_id "ENSSSCT00000046932"; transcript_version "1"; gene_name "LRRC28"; gene_source "ensembl"; gene_biotype "protein_coding"; transcript_name "LRRC28-201"; transcript_source "ensembl"; transcript_biotype "protein_coding";
1	ensembl	transcript	137998579	138190017	.	+	.	gene_id "ENSSSCG00000004814"; gene_version "3"; transcript_id "ENSSSCT00000038796"; transcript_version "1"; gene_name "LRRC28"; gene_source "ensembl"; gene_biotype "protein_coding"; transcript_name "LRRC28-202"; transcript_source "ensembl"; transcript_biotype "protein_coding";
1	ensembl	transcript	137998583	138194765	.	+	.	gene_id "ENSSSCG00000004814"; gene_version "3"; transcript_id "ENSSSCT00000039280"; transcript_version "1"; gene_name "LRRC28"; gene_source "ensembl"; gene_biotype "protein_coding"; transcript_name "LRRC28-203"; transcript_source "ensembl"; transcript_biotype "protein_coding";
1	ensembl	transcript	137998584	138190481	.	+	.	gene_id "ENSSSCG00000004814"; gene_version "3"; transcript_id "ENSSSCT00000005314"; transcript_version "3"; gene_name "LRRC28"; gene_source "ensembl"; gene_biotype "protein_coding"; transcript_name "LRRC28-204"; transcript_source "ensembl"; transcript_biotype "protein_coding";
1	ensembl	transcript	138341158	138511309	.	+	.	gene_id "ENSSSCG00000028771"; gene_version "2"; transcript_id "ENSSSCT00000023102"; transcript_version "2"; gene_name "MEF2A"; gene_source "ensembl"; gene_biotype "protein_coding"; transcript_name "MEF2A-202"; transcript_source "ensembl"; transcript_biotype "protein_coding";
1	ensembl	transcript	138341220	138511171	.	+	.	gene_id "ENSSSCG00000028771"; gene_version "2"; transcript_id "ENSSSCT00000059700"; transcript_version "1"; gene_name "MEF2A"; gene_source "ensembl"; gene_biotype "protein_coding"; transcript_name "MEF2A-205"; transcript_source "ensembl"; transcript_biotype "protein_coding";
1	ensembl	transcript	138341674	138511314	.	+	.	gene_id "ENSSSCG00000028771"; gene_version "2"; transcript_id "ENSSSCT00000028081"; transcript_version "2"; gene_name "MEF2A"; gene_source "ensembl"; gene_biotype "protein_coding"; transcript_name "MEF2A-203"; transcript_source "ensembl"; transcript_biotype "protein_coding";
1	ensembl	transcript	138342083	138510557	.	+	.	gene_id "ENSSSCG00000028771"; gene_version "2"; transcript_id "ENSSSCT00000065681"; transcript_version "1"; gene_name "MEF2A"; gene_source "ensembl"; gene_biotype "protein_coding"; transcript_name "MEF2A-206"; transcript_source "ensembl"; transcript_biotype "protein_coding";
1	ensembl	transcript	140566287	140903466	.	+	.	gene_id "ENSSSCG00000038547"; gene_version "1"; transcript_id "ENSSSCT00000018541"; transcript_version "3"; gene_name "GABRB3"; gene_source "ensembl"; gene_biotype "protein_coding"; transcript_name "GABRB3-201"; transcript_source "ensembl"; transcript_biotype "protein_coding";
1	ensembl	transcript	140675427	140905623	.	+	.	gene_id "ENSSSCG00000038547"; gene_version "1"; transcript_id "ENSSSCT00000048656"; transcript_version "1"; gene_name "GABRB3"; gene_source "ensembl"; gene_biotype "protein_coding"; transcript_name "GABRB3-202"; transcript_source "ensembl"; transcript_biotype "protein_coding";
1	ensembl	transcript	140676319	140907748	.	+	.	gene_id "ENSSSCG00000038547"; gene_version "1"; transcript_id "ENSSSCT00000063711"; transcript_version "1"; gene_name "GABRB3"; gene_source "ensembl"; gene_biotype "protein_coding"; transcript_name "GABRB3-203"; transcript_source "ensembl"; transcript_biotype "protein_coding";
1	ensembl	transcript	140845123	140903466	.	+	.	gene_id "ENSSSCG00000038547"; gene_version "1"; transcript_id "ENSSSCT00000022646"; transcript_version "2"; gene_name "GABRB3"; gene_source "ensembl"; gene_biotype "protein_coding"; transcript_name "GABRB3-204"; transcript_source "ensembl"; transcript_biotype "protein_coding";
1	ensembl	transcript	141924192	141984711	.	+	.	gene_id "ENSSSCG00000004832"; gene_version "3"; transcript_id "ENSSSCT00000064743"; transcript_version "1"; gene_name "UBE3A"; gene_source "ensembl"; gene_biotype "protein_coding"; transcript_name "UBE3A-205"; transcript_source "ensembl"; transcript_biotype "protein_coding";
1	ensembl	transcript	141926264	141984711	.	+	.	gene_id "ENSSSCG00000004832"; gene_version "3"; transcript_id "ENSSSCT00000059702"; transcript_version "1"; gene_name "UBE3A"; gene_source "ensembl"; gene_biotype "protein_coding"; transcript_name "UBE3A-206"; transcript_source "ensembl"; transcript_biotype "protein_coding";
1	ensembl	transcript	142005835	142005901	.	-	.	gene_id "ENSSSCG00000026014"; gene_version "2"; transcript_id "ENSSSCT00000027747"; transcript_version "2"; gene_name "SNORD109A"; gene_source "ensembl"; gene_biotype "snoRNA"; transcript_name "SNORD109A.1-201"; transcript_source "ensembl"; transcript_biotype "snoRNA";
1	ensembl	transcript	142018412	142018491	.	-	.	gene_id "ENSSSCG00000038142"; gene_version "1"; transcript_id "ENSSSCT00000055029"; transcript_version "1"; gene_name "SNORD115"; gene_source "ensembl"; gene_biotype "snoRNA"; transcript_name "SNORD115.7-201"; transcript_source "ensembl"; transcript_biotype "snoRNA";
1	ensembl	transcript	142023878	142023958	.	-	.	gene_id "ENSSSCG00000019409"; gene_version "2"; transcript_id "ENSSSCT00000021004"; transcript_version "2"; gene_name "SNORD115"; gene_source "ensembl"; gene_biotype "snoRNA"; transcript_name "SNORD115.3-201"; transcript_source "ensembl"; transcript_biotype "snoRNA";
1	ensembl	transcript	142029563	142029643	.	-	.	gene_id "ENSSSCG00000019878"; gene_version "2"; transcript_id "ENSSSCT00000021473"; transcript_version "2"; gene_name "SNORD115"; gene_source "ensembl"; gene_biotype "snoRNA"; transcript_name "SNORD115.4-201"; transcript_source "ensembl"; transcript_biotype "snoRNA";
1	ensembl	transcript	142031496	142031575	.	-	.	gene_id "ENSSSCG00000019155"; gene_version "2"; transcript_id "ENSSSCT00000020750"; transcript_version "2"; gene_name "SNORD115"; gene_source "ensembl"; gene_biotype "snoRNA"; transcript_name "SNORD115.2-201"; transcript_source "ensembl"; transcript_biotype "snoRNA";
1	ensembl	transcript	142033817	142033896	.	-	.	gene_id "ENSSSCG00000020399"; gene_version "2"; transcript_id "ENSSSCT00000021994"; transcript_version "2"; gene_name "SNORD115"; gene_source "ensembl"; gene_biotype "snoRNA"; transcript_name "SNORD115.5-201"; transcript_source "ensembl"; transcript_biotype "snoRNA";
1	ensembl	transcript	142037868	142037919	.	-	.	gene_id "ENSSSCG00000037725"; gene_version "1"; transcript_id "ENSSSCT00000058069"; transcript_version "1"; gene_name "SNORD115"; gene_source "ensembl"; gene_biotype "snoRNA"; transcript_name "SNORD115.6-201"; transcript_source "ensembl"; transcript_biotype "snoRNA";
1	ensembl	transcript	142040508	142040591	.	-	.	gene_id "ENSSSCG00000018361"; gene_version "2"; transcript_id "ENSSSCT00000019956"; transcript_version "2"; gene_name "SNORD115"; gene_source "ensembl"; gene_biotype "snoRNA"; transcript_name "SNORD115.1-201"; transcript_source "ensembl"; transcript_biotype "snoRNA";
1	ensembl	transcript	142090857	142091160	.	-	.	gene_id "ENSSSCG00000031294"; gene_version "1"; transcript_id "ENSSSCT00000055131"; transcript_version "1"; gene_source "ensembl"; gene_biotype "protein_coding"; transcript_source "ensembl"; transcript_biotype "protein_coding";
1	ensembl	transcript	142097703	142098007	.	-	.	gene_id "ENSSSCG00000034759"; gene_version "1"; transcript_id "ENSSSCT00000056320"; transcript_version "1"; gene_source "ensembl"; gene_biotype "protein_coding"; transcript_source "ensembl"; transcript_biotype "protein_coding";
1	ensembl	transcript	144930347	145032207	.	-	.	gene_id "ENSSSCG00000004854"; gene_version "3"; transcript_id "ENSSSCT00000005359"; transcript_version "3"; gene_name "TJP1"; gene_source "ensembl"; gene_biotype "protein_coding"; transcript_name "TJP1-201"; transcript_source "ensembl"; transcript_biotype "protein_coding";
1	ensembl	transcript	144930370	145196016	.	-	.	gene_id "ENSSSCG00000004854"; gene_version "3"; transcript_id "ENSSSCT00000051548"; transcript_version "1"; gene_name "TJP1"; gene_source "ensembl"; gene_biotype "protein_coding"; transcript_name "TJP1-202"; transcript_source "ensembl"; transcript_biotype "protein_coding";
1	ensembl	transcript	144930374	145059663	.	-	.	gene_id "ENSSSCG00000004854"; gene_version "3"; transcript_id "ENSSSCT00000057241"; transcript_version "1"; gene_name "TJP1"; gene_source "ensembl"; gene_biotype "protein_coding"; transcript_name "TJP1-203"; transcript_source "ensembl"; transcript_biotype "protein_coding";
1	ensembl	transcript	144930375	145059649	.	-	.	gene_id "ENSSSCG00000004854"; gene_version "3"; transcript_id "ENSSSCT00000063278"; transcript_version "1"; gene_name "TJP1"; gene_source "ensembl"; gene_biotype "protein_coding"; transcript_name "TJP1-204"; transcript_source "ensembl"; transcript_biotype "protein_coding";
1	ensembl	transcript	144930715	145007635	.	-	.	gene_id "ENSSSCG00000004854"; gene_version "3"; transcript_id "ENSSSCT00000024292"; transcript_version "2"; gene_name "TJP1"; gene_source "ensembl"; gene_biotype "protein_coding"; transcript_name "TJP1-205"; transcript_source "ensembl"; transcript_biotype "protein_coding";
1	ensembl	transcript	148905626	148985823	.	-	.	gene_id "ENSSSCG00000004861"; gene_version "3"; transcript_id "ENSSSCT00000005367"; transcript_version "3"; gene_name "TSHZ1"; gene_source "ensembl"; gene_biotype "protein_coding"; transcript_name "TSHZ1-201"; transcript_source "ensembl"; transcript_biotype "protein_coding";
1	ensembl	transcript	148987478	148997954	.	+	.	gene_id "ENSSSCG00000032488"; gene_version "1"; transcript_id "ENSSSCT00000061684"; transcript_version "1"; gene_name "ZADH2"; gene_source "ensembl"; gene_biotype "protein_coding"; transcript_name "ZADH2-201"; transcript_source "ensembl"; transcript_biotype "protein_coding";
1	ensembl	transcript	149090512	149517284	.	-	.	gene_id "ENSSSCG00000033971"; gene_version "1"; transcript_id "ENSSSCT00000038557"; transcript_version "1"; gene_name "ZNF407"; gene_source "ensembl"; gene_biotype "protein_coding"; transcript_name "ZNF407-201"; transcript_source "ensembl"; transcript_biotype "protein_coding";
1	ensembl	transcript	149090512	149516685	.	-	.	gene_id "ENSSSCG00000033971"; gene_version "1"; transcript_id "ENSSSCT00000046040"; transcript_version "1"; gene_name "ZNF407"; gene_source "ensembl"; gene_biotype "protein_coding"; transcript_name "ZNF407-202"; transcript_source "ensembl"; transcript_biotype "protein_coding";
1	ensembl	transcript	150711628	150817306	.	+	.	gene_id "ENSSSCG00000027654"; gene_version "2"; transcript_id "ENSSSCT00000051530"; transcript_version "1"; gene_name "NETO1"; gene_source "ensembl"; gene_biotype "protein_coding"; transcript_name "NETO1-201"; transcript_source "ensembl"; transcript_biotype "protein_coding";
1	ensembl	transcript	150711812	150814760	.	+	.	gene_id "ENSSSCG00000027654"; gene_version "2"; transcript_id "ENSSSCT00000022460"; transcript_version "2"; gene_name "NETO1"; gene_source "ensembl"; gene_biotype "protein_coding"; transcript_name "NETO1-202"; transcript_source "ensembl"; transcript_biotype "protein_coding";
1	ensembl	transcript	152882736	152979845	.	+	.	gene_id "ENSSSCG00000038398"; gene_version "1"; transcript_id "ENSSSCT00000045454"; transcript_version "1"; gene_name "CD226"; gene_source "ensembl"; gene_biotype "protein_coding"; transcript_name "CD226-201"; transcript_source "ensembl"; transcript_biotype "protein_coding";
1	ensembl	transcript	152882764	152976421	.	+	.	gene_id "ENSSSCG00000038398"; gene_version "1"; transcript_id "ENSSSCT00000057864"; transcript_version "1"; gene_name "CD226"; gene_source "ensembl"; gene_biotype "protein_coding"; transcript_name "CD226-202"; transcript_source "ensembl"; transcript_biotype "protein_coding";
1	ensembl	transcript	153042000	153393098	.	-	.	gene_id "ENSSSCG00000028977"; gene_version "2"; transcript_id "ENSSSCT00000030293"; transcript_version "2"; gene_name "DOK6"; gene_source "ensembl"; gene_biotype "protein_coding"; transcript_name "DOK6-201"; transcript_source "ensembl"; transcript_biotype "protein_coding";
1	ensembl	transcript	153077313	153393098	.	-	.	gene_id "ENSSSCG00000028977"; gene_version "2"; transcript_id "ENSSSCT00000065685"; transcript_version "1"; gene_name "DOK6"; gene_source "ensembl"; gene_biotype "protein_coding"; transcript_name "DOK6-202"; transcript_source "ensembl"; transcript_biotype "protein_coding";
1	ensembl	transcript	155649608	155649710	.	-	.	gene_id "ENSSSCG00000019193"; gene_version "2"; transcript_id "ENSSSCT00000020788"; transcript_version "2"; gene_name "U6"; gene_source "ensembl"; gene_biotype "snRNA"; transcript_name "U6.118-201"; transcript_source "ensembl"; transcript_biotype "snRNA";
1	ensembl	transcript	155669121	155760966	.	+	.	gene_id "ENSSSCG00000004885"; gene_version "3"; transcript_id "ENSSSCT00000005391"; transcript_version "3"; gene_name "CDH19"; gene_source "ensembl"; gene_biotype "protein_coding"; transcript_name "CDH19-201"; transcript_source "ensembl"; transcript_biotype "protein_coding";
1	ensembl	transcript	156295434	156435928	.	-	.	gene_id "ENSSSCG00000004886"; gene_version "3"; transcript_id "ENSSSCT00000050457"; transcript_version "1"; gene_name "CDH7"; gene_source "ensembl"; gene_biotype "protein_coding"; transcript_name "CDH7-201"; transcript_source "ensembl"; transcript_biotype "protein_coding";
1	ensembl	transcript	156295434	156434915	.	-	.	gene_id "ENSSSCG00000004886"; gene_version "3"; transcript_id "ENSSSCT00000056490"; transcript_version "1"; gene_name "CDH7"; gene_source "ensembl"; gene_biotype "protein_coding"; transcript_name "CDH7-202"; transcript_source "ensembl"; transcript_biotype "protein_coding";
1	ensembl	transcript	156296454	156436741	.	-	.	gene_id "ENSSSCG00000004886"; gene_version "3"; transcript_id "ENSSSCT00000005392"; transcript_version "3"; gene_name "CDH7"; gene_source "ensembl"; gene_biotype "protein_coding"; transcript_name "CDH7-203"; transcript_source "ensembl"; transcript_biotype "protein_coding";
1	ensembl	transcript	158962016	159022072	.	-	.	gene_id "ENSSSCG00000004897"; gene_version "3"; transcript_id "ENSSSCT00000059984"; transcript_version "1"; gene_name "ZCCHC2"; gene_source "ensembl"; gene_biotype "protein_coding"; transcript_name "ZCCHC2-201"; transcript_source "ensembl"; transcript_biotype "protein_coding";
1	ensembl	transcript	158966813	159022072	.	-	.	gene_id "ENSSSCG00000004897"; gene_version "3"; transcript_id "ENSSSCT00000005403"; transcript_version "3"; gene_name "ZCCHC2"; gene_source "ensembl"; gene_biotype "protein_coding"; transcript_name "ZCCHC2-202"; transcript_source "ensembl"; transcript_biotype "protein_coding";
1	ensembl	transcript	158966813	159022072	.	-	.	gene_id "ENSSSCG00000004897"; gene_version "3"; transcript_id "ENSSSCT00000065543"; transcript_version "1"; gene_name "ZCCHC2"; gene_source "ensembl"; gene_biotype "protein_coding"; transcript_name "ZCCHC2-203"; transcript_source "ensembl"; transcript_biotype "protein_coding";
1	ensembl	transcript	159022355	159093270	.	+	.	gene_id "ENSSSCG00000039179"; gene_version "1"; transcript_id "ENSSSCT00000053201"; transcript_version "1"; gene_source "ensembl"; gene_biotype "lincRNA"; transcript_source "ensembl"; transcript_biotype "lincRNA";
1	ensembl	transcript	159022355	159093304	.	+	.	gene_id "ENSSSCG00000039179"; gene_version "1"; transcript_id "ENSSSCT00000062385"; transcript_version "1"; gene_source "ensembl"; gene_biotype "lincRNA"; transcript_source "ensembl"; transcript_biotype "lincRNA";
1	ensembl	transcript	159127819	159187460	.	-	.	gene_id "ENSSSCG00000004898"; gene_version "4"; transcript_id "ENSSSCT00000036304"; transcript_version "2"; gene_name "TNFRSF11A"; gene_source "ensembl"; gene_biotype "protein_coding"; transcript_name "TNFRSF11A-201"; transcript_source "ensembl"; transcript_biotype "protein_coding";
1	ensembl	transcript	159133215	159188088	.	-	.	gene_id "ENSSSCG00000004898"; gene_version "4"; transcript_id "ENSSSCT00000028414"; transcript_version "2"; gene_name "TNFRSF11A"; gene_source "ensembl"; gene_biotype "protein_coding"; transcript_name "TNFRSF11A-202"; transcript_source "ensembl"; transcript_biotype "protein_coding";
1	ensembl	transcript	159207616	159317675	.	-	.	gene_id "ENSSSCG00000004899"; gene_version "3"; transcript_id "ENSSSCT00000063628"; transcript_version "1"; gene_name "KIAA1468"; gene_source "ensembl"; gene_biotype "protein_coding"; transcript_name "KIAA1468-201"; transcript_source "ensembl"; transcript_biotype "protein_coding";
1	ensembl	transcript	159207623	159317675	.	-	.	gene_id "ENSSSCG00000004899"; gene_version "3"; transcript_id "ENSSSCT00000062212"; transcript_version "1"; gene_name "KIAA1468"; gene_source "ensembl"; gene_biotype "protein_coding"; transcript_name "KIAA1468-202"; transcript_source "ensembl"; transcript_biotype "protein_coding";
1	ensembl	transcript	159207934	159317675	.	-	.	gene_id "ENSSSCG00000004899"; gene_version "3"; transcript_id "ENSSSCT00000047247"; transcript_version "1"; gene_name "KIAA1468"; gene_source "ensembl"; gene_biotype "protein_coding"; transcript_name "KIAA1468-203"; transcript_source "ensembl"; transcript_biotype "protein_coding";
1	ensembl	transcript	159207957	159317668	.	-	.	gene_id "ENSSSCG00000004899"; gene_version "3"; transcript_id "ENSSSCT00000055331"; transcript_version "1"; gene_name "KIAA1468"; gene_source "ensembl"; gene_biotype "protein_coding"; transcript_name "KIAA1468-204"; transcript_source "ensembl"; transcript_biotype "protein_coding";
1	ensembl	transcript	159207960	159317580	.	-	.	gene_id "ENSSSCG00000004899"; gene_version "3"; transcript_id "ENSSSCT00000055242"; transcript_version "1"; gene_name "KIAA1468"; gene_source "ensembl"; gene_biotype "protein_coding"; transcript_name "KIAA1468-205"; transcript_source "ensembl"; transcript_biotype "protein_coding";
1	ensembl	transcript	160111334	160111639	.	+	.	gene_id "ENSSSCG00000018100"; gene_version "2"; transcript_id "ENSSSCT00000019695"; transcript_version "2"; gene_name "7SK"; gene_source "ensembl"; gene_biotype "misc_RNA"; transcript_name "7SK.1-201"; transcript_source "ensembl"; transcript_biotype "misc_RNA";
1	ensembl	transcript	161182890	161188164	.	-	.	gene_id "ENSSSCG00000026454"; gene_version "2"; transcript_id "ENSSSCT00000022347"; transcript_version "2"; gene_source "ensembl"; gene_biotype "protein_coding"; transcript_source "ensembl"; transcript_biotype "protein_coding";
1	ensembl	transcript	161320536	161551830	.	+	.	gene_id "ENSSSCG00000004907"; gene_version "3"; transcript_id "ENSSSCT00000005413"; transcript_version "3"; gene_name "CCBE1"; gene_source "ensembl"; gene_biotype "protein_coding"; transcript_name "CCBE1-201"; transcript_source "ensembl"; transcript_biotype "protein_coding";
1	ensembl	transcript	161606634	161631856	.	+	.	gene_id "ENSSSCG00000004908"; gene_version "3"; transcript_id "ENSSSCT00000052058"; transcript_version "1"; gene_name "LMAN1"; gene_source "ensembl"; gene_biotype "protein_coding"; transcript_name "LMAN1-201"; transcript_source "ensembl"; transcript_biotype "protein_coding";
1	ensembl	transcript	161607143	161631651	.	+	.	gene_id "ENSSSCG00000004908"; gene_version "3"; transcript_id "ENSSSCT00000005415"; transcript_version "3"; gene_name "LMAN1"; gene_source "ensembl"; gene_biotype "protein_coding"; transcript_name "LMAN1-202"; transcript_source "ensembl"; transcript_biotype "protein_coding";
1	ensembl	transcript	161634934	161661733	.	+	.	gene_id "ENSSSCG00000004909"; gene_version "2"; transcript_id "ENSSSCT00000005416"; transcript_version "2"; gene_name "CPLX4"; gene_source "ensembl"; gene_biotype "protein_coding"; transcript_name "CPLX4-201"; transcript_source "ensembl"; transcript_biotype "protein_coding";
1	ensembl	transcript	162368385	162737492	.	-	.	gene_id "ENSSSCG00000004919"; gene_version "3"; transcript_id "ENSSSCT00000053523"; transcript_version "1"; gene_name "NEDD4L"; gene_source "ensembl"; gene_biotype "protein_coding"; transcript_name "NEDD4L-203"; transcript_source "ensembl"; transcript_biotype "protein_coding";
1	ensembl	transcript	162368385	162735091	.	-	.	gene_id "ENSSSCG00000004919"; gene_version "3"; transcript_id "ENSSSCT00000054104"; transcript_version "1"; gene_name "NEDD4L"; gene_source "ensembl"; gene_biotype "protein_coding"; transcript_name "NEDD4L-204"; transcript_source "ensembl"; transcript_biotype "protein_coding";
1	ensembl	transcript	162936675	163061610	.	+	.	gene_id "ENSSSCG00000004921"; gene_version "3"; transcript_id "ENSSSCT00000047926"; transcript_version "1"; gene_name "ATP8B1"; gene_source "ensembl"; gene_biotype "protein_coding"; transcript_name "ATP8B1-201"; transcript_source "ensembl"; transcript_biotype "protein_coding";
1	ensembl	transcript	162973269	163061612	.	+	.	gene_id "ENSSSCG00000004921"; gene_version "3"; transcript_id "ENSSSCT00000005431"; transcript_version "3"; gene_name "ATP8B1"; gene_source "ensembl"; gene_biotype "protein_coding"; transcript_name "ATP8B1-202"; transcript_source "ensembl"; transcript_biotype "protein_coding";
1	ensembl	transcript	163000241	163065872	.	+	.	gene_id "ENSSSCG00000004921"; gene_version "3"; transcript_id "ENSSSCT00000063184"; transcript_version "1"; gene_name "ATP8B1"; gene_source "ensembl"; gene_biotype "protein_coding"; transcript_name "ATP8B1-203"; transcript_source "ensembl"; transcript_biotype "protein_coding";
1	ensembl	transcript	163173904	163266039	.	-	.	gene_id "ENSSSCG00000004927"; gene_version "3"; transcript_id "ENSSSCT00000037417"; transcript_version "1"; gene_name "CLPX"; gene_source "ensembl"; gene_biotype "protein_coding"; transcript_name "CLPX-202"; transcript_source "ensembl"; transcript_biotype "protein_coding";
1	ensembl	transcript	163236864	163252388	.	-	.	gene_id "ENSSSCG00000004928"; gene_version "3"; transcript_id "ENSSSCT00000005438"; transcript_version "3"; gene_name "CILP"; gene_source "ensembl"; gene_biotype "protein_coding"; transcript_name "CILP-201"; transcript_source "ensembl"; transcript_biotype "protein_coding";
1	ensembl	transcript	163236867	163271185	.	-	.	gene_id "ENSSSCG00000004928"; gene_version "3"; transcript_id "ENSSSCT00000042024"; transcript_version "1"; gene_name "CILP"; gene_source "ensembl"; gene_biotype "protein_coding"; transcript_name "CILP-202"; transcript_source "ensembl"; transcript_biotype "protein_coding";
1	ensembl	transcript	163292783	163319575	.	-	.	gene_id "ENSSSCG00000004929"; gene_version "3"; transcript_id "ENSSSCT00000059347"; transcript_version "1"; gene_name "PARP16"; gene_source "ensembl"; gene_biotype "protein_coding"; transcript_name "PARP16-201"; transcript_source "ensembl"; transcript_biotype "protein_coding";
1	ensembl	transcript	163292787	163320021	.	-	.	gene_id "ENSSSCG00000004929"; gene_version "3"; transcript_id "ENSSSCT00000005439"; transcript_version "3"; gene_name "PARP16"; gene_source "ensembl"; gene_biotype "protein_coding"; transcript_name "PARP16-202"; transcript_source "ensembl"; transcript_biotype "protein_coding";
1	ensembl	transcript	163326574	163326689	.	+	.	gene_id "ENSSSCG00000019094"; gene_version "2"; transcript_id "ENSSSCT00000020689"; transcript_version "2"; gene_name "U5"; gene_source "ensembl"; gene_biotype "snRNA"; transcript_name "U5.3-201"; transcript_source "ensembl"; transcript_biotype "snRNA";
1	ensembl	transcript	163334929	163335045	.	+	.	gene_id "ENSSSCG00000018672"; gene_version "2"; transcript_id "ENSSSCT00000020267"; transcript_version "2"; gene_name "U5"; gene_source "ensembl"; gene_biotype "snRNA"; transcript_name "U5.2-201"; transcript_source "ensembl"; transcript_biotype "snRNA";
1	ensembl	transcript	163348818	163389014	.	-	.	gene_id "ENSSSCG00000004932"; gene_version "3"; transcript_id "ENSSSCT00000005442"; transcript_version "3"; gene_name "IGDCC3"; gene_source "ensembl"; gene_biotype "protein_coding"; transcript_name "IGDCC3-201"; transcript_source "ensembl"; transcript_biotype "protein_coding";
1	ensembl	transcript	163396234	163436063	.	-	.	gene_id "ENSSSCG00000004931"; gene_version "3"; transcript_id "ENSSSCT00000052504"; transcript_version "1"; gene_name "IGDCC4"; gene_source "ensembl"; gene_biotype "protein_coding"; transcript_name "IGDCC4-201"; transcript_source "ensembl"; transcript_biotype "protein_coding";
1	ensembl	transcript	163396837	163435865	.	-	.	gene_id "ENSSSCG00000004931"; gene_version "3"; transcript_id "ENSSSCT00000025179"; transcript_version "2"; gene_name "IGDCC4"; gene_source "ensembl"; gene_biotype "protein_coding"; transcript_name "IGDCC4-202"; transcript_source "ensembl"; transcript_biotype "protein_coding";
1	ensembl	transcript	163396838	163435865	.	-	.	gene_id "ENSSSCG00000004931"; gene_version "3"; transcript_id "ENSSSCT00000057855"; transcript_version "1"; gene_name "IGDCC4"; gene_source "ensembl"; gene_biotype "protein_coding"; transcript_name "IGDCC4-203"; transcript_source "ensembl"; transcript_biotype "protein_coding";
1	ensembl	transcript	163397525	163435972	.	-	.	gene_id "ENSSSCG00000004931"; gene_version "3"; transcript_id "ENSSSCT00000005441"; transcript_version "3"; gene_name "IGDCC4"; gene_source "ensembl"; gene_biotype "protein_coding"; transcript_name "IGDCC4-204"; transcript_source "ensembl"; transcript_biotype "protein_coding";
1	ensembl	transcript	163446885	163517109	.	-	.	gene_id "ENSSSCG00000004934"; gene_version "4"; transcript_id "ENSSSCT00000036317"; transcript_version "2"; gene_name "DPP8"; gene_source "ensembl"; gene_biotype "protein_coding"; transcript_name "DPP8-201"; transcript_source "ensembl"; transcript_biotype "protein_coding";
1	ensembl	transcript	163446893	163517416	.	-	.	gene_id "ENSSSCG00000004934"; gene_version "4"; transcript_id "ENSSSCT00000035110"; transcript_version "2"; gene_name "DPP8"; gene_source "ensembl"; gene_biotype "protein_coding"; transcript_name "DPP8-202"; transcript_source "ensembl"; transcript_biotype "protein_coding";
1	ensembl	transcript	163446899	163517393	.	-	.	gene_id "ENSSSCG00000004934"; gene_version "4"; transcript_id "ENSSSCT00000034461"; transcript_version "2"; gene_name "DPP8"; gene_source "ensembl"; gene_biotype "protein_coding"; transcript_name "DPP8-203"; transcript_source "ensembl"; transcript_biotype "protein_coding";
1	ensembl	transcript	163446900	163517406	.	-	.	gene_id "ENSSSCG00000004934"; gene_version "4"; transcript_id "ENSSSCT00000034112"; transcript_version "2"; gene_name "DPP8"; gene_source "ensembl"; gene_biotype "protein_coding"; transcript_name "DPP8-204"; transcript_source "ensembl"; transcript_biotype "protein_coding";
1	ensembl	transcript	163446900	163517390	.	-	.	gene_id "ENSSSCG00000004934"; gene_version "4"; transcript_id "ENSSSCT00000005445"; transcript_version "3"; gene_name "DPP8"; gene_source "ensembl"; gene_biotype "protein_coding"; transcript_name "DPP8-205"; transcript_source "ensembl"; transcript_biotype "protein_coding";
1	ensembl	transcript	163525861	163565735	.	+	.	gene_id "ENSSSCG00000004935"; gene_version "3"; transcript_id "ENSSSCT00000005446"; transcript_version "3"; gene_name "HACD3"; gene_source "ensembl"; gene_biotype "protein_coding"; transcript_name "HACD3-201"; transcript_source "ensembl"; transcript_biotype "protein_coding";
1	ensembl	transcript	163534454	163534579	.	+	.	gene_id "ENSSSCG00000019584"; gene_version "2"; transcript_id "ENSSSCT00000021179"; transcript_version "2"; gene_name "U6atac"; gene_source "ensembl"; gene_biotype "snRNA"; transcript_name "U6atac.7-201"; transcript_source "ensembl"; transcript_biotype "snRNA";
1	ensembl	transcript	164657086	164734703	.	+	.	gene_id "ENSSSCG00000004948"; gene_version "4"; transcript_id "ENSSSCT00000005460"; transcript_version "4"; gene_name "SMAD6"; gene_source "ensembl"; gene_biotype "protein_coding"; transcript_name "SMAD6-201"; transcript_source "ensembl"; transcript_biotype "protein_coding";
1	ensembl	transcript	164780679	164781055	.	-	.	gene_id "ENSSSCG00000004949"; gene_version "3"; transcript_id "ENSSSCT00000005461"; transcript_version "3"; gene_source "ensembl"; gene_biotype "protein_coding"; transcript_source "ensembl"; transcript_biotype "protein_coding";
1	ensembl	transcript	165853126	166083506	.	+	.	gene_id "ENSSSCG00000004958"; gene_version "3"; transcript_id "ENSSSCT00000005470"; transcript_version "3"; gene_name "PIAS1"; gene_source "ensembl"; gene_biotype "protein_coding"; transcript_name "PIAS1-201"; transcript_source "ensembl"; transcript_biotype "protein_coding";
1	ensembl	transcript	166107228	166126808	.	-	.	gene_id "ENSSSCG00000004957"; gene_version "3"; transcript_id "ENSSSCT00000065948"; transcript_version "1"; gene_name "CLN6"; gene_source "ensembl"; gene_biotype "protein_coding"; transcript_name "CLN6-201"; transcript_source "ensembl"; transcript_biotype "protein_coding";
1	ensembl	transcript	166107228	166126059	.	-	.	gene_id "ENSSSCG00000004957"; gene_version "3"; transcript_id "ENSSSCT00000047979"; transcript_version "1"; gene_name "CLN6"; gene_source "ensembl"; gene_biotype "protein_coding"; transcript_name "CLN6-202"; transcript_source "ensembl"; transcript_biotype "protein_coding";
1	ensembl	transcript	166107892	166126046	.	-	.	gene_id "ENSSSCG00000004957"; gene_version "3"; transcript_id "ENSSSCT00000005469"; transcript_version "3"; gene_name "CLN6"; gene_source "ensembl"; gene_biotype "protein_coding"; transcript_name "CLN6-203"; transcript_source "ensembl"; transcript_biotype "protein_coding";
1	ensembl	transcript	166162545	166178075	.	+	.	gene_id "ENSSSCG00000022419"; gene_version "2"; transcript_id "ENSSSCT00000031923"; transcript_version "2"; gene_name "FEM1B"; gene_source "ensembl"; gene_biotype "protein_coding"; transcript_name "FEM1B-201"; transcript_source "ensembl"; transcript_biotype "protein_coding";
1	ensembl	transcript	166173135	166310797	.	-	.	gene_id "ENSSSCG00000004961"; gene_version "4"; transcript_id "ENSSSCT00000005473"; transcript_version "4"; gene_name "ITGA11"; gene_source "ensembl"; gene_biotype "protein_coding"; transcript_name "ITGA11-201"; transcript_source "ensembl"; transcript_biotype "protein_coding";
1	ensembl	transcript	166184481	166310972	.	-	.	gene_id "ENSSSCG00000004961"; gene_version "4"; transcript_id "ENSSSCT00000047593"; transcript_version "1"; gene_name "ITGA11"; gene_source "ensembl"; gene_biotype "protein_coding"; transcript_name "ITGA11-202"; transcript_source "ensembl"; transcript_biotype "protein_coding";
1	ensembl	transcript	166466231	166611187	.	+	.	gene_id "ENSSSCG00000004962"; gene_version "3"; transcript_id "ENSSSCT00000039054"; transcript_version "1"; gene_name "CORO2B"; gene_source "ensembl"; gene_biotype "protein_coding"; transcript_name "CORO2B-201"; transcript_source "ensembl"; transcript_biotype "protein_coding";
1	ensembl	transcript	166509406	166611187	.	+	.	gene_id "ENSSSCG00000004962"; gene_version "3"; transcript_id "ENSSSCT00000063026"; transcript_version "1"; gene_name "CORO2B"; gene_source "ensembl"; gene_biotype "protein_coding"; transcript_name "CORO2B-202"; transcript_source "ensembl"; transcript_biotype "protein_coding";
1	ensembl	transcript	166509523	166608363	.	+	.	gene_id "ENSSSCG00000004962"; gene_version "3"; transcript_id "ENSSSCT00000005474"; transcript_version "3"; gene_name "CORO2B"; gene_source "ensembl"; gene_biotype "protein_coding"; transcript_name "CORO2B-203"; transcript_source "ensembl"; transcript_biotype "protein_coding";
1	ensembl	transcript	166661774	166701553	.	-	.	gene_id "ENSSSCG00000004963"; gene_version "3"; transcript_id "ENSSSCT00000005475"; transcript_version "3"; gene_source "ensembl"; gene_biotype "protein_coding"; transcript_source "ensembl"; transcript_biotype "protein_coding";
1	ensembl	transcript	167575417	167781197	.	-	.	gene_id "ENSSSCG00000037389"; gene_version "1"; transcript_id "ENSSSCT00000042394"; transcript_version "1"; gene_source "ensembl"; gene_biotype "lincRNA"; transcript_source "ensembl"; transcript_biotype "lincRNA";
1	ensembl	transcript	167575790	167781222	.	-	.	gene_id "ENSSSCG00000037389"; gene_version "1"; transcript_id "ENSSSCT00000046559"; transcript_version "1"; gene_source "ensembl"; gene_biotype "lincRNA"; transcript_source "ensembl"; transcript_biotype "lincRNA";
1	ensembl	transcript	167808509	167855819	.	-	.	gene_id "ENSSSCG00000004971"; gene_version "3"; transcript_id "ENSSSCT00000005484"; transcript_version "3"; gene_name "TLE3"; gene_source "ensembl"; gene_biotype "protein_coding"; transcript_name "TLE3-201"; transcript_source "ensembl"; transcript_biotype "protein_coding";
1	ensembl	transcript	167810405	167854856	.	-	.	gene_id "ENSSSCG00000004971"; gene_version "3"; transcript_id "ENSSSCT00000005483"; transcript_version "3"; gene_name "TLE3"; gene_source "ensembl"; gene_biotype "protein_coding"; transcript_name "TLE3-202"; transcript_source "ensembl"; transcript_biotype "protein_coding";
1	ensembl	transcript	168751485	169323953	.	+	.	gene_id "ENSSSCG00000004980"; gene_version "3"; transcript_id "ENSSSCT00000005493"; transcript_version "3"; gene_name "THSD4"; gene_source "ensembl"; gene_biotype "protein_coding"; transcript_name "THSD4-201"; transcript_source "ensembl"; transcript_biotype "protein_coding";
1	ensembl	transcript	168751500	169323953	.	+	.	gene_id "ENSSSCG00000004980"; gene_version "3"; transcript_id "ENSSSCT00000045716"; transcript_version "1"; gene_name "THSD4"; gene_source "ensembl"; gene_biotype "protein_coding"; transcript_name "THSD4-202"; transcript_source "ensembl"; transcript_biotype "protein_coding";
1	ensembl	transcript	169126889	169323763	.	+	.	gene_id "ENSSSCG00000004980"; gene_version "3"; transcript_id "ENSSSCT00000005492"; transcript_version "3"; gene_name "THSD4"; gene_source "ensembl"; gene_biotype "protein_coding"; transcript_name "THSD4-203"; transcript_source "ensembl"; transcript_biotype "protein_coding";
1	ensembl	transcript	169360729	169366087	.	+	.	gene_id "ENSSSCG00000004978"; gene_version "3"; transcript_id "ENSSSCT00000005490"; transcript_version "3"; gene_name "NR2E3"; gene_source "ensembl"; gene_biotype "protein_coding"; transcript_name "NR2E3-201"; transcript_source "ensembl"; transcript_biotype "protein_coding";
1	ensembl	transcript	169360729	169366087	.	+	.	gene_id "ENSSSCG00000004978"; gene_version "3"; transcript_id "ENSSSCT00000049751"; transcript_version "1"; gene_name "NR2E3"; gene_source "ensembl"; gene_biotype "protein_coding"; transcript_name "NR2E3-202"; transcript_source "ensembl"; transcript_biotype "protein_coding";
1	ensembl	transcript	169613571	169614209	.	+	.	gene_id "ENSSSCG00000025616"; gene_version "2"; transcript_id "ENSSSCT00000022859"; transcript_version "2"; gene_name "SENP8"; gene_source "ensembl"; gene_biotype "protein_coding"; transcript_name "SENP8-201"; transcript_source "ensembl"; transcript_biotype "protein_coding";
1	ensembl	transcript	169634747	169645187	.	-	.	gene_id "ENSSSCG00000026486"; gene_version "2"; transcript_id "ENSSSCT00000028443"; transcript_version "2"; gene_source "ensembl"; gene_biotype "protein_coding"; transcript_source "ensembl"; transcript_biotype "protein_coding";
1	ensembl	transcript	169634747	169645187	.	-	.	gene_id "ENSSSCG00000026486"; gene_version "2"; transcript_id "ENSSSCT00000049790"; transcript_version "1"; gene_source "ensembl"; gene_biotype "protein_coding"; transcript_source "ensembl"; transcript_biotype "protein_coding";
1	ensembl	transcript	169651661	169652905	.	-	.	gene_id "ENSSSCG00000024102"; gene_version "2"; transcript_id "ENSSSCT00000023539"; transcript_version "2"; gene_source "ensembl"; gene_biotype "protein_coding"; transcript_source "ensembl"; transcript_biotype "protein_coding";
1	ensembl	transcript	169661717	169665342	.	-	.	gene_id "ENSSSCG00000026167"; gene_version "2"; transcript_id "ENSSSCT00000027900"; transcript_version "2"; gene_source "ensembl"; gene_biotype "protein_coding"; transcript_source "ensembl"; transcript_biotype "protein_coding";
1	ensembl	transcript	169663689	169665342	.	-	.	gene_id "ENSSSCG00000026167"; gene_version "2"; transcript_id "ENSSSCT00000047607"; transcript_version "1"; gene_source "ensembl"; gene_biotype "protein_coding"; transcript_source "ensembl"; transcript_biotype "protein_coding";
1	ensembl	transcript	169676056	169701534	.	+	.	gene_id "ENSSSCG00000004985"; gene_version "3"; transcript_id "ENSSSCT00000029560"; transcript_version "2"; gene_source "ensembl"; gene_biotype "protein_coding"; transcript_source "ensembl"; transcript_biotype "protein_coding";
1	ensembl	transcript	169676156	169700429	.	+	.	gene_id "ENSSSCG00000004985"; gene_version "3"; transcript_id "ENSSSCT00000005498"; transcript_version "3"; gene_source "ensembl"; gene_biotype "protein_coding"; transcript_source "ensembl"; transcript_biotype "protein_coding";
1	ensembl	transcript	169777107	169867907	.	+	.	gene_id "ENSSSCG00000004983"; gene_version "3"; transcript_id "ENSSSCT00000065104"; transcript_version "1"; gene_source "ensembl"; gene_biotype "protein_coding"; transcript_source "ensembl"; transcript_biotype "protein_coding";
1	ensembl	transcript	169777107	169867907	.	+	.	gene_id "ENSSSCG00000004983"; gene_version "3"; transcript_id "ENSSSCT00000065451"; transcript_version "1"; gene_source "ensembl"; gene_biotype "protein_coding"; transcript_source "ensembl"; transcript_biotype "protein_coding";
1	ensembl	transcript	169777595	169868351	.	+	.	gene_id "ENSSSCG00000004983"; gene_version "3"; transcript_id "ENSSSCT00000005496"; transcript_version "3"; gene_source "ensembl"; gene_biotype "protein_coding"; transcript_source "ensembl"; transcript_biotype "protein_coding";
1	ensembl	transcript	169777610	169868068	.	+	.	gene_id "ENSSSCG00000004983"; gene_version "3"; transcript_id "ENSSSCT00000051414"; transcript_version "1"; gene_source "ensembl"; gene_biotype "protein_coding"; transcript_source "ensembl"; transcript_biotype "protein_coding";
1	ensembl	transcript	169801257	169868350	.	+	.	gene_id "ENSSSCG00000004983"; gene_version "3"; transcript_id "ENSSSCT00000005502"; transcript_version "3"; gene_source "ensembl"; gene_biotype "protein_coding"; transcript_source "ensembl"; transcript_biotype "protein_coding";
1	ensembl	transcript	169801523	169868351	.	+	.	gene_id "ENSSSCG00000004983"; gene_version "3"; transcript_id "ENSSSCT00000030475"; transcript_version "2"; gene_source "ensembl"; gene_biotype "protein_coding"; transcript_source "ensembl"; transcript_biotype "protein_coding";
1	ensembl	transcript	173876267	173876400	.	-	.	gene_id "ENSSSCG00000039829"; gene_version "1"; transcript_id "ENSSSCT00000019710"; transcript_version "2"; gene_name "SNORA31"; gene_source "ensembl"; gene_biotype "snoRNA"; transcript_name "SNORA31.31-201"; transcript_source "ensembl"; transcript_biotype "snoRNA";
1	ensembl	transcript	175129618	175130830	.	+	.	gene_id "ENSSSCG00000031927"; gene_version "1"; transcript_id "ENSSSCT00000038448"; transcript_version "1"; gene_source "ensembl"; gene_biotype "protein_coding"; transcript_source "ensembl"; transcript_biotype "protein_coding";
1	ensembl	transcript	175145913	175156595	.	+	.	gene_id "ENSSSCG00000030679"; gene_version "2"; transcript_id "ENSSSCT00000005509"; transcript_version "3"; gene_name "C14orf28"; gene_source "ensembl"; gene_biotype "protein_coding"; transcript_name "C14orf28-201"; transcript_source "ensembl"; transcript_biotype "protein_coding";
1	ensembl	transcript	175198385	175274306	.	+	.	gene_id "ENSSSCG00000027765"; gene_version "2"; transcript_id "ENSSSCT00000042534"; transcript_version "1"; gene_name "TOGARAM1"; gene_source "ensembl"; gene_biotype "protein_coding"; transcript_name "TOGARAM1-202"; transcript_source "ensembl"; transcript_biotype "protein_coding";
1	ensembl	transcript	175198402	175274307	.	+	.	gene_id "ENSSSCG00000027765"; gene_version "2"; transcript_id "ENSSSCT00000054357"; transcript_version "1"; gene_name "TOGARAM1"; gene_source "ensembl"; gene_biotype "protein_coding"; transcript_name "TOGARAM1-203"; transcript_source "ensembl"; transcript_biotype "protein_coding";
1	ensembl	transcript	175198443	175274308	.	+	.	gene_id "ENSSSCG00000027765"; gene_version "2"; transcript_id "ENSSSCT00000050100"; transcript_version "1"; gene_name "TOGARAM1"; gene_source "ensembl"; gene_biotype "protein_coding"; transcript_name "TOGARAM1-204"; transcript_source "ensembl"; transcript_biotype "protein_coding";
1	ensembl	transcript	175198450	175274636	.	+	.	gene_id "ENSSSCG00000027765"; gene_version "2"; transcript_id "ENSSSCT00000039813"; transcript_version "1"; gene_name "TOGARAM1"; gene_source "ensembl"; gene_biotype "protein_coding"; transcript_name "TOGARAM1-205"; transcript_source "ensembl"; transcript_biotype "protein_coding";
1	ensembl	transcript	175198473	175274512	.	+	.	gene_id "ENSSSCG00000027765"; gene_version "2"; transcript_id "ENSSSCT00000037091"; transcript_version "1"; gene_name "TOGARAM1"; gene_source "ensembl"; gene_biotype "protein_coding"; transcript_name "TOGARAM1-206"; transcript_source "ensembl"; transcript_biotype "protein_coding";
1	ensembl	transcript	175285243	175317242	.	+	.	gene_id "ENSSSCG00000004997"; gene_version "3"; transcript_id "ENSSSCT00000065682"; transcript_version "1"; gene_name "PRPF39"; gene_source "ensembl"; gene_biotype "protein_coding"; transcript_name "PRPF39-201"; transcript_source "ensembl"; transcript_biotype "protein_coding";
1	ensembl	transcript	175285256	175317240	.	+	.	gene_id "ENSSSCG00000004997"; gene_version "3"; transcript_id "ENSSSCT00000049494"; transcript_version "1"; gene_name "PRPF39"; gene_source "ensembl"; gene_biotype "protein_coding"; transcript_name "PRPF39-202"; transcript_source "ensembl"; transcript_biotype "protein_coding";
1	ensembl	transcript	175285268	175317234	.	+	.	gene_id "ENSSSCG00000004997"; gene_version "3"; transcript_id "ENSSSCT00000062711"; transcript_version "1"; gene_name "PRPF39"; gene_source "ensembl"; gene_biotype "protein_coding"; transcript_name "PRPF39-203"; transcript_source "ensembl"; transcript_biotype "protein_coding";
1	ensembl	transcript	175285273	175317232	.	+	.	gene_id "ENSSSCG00000004997"; gene_version "3"; transcript_id "ENSSSCT00000052409"; transcript_version "1"; gene_name "PRPF39"; gene_source "ensembl"; gene_biotype "protein_coding"; transcript_name "PRPF39-204"; transcript_source "ensembl"; transcript_biotype "protein_coding";
1	ensembl	transcript	175285277	175317238	.	+	.	gene_id "ENSSSCG00000004997"; gene_version "3"; transcript_id "ENSSSCT00000005511"; transcript_version "3"; gene_name "PRPF39"; gene_source "ensembl"; gene_biotype "protein_coding"; transcript_name "PRPF39-205"; transcript_source "ensembl"; transcript_biotype "protein_coding";
1	ensembl	transcript	175285318	175317234	.	+	.	gene_id "ENSSSCG00000004997"; gene_version "3"; transcript_id "ENSSSCT00000057685"; transcript_version "1"; gene_name "PRPF39"; gene_source "ensembl"; gene_biotype "protein_coding"; transcript_name "PRPF39-206"; transcript_source "ensembl"; transcript_biotype "protein_coding";
1	ensembl	transcript	176769931	177256052	.	-	.	gene_id "ENSSSCG00000005002"; gene_version "3"; transcript_id "ENSSSCT00000005517"; transcript_version "3"; gene_name "MDGA2"; gene_source "ensembl"; gene_biotype "protein_coding"; transcript_name "MDGA2-201"; transcript_source "ensembl"; transcript_biotype "protein_coding";
1	ensembl	transcript	176770357	177256052	.	-	.	gene_id "ENSSSCG00000005002"; gene_version "3"; transcript_id "ENSSSCT00000042405"; transcript_version "1"; gene_name "MDGA2"; gene_source "ensembl"; gene_biotype "protein_coding"; transcript_name "MDGA2-202"; transcript_source "ensembl"; transcript_biotype "protein_coding";
1	ensembl	transcript	176835346	176835452	.	-	.	gene_id "ENSSSCG00000034925"; gene_version "1"; transcript_id "ENSSSCT00000021332"; transcript_version "2"; gene_name "U6"; gene_source "ensembl"; gene_biotype "snRNA"; transcript_name "U6.636-201"; transcript_source "ensembl"; transcript_biotype "snRNA";
1	ensembl	transcript	179449866	179463071	.	+	.	gene_id "ENSSSCG00000036694"; gene_version "1"; transcript_id "ENSSSCT00000047375"; transcript_version "1"; gene_source "ensembl"; gene_biotype "protein_coding"; transcript_source "ensembl"; transcript_biotype "protein_coding";
1	ensembl	transcript	179454934	179456807	.	-	.	gene_id "ENSSSCG00000038507"; gene_version "1"; transcript_id "ENSSSCT00000005518"; transcript_version "3"; gene_name "RPS29"; gene_source "ensembl"; gene_biotype "protein_coding"; transcript_name "RPS29-201"; transcript_source "ensembl"; transcript_biotype "protein_coding";
1	ensembl	transcript	179454934	179456779	.	-	.	gene_id "ENSSSCG00000038507"; gene_version "1"; transcript_id "ENSSSCT00000054553"; transcript_version "1"; gene_name "RPS29"; gene_source "ensembl"; gene_biotype "protein_coding"; transcript_name "RPS29-202"; transcript_source "ensembl"; transcript_biotype "protein_coding";
1	ensembl	transcript	179456985	179457284	.	+	.	gene_id "ENSSSCG00000034995"; gene_version "1"; transcript_id "ENSSSCT00000054024"; transcript_version "1"; gene_name "Metazoa_SRP"; gene_source "ensembl"; gene_biotype "misc_RNA"; transcript_name "Metazoa_SRP.17-201"; transcript_source "ensembl"; transcript_biotype "misc_RNA";
1	ensembl	transcript	179457208	179457287	.	+	.	gene_id "ENSSSCG00000038379"; gene_version "1"; transcript_id "ENSSSCT00000055326"; transcript_version "1"; gene_name "ssc-mir-1285"; gene_source "ensembl"; gene_biotype "miRNA"; transcript_name "ssc-mir-1285.2-201"; transcript_source "ensembl"; transcript_biotype "miRNA";
1	ensembl	transcript	179462196	179474353	.	+	.	gene_id "ENSSSCG00000005004"; gene_version "3"; transcript_id "ENSSSCT00000005520"; transcript_version "3"; gene_name "LRR1"; gene_source "ensembl"; gene_biotype "protein_coding"; transcript_name "LRR1-201"; transcript_source "ensembl"; transcript_biotype "protein_coding";
1	ensembl	transcript	179476638	179479147	.	-	.	gene_id "ENSSSCG00000005006"; gene_version "2"; transcript_id "ENSSSCT00000005522"; transcript_version "2"; gene_name "RPL36AL"; gene_source "ensembl"; gene_biotype "protein_coding"; transcript_name "RPL36AL-201"; transcript_source "ensembl"; transcript_biotype "protein_coding";
1	ensembl	transcript	179477992	179479801	.	+	.	gene_id "ENSSSCG00000035611"; gene_version "1"; transcript_id "ENSSSCT00000048702"; transcript_version "1"; gene_source "ensembl"; gene_biotype "pseudogene"; transcript_source "ensembl"; transcript_biotype "pseudogene";
1	ensembl	transcript	179482505	179506330	.	-	.	gene_id "ENSSSCG00000005007"; gene_version "3"; transcript_id "ENSSSCT00000005523"; transcript_version "3"; gene_name "DNAAF2"; gene_source "ensembl"; gene_biotype "protein_coding"; transcript_name "DNAAF2-201"; transcript_source "ensembl"; transcript_biotype "protein_coding";
1	ensembl	transcript	179495214	179529886	.	-	.	gene_id "ENSSSCG00000005008"; gene_version "3"; transcript_id "ENSSSCT00000005524"; transcript_version "3"; gene_name "POLE2"; gene_source "ensembl"; gene_biotype "protein_coding"; transcript_name "POLE2-201"; transcript_source "ensembl"; transcript_biotype "protein_coding";
1	ensembl	transcript	179495281	179529883	.	-	.	gene_id "ENSSSCG00000005008"; gene_version "3"; transcript_id "ENSSSCT00000038321"; transcript_version "1"; gene_name "POLE2"; gene_source "ensembl"; gene_biotype "protein_coding"; transcript_name "POLE2-202"; transcript_source "ensembl"; transcript_biotype "protein_coding";
1	ensembl	transcript	179611458	179727608	.	+	.	gene_id "ENSSSCG00000005009"; gene_version "3"; transcript_id "ENSSSCT00000005525"; transcript_version "3"; gene_name "KLHDC2"; gene_source "ensembl"; gene_biotype "protein_coding"; transcript_name "KLHDC2-202"; transcript_source "ensembl"; transcript_biotype "protein_coding";
1	ensembl	transcript	179712932	179717295	.	+	.	gene_id "ENSSSCG00000005012"; gene_version "3"; transcript_id "ENSSSCT00000058177"; transcript_version "1"; gene_name "ARF6"; gene_source "ensembl"; gene_biotype "protein_coding"; transcript_name "ARF6-201"; transcript_source "ensembl"; transcript_biotype "protein_coding";
1	ensembl	transcript	179713351	179734451	.	+	.	gene_id "ENSSSCG00000005012"; gene_version "3"; transcript_id "ENSSSCT00000005528"; transcript_version "3"; gene_name "ARF6"; gene_source "ensembl"; gene_biotype "protein_coding"; transcript_name "ARF6-202"; transcript_source "ensembl"; transcript_biotype "protein_coding";
1	ensembl	transcript	179720623	179720727	.	-	.	gene_id "ENSSSCG00000020086"; gene_version "2"; transcript_id "ENSSSCT00000021681"; transcript_version "2"; gene_name "U6"; gene_source "ensembl"; gene_biotype "snRNA"; transcript_name "U6.246-201"; transcript_source "ensembl"; transcript_biotype "snRNA";
1	ensembl	transcript	179899646	179906978	.	-	.	gene_id "ENSSSCG00000036735"; gene_version "1"; transcript_id "ENSSSCT00000047365"; transcript_version "1"; gene_name "VCPKMT"; gene_source "ensembl"; gene_biotype "protein_coding"; transcript_name "VCPKMT-201"; transcript_source "ensembl"; transcript_biotype "protein_coding";
1	ensembl	transcript	179907590	180015220	.	-	.	gene_id "ENSSSCG00000005015"; gene_version "3"; transcript_id "ENSSSCT00000005531"; transcript_version "3"; gene_name "SOS2"; gene_source "ensembl"; gene_biotype "protein_coding"; transcript_name "SOS2-201"; transcript_source "ensembl"; transcript_biotype "protein_coding";
1	ensembl	transcript	179907857	180069092	.	-	.	gene_id "ENSSSCG00000005015"; gene_version "3"; transcript_id "ENSSSCT00000063003"; transcript_version "1"; gene_name "SOS2"; gene_source "ensembl"; gene_biotype "protein_coding"; transcript_name "SOS2-202"; transcript_source "ensembl"; transcript_biotype "protein_coding";
1	ensembl	transcript	180022721	180069065	.	-	.	gene_id "ENSSSCG00000005016"; gene_version "3"; transcript_id "ENSSSCT00000005532"; transcript_version "3"; gene_name "L2HGDH"; gene_source "ensembl"; gene_biotype "protein_coding"; transcript_name "L2HGDH-201"; transcript_source "ensembl"; transcript_biotype "protein_coding";
1	ensembl	transcript	180026864	180069065	.	-	.	gene_id "ENSSSCG00000005016"; gene_version "3"; transcript_id "ENSSSCT00000058026"; transcript_version "1"; gene_name "L2HGDH"; gene_source "ensembl"; gene_biotype "protein_coding"; transcript_name "L2HGDH-202"; transcript_source "ensembl"; transcript_biotype "protein_coding";
1	ensembl	transcript	180061082	180061302	.	+	.	gene_id "ENSSSCG00000038778"; gene_version "1"; transcript_id "ENSSSCT00000056966"; transcript_version "1"; gene_source "ensembl"; gene_biotype "protein_coding"; transcript_source "ensembl"; transcript_biotype "protein_coding";
1	ensembl	transcript	180069138	180081412	.	+	.	gene_id "ENSSSCG00000031354"; gene_version "1"; transcript_id "ENSSSCT00000039137"; transcript_version "1"; gene_name "ATP5S"; gene_source "ensembl"; gene_biotype "protein_coding"; transcript_name "ATP5S-201"; transcript_source "ensembl"; transcript_biotype "protein_coding";
1	ensembl	transcript	180069211	180081412	.	+	.	gene_id "ENSSSCG00000031354"; gene_version "1"; transcript_id "ENSSSCT00000041018"; transcript_version "1"; gene_name "ATP5S"; gene_source "ensembl"; gene_biotype "protein_coding"; transcript_name "ATP5S-202"; transcript_source "ensembl"; transcript_biotype "protein_coding";
1	ensembl	transcript	180079230	180145054	.	-	.	gene_id "ENSSSCG00000034516"; gene_version "1"; transcript_id "ENSSSCT00000061065"; transcript_version "1"; gene_name "CDKL1"; gene_source "ensembl"; gene_biotype "protein_coding"; transcript_name "CDKL1-201"; transcript_source "ensembl"; transcript_biotype "protein_coding";
1	ensembl	transcript	180164454	180299496	.	-	.	gene_id "ENSSSCG00000036634"; gene_version "1"; transcript_id "ENSSSCT00000053912"; transcript_version "1"; gene_name "MAP4K5"; gene_source "ensembl"; gene_biotype "protein_coding"; transcript_name "MAP4K5-201"; transcript_source "ensembl"; transcript_biotype "protein_coding";
1	ensembl	transcript	180299429	180408330	.	+	.	gene_id "ENSSSCG00000005020"; gene_version "3"; transcript_id "ENSSSCT00000005535"; transcript_version "3"; gene_name "ATL1"; gene_source "ensembl"; gene_biotype "protein_coding"; transcript_name "ATL1-201"; transcript_source "ensembl"; transcript_biotype "protein_coding";
1	ensembl	transcript	180299429	180408330	.	+	.	gene_id "ENSSSCG00000005020"; gene_version "3"; transcript_id "ENSSSCT00000005536"; transcript_version "3"; gene_name "ATL1"; gene_source "ensembl"; gene_biotype "protein_coding"; transcript_name "ATL1-202"; transcript_source "ensembl"; transcript_biotype "protein_coding";
1	ensembl	transcript	180395544	180434803	.	-	.	gene_id "ENSSSCG00000005021"; gene_version "3"; transcript_id "ENSSSCT00000037532"; transcript_version "1"; gene_name "SAV1"; gene_source "ensembl"; gene_biotype "protein_coding"; transcript_name "SAV1-201"; transcript_source "ensembl"; transcript_biotype "protein_coding";
1	ensembl	transcript	180406163	180434439	.	-	.	gene_id "ENSSSCG00000005021"; gene_version "3"; transcript_id "ENSSSCT00000005537"; transcript_version "3"; gene_name "SAV1"; gene_source "ensembl"; gene_biotype "protein_coding"; transcript_name "SAV1-202"; transcript_source "ensembl"; transcript_biotype "protein_coding";
1	ensembl	transcript	180489631	180536349	.	-	.	gene_id "ENSSSCG00000005022"; gene_version "3"; transcript_id "ENSSSCT00000040667"; transcript_version "1"; gene_name "NIN"; gene_source "ensembl"; gene_biotype "protein_coding"; transcript_name "NIN-207"; transcript_source "ensembl"; transcript_biotype "protein_coding";
1	ensembl	transcript	180491223	180552047	.	-	.	gene_id "ENSSSCG00000005022"; gene_version "3"; transcript_id "ENSSSCT00000032295"; transcript_version "2"; gene_name "NIN"; gene_source "ensembl"; gene_biotype "protein_coding"; transcript_name "NIN-208"; transcript_source "ensembl"; transcript_biotype "protein_coding";
1	ensembl	transcript	180491838	180536349	.	-	.	gene_id "ENSSSCG00000005022"; gene_version "3"; transcript_id "ENSSSCT00000045235"; transcript_version "1"; gene_name "NIN"; gene_source "ensembl"; gene_biotype "protein_coding"; transcript_name "NIN-209"; transcript_source "ensembl"; transcript_biotype "protein_coding";
1	ensembl	transcript	180635727	180661065	.	+	.	gene_id "ENSSSCG00000005023"; gene_version "3"; transcript_id "ENSSSCT00000023698"; transcript_version "2"; gene_name "ABHD12B"; gene_source "ensembl"; gene_biotype "protein_coding"; transcript_name "ABHD12B-201"; transcript_source "ensembl"; transcript_biotype "protein_coding";
1	ensembl	transcript	180642757	180660954	.	+	.	gene_id "ENSSSCG00000005023"; gene_version "3"; transcript_id "ENSSSCT00000005539"; transcript_version "3"; gene_name "ABHD12B"; gene_source "ensembl"; gene_biotype "protein_coding"; transcript_name "ABHD12B-202"; transcript_source "ensembl"; transcript_biotype "protein_coding";
1	ensembl	transcript	180637348	180704314	.	-	.	gene_id "ENSSSCG00000005024"; gene_version "3"; transcript_id "ENSSSCT00000048615"; transcript_version "1"; gene_name "PYGL"; gene_source "ensembl"; gene_biotype "protein_coding"; transcript_name "PYGL-203"; transcript_source "ensembl"; transcript_biotype "protein_coding";
1	ensembl	transcript	180640492	180704314	.	-	.	gene_id "ENSSSCG00000005024"; gene_version "3"; transcript_id "ENSSSCT00000053505"; transcript_version "1"; gene_name "PYGL"; gene_source "ensembl"; gene_biotype "protein_coding"; transcript_name "PYGL-204"; transcript_source "ensembl"; transcript_biotype "protein_coding";
1	ensembl	transcript	180645312	180719442	.	-	.	gene_id "ENSSSCG00000005024"; gene_version "3"; transcript_id "ENSSSCT00000048440"; transcript_version "1"; gene_name "PYGL"; gene_source "ensembl"; gene_biotype "protein_coding"; transcript_name "PYGL-202"; transcript_source "ensembl"; transcript_biotype "protein_coding";
1	ensembl	transcript	180645312	180704294	.	-	.	gene_id "ENSSSCG00000005024"; gene_version "3"; transcript_id "ENSSSCT00000005540"; transcript_version "3"; gene_name "PYGL"; gene_source "ensembl"; gene_biotype "protein_coding"; transcript_name "PYGL-201"; transcript_source "ensembl"; transcript_biotype "protein_coding";
1	ensembl	transcript	180723287	180830243	.	-	.	gene_id "ENSSSCG00000005025"; gene_version "3"; transcript_id "ENSSSCT00000005541"; transcript_version "3"; gene_name "TRIM9"; gene_source "ensembl"; gene_biotype "protein_coding"; transcript_name "TRIM9-201"; transcript_source "ensembl"; transcript_biotype "protein_coding";
1	ensembl	transcript	180723289	180830555	.	-	.	gene_id "ENSSSCG00000005025"; gene_version "3"; transcript_id "ENSSSCT00000022907"; transcript_version "2"; gene_name "TRIM9"; gene_source "ensembl"; gene_biotype "protein_coding"; transcript_name "TRIM9-202"; transcript_source "ensembl"; transcript_biotype "protein_coding";
1	ensembl	transcript	181338525	181416840	.	+	.	gene_id "ENSSSCG00000005027"; gene_version "3"; transcript_id "ENSSSCT00000066327"; transcript_version "1"; gene_name "FRMD6"; gene_source "ensembl"; gene_biotype "protein_coding"; transcript_name "FRMD6-201"; transcript_source "ensembl"; transcript_biotype "protein_coding";
1	ensembl	transcript	181338776	181416809	.	+	.	gene_id "ENSSSCG00000005027"; gene_version "3"; transcript_id "ENSSSCT00000005543"; transcript_version "3"; gene_name "FRMD6"; gene_source "ensembl"; gene_biotype "protein_coding"; transcript_name "FRMD6-202"; transcript_source "ensembl"; transcript_biotype "protein_coding";
1	ensembl	transcript	181681206	181698812	.	+	.	gene_id "ENSSSCG00000005029"; gene_version "3"; transcript_id "ENSSSCT00000062359"; transcript_version "1"; gene_name "C14orf166"; gene_source "ensembl"; gene_biotype "protein_coding"; transcript_name "C14orf166-201"; transcript_source "ensembl"; transcript_biotype "protein_coding";
1	ensembl	transcript	181681352	181698983	.	+	.	gene_id "ENSSSCG00000005029"; gene_version "3"; transcript_id "ENSSSCT00000005545"; transcript_version "3"; gene_name "C14orf166"; gene_source "ensembl"; gene_biotype "protein_coding"; transcript_name "C14orf166-202"; transcript_source "ensembl"; transcript_biotype "protein_coding";
1	ensembl	transcript	181698940	181772768	.	-	.	gene_id "ENSSSCG00000005030"; gene_version "3"; transcript_id "ENSSSCT00000041722"; transcript_version "1"; gene_name "NID2"; gene_source "ensembl"; gene_biotype "protein_coding"; transcript_name "NID2-201"; transcript_source "ensembl"; transcript_biotype "protein_coding";
1	ensembl	transcript	181699107	181772718	.	-	.	gene_id "ENSSSCG00000005030"; gene_version "3"; transcript_id "ENSSSCT00000056085"; transcript_version "1"; gene_name "NID2"; gene_source "ensembl"; gene_biotype "protein_coding"; transcript_name "NID2-202"; transcript_source "ensembl"; transcript_biotype "protein_coding";
1	ensembl	transcript	181699790	181772653	.	-	.	gene_id "ENSSSCG00000005030"; gene_version "3"; transcript_id "ENSSSCT00000005546"; transcript_version "3"; gene_name "NID2"; gene_source "ensembl"; gene_biotype "protein_coding"; transcript_name "NID2-203"; transcript_source "ensembl"; transcript_biotype "protein_coding";
1	ensembl	transcript	181699790	181772653	.	-	.	gene_id "ENSSSCG00000005030"; gene_version "3"; transcript_id "ENSSSCT00000053297"; transcript_version "1"; gene_name "NID2"; gene_source "ensembl"; gene_biotype "protein_coding"; transcript_name "NID2-204"; transcript_source "ensembl"; transcript_biotype "protein_coding";
1	ensembl	transcript	181955298	181965523	.	+	.	gene_id "ENSSSCG00000021862"; gene_version "2"; transcript_id "ENSSSCT00000064482"; transcript_version "1"; gene_name "PTGER2"; gene_source "ensembl"; gene_biotype "protein_coding"; transcript_name "PTGER2-201"; transcript_source "ensembl"; transcript_biotype "protein_coding";
1	ensembl	transcript	181955440	182006748	.	+	.	gene_id "ENSSSCG00000021862"; gene_version "2"; transcript_id "ENSSSCT00000005547"; transcript_version "3"; gene_name "PTGER2"; gene_source "ensembl"; gene_biotype "protein_coding"; transcript_name "PTGER2-202"; transcript_source "ensembl"; transcript_biotype "protein_coding";
1	ensembl	transcript	181994549	182009953	.	+	.	gene_id "ENSSSCG00000021862"; gene_version "2"; transcript_id "ENSSSCT00000025684"; transcript_version "2"; gene_name "PTGER2"; gene_source "ensembl"; gene_biotype "protein_coding"; transcript_name "PTGER2-203"; transcript_source "ensembl"; transcript_biotype "protein_coding";
1	ensembl	transcript	182667482	182754531	.	-	.	gene_id "ENSSSCG00000005043"; gene_version "3"; transcript_id "ENSSSCT00000064162"; transcript_version "1"; gene_name "DDHD1"; gene_source "ensembl"; gene_biotype "protein_coding"; transcript_name "DDHD1-201"; transcript_source "ensembl"; transcript_biotype "protein_coding";
1	ensembl	transcript	182667505	182754252	.	-	.	gene_id "ENSSSCG00000005043"; gene_version "3"; transcript_id "ENSSSCT00000005559"; transcript_version "3"; gene_name "DDHD1"; gene_source "ensembl"; gene_biotype "protein_coding"; transcript_name "DDHD1-202"; transcript_source "ensembl"; transcript_biotype "protein_coding";
1	ensembl	transcript	182667505	182754252	.	-	.	gene_id "ENSSSCG00000005043"; gene_version "3"; transcript_id "ENSSSCT00000025969"; transcript_version "2"; gene_name "DDHD1"; gene_source "ensembl"; gene_biotype "protein_coding"; transcript_name "DDHD1-203"; transcript_source "ensembl"; transcript_biotype "protein_coding";
1	ensembl	transcript	183413653	183419618	.	-	.	gene_id "ENSSSCG00000005045"; gene_version "3"; transcript_id "ENSSSCT00000042687"; transcript_version "1"; gene_name "BMP4"; gene_source "ensembl"; gene_biotype "protein_coding"; transcript_name "BMP4-201"; transcript_source "ensembl"; transcript_biotype "protein_coding";
1	ensembl	transcript	183415993	183422839	.	-	.	gene_id "ENSSSCG00000005045"; gene_version "3"; transcript_id "ENSSSCT00000005561"; transcript_version "3"; gene_name "BMP4"; gene_source "ensembl"; gene_biotype "protein_coding"; transcript_name "BMP4-202"; transcript_source "ensembl"; transcript_biotype "protein_coding";
1	ensembl	transcript	183915339	184140118	.	+	.	gene_id "ENSSSCG00000023408"; gene_version "2"; transcript_id "ENSSSCT00000024259"; transcript_version "2"; gene_name "SAMD4A"; gene_source "ensembl"; gene_biotype "protein_coding"; transcript_name "SAMD4A-201"; transcript_source "ensembl"; transcript_biotype "protein_coding";
1	ensembl	transcript	183916339	184135734	.	+	.	gene_id "ENSSSCG00000023408"; gene_version "2"; transcript_id "ENSSSCT00000005567"; transcript_version "3"; gene_name "SAMD4A"; gene_source "ensembl"; gene_biotype "protein_coding"; transcript_name "SAMD4A-202"; transcript_source "ensembl"; transcript_biotype "protein_coding";
1	ensembl	transcript	183916516	184140120	.	+	.	gene_id "ENSSSCG00000023408"; gene_version "2"; transcript_id "ENSSSCT00000050707"; transcript_version "1"; gene_name "SAMD4A"; gene_source "ensembl"; gene_biotype "protein_coding"; transcript_name "SAMD4A-203"; transcript_source "ensembl"; transcript_biotype "protein_coding";
1	ensembl	transcript	184300293	184378959	.	-	.	gene_id "ENSSSCG00000005052"; gene_version "3"; transcript_id "ENSSSCT00000005569"; transcript_version "3"; gene_name "WDHD1"; gene_source "ensembl"; gene_biotype "protein_coding"; transcript_name "WDHD1-201"; transcript_source "ensembl"; transcript_biotype "protein_coding";
1	ensembl	transcript	184300297	184378935	.	-	.	gene_id "ENSSSCG00000005052"; gene_version "3"; transcript_id "ENSSSCT00000027382"; transcript_version "2"; gene_name "WDHD1"; gene_source "ensembl"; gene_biotype "protein_coding"; transcript_name "WDHD1-202"; transcript_source "ensembl"; transcript_biotype "protein_coding";
1	ensembl	transcript	184686443	184743753	.	-	.	gene_id "ENSSSCG00000005058"; gene_version "3"; transcript_id "ENSSSCT00000005575"; transcript_version "3"; gene_name "ATG14"; gene_source "ensembl"; gene_biotype "protein_coding"; transcript_name "ATG14-201"; transcript_source "ensembl"; transcript_biotype "protein_coding";
1	ensembl	transcript	184744870	184791550	.	-	.	gene_id "ENSSSCG00000005059"; gene_version "3"; transcript_id "ENSSSCT00000053506"; transcript_version "1"; gene_name "TBPL2"; gene_source "ensembl"; gene_biotype "protein_coding"; transcript_name "TBPL2-201"; transcript_source "ensembl"; transcript_biotype "protein_coding";
1	ensembl	transcript	184745883	184772088	.	-	.	gene_id "ENSSSCG00000005059"; gene_version "3"; transcript_id "ENSSSCT00000005576"; transcript_version "3"; gene_name "TBPL2"; gene_source "ensembl"; gene_biotype "protein_coding"; transcript_name "TBPL2-202"; transcript_source "ensembl"; transcript_biotype "protein_coding";
1	ensembl	transcript	184776294	184776389	.	+	.	gene_id "ENSSSCG00000019668"; gene_version "2"; transcript_id "ENSSSCT00000021263"; transcript_version "2"; gene_name "U4"; gene_source "ensembl"; gene_biotype "snRNA"; transcript_name "U4.6-201"; transcript_source "ensembl"; transcript_biotype "snRNA";
1	ensembl	transcript	184881550	184990930	.	+	.	gene_id "ENSSSCG00000005060"; gene_version "3"; transcript_id "ENSSSCT00000043033"; transcript_version "1"; gene_name "KTN1"; gene_source "ensembl"; gene_biotype "protein_coding"; transcript_name "KTN1-201"; transcript_source "ensembl"; transcript_biotype "protein_coding";
1	ensembl	transcript	184881644	184990938	.	+	.	gene_id "ENSSSCG00000005060"; gene_version "3"; transcript_id "ENSSSCT00000005577"; transcript_version "3"; gene_name "KTN1"; gene_source "ensembl"; gene_biotype "protein_coding"; transcript_name "KTN1-202"; transcript_source "ensembl"; transcript_biotype "protein_coding";
1	ensembl	transcript	184881790	184990677	.	+	.	gene_id "ENSSSCG00000005060"; gene_version "3"; transcript_id "ENSSSCT00000054544"; transcript_version "1"; gene_name "KTN1"; gene_source "ensembl"; gene_biotype "protein_coding"; transcript_name "KTN1-203"; transcript_source "ensembl"; transcript_biotype "protein_coding";
1	ensembl	transcript	184881802	184990930	.	+	.	gene_id "ENSSSCG00000005060"; gene_version "3"; transcript_id "ENSSSCT00000052096"; transcript_version "1"; gene_name "KTN1"; gene_source "ensembl"; gene_biotype "protein_coding"; transcript_name "KTN1-204"; transcript_source "ensembl"; transcript_biotype "protein_coding";
1	ensembl	transcript	184881807	184990930	.	+	.	gene_id "ENSSSCG00000005060"; gene_version "3"; transcript_id "ENSSSCT00000045650"; transcript_version "1"; gene_name "KTN1"; gene_source "ensembl"; gene_biotype "protein_coding"; transcript_name "KTN1-205"; transcript_source "ensembl"; transcript_biotype "protein_coding";
1	ensembl	transcript	184881837	184990930	.	+	.	gene_id "ENSSSCG00000005060"; gene_version "3"; transcript_id "ENSSSCT00000049631"; transcript_version "1"; gene_name "KTN1"; gene_source "ensembl"; gene_biotype "protein_coding"; transcript_name "KTN1-206"; transcript_source "ensembl"; transcript_biotype "protein_coding";
1	ensembl	transcript	184914188	184981634	.	+	.	gene_id "ENSSSCG00000005060"; gene_version "3"; transcript_id "ENSSSCT00000060703"; transcript_version "1"; gene_name "KTN1"; gene_source "ensembl"; gene_biotype "protein_coding"; transcript_name "KTN1-207"; transcript_source "ensembl"; transcript_biotype "protein_coding";
1	ensembl	transcript	185821242	185883655	.	+	.	gene_id "ENSSSCG00000005062"; gene_version "3"; transcript_id "ENSSSCT00000043116"; transcript_version "1"; gene_name "TMEM260"; gene_source "ensembl"; gene_biotype "protein_coding"; transcript_name "TMEM260-201"; transcript_source "ensembl"; transcript_biotype "protein_coding";
1	ensembl	transcript	185821497	185883655	.	+	.	gene_id "ENSSSCG00000005062"; gene_version "3"; transcript_id "ENSSSCT00000055762"; transcript_version "1"; gene_name "TMEM260"; gene_source "ensembl"; gene_biotype "protein_coding"; transcript_name "TMEM260-202"; transcript_source "ensembl"; transcript_biotype "protein_coding";
1	ensembl	transcript	185821522	185886556	.	+	.	gene_id "ENSSSCG00000005062"; gene_version "3"; transcript_id "ENSSSCT00000005579"; transcript_version "3"; gene_name "TMEM260"; gene_source "ensembl"; gene_biotype "protein_coding"; transcript_name "TMEM260-203"; transcript_source "ensembl"; transcript_biotype "protein_coding";
1	ensembl	transcript	185821556	185884921	.	+	.	gene_id "ENSSSCG00000005062"; gene_version "3"; transcript_id "ENSSSCT00000064039"; transcript_version "1"; gene_name "TMEM260"; gene_source "ensembl"; gene_biotype "protein_coding"; transcript_name "TMEM260-204"; transcript_source "ensembl"; transcript_biotype "protein_coding";
1	ensembl	transcript	185834673	185882905	.	+	.	gene_id "ENSSSCG00000005062"; gene_version "3"; transcript_id "ENSSSCT00000052474"; transcript_version "1"; gene_name "TMEM260"; gene_source "ensembl"; gene_biotype "protein_coding"; transcript_name "TMEM260-205"; transcript_source "ensembl"; transcript_biotype "protein_coding";
1	ensembl	transcript	186027585	186038340	.	-	.	gene_id "ENSSSCG00000005063"; gene_version "3"; transcript_id "ENSSSCT00000059478"; transcript_version "1"; gene_source "ensembl"; gene_biotype "protein_coding"; transcript_source "ensembl"; transcript_biotype "protein_coding";
1	ensembl	transcript	186027585	186038340	.	-	.	gene_id "ENSSSCG00000005063"; gene_version "3"; transcript_id "ENSSSCT00000036920"; transcript_version "1"; gene_source "ensembl"; gene_biotype "protein_coding"; transcript_source "ensembl"; transcript_biotype "protein_coding";
1	ensembl	transcript	186028579	186036870	.	-	.	gene_id "ENSSSCG00000005063"; gene_version "3"; transcript_id "ENSSSCT00000005580"; transcript_version "3"; gene_source "ensembl"; gene_biotype "protein_coding"; transcript_source "ensembl"; transcript_biotype "protein_coding";
1	ensembl	transcript	186377519	186430101	.	-	.	gene_id "ENSSSCG00000005066"; gene_version "3"; transcript_id "ENSSSCT00000005583"; transcript_version "3"; gene_name "EXOC5"; gene_source "ensembl"; gene_biotype "protein_coding"; transcript_name "EXOC5-201"; transcript_source "ensembl"; transcript_biotype "protein_coding";
1	ensembl	transcript	186381487	186430107	.	-	.	gene_id "ENSSSCG00000005066"; gene_version "3"; transcript_id "ENSSSCT00000040330"; transcript_version "1"; gene_name "EXOC5"; gene_source "ensembl"; gene_biotype "protein_coding"; transcript_name "EXOC5-202"; transcript_source "ensembl"; transcript_biotype "protein_coding";
1	ensembl	transcript	186430248	186459932	.	+	.	gene_id "ENSSSCG00000005065"; gene_version "3"; transcript_id "ENSSSCT00000037259"; transcript_version "1"; gene_name "AP5M1"; gene_source "ensembl"; gene_biotype "protein_coding"; transcript_name "AP5M1-201"; transcript_source "ensembl"; transcript_biotype "protein_coding";
1	ensembl	transcript	186430298	186459008	.	+	.	gene_id "ENSSSCG00000005065"; gene_version "3"; transcript_id "ENSSSCT00000052868"; transcript_version "1"; gene_name "AP5M1"; gene_source "ensembl"; gene_biotype "protein_coding"; transcript_name "AP5M1-202"; transcript_source "ensembl"; transcript_biotype "protein_coding";
1	ensembl	transcript	186430524	186453840	.	+	.	gene_id "ENSSSCG00000005065"; gene_version "3"; transcript_id "ENSSSCT00000005582"; transcript_version "3"; gene_name "AP5M1"; gene_source "ensembl"; gene_biotype "protein_coding"; transcript_name "AP5M1-203"; transcript_source "ensembl"; transcript_biotype "protein_coding";
1	ensembl	transcript	186530136	186555891	.	+	.	gene_id "ENSSSCG00000031332"; gene_version "1"; transcript_id "ENSSSCT00000049471"; transcript_version "1"; gene_name "NAA30"; gene_source "ensembl"; gene_biotype "protein_coding"; transcript_name "NAA30-201"; transcript_source "ensembl"; transcript_biotype "protein_coding";
1	ensembl	transcript	186596704	186633082	.	-	.	gene_id "ENSSSCG00000005067"; gene_version "3"; transcript_id "ENSSSCT00000005584"; transcript_version "3"; gene_name "C14orf105"; gene_source "ensembl"; gene_biotype "protein_coding"; transcript_name "C14orf105-201"; transcript_source "ensembl"; transcript_biotype "protein_coding";
1	ensembl	transcript	186807497	186812347	.	-	.	gene_id "ENSSSCG00000037967"; gene_version "1"; transcript_id "ENSSSCT00000057319"; transcript_version "1"; gene_source "ensembl"; gene_biotype "protein_coding"; transcript_source "ensembl"; transcript_biotype "protein_coding";
1	ensembl	transcript	186807497	186809583	.	-	.	gene_id "ENSSSCG00000037967"; gene_version "1"; transcript_id "ENSSSCT00000024504"; transcript_version "2"; gene_source "ensembl"; gene_biotype "protein_coding"; transcript_source "ensembl"; transcript_biotype "protein_coding";
1	ensembl	transcript	187307659	187335044	.	+	.	gene_id "ENSSSCG00000022299"; gene_version "2"; transcript_id "ENSSSCT00000030515"; transcript_version "2"; gene_name "ACTR10"; gene_source "ensembl"; gene_biotype "protein_coding"; transcript_name "ACTR10-201"; transcript_source "ensembl"; transcript_biotype "protein_coding";
1	ensembl	transcript	187343131	187372193	.	+	.	gene_id "ENSSSCG00000005072"; gene_version "3"; transcript_id "ENSSSCT00000005589"; transcript_version "3"; gene_name "PSMA3"; gene_source "ensembl"; gene_biotype "protein_coding"; transcript_name "PSMA3-201"; transcript_source "ensembl"; transcript_biotype "protein_coding";
1	ensembl	transcript	188123585	188147923	.	+	.	gene_id "ENSSSCG00000005077"; gene_version "3"; transcript_id "ENSSSCT00000005595"; transcript_version "3"; gene_source "ensembl"; gene_biotype "protein_coding"; transcript_source "ensembl"; transcript_biotype "protein_coding";
1	ensembl	transcript	188123588	188153280	.	+	.	gene_id "ENSSSCG00000005077"; gene_version "3"; transcript_id "ENSSSCT00000005596"; transcript_version "3"; gene_source "ensembl"; gene_biotype "protein_coding"; transcript_source "ensembl"; transcript_biotype "protein_coding";
1	ensembl	transcript	188580947	188582434	.	-	.	gene_id "ENSSSCG00000032928"; gene_version "1"; transcript_id "ENSSSCT00000047398"; transcript_version "1"; gene_name "GPR135"; gene_source "ensembl"; gene_biotype "protein_coding"; transcript_name "GPR135-201"; transcript_source "ensembl"; transcript_biotype "protein_coding";
1	ensembl	transcript	188585952	188598442	.	-	.	gene_id "ENSSSCG00000037854"; gene_version "1"; transcript_id "ENSSSCT00000052279"; transcript_version "1"; gene_name "L3HYPDH"; gene_source "ensembl"; gene_biotype "protein_coding"; transcript_name "L3HYPDH-201"; transcript_source "ensembl"; transcript_biotype "protein_coding";
1	ensembl	transcript	188587892	188595074	.	-	.	gene_id "ENSSSCG00000037854"; gene_version "1"; transcript_id "ENSSSCT00000053453"; transcript_version "1"; gene_name "L3HYPDH"; gene_source "ensembl"; gene_biotype "protein_coding"; transcript_name "L3HYPDH-202"; transcript_source "ensembl"; transcript_biotype "protein_coding";
1	ensembl	transcript	188597874	188619486	.	+	.	gene_id "ENSSSCG00000034798"; gene_version "1"; transcript_id "ENSSSCT00000046375"; transcript_version "1"; gene_name "JKAMP"; gene_source "ensembl"; gene_biotype "protein_coding"; transcript_name "JKAMP-201"; transcript_source "ensembl"; transcript_biotype "protein_coding";
1	ensembl	transcript	188598497	188624896	.	+	.	gene_id "ENSSSCG00000034798"; gene_version "1"; transcript_id "ENSSSCT00000050869"; transcript_version "1"; gene_name "JKAMP"; gene_source "ensembl"; gene_biotype "protein_coding"; transcript_name "JKAMP-202"; transcript_source "ensembl"; transcript_biotype "protein_coding";
1	ensembl	transcript	188647239	188691692	.	-	.	gene_id "ENSSSCG00000027678"; gene_version "2"; transcript_id "ENSSSCT00000026485"; transcript_version "2"; gene_name "CCDC175"; gene_source "ensembl"; gene_biotype "protein_coding"; transcript_name "CCDC175-201"; transcript_source "ensembl"; transcript_biotype "protein_coding";
1	ensembl	transcript	189619855	189624652	.	-	.	gene_id "ENSSSCG00000005087"; gene_version "3"; transcript_id "ENSSSCT00000005607"; transcript_version "3"; gene_name "SIX1"; gene_source "ensembl"; gene_biotype "protein_coding"; transcript_name "SIX1-201"; transcript_source "ensembl"; transcript_biotype "protein_coding";
1	ensembl	transcript	189670390	189682783	.	-	.	gene_id "ENSSSCG00000005089"; gene_version "3"; transcript_id "ENSSSCT00000055647"; transcript_version "1"; gene_name "SIX4"; gene_source "ensembl"; gene_biotype "protein_coding"; transcript_name "SIX4-202"; transcript_source "ensembl"; transcript_biotype "protein_coding";
1	ensembl	transcript	189673955	189682783	.	-	.	gene_id "ENSSSCG00000005089"; gene_version "3"; transcript_id "ENSSSCT00000005609"; transcript_version "3"; gene_name "SIX4"; gene_source "ensembl"; gene_biotype "protein_coding"; transcript_name "SIX4-201"; transcript_source "ensembl"; transcript_biotype "protein_coding";
1	ensembl	transcript	189690344	189910589	.	+	.	gene_id "ENSSSCG00000005090"; gene_version "3"; transcript_id "ENSSSCT00000005610"; transcript_version "3"; gene_name "MNAT1"; gene_source "ensembl"; gene_biotype "protein_coding"; transcript_name "MNAT1-201"; transcript_source "ensembl"; transcript_biotype "protein_coding";
1	ensembl	transcript	189914786	189923194	.	-	.	gene_id "ENSSSCG00000024529"; gene_version "2"; transcript_id "ENSSSCT00000027040"; transcript_version "2"; gene_name "TRMT5"; gene_source "ensembl"; gene_biotype "protein_coding"; transcript_name "TRMT5-201"; transcript_source "ensembl"; transcript_biotype "protein_coding";
1	ensembl	transcript	189914786	189923140	.	-	.	gene_id "ENSSSCG00000024529"; gene_version "2"; transcript_id "ENSSSCT00000058749"; transcript_version "1"; gene_name "TRMT5"; gene_source "ensembl"; gene_biotype "protein_coding"; transcript_name "TRMT5-202"; transcript_source "ensembl"; transcript_biotype "protein_coding";
1	ensembl	transcript	189923323	189988576	.	+	.	gene_id "ENSSSCG00000005092"; gene_version "3"; transcript_id "ENSSSCT00000005612"; transcript_version "3"; gene_name "SLC38A6"; gene_source "ensembl"; gene_biotype "protein_coding"; transcript_name "SLC38A6-201"; transcript_source "ensembl"; transcript_biotype "protein_coding";
1	ensembl	transcript	189923437	189987236	.	+	.	gene_id "ENSSSCG00000005092"; gene_version "3"; transcript_id "ENSSSCT00000052719"; transcript_version "1"; gene_name "SLC38A6"; gene_source "ensembl"; gene_biotype "protein_coding"; transcript_name "SLC38A6-202"; transcript_source "ensembl"; transcript_biotype "protein_coding";
1	ensembl	transcript	189924116	189987236	.	+	.	gene_id "ENSSSCG00000005092"; gene_version "3"; transcript_id "ENSSSCT00000049855"; transcript_version "1"; gene_name "SLC38A6"; gene_source "ensembl"; gene_biotype "protein_coding"; transcript_name "SLC38A6-203"; transcript_source "ensembl"; transcript_biotype "protein_coding";
1	ensembl	transcript	190170034	190171095	.	-	.	gene_id "ENSSSCG00000005094"; gene_version "3"; transcript_id "ENSSSCT00000005615"; transcript_version "3"; gene_name "TMEM30B"; gene_source "ensembl"; gene_biotype "protein_coding"; transcript_name "TMEM30B-201"; transcript_source "ensembl"; transcript_biotype "protein_coding";
1	ensembl	transcript	190625293	190674845	.	+	.	gene_id "ENSSSCG00000005096"; gene_version "3"; transcript_id "ENSSSCT00000005618"; transcript_version "2"; gene_name "HIF1A"; gene_source "ensembl"; gene_biotype "protein_coding"; transcript_name "HIF1A-201"; transcript_source "ensembl"; transcript_biotype "protein_coding";
1	ensembl	transcript	190625583	190678472	.	+	.	gene_id "ENSSSCG00000005096"; gene_version "3"; transcript_id "ENSSSCT00000058991"; transcript_version "1"; gene_name "HIF1A"; gene_source "ensembl"; gene_biotype "protein_coding"; transcript_name "HIF1A-204"; transcript_source "ensembl"; transcript_biotype "protein_coding";
1	ensembl	transcript	190625583	190678329	.	+	.	gene_id "ENSSSCG00000005096"; gene_version "3"; transcript_id "ENSSSCT00000046942"; transcript_version "1"; gene_name "HIF1A"; gene_source "ensembl"; gene_biotype "protein_coding"; transcript_name "HIF1A-202"; transcript_source "ensembl"; transcript_biotype "protein_coding";
1	ensembl	transcript	190626049	190677741	.	+	.	gene_id "ENSSSCG00000005096"; gene_version "3"; transcript_id "ENSSSCT00000051506"; transcript_version "1"; gene_name "HIF1A"; gene_source "ensembl"; gene_biotype "protein_coding"; transcript_name "HIF1A-203"; transcript_source "ensembl"; transcript_biotype "protein_coding";
1	ensembl	transcript	190656086	190656952	.	-	.	gene_id "ENSSSCG00000036854"; gene_version "1"; transcript_id "ENSSSCT00000055840"; transcript_version "1"; gene_source "ensembl"; gene_biotype "protein_coding"; transcript_source "ensembl"; transcript_biotype "protein_coding";
1	ensembl	transcript	190677904	190714756	.	+	.	gene_id "ENSSSCG00000005097"; gene_version "3"; transcript_id "ENSSSCT00000005619"; transcript_version "3"; gene_name "SNAPC1"; gene_source "ensembl"; gene_biotype "protein_coding"; transcript_name "SNAPC1-201"; transcript_source "ensembl"; transcript_biotype "protein_coding";
1	ensembl	transcript	190686587	190714756	.	+	.	gene_id "ENSSSCG00000005097"; gene_version "3"; transcript_id "ENSSSCT00000051071"; transcript_version "1"; gene_name "SNAPC1"; gene_source "ensembl"; gene_biotype "protein_coding"; transcript_name "SNAPC1-202"; transcript_source "ensembl"; transcript_biotype "protein_coding";
1	ensembl	transcript	190690000	190713977	.	+	.	gene_id "ENSSSCG00000005097"; gene_version "3"; transcript_id "ENSSSCT00000064072"; transcript_version "1"; gene_name "SNAPC1"; gene_source "ensembl"; gene_biotype "protein_coding"; transcript_name "SNAPC1-203"; transcript_source "ensembl"; transcript_biotype "protein_coding";
1	ensembl	transcript	190679106	190679418	.	+	.	gene_id "ENSSSCG00000018427"; gene_version "2"; transcript_id "ENSSSCT00000020022"; transcript_version "2"; gene_name "7SK"; gene_source "ensembl"; gene_biotype "misc_RNA"; transcript_name "7SK.9-201"; transcript_source "ensembl"; transcript_biotype "misc_RNA";
1	ensembl	transcript	191053968	191054123	.	+	.	gene_id "ENSSSCG00000037043"; gene_version "1"; transcript_id "ENSSSCT00000050503"; transcript_version "1"; gene_source "ensembl"; gene_biotype "protein_coding"; transcript_source "ensembl"; transcript_biotype "protein_coding";
1	ensembl	transcript	191102213	191102539	.	+	.	gene_id "ENSSSCG00000005101"; gene_version "3"; transcript_id "ENSSSCT00000005623"; transcript_version "3"; gene_source "ensembl"; gene_biotype "protein_coding"; transcript_source "ensembl"; transcript_biotype "protein_coding";
1	ensembl	transcript	191114582	191115402	.	+	.	gene_id "ENSSSCG00000034661"; gene_version "1"; transcript_id "ENSSSCT00000064057"; transcript_version "1"; gene_source "ensembl"; gene_biotype "protein_coding"; transcript_source "ensembl"; transcript_biotype "protein_coding";
1	ensembl	transcript	191114582	191115402	.	+	.	gene_id "ENSSSCG00000034661"; gene_version "1"; transcript_id "ENSSSCT00000057873"; transcript_version "1"; gene_source "ensembl"; gene_biotype "protein_coding"; transcript_source "ensembl"; transcript_biotype "protein_coding";
1	ensembl	transcript	191183504	191195088	.	-	.	gene_id "ENSSSCG00000024867"; gene_version "2"; transcript_id "ENSSSCT00000059007"; transcript_version "1"; gene_name "ISG20"; gene_source "ensembl"; gene_biotype "protein_coding"; transcript_name "ISG20-201"; transcript_source "ensembl"; transcript_biotype "protein_coding";
1	ensembl	transcript	191183599	191195477	.	-	.	gene_id "ENSSSCG00000024867"; gene_version "2"; transcript_id "ENSSSCT00000024643"; transcript_version "2"; gene_name "ISG20"; gene_source "ensembl"; gene_biotype "protein_coding"; transcript_name "ISG20-202"; transcript_source "ensembl"; transcript_biotype "protein_coding";
1	ensembl	transcript	191197508	191207496	.	-	.	gene_id "ENSSSCG00000005102"; gene_version "3"; transcript_id "ENSSSCT00000064285"; transcript_version "1"; gene_name "AEN"; gene_source "ensembl"; gene_biotype "protein_coding"; transcript_name "AEN-201"; transcript_source "ensembl"; transcript_biotype "protein_coding";
1	ensembl	transcript	191200631	191211879	.	-	.	gene_id "ENSSSCG00000005102"; gene_version "3"; transcript_id "ENSSSCT00000005624"; transcript_version "3"; gene_name "AEN"; gene_source "ensembl"; gene_biotype "protein_coding"; transcript_name "AEN-202"; transcript_source "ensembl"; transcript_biotype "protein_coding";
1	ensembl	transcript	191218565	191218648	.	-	.	gene_id "ENSSSCG00000019811"; gene_version "2"; transcript_id "ENSSSCT00000021406"; transcript_version "2"; gene_name "ssc-mir-7-1"; gene_source "ensembl"; gene_biotype "miRNA"; transcript_name "ssc-mir-7-1.1-201"; transcript_source "ensembl"; transcript_biotype "miRNA";
1	ensembl	transcript	191263436	191284535	.	+	.	gene_id "ENSSSCG00000005103"; gene_version "4"; transcript_id "ENSSSCT00000005625"; transcript_version "3"; gene_name "DET1"; gene_source "ensembl"; gene_biotype "protein_coding"; transcript_name "DET1-201"; transcript_source "ensembl"; transcript_biotype "protein_coding";
1	ensembl	transcript	191263460	191284968	.	+	.	gene_id "ENSSSCG00000005103"; gene_version "4"; transcript_id "ENSSSCT00000024154"; transcript_version "3"; gene_name "DET1"; gene_source "ensembl"; gene_biotype "protein_coding"; transcript_name "DET1-202"; transcript_source "ensembl"; transcript_biotype "protein_coding";
1	ensembl	transcript	192722847	193534417	.	-	.	gene_id "ENSSSCG00000036551"; gene_version "1"; transcript_id "ENSSSCT00000038676"; transcript_version "1"; gene_name "AGBL1"; gene_source "ensembl"; gene_biotype "protein_coding"; transcript_name "AGBL1-201"; transcript_source "ensembl"; transcript_biotype "protein_coding";
1	ensembl	transcript	193672897	193675873	.	+	.	gene_id "ENSSSCG00000034903"; gene_version "1"; transcript_id "ENSSSCT00000061949"; transcript_version "1"; gene_source "ensembl"; gene_biotype "protein_coding"; transcript_source "ensembl"; transcript_biotype "protein_coding";
1	ensembl	transcript	193672903	193675873	.	+	.	gene_id "ENSSSCG00000034903"; gene_version "1"; transcript_id "ENSSSCT00000051299"; transcript_version "1"; gene_source "ensembl"; gene_biotype "protein_coding"; transcript_source "ensembl"; transcript_biotype "protein_coding";
1	ensembl	transcript	193672909	193675873	.	+	.	gene_id "ENSSSCG00000034903"; gene_version "1"; transcript_id "ENSSSCT00000061827"; transcript_version "1"; gene_source "ensembl"; gene_biotype "protein_coding"; transcript_source "ensembl"; transcript_biotype "protein_coding";
1	ensembl	transcript	193824791	193904638	.	+	.	gene_id "ENSSSCG00000005109"; gene_version "2"; transcript_id "ENSSSCT00000005632"; transcript_version "2"; gene_name "ESR2"; gene_source "ensembl"; gene_biotype "protein_coding"; transcript_name "ESR2-201"; transcript_source "ensembl"; transcript_biotype "protein_coding";
1	ensembl	transcript	194351999	194380906	.	+	.	gene_id "ENSSSCG00000028558"; gene_version "2"; transcript_id "ENSSSCT00000023144"; transcript_version "2"; gene_name "SGPP1"; gene_source "ensembl"; gene_biotype "protein_coding"; transcript_name "SGPP1-201"; transcript_source "ensembl"; transcript_biotype "protein_coding";
1	ensembl	transcript	194352013	194380906	.	+	.	gene_id "ENSSSCG00000028558"; gene_version "2"; transcript_id "ENSSSCT00000039849"; transcript_version "1"; gene_name "SGPP1"; gene_source "ensembl"; gene_biotype "protein_coding"; transcript_name "SGPP1-202"; transcript_source "ensembl"; transcript_biotype "protein_coding";
1	ensembl	transcript	195879980	195885540	.	+	.	gene_id "ENSSSCG00000005121"; gene_version "3"; transcript_id "ENSSSCT00000005645"; transcript_version "3"; gene_source "ensembl"; gene_biotype "protein_coding"; transcript_source "ensembl"; transcript_biotype "protein_coding";
1	ensembl	transcript	195937431	196052182	.	-	.	gene_id "ENSSSCG00000005122"; gene_version "4"; transcript_id "ENSSSCT00000049950"; transcript_version "1"; gene_name "TEK"; gene_source "ensembl"; gene_biotype "protein_coding"; transcript_name "TEK-201"; transcript_source "ensembl"; transcript_biotype "protein_coding";
1	ensembl	transcript	195937653	196051957	.	-	.	gene_id "ENSSSCG00000005122"; gene_version "4"; transcript_id "ENSSSCT00000033502"; transcript_version "2"; gene_name "TEK"; gene_source "ensembl"; gene_biotype "protein_coding"; transcript_name "TEK-202"; transcript_source "ensembl"; transcript_biotype "protein_coding";
1	ensembl	transcript	195939577	196051980	.	-	.	gene_id "ENSSSCG00000005122"; gene_version "4"; transcript_id "ENSSSCT00000005647"; transcript_version "4"; gene_name "TEK"; gene_source "ensembl"; gene_biotype "protein_coding"; transcript_name "TEK-203"; transcript_source "ensembl"; transcript_biotype "protein_coding";
1	ensembl	transcript	195940513	196052751	.	-	.	gene_id "ENSSSCG00000005122"; gene_version "4"; transcript_id "ENSSSCT00000036581"; transcript_version "2"; gene_name "TEK"; gene_source "ensembl"; gene_biotype "protein_coding"; transcript_name "TEK-204"; transcript_source "ensembl"; transcript_biotype "protein_coding";
1	ensembl	transcript	195940513	196029376	.	-	.	gene_id "ENSSSCG00000005122"; gene_version "4"; transcript_id "ENSSSCT00000035816"; transcript_version "2"; gene_name "TEK"; gene_source "ensembl"; gene_biotype "protein_coding"; transcript_name "TEK-205"; transcript_source "ensembl"; transcript_biotype "protein_coding";
1	ensembl	transcript	196176075	196219438	.	+	.	gene_id "ENSSSCG00000005126"; gene_version "3"; transcript_id "ENSSSCT00000005651"; transcript_version "3"; gene_name "PLAA"; gene_source "ensembl"; gene_biotype "protein_coding"; transcript_name "PLAA-201"; transcript_source "ensembl"; transcript_biotype "protein_coding";
1	ensembl	transcript	196176456	196219611	.	+	.	gene_id "ENSSSCG00000005126"; gene_version "3"; transcript_id "ENSSSCT00000040732"; transcript_version "1"; gene_name "PLAA"; gene_source "ensembl"; gene_biotype "protein_coding"; transcript_name "PLAA-202"; transcript_source "ensembl"; transcript_biotype "protein_coding";
1	ensembl	transcript	196176472	196219612	.	+	.	gene_id "ENSSSCG00000005126"; gene_version "3"; transcript_id "ENSSSCT00000050700"; transcript_version "1"; gene_name "PLAA"; gene_source "ensembl"; gene_biotype "protein_coding"; transcript_name "PLAA-203"; transcript_source "ensembl"; transcript_biotype "protein_coding";
1	ensembl	transcript	196229391	196276252	.	+	.	gene_id "ENSSSCG00000005127"; gene_version "3"; transcript_id "ENSSSCT00000005652"; transcript_version "3"; gene_name "CAAP1"; gene_source "ensembl"; gene_biotype "protein_coding"; transcript_name "CAAP1-201"; transcript_source "ensembl"; transcript_biotype "protein_coding";
1	ensembl	transcript	197309229	197309864	.	+	.	gene_id "ENSSSCG00000005128"; gene_version "3"; transcript_id "ENSSSCT00000005653"; transcript_version "3"; gene_name "TUSC1"; gene_source "ensembl"; gene_biotype "protein_coding"; transcript_name "TUSC1-201"; transcript_source "ensembl"; transcript_biotype "protein_coding";
1	ensembl	transcript	200409659	200414361	.	-	.	gene_id "ENSSSCG00000005131"; gene_version "3"; transcript_id "ENSSSCT00000005657"; transcript_version "3"; gene_name "DMRTA1"; gene_source "ensembl"; gene_biotype "protein_coding"; transcript_name "DMRTA1-201"; transcript_source "ensembl"; transcript_biotype "protein_coding";
1	ensembl	transcript	200761004	200766056	.	+	.	gene_id "ENSSSCG00000034120"; gene_version "1"; transcript_id "ENSSSCT00000005658"; transcript_version "2"; gene_name "CDKN2B"; gene_source "ensembl"; gene_biotype "protein_coding"; transcript_name "CDKN2B-201"; transcript_source "ensembl"; transcript_biotype "protein_coding";
1	ensembl	transcript	200761012	200770633	.	+	.	gene_id "ENSSSCG00000034120"; gene_version "1"; transcript_id "ENSSSCT00000048181"; transcript_version "1"; gene_name "CDKN2B"; gene_source "ensembl"; gene_biotype "protein_coding"; transcript_name "CDKN2B-202"; transcript_source "ensembl"; transcript_biotype "protein_coding";
1	ensembl	transcript	200774100	200774145	.	-	.	gene_id "ENSSSCG00000037279"; gene_version "1"; transcript_id "ENSSSCT00000066209"; transcript_version "1"; gene_name "CDKN2B-AS_2"; gene_source "ensembl"; gene_biotype "misc_RNA"; transcript_name "CDKN2B-AS_2.1-201"; transcript_source "ensembl"; transcript_biotype "misc_RNA";
1	ensembl	transcript	200774496	200798854	.	+	.	gene_id "ENSSSCG00000005134"; gene_version "3"; transcript_id "ENSSSCT00000005661"; transcript_version "2"; gene_name "P14ARF"; gene_source "ensembl"; gene_biotype "protein_coding"; transcript_name "P14ARF-201"; transcript_source "ensembl"; transcript_biotype "protein_coding";
1	ensembl	transcript	200792680	200798854	.	+	.	gene_id "ENSSSCG00000005134"; gene_version "3"; transcript_id "ENSSSCT00000040378"; transcript_version "1"; gene_name "P14ARF"; gene_source "ensembl"; gene_biotype "protein_coding"; transcript_name "P14ARF-202"; transcript_source "ensembl"; transcript_biotype "protein_coding";
1	ensembl	transcript	201231679	201244924	.	+	.	gene_id "ENSSSCG00000033118"; gene_version "1"; transcript_id "ENSSSCT00000037960"; transcript_version "1"; gene_source "ensembl"; gene_biotype "protein_coding"; transcript_source "ensembl"; transcript_biotype "protein_coding";
1	ensembl	transcript	201246072	201246611	.	-	.	gene_id "ENSSSCG00000031529"; gene_version "1"; transcript_id "ENSSSCT00000035019"; transcript_version "2"; gene_source "ensembl"; gene_biotype "protein_coding"; transcript_source "ensembl"; transcript_biotype "protein_coding";
1	ensembl	transcript	201261605	201262150	.	-	.	gene_id "ENSSSCG00000034142"; gene_version "1"; transcript_id "ENSSSCT00000058365"; transcript_version "1"; gene_source "ensembl"; gene_biotype "protein_coding"; transcript_source "ensembl"; transcript_biotype "protein_coding";
1	ensembl	transcript	201272569	201273114	.	-	.	gene_id "ENSSSCG00000037603"; gene_version "1"; transcript_id "ENSSSCT00000036498"; transcript_version "2"; gene_source "ensembl"; gene_biotype "protein_coding"; transcript_source "ensembl"; transcript_biotype "protein_coding";
1	ensembl	transcript	201277798	201278301	.	-	.	gene_id "ENSSSCG00000039759"; gene_version "1"; transcript_id "ENSSSCT00000031027"; transcript_version "2"; gene_name "IFN-DELTA-8"; gene_source "ensembl"; gene_biotype "protein_coding"; transcript_name "IFN-DELTA-8-201"; transcript_source "ensembl"; transcript_biotype "protein_coding";
1	ensembl	transcript	201290138	201290683	.	-	.	gene_id "ENSSSCG00000039164"; gene_version "1"; transcript_id "ENSSSCT00000051130"; transcript_version "1"; gene_name "IFN-ALPHA-1"; gene_source "ensembl"; gene_biotype "protein_coding"; transcript_name "IFN-ALPHA-1-201"; transcript_source "ensembl"; transcript_biotype "protein_coding";
1	ensembl	transcript	201291830	201292402	.	-	.	gene_id "ENSSSCG00000039987"; gene_version "1"; transcript_id "ENSSSCT00000035926"; transcript_version "2"; gene_source "ensembl"; gene_biotype "protein_coding"; transcript_source "ensembl"; transcript_biotype "protein_coding";
1	ensembl	transcript	201316989	201317561	.	-	.	gene_id "ENSSSCG00000040054"; gene_version "1"; transcript_id "ENSSSCT00000026435"; transcript_version "2"; gene_name "IFN-OMEGA-7"; gene_source "ensembl"; gene_biotype "protein_coding"; transcript_name "IFN-OMEGA-7-201"; transcript_source "ensembl"; transcript_biotype "protein_coding";
1	ensembl	transcript	201321905	201322450	.	-	.	gene_id "ENSSSCG00000037797"; gene_version "1"; transcript_id "ENSSSCT00000035220"; transcript_version "2"; gene_name "IFN-ALPHA-17"; gene_source "ensembl"; gene_biotype "protein_coding"; transcript_name "IFN-ALPHA-17-201"; transcript_source "ensembl"; transcript_biotype "protein_coding";
1	ensembl	transcript	201334366	201334938	.	-	.	gene_id "ENSSSCG00000031850"; gene_version "1"; transcript_id "ENSSSCT00000005673"; transcript_version "2"; gene_name "IFN-OMEGA-4"; gene_source "ensembl"; gene_biotype "protein_coding"; transcript_name "IFN-OMEGA-4-201"; transcript_source "ensembl"; transcript_biotype "protein_coding";
1	ensembl	transcript	201439783	201440344	.	-	.	gene_id "ENSSSCG00000037708"; gene_version "1"; transcript_id "ENSSSCT00000031529"; transcript_version "2"; gene_source "ensembl"; gene_biotype "protein_coding"; transcript_source "ensembl"; transcript_biotype "protein_coding";
1	ensembl	transcript	201456457	201457002	.	-	.	gene_id "ENSSSCG00000039623"; gene_version "1"; transcript_id "ENSSSCT00000005676"; transcript_version "2"; gene_source "ensembl"; gene_biotype "protein_coding"; transcript_source "ensembl"; transcript_biotype "protein_coding";
1	ensembl	transcript	201482091	201514804	.	+	.	gene_id "ENSSSCG00000031761"; gene_version "1"; transcript_id "ENSSSCT00000064873"; transcript_version "1"; gene_source "ensembl"; gene_biotype "protein_coding"; transcript_source "ensembl"; transcript_biotype "protein_coding";
1	ensembl	transcript	201495440	201495931	.	-	.	gene_id "ENSSSCG00000005149"; gene_version "2"; transcript_id "ENSSSCT00000005677"; transcript_version "2"; gene_source "ensembl"; gene_biotype "protein_coding"; transcript_source "ensembl"; transcript_biotype "protein_coding";
1	ensembl	transcript	201496804	201501095	.	-	.	gene_id "ENSSSCG00000031075"; gene_version "1"; transcript_id "ENSSSCT00000055160"; transcript_version "1"; gene_source "ensembl"; gene_biotype "protein_coding"; transcript_source "ensembl"; transcript_biotype "protein_coding";
1	ensembl	transcript	201515835	201516477	.	-	.	gene_id "ENSSSCG00000037818"; gene_version "1"; transcript_id "ENSSSCT00000043720"; transcript_version "1"; gene_name "IFNA1"; gene_source "ensembl"; gene_biotype "protein_coding"; transcript_name "IFNA1-201"; transcript_source "ensembl"; transcript_biotype "protein_coding";
1	ensembl	transcript	201539997	201540458	.	-	.	gene_id "ENSSSCG00000031022"; gene_version "2"; transcript_id "ENSSSCT00000033577"; transcript_version "2"; gene_name "IFN-DELTA-7"; gene_source "ensembl"; gene_biotype "protein_coding"; transcript_name "IFN-DELTA-7-201"; transcript_source "ensembl"; transcript_biotype "protein_coding";
1	ensembl	transcript	201589416	201591302	.	-	.	gene_id "ENSSSCG00000005150"; gene_version "3"; transcript_id "ENSSSCT00000005678"; transcript_version "3"; gene_name "KLHL9"; gene_source "ensembl"; gene_biotype "protein_coding"; transcript_name "KLHL9-201"; transcript_source "ensembl"; transcript_biotype "protein_coding";
1	ensembl	transcript	201612718	201631775	.	-	.	gene_id "ENSSSCG00000035188"; gene_version "1"; transcript_id "ENSSSCT00000057532"; transcript_version "1"; gene_source "ensembl"; gene_biotype "protein_coding"; transcript_source "ensembl"; transcript_biotype "protein_coding";
1	ensembl	transcript	201616020	201616589	.	+	.	gene_id "ENSSSCG00000032868"; gene_version "1"; transcript_id "ENSSSCT00000058920"; transcript_version "1"; gene_name "IFN-ALPHA-4"; gene_source "ensembl"; gene_biotype "protein_coding"; transcript_name "IFN-ALPHA-4-201"; transcript_source "ensembl"; transcript_biotype "protein_coding";
1	ensembl	transcript	201623473	201624003	.	+	.	gene_id "ENSSSCG00000033910"; gene_version "1"; transcript_id "ENSSSCT00000034361"; transcript_version "2"; gene_name "IFN-OMEGA-2"; gene_source "ensembl"; gene_biotype "protein_coding"; transcript_name "IFN-OMEGA-2-201"; transcript_source "ensembl"; transcript_biotype "protein_coding";
1	ensembl	transcript	201642019	201642122	.	-	.	gene_id "ENSSSCG00000032089"; gene_version "1"; transcript_id "ENSSSCT00000065163"; transcript_version "1"; gene_name "U6"; gene_source "ensembl"; gene_biotype "snRNA"; transcript_name "U6.510-201"; transcript_source "ensembl"; transcript_biotype "snRNA";
1	ensembl	transcript	201654500	201655595	.	+	.	gene_id "ENSSSCG00000005152"; gene_version "2"; transcript_id "ENSSSCT00000005680"; transcript_version "2"; gene_name "IFN-DELTA-1"; gene_source "ensembl"; gene_biotype "protein_coding"; transcript_name "IFN-DELTA-1-201"; transcript_source "ensembl"; transcript_biotype "protein_coding";
1	ensembl	transcript	201663907	201664417	.	+	.	gene_id "ENSSSCG00000039284"; gene_version "1"; transcript_id "ENSSSCT00000056351"; transcript_version "1"; gene_source "ensembl"; gene_biotype "protein_coding"; transcript_source "ensembl"; transcript_biotype "protein_coding";
1	ensembl	transcript	201663907	201664388	.	+	.	gene_id "ENSSSCG00000039284"; gene_version "1"; transcript_id "ENSSSCT00000055905"; transcript_version "1"; gene_source "ensembl"; gene_biotype "protein_coding"; transcript_source "ensembl"; transcript_biotype "protein_coding";
1	ensembl	transcript	201673749	201674303	.	+	.	gene_id "ENSSSCG00000034940"; gene_version "1"; transcript_id "ENSSSCT00000033079"; transcript_version "2"; gene_name "IFN-DELTA-9"; gene_source "ensembl"; gene_biotype "protein_coding"; transcript_name "IFN-DELTA-9-201"; transcript_source "ensembl"; transcript_biotype "protein_coding";
1	ensembl	transcript	201678376	201678945	.	+	.	gene_id "ENSSSCG00000039065"; gene_version "1"; transcript_id "ENSSSCT00000035181"; transcript_version "2"; gene_name "IFN-ALPHA-16"; gene_source "ensembl"; gene_biotype "protein_coding"; transcript_name "IFN-ALPHA-16-201"; transcript_source "ensembl"; transcript_biotype "protein_coding";
1	ensembl	transcript	201693700	201695685	.	+	.	gene_id "ENSSSCG00000031149"; gene_version "1"; transcript_id "ENSSSCT00000056846"; transcript_version "1"; gene_source "ensembl"; gene_biotype "protein_coding"; transcript_source "ensembl"; transcript_biotype "protein_coding";
1	ensembl	transcript	201696114	201728606	.	-	.	gene_id "ENSSSCG00000035294"; gene_version "1"; transcript_id "ENSSSCT00000048324"; transcript_version "1"; gene_source "ensembl"; gene_biotype "protein_coding"; transcript_source "ensembl"; transcript_biotype "protein_coding";
1	ensembl	transcript	201702826	201703341	.	+	.	gene_id "ENSSSCG00000033330"; gene_version "1"; transcript_id "ENSSSCT00000036097"; transcript_version "2"; gene_name "IFN-DELTA-10"; gene_source "ensembl"; gene_biotype "protein_coding"; transcript_name "IFN-DELTA-10-201"; transcript_source "ensembl"; transcript_biotype "protein_coding";
1	ensembl	transcript	201709501	201716248	.	+	.	gene_id "ENSSSCG00000032368"; gene_version "1"; transcript_id "ENSSSCT00000061172"; transcript_version "1"; gene_name "IFN-OMEGA-6"; gene_source "ensembl"; gene_biotype "protein_coding"; transcript_name "IFN-OMEGA-6-201"; transcript_source "ensembl"; transcript_biotype "protein_coding";
1	ensembl	transcript	201732103	201732657	.	+	.	gene_id "ENSSSCG00000040246"; gene_version "1"; transcript_id "ENSSSCT00000034301"; transcript_version "2"; gene_name "IFN-DELTA-11"; gene_source "ensembl"; gene_biotype "protein_coding"; transcript_name "IFN-DELTA-11-201"; transcript_source "ensembl"; transcript_biotype "protein_coding";
1	ensembl	transcript	201735689	201766507	.	-	.	gene_id "ENSSSCG00000036906"; gene_version "1"; transcript_id "ENSSSCT00000061042"; transcript_version "1"; gene_source "ensembl"; gene_biotype "protein_coding"; transcript_source "ensembl"; transcript_biotype "protein_coding";
1	ensembl	transcript	201736733	201737300	.	+	.	gene_id "ENSSSCG00000038797"; gene_version "1"; transcript_id "ENSSSCT00000057587"; transcript_version "1"; gene_source "ensembl"; gene_biotype "pseudogene"; transcript_source "ensembl"; transcript_biotype "pseudogene";
1	ensembl	transcript	201749645	201750324	.	+	.	gene_id "ENSSSCG00000034088"; gene_version "1"; transcript_id "ENSSSCT00000058213"; transcript_version "1"; gene_name "IFN-ALPHA-14"; gene_source "ensembl"; gene_biotype "protein_coding"; transcript_name "IFN-ALPHA-14-201"; transcript_source "ensembl"; transcript_biotype "protein_coding";
1	ensembl	transcript	201757617	201758132	.	+	.	gene_id "ENSSSCG00000038862"; gene_version "1"; transcript_id "ENSSSCT00000035415"; transcript_version "2"; gene_name "IFN-DELTA-4"; gene_source "ensembl"; gene_biotype "protein_coding"; transcript_name "IFN-DELTA-4-201"; transcript_source "ensembl"; transcript_biotype "protein_coding";
1	ensembl	transcript	201770996	201771565	.	+	.	gene_id "ENSSSCG00000033254"; gene_version "1"; transcript_id "ENSSSCT00000033170"; transcript_version "2"; gene_name "IFN-ALPHA-13"; gene_source "ensembl"; gene_biotype "protein_coding"; transcript_name "IFN-ALPHA-13-201"; transcript_source "ensembl"; transcript_biotype "protein_coding";
1	ensembl	transcript	201827863	201852294	.	-	.	gene_id "ENSSSCG00000024140"; gene_version "2"; transcript_id "ENSSSCT00000030570"; transcript_version "2"; gene_source "ensembl"; gene_biotype "protein_coding"; transcript_source "ensembl"; transcript_biotype "protein_coding";
1	ensembl	transcript	201831741	201832298	.	+	.	gene_id "ENSSSCG00000021504"; gene_version "3"; transcript_id "ENSSSCT00000023124"; transcript_version "3"; gene_name "IFN-ALPHAOMEGA"; gene_source "ensembl"; gene_biotype "protein_coding"; transcript_name "IFN-ALPHAOMEGA-201"; transcript_source "ensembl"; transcript_biotype "protein_coding";
1	ensembl	transcript	201847567	201847670	.	+	.	gene_id "ENSSSCG00000019900"; gene_version "2"; transcript_id "ENSSSCT00000021495"; transcript_version "2"; gene_name "U6"; gene_source "ensembl"; gene_biotype "snRNA"; transcript_name "U6.209-201"; transcript_source "ensembl"; transcript_biotype "snRNA";
1	ensembl	transcript	201850935	201851495	.	+	.	gene_id "ENSSSCG00000005163"; gene_version "2"; transcript_id "ENSSSCT00000005691"; transcript_version "2"; gene_name "IFNB1"; gene_source "ensembl"; gene_biotype "protein_coding"; transcript_name "IFNB1-201"; transcript_source "ensembl"; transcript_biotype "protein_coding";
1	ensembl	transcript	201880712	202228349	.	-	.	gene_id "ENSSSCG00000028406"; gene_version "2"; transcript_id "ENSSSCT00000055841"; transcript_version "1"; gene_name "FOCAD"; gene_source "ensembl"; gene_biotype "protein_coding"; transcript_name "FOCAD-201"; transcript_source "ensembl"; transcript_biotype "protein_coding";
1	ensembl	transcript	201886332	201910664	.	+	.	gene_id "ENSSSCG00000005164"; gene_version "3"; transcript_id "ENSSSCT00000040074"; transcript_version "1"; gene_name "HACD4"; gene_source "ensembl"; gene_biotype "protein_coding"; transcript_name "HACD4-201"; transcript_source "ensembl"; transcript_biotype "protein_coding";
1	ensembl	transcript	201886444	201909915	.	+	.	gene_id "ENSSSCG00000005164"; gene_version "3"; transcript_id "ENSSSCT00000005692"; transcript_version "3"; gene_name "HACD4"; gene_source "ensembl"; gene_biotype "protein_coding"; transcript_name "HACD4-202"; transcript_source "ensembl"; transcript_biotype "protein_coding";
1	ensembl	transcript	202317157	202602924	.	+	.	gene_id "ENSSSCG00000005166"; gene_version "3"; transcript_id "ENSSSCT00000050425"; transcript_version "1"; gene_name "MLLT3"; gene_source "ensembl"; gene_biotype "protein_coding"; transcript_name "MLLT3-201"; transcript_source "ensembl"; transcript_biotype "protein_coding";
1	ensembl	transcript	202318819	202602924	.	+	.	gene_id "ENSSSCG00000005166"; gene_version "3"; transcript_id "ENSSSCT00000005694"; transcript_version "3"; gene_name "MLLT3"; gene_source "ensembl"; gene_biotype "protein_coding"; transcript_name "MLLT3-202"; transcript_source "ensembl"; transcript_biotype "protein_coding";
1	ensembl	transcript	202568518	202602969	.	+	.	gene_id "ENSSSCG00000005166"; gene_version "3"; transcript_id "ENSSSCT00000063612"; transcript_version "1"; gene_name "MLLT3"; gene_source "ensembl"; gene_biotype "protein_coding"; transcript_name "MLLT3-203"; transcript_source "ensembl"; transcript_biotype "protein_coding";
1	ensembl	transcript	203059558	203333767	.	+	.	gene_id "ENSSSCG00000005167"; gene_version "3"; transcript_id "ENSSSCT00000005695"; transcript_version "3"; gene_name "SLC24A2"; gene_source "ensembl"; gene_biotype "protein_coding"; transcript_name "SLC24A2-201"; transcript_source "ensembl"; transcript_biotype "protein_coding";
1	ensembl	transcript	203059588	203333767	.	+	.	gene_id "ENSSSCG00000005167"; gene_version "3"; transcript_id "ENSSSCT00000046366"; transcript_version "1"; gene_name "SLC24A2"; gene_source "ensembl"; gene_biotype "protein_coding"; transcript_name "SLC24A2-202"; transcript_source "ensembl"; transcript_biotype "protein_coding";
1	ensembl	transcript	203444372	203447602	.	+	.	gene_id "ENSSSCG00000005169"; gene_version "3"; transcript_id "ENSSSCT00000036713"; transcript_version "1"; gene_source "ensembl"; gene_biotype "protein_coding"; transcript_source "ensembl"; transcript_biotype "protein_coding";
1	ensembl	transcript	203444372	203447602	.	+	.	gene_id "ENSSSCG00000005169"; gene_version "3"; transcript_id "ENSSSCT00000005698"; transcript_version "3"; gene_source "ensembl"; gene_biotype "protein_coding"; transcript_source "ensembl"; transcript_biotype "protein_coding";
1	ensembl	transcript	203444456	203447641	.	+	.	gene_id "ENSSSCG00000005169"; gene_version "3"; transcript_id "ENSSSCT00000056310"; transcript_version "1"; gene_source "ensembl"; gene_biotype "protein_coding"; transcript_source "ensembl"; transcript_biotype "protein_coding";
1	ensembl	transcript	203449835	203601292	.	-	.	gene_id "ENSSSCG00000005170"; gene_version "3"; transcript_id "ENSSSCT00000052325"; transcript_version "1"; gene_name "DENND4C"; gene_source "ensembl"; gene_biotype "protein_coding"; transcript_name "DENND4C-201"; transcript_source "ensembl"; transcript_biotype "protein_coding";
1	ensembl	transcript	203451270	203601371	.	-	.	gene_id "ENSSSCG00000005170"; gene_version "3"; transcript_id "ENSSSCT00000005700"; transcript_version "3"; gene_name "DENND4C"; gene_source "ensembl"; gene_biotype "protein_coding"; transcript_name "DENND4C-202"; transcript_source "ensembl"; transcript_biotype "protein_coding";
1	ensembl	transcript	203451270	203493499	.	-	.	gene_id "ENSSSCG00000005170"; gene_version "3"; transcript_id "ENSSSCT00000055612"; transcript_version "1"; gene_name "DENND4C"; gene_source "ensembl"; gene_biotype "protein_coding"; transcript_name "DENND4C-203"; transcript_source "ensembl"; transcript_biotype "protein_coding";
1	ensembl	transcript	205081231	205285343	.	-	.	gene_id "ENSSSCG00000005177"; gene_version "3"; transcript_id "ENSSSCT00000005707"; transcript_version "3"; gene_name "SH3GL2"; gene_source "ensembl"; gene_biotype "protein_coding"; transcript_name "SH3GL2-201"; transcript_source "ensembl"; transcript_biotype "protein_coding";
1	ensembl	transcript	205371726	205697787	.	-	.	gene_id "ENSSSCG00000005178"; gene_version "3"; transcript_id "ENSSSCT00000057876"; transcript_version "1"; gene_name "CNTLN"; gene_source "ensembl"; gene_biotype "protein_coding"; transcript_name "CNTLN-201"; transcript_source "ensembl"; transcript_biotype "protein_coding";
1	ensembl	transcript	205372979	205697903	.	-	.	gene_id "ENSSSCG00000005178"; gene_version "3"; transcript_id "ENSSSCT00000005709"; transcript_version "3"; gene_name "CNTLN"; gene_source "ensembl"; gene_biotype "protein_coding"; transcript_name "CNTLN-202"; transcript_source "ensembl"; transcript_biotype "protein_coding";
1	ensembl	transcript	206792212	207142837	.	-	.	gene_id "ENSSSCG00000005182"; gene_version "3"; transcript_id "ENSSSCT00000051651"; transcript_version "1"; gene_name "CCDC171"; gene_source "ensembl"; gene_biotype "protein_coding"; transcript_name "CCDC171-201"; transcript_source "ensembl"; transcript_biotype "protein_coding";
1	ensembl	transcript	206793953	207143164	.	-	.	gene_id "ENSSSCG00000005182"; gene_version "3"; transcript_id "ENSSSCT00000054195"; transcript_version "1"; gene_name "CCDC171"; gene_source "ensembl"; gene_biotype "protein_coding"; transcript_name "CCDC171-202"; transcript_source "ensembl"; transcript_biotype "protein_coding";
1	ensembl	transcript	206793953	207143164	.	-	.	gene_id "ENSSSCG00000005182"; gene_version "3"; transcript_id "ENSSSCT00000005713"; transcript_version "3"; gene_name "CCDC171"; gene_source "ensembl"; gene_biotype "protein_coding"; transcript_name "CCDC171-203"; transcript_source "ensembl"; transcript_biotype "protein_coding";
1	ensembl	transcript	207347010	207491437	.	+	.	gene_id "ENSSSCG00000005186"; gene_version "3"; transcript_id "ENSSSCT00000005717"; transcript_version "3"; gene_name "TTC39B"; gene_source "ensembl"; gene_biotype "protein_coding"; transcript_name "TTC39B-201"; transcript_source "ensembl"; transcript_biotype "protein_coding";
1	ensembl	transcript	207347010	207488642	.	+	.	gene_id "ENSSSCG00000005186"; gene_version "3"; transcript_id "ENSSSCT00000054925"; transcript_version "1"; gene_name "TTC39B"; gene_source "ensembl"; gene_biotype "protein_coding"; transcript_name "TTC39B-202"; transcript_source "ensembl"; transcript_biotype "protein_coding";
1	ensembl	transcript	207403419	207490686	.	+	.	gene_id "ENSSSCG00000005186"; gene_version "3"; transcript_id "ENSSSCT00000044073"; transcript_version "1"; gene_name "TTC39B"; gene_source "ensembl"; gene_biotype "protein_coding"; transcript_name "TTC39B-203"; transcript_source "ensembl"; transcript_biotype "protein_coding";
1	ensembl	transcript	207423869	207490986	.	+	.	gene_id "ENSSSCG00000005186"; gene_version "3"; transcript_id "ENSSSCT00000057103"; transcript_version "1"; gene_name "TTC39B"; gene_source "ensembl"; gene_biotype "protein_coding"; transcript_name "TTC39B-204"; transcript_source "ensembl"; transcript_biotype "protein_coding";
1	ensembl	transcript	208182487	208421964	.	+	.	gene_id "ENSSSCG00000005190"; gene_version "3"; transcript_id "ENSSSCT00000044141"; transcript_version "1"; gene_name "NFIB"; gene_source "ensembl"; gene_biotype "protein_coding"; transcript_name "NFIB-201"; transcript_source "ensembl"; transcript_biotype "protein_coding";
1	ensembl	transcript	208182502	208421603	.	+	.	gene_id "ENSSSCG00000005190"; gene_version "3"; transcript_id "ENSSSCT00000057993"; transcript_version "1"; gene_name "NFIB"; gene_source "ensembl"; gene_biotype "protein_coding"; transcript_name "NFIB-202"; transcript_source "ensembl"; transcript_biotype "protein_coding";
1	ensembl	transcript	208182569	208421602	.	+	.	gene_id "ENSSSCG00000005190"; gene_version "3"; transcript_id "ENSSSCT00000061544"; transcript_version "1"; gene_name "NFIB"; gene_source "ensembl"; gene_biotype "protein_coding"; transcript_name "NFIB-203"; transcript_source "ensembl"; transcript_biotype "protein_coding";
1	ensembl	transcript	208183414	208421075	.	+	.	gene_id "ENSSSCG00000005190"; gene_version "3"; transcript_id "ENSSSCT00000065823"; transcript_version "1"; gene_name "NFIB"; gene_source "ensembl"; gene_biotype "protein_coding"; transcript_name "NFIB-204"; transcript_source "ensembl"; transcript_biotype "protein_coding";
1	ensembl	transcript	208189197	208397336	.	+	.	gene_id "ENSSSCG00000005190"; gene_version "3"; transcript_id "ENSSSCT00000005721"; transcript_version "3"; gene_name "NFIB"; gene_source "ensembl"; gene_biotype "protein_coding"; transcript_name "NFIB-205"; transcript_source "ensembl"; transcript_biotype "protein_coding";
1	ensembl	transcript	209181443	209349293	.	+	.	gene_id "ENSSSCG00000005191"; gene_version "3"; transcript_id "ENSSSCT00000063823"; transcript_version "1"; gene_name "MPDZ"; gene_source "ensembl"; gene_biotype "protein_coding"; transcript_name "MPDZ-201"; transcript_source "ensembl"; transcript_biotype "protein_coding";
1	ensembl	transcript	209181465	209349295	.	+	.	gene_id "ENSSSCG00000005191"; gene_version "3"; transcript_id "ENSSSCT00000061794"; transcript_version "1"; gene_name "MPDZ"; gene_source "ensembl"; gene_biotype "protein_coding"; transcript_name "MPDZ-202"; transcript_source "ensembl"; transcript_biotype "protein_coding";
1	ensembl	transcript	209181467	209349295	.	+	.	gene_id "ENSSSCG00000005191"; gene_version "3"; transcript_id "ENSSSCT00000051291"; transcript_version "1"; gene_name "MPDZ"; gene_source "ensembl"; gene_biotype "protein_coding"; transcript_name "MPDZ-203"; transcript_source "ensembl"; transcript_biotype "protein_coding";
1	ensembl	transcript	209181509	209349297	.	+	.	gene_id "ENSSSCG00000005191"; gene_version "3"; transcript_id "ENSSSCT00000061650"; transcript_version "1"; gene_name "MPDZ"; gene_source "ensembl"; gene_biotype "protein_coding"; transcript_name "MPDZ-204"; transcript_source "ensembl"; transcript_biotype "protein_coding";
1	ensembl	transcript	209181534	209348430	.	+	.	gene_id "ENSSSCG00000005191"; gene_version "3"; transcript_id "ENSSSCT00000005723"; transcript_version "3"; gene_name "MPDZ"; gene_source "ensembl"; gene_biotype "protein_coding"; transcript_name "MPDZ-205"; transcript_source "ensembl"; transcript_biotype "protein_coding";
1	ensembl	transcript	209234835	209349299	.	+	.	gene_id "ENSSSCG00000005191"; gene_version "3"; transcript_id "ENSSSCT00000048850"; transcript_version "1"; gene_name "MPDZ"; gene_source "ensembl"; gene_biotype "protein_coding"; transcript_name "MPDZ-206"; transcript_source "ensembl"; transcript_biotype "protein_coding";
1	ensembl	transcript	209289869	209349297	.	+	.	gene_id "ENSSSCG00000005191"; gene_version "3"; transcript_id "ENSSSCT00000060850"; transcript_version "1"; gene_name "MPDZ"; gene_source "ensembl"; gene_biotype "protein_coding"; transcript_name "MPDZ-207"; transcript_source "ensembl"; transcript_biotype "protein_coding";
1	ensembl	transcript	209476072	209476247	.	+	.	gene_id "ENSSSCG00000034928"; gene_version "1"; transcript_id "ENSSSCT00000052055"; transcript_version "1"; gene_name "U2"; gene_source "ensembl"; gene_biotype "snRNA"; transcript_name "U2.27-201"; transcript_source "ensembl"; transcript_biotype "snRNA";
1	ensembl	transcript	209725497	209745763	.	-	.	gene_id "ENSSSCG00000005193"; gene_version "3"; transcript_id "ENSSSCT00000005725"; transcript_version "3"; gene_name "TYRP1"; gene_source "ensembl"; gene_biotype "protein_coding"; transcript_name "TYRP1-201"; transcript_source "ensembl"; transcript_biotype "protein_coding";
1	ensembl	transcript	212407218	212407528	.	-	.	gene_id "ENSSSCG00000018422"; gene_version "2"; transcript_id "ENSSSCT00000020017"; transcript_version "2"; gene_name "7SK"; gene_source "ensembl"; gene_biotype "misc_RNA"; transcript_name "7SK.8-201"; transcript_source "ensembl"; transcript_biotype "misc_RNA";
1	ensembl	transcript	215003513	215003832	.	-	.	gene_id "ENSSSCG00000019955"; gene_version "2"; transcript_id "ENSSSCT00000021550"; transcript_version "2"; gene_name "7SK"; gene_source "ensembl"; gene_biotype "misc_RNA"; transcript_name "7SK.63-201"; transcript_source "ensembl"; transcript_biotype "misc_RNA";
1	ensembl	transcript	216382189	216494736	.	-	.	gene_id "ENSSSCG00000005208"; gene_version "3"; transcript_id "ENSSSCT00000005740"; transcript_version "3"; gene_name "RIC1"; gene_source "ensembl"; gene_biotype "protein_coding"; transcript_name "RIC1-201"; transcript_source "ensembl"; transcript_biotype "protein_coding";
1	ensembl	transcript	216382237	216494748	.	-	.	gene_id "ENSSSCG00000005208"; gene_version "3"; transcript_id "ENSSSCT00000063632"; transcript_version "1"; gene_name "RIC1"; gene_source "ensembl"; gene_biotype "protein_coding"; transcript_name "RIC1-202"; transcript_source "ensembl"; transcript_biotype "protein_coding";
1	ensembl	transcript	216382237	216494646	.	-	.	gene_id "ENSSSCG00000005208"; gene_version "3"; transcript_id "ENSSSCT00000043170"; transcript_version "1"; gene_name "RIC1"; gene_source "ensembl"; gene_biotype "protein_coding"; transcript_name "RIC1-203"; transcript_source "ensembl"; transcript_biotype "protein_coding";
1	ensembl	transcript	216384446	216494512	.	-	.	gene_id "ENSSSCG00000005208"; gene_version "3"; transcript_id "ENSSSCT00000051612"; transcript_version "1"; gene_name "RIC1"; gene_source "ensembl"; gene_biotype "protein_coding"; transcript_name "RIC1-204"; transcript_source "ensembl"; transcript_biotype "protein_coding";
1	ensembl	transcript	216384517	216494512	.	-	.	gene_id "ENSSSCG00000005208"; gene_version "3"; transcript_id "ENSSSCT00000045234"; transcript_version "1"; gene_name "RIC1"; gene_source "ensembl"; gene_biotype "protein_coding"; transcript_name "RIC1-205"; transcript_source "ensembl"; transcript_biotype "protein_coding";
1	ensembl	transcript	216384517	216472655	.	-	.	gene_id "ENSSSCG00000005208"; gene_version "3"; transcript_id "ENSSSCT00000055802"; transcript_version "1"; gene_name "RIC1"; gene_source "ensembl"; gene_biotype "protein_coding"; transcript_name "RIC1-206"; transcript_source "ensembl"; transcript_biotype "protein_coding";
1	ensembl	transcript	216526334	216527318	.	-	.	gene_id "ENSSSCG00000005209"; gene_version "2"; transcript_id "ENSSSCT00000005741"; transcript_version "2"; gene_source "ensembl"; gene_biotype "protein_coding"; transcript_source "ensembl"; transcript_biotype "protein_coding";
1	ensembl	transcript	216542492	216542596	.	-	.	gene_id "ENSSSCG00000018137"; gene_version "2"; transcript_id "ENSSSCT00000019732"; transcript_version "2"; gene_name "U6"; gene_source "ensembl"; gene_biotype "snRNA"; transcript_name "U6.6-201"; transcript_source "ensembl"; transcript_biotype "snRNA";
1	ensembl	transcript	216660035	216682397	.	-	.	gene_id "ENSSSCG00000005211"; gene_version "4"; transcript_id "ENSSSCT00000058965"; transcript_version "1"; gene_name "CD274"; gene_source "ensembl"; gene_biotype "protein_coding"; transcript_name "CD274-201"; transcript_source "ensembl"; transcript_biotype "protein_coding";
1	ensembl	transcript	216660053	216682540	.	-	.	gene_id "ENSSSCG00000005211"; gene_version "4"; transcript_id "ENSSSCT00000005744"; transcript_version "4"; gene_name "CD274"; gene_source "ensembl"; gene_biotype "protein_coding"; transcript_name "CD274-202"; transcript_source "ensembl"; transcript_biotype "protein_coding";
1	ensembl	transcript	216692047	216739728	.	+	.	gene_id "ENSSSCG00000005212"; gene_version "3"; transcript_id "ENSSSCT00000005745"; transcript_version "3"; gene_name "PLGRKT"; gene_source "ensembl"; gene_biotype "protein_coding"; transcript_name "PLGRKT-201"; transcript_source "ensembl"; transcript_biotype "protein_coding";
1	ensembl	transcript	216692068	216739722	.	+	.	gene_id "ENSSSCG00000005212"; gene_version "3"; transcript_id "ENSSSCT00000064083"; transcript_version "1"; gene_name "PLGRKT"; gene_source "ensembl"; gene_biotype "protein_coding"; transcript_name "PLGRKT-202"; transcript_source "ensembl"; transcript_biotype "protein_coding";
1	ensembl	transcript	216746808	216782027	.	-	.	gene_id "ENSSSCG00000040584"; gene_version "1"; transcript_id "ENSSSCT00000057840"; transcript_version "1"; gene_source "ensembl"; gene_biotype "protein_coding"; transcript_source "ensembl"; transcript_biotype "protein_coding";
1	ensembl	transcript	217629320	218114862	.	+	.	gene_id "ENSSSCG00000005224"; gene_version "3"; transcript_id "ENSSSCT00000005757"; transcript_version "3"; gene_name "GLIS3"; gene_source "ensembl"; gene_biotype "protein_coding"; transcript_name "GLIS3-201"; transcript_source "ensembl"; transcript_biotype "protein_coding";
1	ensembl	transcript	218339772	218640605	.	+	.	gene_id "ENSSSCG00000005225"; gene_version "3"; transcript_id "ENSSSCT00000057324"; transcript_version "1"; gene_name "RFX3"; gene_source "ensembl"; gene_biotype "protein_coding"; transcript_name "RFX3-201"; transcript_source "ensembl"; transcript_biotype "protein_coding";
1	ensembl	transcript	218339772	218640605	.	+	.	gene_id "ENSSSCG00000005225"; gene_version "3"; transcript_id "ENSSSCT00000022279"; transcript_version "2"; gene_name "RFX3"; gene_source "ensembl"; gene_biotype "protein_coding"; transcript_name "RFX3-202"; transcript_source "ensembl"; transcript_biotype "protein_coding";
1	ensembl	transcript	218380173	218640605	.	+	.	gene_id "ENSSSCG00000005225"; gene_version "3"; transcript_id "ENSSSCT00000005759"; transcript_version "3"; gene_name "RFX3"; gene_source "ensembl"; gene_biotype "protein_coding"; transcript_name "RFX3-203"; transcript_source "ensembl"; transcript_biotype "protein_coding";
1	ensembl	transcript	218994151	219038510	.	+	.	gene_id "ENSSSCG00000005227"; gene_version "3"; transcript_id "ENSSSCT00000005761"; transcript_version "3"; gene_name "PUM3"; gene_source "ensembl"; gene_biotype "protein_coding"; transcript_name "PUM3-201"; transcript_source "ensembl"; transcript_biotype "protein_coding";
1	ensembl	transcript	218994205	219037124	.	+	.	gene_id "ENSSSCG00000005227"; gene_version "3"; transcript_id "ENSSSCT00000038806"; transcript_version "1"; gene_name "PUM3"; gene_source "ensembl"; gene_biotype "protein_coding"; transcript_name "PUM3-202"; transcript_source "ensembl"; transcript_biotype "protein_coding";
1	ensembl	transcript	219191782	219209836	.	+	.	gene_id "ENSSSCG00000040670"; gene_version "1"; transcript_id "ENSSSCT00000066332"; transcript_version "1"; gene_source "ensembl"; gene_biotype "protein_coding"; transcript_source "ensembl"; transcript_biotype "protein_coding";
1	ensembl	transcript	219840782	219841991	.	-	.	gene_id "ENSSSCG00000034486"; gene_version "1"; transcript_id "ENSSSCT00000062997"; transcript_version "1"; gene_source "ensembl"; gene_biotype "protein_coding"; transcript_source "ensembl"; transcript_biotype "protein_coding";
1	ensembl	transcript	220820557	220833835	.	-	.	gene_id "ENSSSCG00000040481"; gene_version "1"; transcript_id "ENSSSCT00000038890"; transcript_version "1"; gene_name "DMRT3"; gene_source "ensembl"; gene_biotype "protein_coding"; transcript_name "DMRT3-201"; transcript_source "ensembl"; transcript_biotype "protein_coding";
1	ensembl	transcript	220841485	220953442	.	-	.	gene_id "ENSSSCG00000005236"; gene_version "3"; transcript_id "ENSSSCT00000005770"; transcript_version "3"; gene_name "DMRT1"; gene_source "ensembl"; gene_biotype "protein_coding"; transcript_name "DMRT1-201"; transcript_source "ensembl"; transcript_biotype "protein_coding";
1	ensembl	transcript	221634524	221836456	.	+	.	gene_id "ENSSSCG00000005243"; gene_version "3"; transcript_id "ENSSSCT00000005777"; transcript_version "3"; gene_name "PGM5"; gene_source "ensembl"; gene_biotype "protein_coding"; transcript_name "PGM5-201"; transcript_source "ensembl"; transcript_biotype "protein_coding";
1	ensembl	transcript	221840630	221848591	.	-	.	gene_id "ENSSSCG00000037125"; gene_version "1"; transcript_id "ENSSSCT00000056483"; transcript_version "1"; gene_name "TMEM252"; gene_source "ensembl"; gene_biotype "protein_coding"; transcript_name "TMEM252-201"; transcript_source "ensembl"; transcript_biotype "protein_coding";
1	ensembl	transcript	221842340	221848450	.	-	.	gene_id "ENSSSCG00000037125"; gene_version "1"; transcript_id "ENSSSCT00000039664"; transcript_version "1"; gene_name "TMEM252"; gene_source "ensembl"; gene_biotype "protein_coding"; transcript_name "TMEM252-202"; transcript_source "ensembl"; transcript_biotype "protein_coding";
1	ensembl	transcript	222412278	222455733	.	+	.	gene_id "ENSSSCG00000032999"; gene_version "1"; transcript_id "ENSSSCT00000052420"; transcript_version "1"; gene_name "FXN"; gene_source "ensembl"; gene_biotype "protein_coding"; transcript_name "FXN-201"; transcript_source "ensembl"; transcript_biotype "protein_coding";
1	ensembl	transcript	222474520	222612989	.	+	.	gene_id "ENSSSCG00000005247"; gene_version "3"; transcript_id "ENSSSCT00000005781"; transcript_version "3"; gene_name "TJP2"; gene_source "ensembl"; gene_biotype "protein_coding"; transcript_name "TJP2-201"; transcript_source "ensembl"; transcript_biotype "protein_coding";
1	ensembl	transcript	222474648	222612550	.	+	.	gene_id "ENSSSCG00000005247"; gene_version "3"; transcript_id "ENSSSCT00000054288"; transcript_version "1"; gene_name "TJP2"; gene_source "ensembl"; gene_biotype "protein_coding"; transcript_name "TJP2-202"; transcript_source "ensembl"; transcript_biotype "protein_coding";
1	ensembl	transcript	222474667	222612589	.	+	.	gene_id "ENSSSCG00000005247"; gene_version "3"; transcript_id "ENSSSCT00000061441"; transcript_version "1"; gene_name "TJP2"; gene_source "ensembl"; gene_biotype "protein_coding"; transcript_name "TJP2-203"; transcript_source "ensembl"; transcript_biotype "protein_coding";
1	ensembl	transcript	222474845	222616964	.	+	.	gene_id "ENSSSCG00000005247"; gene_version "3"; transcript_id "ENSSSCT00000060842"; transcript_version "1"; gene_name "TJP2"; gene_source "ensembl"; gene_biotype "protein_coding"; transcript_name "TJP2-204"; transcript_source "ensembl"; transcript_biotype "protein_coding";
1	ensembl	transcript	222475873	222612550	.	+	.	gene_id "ENSSSCG00000005247"; gene_version "3"; transcript_id "ENSSSCT00000058300"; transcript_version "1"; gene_name "TJP2"; gene_source "ensembl"; gene_biotype "protein_coding"; transcript_name "TJP2-205"; transcript_source "ensembl"; transcript_biotype "protein_coding";
1	ensembl	transcript	223153116	223247892	.	+	.	gene_id "ENSSSCG00000035668"; gene_version "1"; transcript_id "ENSSSCT00000039324"; transcript_version "1"; gene_name "C9orf135"; gene_source "ensembl"; gene_biotype "protein_coding"; transcript_name "C9orf135-201"; transcript_source "ensembl"; transcript_biotype "protein_coding";
1	ensembl	transcript	223384827	223548420	.	+	.	gene_id "ENSSSCG00000030655"; gene_version "2"; transcript_id "ENSSSCT00000030492"; transcript_version "2"; gene_name "MAMDC2"; gene_source "ensembl"; gene_biotype "protein_coding"; transcript_name "MAMDC2-202"; transcript_source "ensembl"; transcript_biotype "protein_coding";
1	ensembl	transcript	223431175	223541586	.	+	.	gene_id "ENSSSCG00000030655"; gene_version "2"; transcript_id "ENSSSCT00000024819"; transcript_version "2"; gene_name "MAMDC2"; gene_source "ensembl"; gene_biotype "protein_coding"; transcript_name "MAMDC2-201"; transcript_source "ensembl"; transcript_biotype "protein_coding";
1	ensembl	transcript	223720413	223748621	.	-	.	gene_id "ENSSSCG00000021646"; gene_version "2"; transcript_id "ENSSSCT00000037164"; transcript_version "1"; gene_name "KLF9"; gene_source "ensembl"; gene_biotype "protein_coding"; transcript_name "KLF9-202"; transcript_source "ensembl"; transcript_biotype "protein_coding";
1	ensembl	transcript	223720445	223748226	.	-	.	gene_id "ENSSSCG00000021646"; gene_version "2"; transcript_id "ENSSSCT00000029337"; transcript_version "2"; gene_name "KLF9"; gene_source "ensembl"; gene_biotype "protein_coding"; transcript_name "KLF9-201"; transcript_source "ensembl"; transcript_biotype "protein_coding";
1	ensembl	transcript	223839780	224125540	.	-	.	gene_id "ENSSSCG00000005257"; gene_version "3"; transcript_id "ENSSSCT00000005792"; transcript_version "3"; gene_source "ensembl"; gene_biotype "protein_coding"; transcript_source "ensembl"; transcript_biotype "protein_coding";
1	ensembl	transcript	224898029	224901750	.	-	.	gene_id "ENSSSCG00000033461"; gene_version "1"; transcript_id "ENSSSCT00000052211"; transcript_version "1"; gene_source "ensembl"; gene_biotype "protein_coding"; transcript_source "ensembl"; transcript_biotype "protein_coding";
1	ensembl	transcript	224960877	225042311	.	-	.	gene_id "ENSSSCG00000024257"; gene_version "2"; transcript_id "ENSSSCT00000056660"; transcript_version "1"; gene_name "TMEM2"; gene_source "ensembl"; gene_biotype "protein_coding"; transcript_name "TMEM2-201"; transcript_source "ensembl"; transcript_biotype "protein_coding";
1	ensembl	transcript	224961059	225041575	.	-	.	gene_id "ENSSSCG00000024257"; gene_version "2"; transcript_id "ENSSSCT00000049032"; transcript_version "1"; gene_name "TMEM2"; gene_source "ensembl"; gene_biotype "protein_coding"; transcript_name "TMEM2-202"; transcript_source "ensembl"; transcript_biotype "protein_coding";
1	ensembl	transcript	224961059	225041510	.	-	.	gene_id "ENSSSCG00000024257"; gene_version "2"; transcript_id "ENSSSCT00000029766"; transcript_version "2"; gene_name "TMEM2"; gene_source "ensembl"; gene_biotype "protein_coding"; transcript_name "TMEM2-203"; transcript_source "ensembl"; transcript_biotype "protein_coding";
1	ensembl	transcript	224962696	225110645	.	-	.	gene_id "ENSSSCG00000024257"; gene_version "2"; transcript_id "ENSSSCT00000005795"; transcript_version "3"; gene_name "TMEM2"; gene_source "ensembl"; gene_biotype "protein_coding"; transcript_name "TMEM2-204"; transcript_source "ensembl"; transcript_biotype "protein_coding";
1	ensembl	transcript	225425389	225589823	.	+	.	gene_id "ENSSSCG00000034919"; gene_version "1"; transcript_id "ENSSSCT00000062433"; transcript_version "1"; gene_name "GDA"; gene_source "ensembl"; gene_biotype "protein_coding"; transcript_name "GDA-201"; transcript_source "ensembl"; transcript_biotype "protein_coding";
1	ensembl	transcript	226161373	226217339	.	-	.	gene_id "ENSSSCG00000028996"; gene_version "2"; transcript_id "ENSSSCT00000027607"; transcript_version "2"; gene_name "ALDH1A1"; gene_source "ensembl"; gene_biotype "protein_coding"; transcript_name "ALDH1A1-201"; transcript_source "ensembl"; transcript_biotype "protein_coding";
1	ensembl	transcript	226163349	226217309	.	-	.	gene_id "ENSSSCG00000028996"; gene_version "2"; transcript_id "ENSSSCT00000050861"; transcript_version "1"; gene_name "ALDH1A1"; gene_source "ensembl"; gene_biotype "protein_coding"; transcript_name "ALDH1A1-202"; transcript_source "ensembl"; transcript_biotype "protein_coding";
1	ensembl	transcript	226413516	226431668	.	+	.	gene_id "ENSSSCG00000005267"; gene_version "4"; transcript_id "ENSSSCT00000005802"; transcript_version "3"; gene_name "ANXA1"; gene_source "ensembl"; gene_biotype "protein_coding"; transcript_name "ANXA1-201"; transcript_source "ensembl"; transcript_biotype "protein_coding";
1	ensembl	transcript	226414307	226431961	.	+	.	gene_id "ENSSSCG00000005267"; gene_version "4"; transcript_id "ENSSSCT00000033404"; transcript_version "2"; gene_name "ANXA1"; gene_source "ensembl"; gene_biotype "protein_coding"; transcript_name "ANXA1-202"; transcript_source "ensembl"; transcript_biotype "protein_coding";
1	ensembl	transcript	229331643	229336733	.	-	.	gene_id "ENSSSCG00000037277"; gene_version "1"; transcript_id "ENSSSCT00000045630"; transcript_version "1"; gene_name "RFK"; gene_source "ensembl"; gene_biotype "protein_coding"; transcript_name "RFK-201"; transcript_source "ensembl"; transcript_biotype "protein_coding";
1	ensembl	transcript	231081100	231112996	.	+	.	gene_id "ENSSSCG00000005286"; gene_version "3"; transcript_id "ENSSSCT00000058708"; transcript_version "1"; gene_name "CEP78"; gene_source "ensembl"; gene_biotype "protein_coding"; transcript_name "CEP78-201"; transcript_source "ensembl"; transcript_biotype "protein_coding";
1	ensembl	transcript	231081157	231113362	.	+	.	gene_id "ENSSSCG00000005286"; gene_version "3"; transcript_id "ENSSSCT00000063317"; transcript_version "1"; gene_name "CEP78"; gene_source "ensembl"; gene_biotype "protein_coding"; transcript_name "CEP78-202"; transcript_source "ensembl"; transcript_biotype "protein_coding";
1	ensembl	transcript	231081196	231113273	.	+	.	gene_id "ENSSSCG00000005286"; gene_version "3"; transcript_id "ENSSSCT00000042454"; transcript_version "1"; gene_name "CEP78"; gene_source "ensembl"; gene_biotype "protein_coding"; transcript_name "CEP78-203"; transcript_source "ensembl"; transcript_biotype "protein_coding";
1	ensembl	transcript	231081221	231113268	.	+	.	gene_id "ENSSSCG00000005286"; gene_version "3"; transcript_id "ENSSSCT00000005823"; transcript_version "3"; gene_name "CEP78"; gene_source "ensembl"; gene_biotype "protein_coding"; transcript_name "CEP78-204"; transcript_source "ensembl"; transcript_biotype "protein_coding";
1	ensembl	transcript	231146345	231171361	.	+	.	gene_id "ENSSSCG00000005287"; gene_version "3"; transcript_id "ENSSSCT00000005824"; transcript_version "3"; gene_name "PSAT1"; gene_source "ensembl"; gene_biotype "protein_coding"; transcript_name "PSAT1-201"; transcript_source "ensembl"; transcript_biotype "protein_coding";
1	ensembl	transcript	233025365	233336379	.	+	.	gene_id "ENSSSCG00000033972"; gene_version "1"; transcript_id "ENSSSCT00000046143"; transcript_version "1"; gene_source "ensembl"; gene_biotype "lincRNA"; transcript_source "ensembl"; transcript_biotype "lincRNA";
1	ensembl	transcript	234370947	234581120	.	+	.	gene_id "ENSSSCG00000037497"; gene_version "1"; transcript_id "ENSSSCT00000052100"; transcript_version "1"; gene_source "ensembl"; gene_biotype "protein_coding"; transcript_source "ensembl"; transcript_biotype "protein_coding";
1	ensembl	transcript	234575718	234581108	.	+	.	gene_id "ENSSSCG00000037497"; gene_version "1"; transcript_id "ENSSSCT00000050314"; transcript_version "1"; gene_source "ensembl"; gene_biotype "protein_coding"; transcript_source "ensembl"; transcript_biotype "protein_coding";
1	ensembl	transcript	234555987	234563638	.	+	.	gene_id "ENSSSCG00000033805"; gene_version "1"; transcript_id "ENSSSCT00000049373"; transcript_version "1"; gene_source "ensembl"; gene_biotype "protein_coding"; transcript_source "ensembl"; transcript_biotype "protein_coding";
1	ensembl	transcript	236380019	236380276	.	-	.	gene_id "ENSSSCG00000018700"; gene_version "2"; transcript_id "ENSSSCT00000020295"; transcript_version "2"; gene_name "RNase_MRP"; gene_source "ensembl"; gene_biotype "ribozyme"; transcript_name "RNase_MRP.1-201"; transcript_source "ensembl"; transcript_biotype "ribozyme";
1	ensembl	transcript	236380141	236383666	.	+	.	gene_id "ENSSSCG00000005313"; gene_version "3"; transcript_id "ENSSSCT00000005851"; transcript_version "3"; gene_name "CCDC107"; gene_source "ensembl"; gene_biotype "protein_coding"; transcript_name "CCDC107-201"; transcript_source "ensembl"; transcript_biotype "protein_coding";
1	ensembl	transcript	236383925	236387667	.	-	.	gene_id "ENSSSCG00000005314"; gene_version "3"; transcript_id "ENSSSCT00000005852"; transcript_version "3"; gene_name "ARHGEF39"; gene_source "ensembl"; gene_biotype "protein_coding"; transcript_name "ARHGEF39-201"; transcript_source "ensembl"; transcript_biotype "protein_coding";
1	ensembl	transcript	236383926	236387634	.	-	.	gene_id "ENSSSCG00000005314"; gene_version "3"; transcript_id "ENSSSCT00000050068"; transcript_version "1"; gene_name "ARHGEF39"; gene_source "ensembl"; gene_biotype "protein_coding"; transcript_name "ARHGEF39-202"; transcript_source "ensembl"; transcript_biotype "protein_coding";
1	ensembl	transcript	236394326	236400822	.	+	.	gene_id "ENSSSCG00000005315"; gene_version "3"; transcript_id "ENSSSCT00000005853"; transcript_version "3"; gene_name "CA9"; gene_source "ensembl"; gene_biotype "protein_coding"; transcript_name "CA9-201"; transcript_source "ensembl"; transcript_biotype "protein_coding";
1	ensembl	transcript	236402247	236410905	.	-	.	gene_id "ENSSSCG00000005316"; gene_version "3"; transcript_id "ENSSSCT00000005854"; transcript_version "2"; gene_name "TPM2"; gene_source "ensembl"; gene_biotype "protein_coding"; transcript_name "TPM2-201"; transcript_source "ensembl"; transcript_biotype "protein_coding";
1	ensembl	transcript	236402251	236409743	.	-	.	gene_id "ENSSSCG00000005316"; gene_version "3"; transcript_id "ENSSSCT00000056326"; transcript_version "1"; gene_name "TPM2"; gene_source "ensembl"; gene_biotype "protein_coding"; transcript_name "TPM2-202"; transcript_source "ensembl"; transcript_biotype "protein_coding";
1	ensembl	transcript	236402251	236409626	.	-	.	gene_id "ENSSSCG00000005316"; gene_version "3"; transcript_id "ENSSSCT00000058312"; transcript_version "1"; gene_name "TPM2"; gene_source "ensembl"; gene_biotype "protein_coding"; transcript_name "TPM2-203"; transcript_source "ensembl"; transcript_biotype "protein_coding";
1	ensembl	transcript	236403142	236410271	.	-	.	gene_id "ENSSSCG00000005316"; gene_version "3"; transcript_id "ENSSSCT00000053274"; transcript_version "1"; gene_name "TPM2"; gene_source "ensembl"; gene_biotype "protein_coding"; transcript_name "TPM2-204"; transcript_source "ensembl"; transcript_biotype "protein_coding";
1	ensembl	transcript	236414815	236444349	.	-	.	gene_id "ENSSSCG00000005317"; gene_version "3"; transcript_id "ENSSSCT00000060333"; transcript_version "1"; gene_name "TLN1"; gene_source "ensembl"; gene_biotype "protein_coding"; transcript_name "TLN1-201"; transcript_source "ensembl"; transcript_biotype "protein_coding";
1	ensembl	transcript	236416044	236450927	.	-	.	gene_id "ENSSSCG00000005317"; gene_version "3"; transcript_id "ENSSSCT00000062014"; transcript_version "1"; gene_name "TLN1"; gene_source "ensembl"; gene_biotype "protein_coding"; transcript_name "TLN1-202"; transcript_source "ensembl"; transcript_biotype "protein_coding";
1	ensembl	transcript	236416045	236450945	.	-	.	gene_id "ENSSSCG00000005317"; gene_version "3"; transcript_id "ENSSSCT00000051171"; transcript_version "1"; gene_name "TLN1"; gene_source "ensembl"; gene_biotype "protein_coding"; transcript_name "TLN1-203"; transcript_source "ensembl"; transcript_biotype "protein_coding";
1	ensembl	transcript	236416045	236450680	.	-	.	gene_id "ENSSSCG00000005317"; gene_version "3"; transcript_id "ENSSSCT00000046223"; transcript_version "1"; gene_name "TLN1"; gene_source "ensembl"; gene_biotype "protein_coding"; transcript_name "TLN1-204"; transcript_source "ensembl"; transcript_biotype "protein_coding";
1	ensembl	transcript	236416045	236446335	.	-	.	gene_id "ENSSSCG00000005317"; gene_version "3"; transcript_id "ENSSSCT00000005856"; transcript_version "3"; gene_name "TLN1"; gene_source "ensembl"; gene_biotype "protein_coding"; transcript_name "TLN1-205"; transcript_source "ensembl"; transcript_biotype "protein_coding";
1	ensembl	transcript	236416485	236442585	.	-	.	gene_id "ENSSSCG00000005317"; gene_version "3"; transcript_id "ENSSSCT00000056016"; transcript_version "1"; gene_name "TLN1"; gene_source "ensembl"; gene_biotype "protein_coding"; transcript_name "TLN1-206"; transcript_source "ensembl"; transcript_biotype "protein_coding";
1	ensembl	transcript	236415061	236416466	.	-	.	gene_id "ENSSSCG00000032663"; gene_version "1"; transcript_id "ENSSSCT00000059090"; transcript_version "1"; gene_source "ensembl"; gene_biotype "protein_coding"; transcript_source "ensembl"; transcript_biotype "protein_coding";
1	ensembl	transcript	236450573	236456497	.	+	.	gene_id "ENSSSCG00000005318"; gene_version "3"; transcript_id "ENSSSCT00000042684"; transcript_version "1"; gene_name "CREB3"; gene_source "ensembl"; gene_biotype "protein_coding"; transcript_name "CREB3-201"; transcript_source "ensembl"; transcript_biotype "protein_coding";
1	ensembl	transcript	236450777	236456388	.	+	.	gene_id "ENSSSCG00000005318"; gene_version "3"; transcript_id "ENSSSCT00000005857"; transcript_version "3"; gene_name "CREB3"; gene_source "ensembl"; gene_biotype "protein_coding"; transcript_name "CREB3-202"; transcript_source "ensembl"; transcript_biotype "protein_coding";
1	ensembl	transcript	236455240	236468213	.	-	.	gene_id "ENSSSCG00000005319"; gene_version "3"; transcript_id "ENSSSCT00000005858"; transcript_version "3"; gene_name "GBA2"; gene_source "ensembl"; gene_biotype "protein_coding"; transcript_name "GBA2-201"; transcript_source "ensembl"; transcript_biotype "protein_coding";
1	ensembl	transcript	236468295	236474635	.	+	.	gene_id "ENSSSCG00000005320"; gene_version "3"; transcript_id "ENSSSCT00000041026"; transcript_version "1"; gene_name "RGP1"; gene_source "ensembl"; gene_biotype "protein_coding"; transcript_name "RGP1-201"; transcript_source "ensembl"; transcript_biotype "protein_coding";
1	ensembl	transcript	236468295	236474635	.	+	.	gene_id "ENSSSCG00000005320"; gene_version "3"; transcript_id "ENSSSCT00000005859"; transcript_version "3"; gene_name "RGP1"; gene_source "ensembl"; gene_biotype "protein_coding"; transcript_name "RGP1-202"; transcript_source "ensembl"; transcript_biotype "protein_coding";
1	ensembl	transcript	236472548	236473819	.	-	.	gene_id "ENSSSCG00000038905"; gene_version "1"; transcript_id "ENSSSCT00000062188"; transcript_version "1"; gene_name "MSMP"; gene_source "ensembl"; gene_biotype "protein_coding"; transcript_name "MSMP-201"; transcript_source "ensembl"; transcript_biotype "protein_coding";
1	ensembl	transcript	236472652	236473631	.	-	.	gene_id "ENSSSCG00000038905"; gene_version "1"; transcript_id "ENSSSCT00000048421"; transcript_version "1"; gene_name "MSMP"; gene_source "ensembl"; gene_biotype "protein_coding"; transcript_name "MSMP-202"; transcript_source "ensembl"; transcript_biotype "protein_coding";
1	ensembl	transcript	236509810	236531594	.	+	.	gene_id "ENSSSCG00000005322"; gene_version "3"; transcript_id "ENSSSCT00000005861"; transcript_version "3"; gene_name "NPR2"; gene_source "ensembl"; gene_biotype "protein_coding"; transcript_name "NPR2-201"; transcript_source "ensembl"; transcript_biotype "protein_coding";
1	ensembl	transcript	236509810	236531594	.	+	.	gene_id "ENSSSCG00000005322"; gene_version "3"; transcript_id "ENSSSCT00000039546"; transcript_version "1"; gene_name "NPR2"; gene_source "ensembl"; gene_biotype "protein_coding"; transcript_name "NPR2-202"; transcript_source "ensembl"; transcript_biotype "protein_coding";
1	ensembl	transcript	236527412	236534451	.	-	.	gene_id "ENSSSCG00000025842"; gene_version "2"; transcript_id "ENSSSCT00000063975"; transcript_version "1"; gene_name "SPAG8"; gene_source "ensembl"; gene_biotype "protein_coding"; transcript_name "SPAG8-201"; transcript_source "ensembl"; transcript_biotype "protein_coding";
1	ensembl	transcript	236527412	236534436	.	-	.	gene_id "ENSSSCG00000025842"; gene_version "2"; transcript_id "ENSSSCT00000042735"; transcript_version "1"; gene_name "SPAG8"; gene_source "ensembl"; gene_biotype "protein_coding"; transcript_name "SPAG8-202"; transcript_source "ensembl"; transcript_biotype "protein_coding";
1	ensembl	transcript	236529263	236534446	.	-	.	gene_id "ENSSSCG00000025842"; gene_version "2"; transcript_id "ENSSSCT00000005862"; transcript_version "3"; gene_name "SPAG8"; gene_source "ensembl"; gene_biotype "protein_coding"; transcript_name "SPAG8-203"; transcript_source "ensembl"; transcript_biotype "protein_coding";
1	ensembl	transcript	236529270	236531520	.	-	.	gene_id "ENSSSCG00000025842"; gene_version "2"; transcript_id "ENSSSCT00000026395"; transcript_version "2"; gene_name "SPAG8"; gene_source "ensembl"; gene_biotype "protein_coding"; transcript_name "SPAG8-204"; transcript_source "ensembl"; transcript_biotype "protein_coding";
1	ensembl	transcript	236539348	236551267	.	-	.	gene_id "ENSSSCG00000005324"; gene_version "3"; transcript_id "ENSSSCT00000005863"; transcript_version "3"; gene_name "FAM221B"; gene_source "ensembl"; gene_biotype "protein_coding"; transcript_name "FAM221B-201"; transcript_source "ensembl"; transcript_biotype "protein_coding";
1	ensembl	transcript	236550823	236583633	.	+	.	gene_id "ENSSSCG00000005325"; gene_version "3"; transcript_id "ENSSSCT00000005864"; transcript_version "3"; gene_source "ensembl"; gene_biotype "protein_coding"; transcript_source "ensembl"; transcript_biotype "protein_coding";
1	ensembl	transcript	236551232	236583633	.	+	.	gene_id "ENSSSCG00000005325"; gene_version "3"; transcript_id "ENSSSCT00000063248"; transcript_version "1"; gene_source "ensembl"; gene_biotype "protein_coding"; transcript_source "ensembl"; transcript_biotype "protein_coding";
1	ensembl	transcript	236551444	236583630	.	+	.	gene_id "ENSSSCG00000005325"; gene_version "3"; transcript_id "ENSSSCT00000042484"; transcript_version "1"; gene_source "ensembl"; gene_biotype "protein_coding"; transcript_source "ensembl"; transcript_biotype "protein_coding";
1	ensembl	transcript	236586271	236587251	.	-	.	gene_id "ENSSSCG00000005326"; gene_version "2"; transcript_id "ENSSSCT00000005865"; transcript_version "2"; gene_source "ensembl"; gene_biotype "protein_coding"; transcript_source "ensembl"; transcript_biotype "protein_coding";
1	ensembl	transcript	236596322	236597257	.	-	.	gene_id "ENSSSCG00000032981"; gene_version "1"; transcript_id "ENSSSCT00000057565"; transcript_version "1"; gene_source "ensembl"; gene_biotype "protein_coding"; transcript_source "ensembl"; transcript_biotype "protein_coding";
1	ensembl	transcript	238680810	238826387	.	-	.	gene_id "ENSSSCG00000005358"; gene_version "3"; transcript_id "ENSSSCT00000005898"; transcript_version "3"; gene_name "SHB"; gene_source "ensembl"; gene_biotype "protein_coding"; transcript_name "SHB-201"; transcript_source "ensembl"; transcript_biotype "protein_coding";
1	ensembl	transcript	239109809	239114730	.	+	.	gene_id "ENSSSCG00000005361"; gene_version "2"; transcript_id "ENSSSCT00000005901"; transcript_version "2"; gene_name "ALDH1B1"; gene_source "ensembl"; gene_biotype "protein_coding"; transcript_name "ALDH1B1-201"; transcript_source "ensembl"; transcript_biotype "protein_coding";
1	ensembl	transcript	239118908	239136411	.	-	.	gene_id "ENSSSCG00000005360"; gene_version "3"; transcript_id "ENSSSCT00000005900"; transcript_version "3"; gene_name "IGFBPL1"; gene_source "ensembl"; gene_biotype "protein_coding"; transcript_name "IGFBPL1-201"; transcript_source "ensembl"; transcript_biotype "protein_coding";
1	ensembl	transcript	239466589	239492883	.	-	.	gene_id "ENSSSCG00000005367"; gene_version "3"; transcript_id "ENSSSCT00000053875"; transcript_version "1"; gene_name "TSTD2"; gene_source "ensembl"; gene_biotype "protein_coding"; transcript_name "TSTD2-201"; transcript_source "ensembl"; transcript_biotype "protein_coding";
1	ensembl	transcript	239466594	239492507	.	-	.	gene_id "ENSSSCG00000005367"; gene_version "3"; transcript_id "ENSSSCT00000027470"; transcript_version "2"; gene_name "TSTD2"; gene_source "ensembl"; gene_biotype "protein_coding"; transcript_name "TSTD2-202"; transcript_source "ensembl"; transcript_biotype "protein_coding";
1	ensembl	transcript	239466596	239492465	.	-	.	gene_id "ENSSSCG00000005367"; gene_version "3"; transcript_id "ENSSSCT00000005907"; transcript_version "3"; gene_name "TSTD2"; gene_source "ensembl"; gene_biotype "protein_coding"; transcript_name "TSTD2-203"; transcript_source "ensembl"; transcript_biotype "protein_coding";
1	ensembl	transcript	239492573	239543924	.	+	.	gene_id "ENSSSCG00000005366"; gene_version "3"; transcript_id "ENSSSCT00000005906"; transcript_version "3"; gene_name "NCBP1"; gene_source "ensembl"; gene_biotype "protein_coding"; transcript_name "NCBP1-201"; transcript_source "ensembl"; transcript_biotype "protein_coding";
1	ensembl	transcript	239532272	239568649	.	-	.	gene_id "ENSSSCG00000005368"; gene_version "3"; transcript_id "ENSSSCT00000005908"; transcript_version "3"; gene_name "XPA"; gene_source "ensembl"; gene_biotype "protein_coding"; transcript_name "XPA-201"; transcript_source "ensembl"; transcript_biotype "protein_coding";
1	ensembl	transcript	239727855	239728976	.	+	.	gene_id "ENSSSCG00000005369"; gene_version "2"; transcript_id "ENSSSCT00000005909"; transcript_version "2"; gene_name "FOXE1"; gene_source "ensembl"; gene_biotype "protein_coding"; transcript_name "FOXE1-201"; transcript_source "ensembl"; transcript_biotype "protein_coding";
1	ensembl	transcript	239768203	239786904	.	-	.	gene_id "ENSSSCG00000005370"; gene_version "3"; transcript_id "ENSSSCT00000005910"; transcript_version "3"; gene_name "TRMO"; gene_source "ensembl"; gene_biotype "protein_coding"; transcript_name "TRMO-201"; transcript_source "ensembl"; transcript_biotype "protein_coding";
1	ensembl	transcript	239768664	239786932	.	-	.	gene_id "ENSSSCG00000005370"; gene_version "3"; transcript_id "ENSSSCT00000062895"; transcript_version "1"; gene_name "TRMO"; gene_source "ensembl"; gene_biotype "protein_coding"; transcript_name "TRMO-202"; transcript_source "ensembl"; transcript_biotype "protein_coding";
1	ensembl	transcript	239789133	239832709	.	-	.	gene_id "ENSSSCG00000005371"; gene_version "3"; transcript_id "ENSSSCT00000057353"; transcript_version "1"; gene_name "HEMGN"; gene_source "ensembl"; gene_biotype "protein_coding"; transcript_name "HEMGN-201"; transcript_source "ensembl"; transcript_biotype "protein_coding";
1	ensembl	transcript	239790507	239842595	.	-	.	gene_id "ENSSSCG00000005371"; gene_version "3"; transcript_id "ENSSSCT00000065984"; transcript_version "1"; gene_name "HEMGN"; gene_source "ensembl"; gene_biotype "protein_coding"; transcript_name "HEMGN-202"; transcript_source "ensembl"; transcript_biotype "protein_coding";
1	ensembl	transcript	239790507	239831602	.	-	.	gene_id "ENSSSCG00000005371"; gene_version "3"; transcript_id "ENSSSCT00000005911"; transcript_version "3"; gene_name "HEMGN"; gene_source "ensembl"; gene_biotype "protein_coding"; transcript_name "HEMGN-203"; transcript_source "ensembl"; transcript_biotype "protein_coding";
1	ensembl	transcript	240979603	240984817	.	-	.	gene_id "ENSSSCG00000005383"; gene_version "3"; transcript_id "ENSSSCT00000005923"; transcript_version "3"; gene_name "ALG2"; gene_source "ensembl"; gene_biotype "protein_coding"; transcript_name "ALG2-201"; transcript_source "ensembl"; transcript_biotype "protein_coding";
1	ensembl	transcript	240985158	240993455	.	+	.	gene_id "ENSSSCG00000038914"; gene_version "1"; transcript_id "ENSSSCT00000053146"; transcript_version "1"; gene_name "SEC61B"; gene_source "ensembl"; gene_biotype "protein_coding"; transcript_name "SEC61B-202"; transcript_source "ensembl"; transcript_biotype "protein_coding";
1	ensembl	transcript	240985327	240991625	.	+	.	gene_id "ENSSSCG00000038914"; gene_version "1"; transcript_id "ENSSSCT00000005924"; transcript_version "3"; gene_name "SEC61B"; gene_source "ensembl"; gene_biotype "protein_coding"; transcript_name "SEC61B-201"; transcript_source "ensembl"; transcript_biotype "protein_coding";
1	ensembl	transcript	242169148	242309878	.	+	.	gene_id "ENSSSCG00000005391"; gene_version "3"; transcript_id "ENSSSCT00000005934"; transcript_version "3"; gene_name "MSANTD3-TMEFF1"; gene_source "ensembl"; gene_biotype "protein_coding"; transcript_name "MSANTD3-TMEFF1-203"; transcript_source "ensembl"; transcript_biotype "protein_coding";
1	ensembl	transcript	242183931	242311005	.	+	.	gene_id "ENSSSCG00000005391"; gene_version "3"; transcript_id "ENSSSCT00000061117"; transcript_version "1"; gene_name "MSANTD3-TMEFF1"; gene_source "ensembl"; gene_biotype "protein_coding"; transcript_name "MSANTD3-TMEFF1-205"; transcript_source "ensembl"; transcript_biotype "protein_coding";
1	ensembl	transcript	242214918	242310793	.	+	.	gene_id "ENSSSCG00000005391"; gene_version "3"; transcript_id "ENSSSCT00000059840"; transcript_version "1"; gene_name "MSANTD3-TMEFF1"; gene_source "ensembl"; gene_biotype "protein_coding"; transcript_name "MSANTD3-TMEFF1-206"; transcript_source "ensembl"; transcript_biotype "protein_coding";
1	ensembl	transcript	242259719	242320047	.	+	.	gene_id "ENSSSCG00000037954"; gene_version "1"; transcript_id "ENSSSCT00000060575"; transcript_version "1"; gene_name "CAVIN4"; gene_source "ensembl"; gene_biotype "protein_coding"; transcript_name "CAVIN4-201"; transcript_source "ensembl"; transcript_biotype "protein_coding";
1	ensembl	transcript	242308653	242320056	.	+	.	gene_id "ENSSSCG00000037954"; gene_version "1"; transcript_id "ENSSSCT00000050806"; transcript_version "1"; gene_name "CAVIN4"; gene_source "ensembl"; gene_biotype "protein_coding"; transcript_name "CAVIN4-202"; transcript_source "ensembl"; transcript_biotype "protein_coding";
1	ensembl	transcript	242626132	242626785	.	-	.	gene_id "ENSSSCG00000031353"; gene_version "1"; transcript_id "ENSSSCT00000052571"; transcript_version "1"; gene_source "ensembl"; gene_biotype "protein_coding"; transcript_source "ensembl"; transcript_biotype "protein_coding";
1	ensembl	transcript	242682263	243023018	.	+	.	gene_id "ENSSSCG00000005393"; gene_version "3"; transcript_id "ENSSSCT00000049737"; transcript_version "1"; gene_name "PLPPR1"; gene_source "ensembl"; gene_biotype "protein_coding"; transcript_name "PLPPR1-201"; transcript_source "ensembl"; transcript_biotype "protein_coding";
1	ensembl	transcript	242978615	243050442	.	-	.	gene_id "ENSSSCG00000038171"; gene_version "1"; transcript_id "ENSSSCT00000053764"; transcript_version "1"; gene_source "ensembl"; gene_biotype "protein_coding"; transcript_source "ensembl"; transcript_biotype "protein_coding";
1	ensembl	transcript	243061699	243084287	.	-	.	gene_id "ENSSSCG00000035245"; gene_version "1"; transcript_id "ENSSSCT00000057596"; transcript_version "1"; gene_name "BAAT"; gene_source "ensembl"; gene_biotype "protein_coding"; transcript_name "BAAT-201"; transcript_source "ensembl"; transcript_biotype "protein_coding";
1	ensembl	transcript	243065795	243084287	.	-	.	gene_id "ENSSSCG00000035245"; gene_version "1"; transcript_id "ENSSSCT00000065048"; transcript_version "1"; gene_name "BAAT"; gene_source "ensembl"; gene_biotype "protein_coding"; transcript_name "BAAT-202"; transcript_source "ensembl"; transcript_biotype "protein_coding";
1	ensembl	transcript	243100362	243106781	.	-	.	gene_id "ENSSSCG00000027974"; gene_version "2"; transcript_id "ENSSSCT00000024573"; transcript_version "2"; gene_source "ensembl"; gene_biotype "protein_coding"; transcript_source "ensembl"; transcript_biotype "protein_coding";
1	ensembl	transcript	243106986	243118344	.	+	.	gene_id "ENSSSCG00000034239"; gene_version "1"; transcript_id "ENSSSCT00000049810"; transcript_version "1"; gene_source "ensembl"; gene_biotype "protein_coding"; transcript_source "ensembl"; transcript_biotype "protein_coding";
1	ensembl	transcript	243107055	243118005	.	+	.	gene_id "ENSSSCG00000034239"; gene_version "1"; transcript_id "ENSSSCT00000039074"; transcript_version "1"; gene_source "ensembl"; gene_biotype "protein_coding"; transcript_source "ensembl"; transcript_biotype "protein_coding";
1	ensembl	transcript	243126564	243136871	.	-	.	gene_id "ENSSSCG00000038300"; gene_version "1"; transcript_id "ENSSSCT00000061821"; transcript_version "1"; gene_name "ALDOB"; gene_source "ensembl"; gene_biotype "protein_coding"; transcript_name "ALDOB-201"; transcript_source "ensembl"; transcript_biotype "protein_coding";
1	ensembl	transcript	243127874	243141422	.	-	.	gene_id "ENSSSCG00000038300"; gene_version "1"; transcript_id "ENSSSCT00000052139"; transcript_version "1"; gene_name "ALDOB"; gene_source "ensembl"; gene_biotype "protein_coding"; transcript_name "ALDOB-202"; transcript_source "ensembl"; transcript_biotype "protein_coding";
1	ensembl	transcript	243170399	243170636	.	-	.	gene_id "ENSSSCG00000033105"; gene_version "1"; transcript_id "ENSSSCT00000040488"; transcript_version "1"; gene_name "7SK"; gene_source "ensembl"; gene_biotype "misc_RNA"; transcript_name "7SK.115-201"; transcript_source "ensembl"; transcript_biotype "misc_RNA";
1	ensembl	transcript	243170765	243190249	.	-	.	gene_id "ENSSSCG00000029687"; gene_version "2"; transcript_id "ENSSSCT00000040404"; transcript_version "1"; gene_name "TMEM246"; gene_source "ensembl"; gene_biotype "protein_coding"; transcript_name "TMEM246-201"; transcript_source "ensembl"; transcript_biotype "protein_coding";
1	ensembl	transcript	243170774	243189394	.	-	.	gene_id "ENSSSCG00000029687"; gene_version "2"; transcript_id "ENSSSCT00000028138"; transcript_version "2"; gene_name "TMEM246"; gene_source "ensembl"; gene_biotype "protein_coding"; transcript_name "TMEM246-202"; transcript_source "ensembl"; transcript_biotype "protein_coding";
1	ensembl	transcript	243187915	243188019	.	+	.	gene_id "ENSSSCG00000020231"; gene_version "2"; transcript_id "ENSSSCT00000021826"; transcript_version "2"; gene_name "U6"; gene_source "ensembl"; gene_biotype "snRNA"; transcript_name "U6.273-201"; transcript_source "ensembl"; transcript_biotype "snRNA";
1	ensembl	transcript	243225719	243254557	.	+	.	gene_id "ENSSSCG00000005399"; gene_version "3"; transcript_id "ENSSSCT00000005942"; transcript_version "3"; gene_name "RNF20"; gene_source "ensembl"; gene_biotype "protein_coding"; transcript_name "RNF20-201"; transcript_source "ensembl"; transcript_biotype "protein_coding";
1	ensembl	transcript	243225924	243254557	.	+	.	gene_id "ENSSSCG00000005399"; gene_version "3"; transcript_id "ENSSSCT00000024274"; transcript_version "2"; gene_name "RNF20"; gene_source "ensembl"; gene_biotype "protein_coding"; transcript_name "RNF20-202"; transcript_source "ensembl"; transcript_biotype "protein_coding";
1	ensembl	transcript	243259495	243415590	.	-	.	gene_id "ENSSSCG00000005400"; gene_version "3"; transcript_id "ENSSSCT00000039649"; transcript_version "1"; gene_name "GRIN3A"; gene_source "ensembl"; gene_biotype "protein_coding"; transcript_name "GRIN3A-201"; transcript_source "ensembl"; transcript_biotype "protein_coding";
1	ensembl	transcript	243263596	243415923	.	-	.	gene_id "ENSSSCG00000005400"; gene_version "3"; transcript_id "ENSSSCT00000005943"; transcript_version "3"; gene_name "GRIN3A"; gene_source "ensembl"; gene_biotype "protein_coding"; transcript_name "GRIN3A-202"; transcript_source "ensembl"; transcript_biotype "protein_coding";
1	ensembl	transcript	243263596	243415923	.	-	.	gene_id "ENSSSCG00000005400"; gene_version "3"; transcript_id "ENSSSCT00000048976"; transcript_version "1"; gene_name "GRIN3A"; gene_source "ensembl"; gene_biotype "protein_coding"; transcript_name "GRIN3A-203"; transcript_source "ensembl"; transcript_biotype "protein_coding";
1	ensembl	transcript	245409591	245459027	.	+	.	gene_id "ENSSSCG00000005403"; gene_version "3"; transcript_id "ENSSSCT00000005946"; transcript_version "3"; gene_name "SMC2"; gene_source "ensembl"; gene_biotype "protein_coding"; transcript_name "SMC2-201"; transcript_source "ensembl"; transcript_biotype "protein_coding";
1	ensembl	transcript	245410122	245459933	.	+	.	gene_id "ENSSSCG00000005403"; gene_version "3"; transcript_id "ENSSSCT00000064803"; transcript_version "1"; gene_name "SMC2"; gene_source "ensembl"; gene_biotype "protein_coding"; transcript_name "SMC2-202"; transcript_source "ensembl"; transcript_biotype "protein_coding";
1	ensembl	transcript	245410451	245457370	.	+	.	gene_id "ENSSSCG00000005403"; gene_version "3"; transcript_id "ENSSSCT00000005947"; transcript_version "3"; gene_name "SMC2"; gene_source "ensembl"; gene_biotype "protein_coding"; transcript_name "SMC2-203"; transcript_source "ensembl"; transcript_biotype "protein_coding";
1	ensembl	transcript	245411190	245475909	.	+	.	gene_id "ENSSSCG00000005403"; gene_version "3"; transcript_id "ENSSSCT00000043544"; transcript_version "1"; gene_name "SMC2"; gene_source "ensembl"; gene_biotype "protein_coding"; transcript_name "SMC2-204"; transcript_source "ensembl"; transcript_biotype "protein_coding";
1	ensembl	transcript	246147515	246257380	.	-	.	gene_id "ENSSSCG00000005423"; gene_version "3"; transcript_id "ENSSSCT00000005966"; transcript_version "3"; gene_name "ABCA1"; gene_source "ensembl"; gene_biotype "protein_coding"; transcript_name "ABCA1-201"; transcript_source "ensembl"; transcript_biotype "protein_coding";
1	ensembl	transcript	246973415	247029044	.	+	.	gene_id "ENSSSCG00000039896"; gene_version "1"; transcript_id "ENSSSCT00000065412"; transcript_version "1"; gene_name "TMEM38B"; gene_source "ensembl"; gene_biotype "protein_coding"; transcript_name "TMEM38B-201"; transcript_source "ensembl"; transcript_biotype "protein_coding";
1	ensembl	transcript	247043622	247043725	.	-	.	gene_id "ENSSSCG00000020046"; gene_version "2"; transcript_id "ENSSSCT00000021641"; transcript_version "2"; gene_name "U6"; gene_source "ensembl"; gene_biotype "snRNA"; transcript_name "U6.235-201"; transcript_source "ensembl"; transcript_biotype "snRNA";
1	ensembl	transcript	247840451	247840555	.	+	.	gene_id "ENSSSCG00000019308"; gene_version "2"; transcript_id "ENSSSCT00000020903"; transcript_version "2"; gene_name "U6"; gene_source "ensembl"; gene_biotype "snRNA"; transcript_name "U6.135-201"; transcript_source "ensembl"; transcript_biotype "snRNA";
1	ensembl	transcript	247880860	247881300	.	+	.	gene_id "ENSSSCG00000005432"; gene_version "3"; transcript_id "ENSSSCT00000005976"; transcript_version "3"; gene_source "ensembl"; gene_biotype "protein_coding"; transcript_source "ensembl"; transcript_biotype "protein_coding";
1	ensembl	transcript	248031960	248179591	.	+	.	gene_id "ENSSSCG00000031592"; gene_version "1"; transcript_id "ENSSSCT00000062986"; transcript_version "1"; gene_name "ZNF462"; gene_source "ensembl"; gene_biotype "protein_coding"; transcript_name "ZNF462-201"; transcript_source "ensembl"; transcript_biotype "protein_coding";
1	ensembl	transcript	248032665	248179783	.	+	.	gene_id "ENSSSCG00000031592"; gene_version "1"; transcript_id "ENSSSCT00000051400"; transcript_version "1"; gene_name "ZNF462"; gene_source "ensembl"; gene_biotype "protein_coding"; transcript_name "ZNF462-202"; transcript_source "ensembl"; transcript_biotype "protein_coding";
1	ensembl	transcript	248033382	248179137	.	+	.	gene_id "ENSSSCG00000031592"; gene_version "1"; transcript_id "ENSSSCT00000053639"; transcript_version "1"; gene_name "ZNF462"; gene_source "ensembl"; gene_biotype "protein_coding"; transcript_name "ZNF462-203"; transcript_source "ensembl"; transcript_biotype "protein_coding";
1	ensembl	transcript	248084967	248179137	.	+	.	gene_id "ENSSSCG00000031592"; gene_version "1"; transcript_id "ENSSSCT00000042572"; transcript_version "1"; gene_name "ZNF462"; gene_source "ensembl"; gene_biotype "protein_coding"; transcript_name "ZNF462-204"; transcript_source "ensembl"; transcript_biotype "protein_coding";
1	ensembl	transcript	248448232	248493993	.	+	.	gene_id "ENSSSCG00000005436"; gene_version "3"; transcript_id "ENSSSCT00000005980"; transcript_version "3"; gene_source "ensembl"; gene_biotype "protein_coding"; transcript_source "ensembl"; transcript_biotype "protein_coding";
1	ensembl	transcript	248604822	248609718	.	-	.	gene_id "ENSSSCG00000005437"; gene_version "4"; transcript_id "ENSSSCT00000032943"; transcript_version "2"; gene_source "ensembl"; gene_biotype "protein_coding"; transcript_source "ensembl"; transcript_biotype "protein_coding";
1	ensembl	transcript	249876927	249878180	.	-	.	gene_id "ENSSSCG00000005438"; gene_version "2"; transcript_id "ENSSSCT00000005982"; transcript_version "2"; gene_name "ACTL7B"; gene_source "ensembl"; gene_biotype "protein_coding"; transcript_name "ACTL7B-201"; transcript_source "ensembl"; transcript_biotype "protein_coding";
1	ensembl	transcript	249883094	249884826	.	+	.	gene_id "ENSSSCG00000005439"; gene_version "2"; transcript_id "ENSSSCT00000005983"; transcript_version "2"; gene_name "ACTL7A"; gene_source "ensembl"; gene_biotype "protein_coding"; transcript_name "ACTL7A-201"; transcript_source "ensembl"; transcript_biotype "protein_coding";
1	ensembl	transcript	249897592	249905442	.	-	.	gene_id "ENSSSCG00000005440"; gene_version "3"; transcript_id "ENSSSCT00000005984"; transcript_version "3"; gene_name "FAM206A"; gene_source "ensembl"; gene_biotype "protein_coding"; transcript_name "FAM206A-201"; transcript_source "ensembl"; transcript_biotype "protein_coding";
1	ensembl	transcript	249905472	249979002	.	+	.	gene_id "ENSSSCG00000005441"; gene_version "3"; transcript_id "ENSSSCT00000063138"; transcript_version "1"; gene_source "ensembl"; gene_biotype "protein_coding"; transcript_source "ensembl"; transcript_biotype "protein_coding";
1	ensembl	transcript	249905472	249979002	.	+	.	gene_id "ENSSSCG00000005441"; gene_version "3"; transcript_id "ENSSSCT00000056556"; transcript_version "1"; gene_source "ensembl"; gene_biotype "protein_coding"; transcript_source "ensembl"; transcript_biotype "protein_coding";
1	ensembl	transcript	249911616	249980543	.	+	.	gene_id "ENSSSCG00000005441"; gene_version "3"; transcript_id "ENSSSCT00000005985"; transcript_version "3"; gene_source "ensembl"; gene_biotype "protein_coding"; transcript_source "ensembl"; transcript_biotype "protein_coding";
1	ensembl	transcript	249940287	249945509	.	-	.	gene_id "ENSSSCG00000039808"; gene_version "1"; transcript_id "ENSSSCT00000056611"; transcript_version "1"; gene_source "ensembl"; gene_biotype "protein_coding"; transcript_source "ensembl"; transcript_biotype "protein_coding";
1	ensembl	transcript	249940287	249944523	.	-	.	gene_id "ENSSSCG00000039808"; gene_version "1"; transcript_id "ENSSSCT00000065937"; transcript_version "1"; gene_source "ensembl"; gene_biotype "protein_coding"; transcript_source "ensembl"; transcript_biotype "protein_coding";
1	ensembl	transcript	249940287	249941763	.	-	.	gene_id "ENSSSCG00000039808"; gene_version "1"; transcript_id "ENSSSCT00000053246"; transcript_version "1"; gene_source "ensembl"; gene_biotype "protein_coding"; transcript_source "ensembl"; transcript_biotype "protein_coding";
1	ensembl	transcript	251370189	251571076	.	-	.	gene_id "ENSSSCG00000005455"; gene_version "3"; transcript_id "ENSSSCT00000006000"; transcript_version "3"; gene_name "SVEP1"; gene_source "ensembl"; gene_biotype "protein_coding"; transcript_name "SVEP1-201"; transcript_source "ensembl"; transcript_biotype "protein_coding";
1	ensembl	transcript	251370189	251571076	.	-	.	gene_id "ENSSSCG00000005455"; gene_version "3"; transcript_id "ENSSSCT00000065214"; transcript_version "1"; gene_name "SVEP1"; gene_source "ensembl"; gene_biotype "protein_coding"; transcript_name "SVEP1-202"; transcript_source "ensembl"; transcript_biotype "protein_coding";
1	ensembl	transcript	251370189	251571076	.	-	.	gene_id "ENSSSCG00000005455"; gene_version "3"; transcript_id "ENSSSCT00000065911"; transcript_version "1"; gene_name "SVEP1"; gene_source "ensembl"; gene_biotype "protein_coding"; transcript_name "SVEP1-203"; transcript_source "ensembl"; transcript_biotype "protein_coding";
1	ensembl	transcript	251650474	251751299	.	+	.	gene_id "ENSSSCG00000005456"; gene_version "3"; transcript_id "ENSSSCT00000006001"; transcript_version "3"; gene_name "MUSK"; gene_source "ensembl"; gene_biotype "protein_coding"; transcript_name "MUSK-201"; transcript_source "ensembl"; transcript_biotype "protein_coding";
1	ensembl	transcript	251650716	251751910	.	+	.	gene_id "ENSSSCG00000005456"; gene_version "3"; transcript_id "ENSSSCT00000025482"; transcript_version "2"; gene_name "MUSK"; gene_source "ensembl"; gene_biotype "protein_coding"; transcript_name "MUSK-202"; transcript_source "ensembl"; transcript_biotype "protein_coding";
1	ensembl	transcript	252204106	252205077	.	-	.	gene_id "ENSSSCG00000005458"; gene_version "3"; transcript_id "ENSSSCT00000006003"; transcript_version "3"; gene_name "OR2K2"; gene_source "ensembl"; gene_biotype "protein_coding"; transcript_name "OR2K2-201"; transcript_source "ensembl"; transcript_biotype "protein_coding";
1	ensembl	transcript	252218819	252325073	.	-	.	gene_id "ENSSSCG00000005459"; gene_version "3"; transcript_id "ENSSSCT00000006004"; transcript_version "3"; gene_name "KIAA0368"; gene_source "ensembl"; gene_biotype "protein_coding"; transcript_name "KIAA0368-201"; transcript_source "ensembl"; transcript_biotype "protein_coding";
1	ensembl	transcript	252220455	252324017	.	-	.	gene_id "ENSSSCG00000005459"; gene_version "3"; transcript_id "ENSSSCT00000066105"; transcript_version "1"; gene_name "KIAA0368"; gene_source "ensembl"; gene_biotype "protein_coding"; transcript_name "KIAA0368-202"; transcript_source "ensembl"; transcript_biotype "protein_coding";
1	ensembl	transcript	252221681	252324024	.	-	.	gene_id "ENSSSCG00000005459"; gene_version "3"; transcript_id "ENSSSCT00000048061"; transcript_version "1"; gene_name "KIAA0368"; gene_source "ensembl"; gene_biotype "protein_coding"; transcript_name "KIAA0368-203"; transcript_source "ensembl"; transcript_biotype "protein_coding";
1	ensembl	transcript	252221712	252324861	.	-	.	gene_id "ENSSSCG00000005459"; gene_version "3"; transcript_id "ENSSSCT00000051829"; transcript_version "1"; gene_name "KIAA0368"; gene_source "ensembl"; gene_biotype "protein_coding"; transcript_name "KIAA0368-204"; transcript_source "ensembl"; transcript_biotype "protein_coding";
1	ensembl	transcript	252221833	252325099	.	-	.	gene_id "ENSSSCG00000005459"; gene_version "3"; transcript_id "ENSSSCT00000058500"; transcript_version "1"; gene_name "KIAA0368"; gene_source "ensembl"; gene_biotype "protein_coding"; transcript_name "KIAA0368-205"; transcript_source "ensembl"; transcript_biotype "protein_coding";
1	ensembl	transcript	252466430	252559166	.	-	.	gene_id "ENSSSCG00000005463"; gene_version "3"; transcript_id "ENSSSCT00000043427"; transcript_version "1"; gene_name "C9orf84"; gene_source "ensembl"; gene_biotype "protein_coding"; transcript_name "C9orf84-201"; transcript_source "ensembl"; transcript_biotype "protein_coding";
1	ensembl	transcript	252466430	252539667	.	-	.	gene_id "ENSSSCG00000005463"; gene_version "3"; transcript_id "ENSSSCT00000006009"; transcript_version "3"; gene_name "C9orf84"; gene_source "ensembl"; gene_biotype "protein_coding"; transcript_name "C9orf84-202"; transcript_source "ensembl"; transcript_biotype "protein_coding";
1	ensembl	transcript	252652194	252691024	.	+	.	gene_id "ENSSSCG00000022780"; gene_version "2"; transcript_id "ENSSSCT00000024726"; transcript_version "2"; gene_name "UGCG"; gene_source "ensembl"; gene_biotype "protein_coding"; transcript_name "UGCG-201"; transcript_source "ensembl"; transcript_biotype "protein_coding";
1	ensembl	transcript	252652194	252691024	.	+	.	gene_id "ENSSSCG00000022780"; gene_version "2"; transcript_id "ENSSSCT00000045204"; transcript_version "1"; gene_name "UGCG"; gene_source "ensembl"; gene_biotype "protein_coding"; transcript_name "UGCG-202"; transcript_source "ensembl"; transcript_biotype "protein_coding";
1	ensembl	transcript	254601882	254672964	.	+	.	gene_id "ENSSSCG00000005484"; gene_version "3"; transcript_id "ENSSSCT00000006030"; transcript_version "3"; gene_name "ZNF618"; gene_source "ensembl"; gene_biotype "protein_coding"; transcript_name "ZNF618-201"; transcript_source "ensembl"; transcript_biotype "protein_coding";
1	ensembl	transcript	255151863	255162335	.	+	.	gene_id "ENSSSCG00000031577"; gene_version "1"; transcript_id "ENSSSCT00000055193"; transcript_version "1"; gene_name "ATP6V1G1"; gene_source "ensembl"; gene_biotype "protein_coding"; transcript_name "ATP6V1G1-201"; transcript_source "ensembl"; transcript_biotype "protein_coding";
1	ensembl	transcript	255151893	255160997	.	+	.	gene_id "ENSSSCG00000031577"; gene_version "1"; transcript_id "ENSSSCT00000064824"; transcript_version "1"; gene_name "ATP6V1G1"; gene_source "ensembl"; gene_biotype "protein_coding"; transcript_name "ATP6V1G1-202"; transcript_source "ensembl"; transcript_biotype "protein_coding";
1	ensembl	transcript	255151893	255160997	.	+	.	gene_id "ENSSSCG00000031577"; gene_version "1"; transcript_id "ENSSSCT00000065920"; transcript_version "1"; gene_name "ATP6V1G1"; gene_source "ensembl"; gene_biotype "protein_coding"; transcript_name "ATP6V1G1-203"; transcript_source "ensembl"; transcript_biotype "protein_coding";
1	ensembl	transcript	255168695	255196251	.	+	.	gene_id "ENSSSCG00000032835"; gene_version "1"; transcript_id "ENSSSCT00000042148"; transcript_version "1"; gene_name "TMEM268"; gene_source "ensembl"; gene_biotype "protein_coding"; transcript_name "TMEM268-201"; transcript_source "ensembl"; transcript_biotype "protein_coding";
1	ensembl	transcript	255168977	255196170	.	+	.	gene_id "ENSSSCG00000032835"; gene_version "1"; transcript_id "ENSSSCT00000038784"; transcript_version "1"; gene_name "TMEM268"; gene_source "ensembl"; gene_biotype "protein_coding"; transcript_name "TMEM268-202"; transcript_source "ensembl"; transcript_biotype "protein_coding";
1	ensembl	transcript	255326132	255349566	.	-	.	gene_id "ENSSSCG00000034087"; gene_version "1"; transcript_id "ENSSSCT00000053085"; transcript_version "1"; gene_name "TNFSF15"; gene_source "ensembl"; gene_biotype "protein_coding"; transcript_name "TNFSF15-201"; transcript_source "ensembl"; transcript_biotype "protein_coding";
1	ensembl	transcript	256315807	256315913	.	+	.	gene_id "ENSSSCG00000033066"; gene_version "1"; transcript_id "ENSSSCT00000056440"; transcript_version "1"; gene_name "U6"; gene_source "ensembl"; gene_biotype "snRNA"; transcript_name "U6.545-201"; transcript_source "ensembl"; transcript_biotype "snRNA";
1	ensembl	transcript	256823395	257741226	.	-	.	gene_id "ENSSSCG00000005502"; gene_version "3"; transcript_id "ENSSSCT00000044339"; transcript_version "1"; gene_name "ASTN2"; gene_source "ensembl"; gene_biotype "protein_coding"; transcript_name "ASTN2-201"; transcript_source "ensembl"; transcript_biotype "protein_coding";
1	ensembl	transcript	256823395	257741226	.	-	.	gene_id "ENSSSCG00000005502"; gene_version "3"; transcript_id "ENSSSCT00000006050"; transcript_version "3"; gene_name "ASTN2"; gene_source "ensembl"; gene_biotype "protein_coding"; transcript_name "ASTN2-202"; transcript_source "ensembl"; transcript_biotype "protein_coding";
1	ensembl	transcript	258484474	258484576	.	-	.	gene_id "ENSSSCG00000040848"; gene_version "1"; transcript_id "ENSSSCT00000041119"; transcript_version "1"; gene_name "U6"; gene_source "ensembl"; gene_biotype "snRNA"; transcript_name "U6.909-201"; transcript_source "ensembl"; transcript_biotype "snRNA";
1	ensembl	transcript	260465847	260638348	.	-	.	gene_id "ENSSSCG00000028117"; gene_version "2"; transcript_id "ENSSSCT00000025473"; transcript_version "2"; gene_source "ensembl"; gene_biotype "protein_coding"; transcript_source "ensembl"; transcript_biotype "protein_coding";
1	ensembl	transcript	261896308	261945723	.	-	.	gene_id "ENSSSCG00000038036"; gene_version "1"; transcript_id "ENSSSCT00000055541"; transcript_version "1"; gene_source "ensembl"; gene_biotype "protein_coding"; transcript_source "ensembl"; transcript_biotype "protein_coding";
1	ensembl	transcript	261945874	262204423	.	-	.	gene_id "ENSSSCG00000036218"; gene_version "1"; transcript_id "ENSSSCT00000052484"; transcript_version "1"; gene_name "TTLL11"; gene_source "ensembl"; gene_biotype "protein_coding"; transcript_name "TTLL11-201"; transcript_source "ensembl"; transcript_biotype "protein_coding";
1	ensembl	transcript	262332987	262356241	.	-	.	gene_id "ENSSSCG00000030089"; gene_version "2"; transcript_id "ENSSSCT00000029013"; transcript_version "2"; gene_name "RBM18"; gene_source "ensembl"; gene_biotype "protein_coding"; transcript_name "RBM18-201"; transcript_source "ensembl"; transcript_biotype "protein_coding";
1	ensembl	transcript	262333527	262356222	.	-	.	gene_id "ENSSSCG00000030089"; gene_version "2"; transcript_id "ENSSSCT00000047884"; transcript_version "1"; gene_name "RBM18"; gene_source "ensembl"; gene_biotype "protein_coding"; transcript_name "RBM18-202"; transcript_source "ensembl"; transcript_biotype "protein_coding";
1	ensembl	transcript	262353032	262416113	.	+	.	gene_id "ENSSSCG00000005532"; gene_version "3"; transcript_id "ENSSSCT00000006083"; transcript_version "3"; gene_name "MRRF"; gene_source "ensembl"; gene_biotype "protein_coding"; transcript_name "MRRF-201"; transcript_source "ensembl"; transcript_biotype "protein_coding";
1	ensembl	transcript	262355823	262417505	.	+	.	gene_id "ENSSSCG00000005532"; gene_version "3"; transcript_id "ENSSSCT00000064246"; transcript_version "1"; gene_name "MRRF"; gene_source "ensembl"; gene_biotype "protein_coding"; transcript_name "MRRF-202"; transcript_source "ensembl"; transcript_biotype "protein_coding";
1	ensembl	transcript	262373534	262419542	.	-	.	gene_id "ENSSSCG00000035498"; gene_version "1"; transcript_id "ENSSSCT00000042577"; transcript_version "1"; gene_source "ensembl"; gene_biotype "protein_coding"; transcript_source "ensembl"; transcript_biotype "protein_coding";
1	ensembl	transcript	262456220	262484227	.	+	.	gene_id "ENSSSCG00000005533"; gene_version "3"; transcript_id "ENSSSCT00000053729"; transcript_version "1"; gene_name "PTGS1"; gene_source "ensembl"; gene_biotype "protein_coding"; transcript_name "PTGS1-201"; transcript_source "ensembl"; transcript_biotype "protein_coding";
1	ensembl	transcript	262456282	262484227	.	+	.	gene_id "ENSSSCG00000005533"; gene_version "3"; transcript_id "ENSSSCT00000006084"; transcript_version "3"; gene_name "PTGS1"; gene_source "ensembl"; gene_biotype "protein_coding"; transcript_name "PTGS1-202"; transcript_source "ensembl"; transcript_biotype "protein_coding";
1	ensembl	transcript	262510765	262511694	.	-	.	gene_id "ENSSSCG00000005534"; gene_version "3"; transcript_id "ENSSSCT00000006085"; transcript_version "3"; gene_source "ensembl"; gene_biotype "protein_coding"; transcript_source "ensembl"; transcript_biotype "protein_coding";
1	ensembl	transcript	263046292	263047224	.	-	.	gene_id "ENSSSCG00000040297"; gene_version "1"; transcript_id "ENSSSCT00000047881"; transcript_version "1"; gene_source "ensembl"; gene_biotype "protein_coding"; transcript_source "ensembl"; transcript_biotype "protein_coding";
1	ensembl	transcript	263085287	263086228	.	-	.	gene_id "ENSSSCG00000035556"; gene_version "1"; transcript_id "ENSSSCT00000064159"; transcript_version "1"; gene_source "ensembl"; gene_biotype "protein_coding"; transcript_source "ensembl"; transcript_biotype "protein_coding";
1	ensembl	transcript	263318582	263319574	.	-	.	gene_id "ENSSSCG00000032491"; gene_version "1"; transcript_id "ENSSSCT00000058884"; transcript_version "1"; gene_source "ensembl"; gene_biotype "protein_coding"; transcript_source "ensembl"; transcript_biotype "protein_coding";
1	ensembl	transcript	263353837	263354778	.	-	.	gene_id "ENSSSCG00000036749"; gene_version "1"; transcript_id "ENSSSCT00000051168"; transcript_version "1"; gene_source "ensembl"; gene_biotype "protein_coding"; transcript_source "ensembl"; transcript_biotype "protein_coding";
1	ensembl	transcript	264300344	264823298	.	-	.	gene_id "ENSSSCG00000005585"; gene_version "3"; transcript_id "ENSSSCT00000066386"; transcript_version "1"; gene_name "DENND1A"; gene_source "ensembl"; gene_biotype "protein_coding"; transcript_name "DENND1A-201"; transcript_source "ensembl"; transcript_biotype "protein_coding";
1	ensembl	transcript	264300994	264823332	.	-	.	gene_id "ENSSSCG00000005585"; gene_version "3"; transcript_id "ENSSSCT00000046032"; transcript_version "1"; gene_name "DENND1A"; gene_source "ensembl"; gene_biotype "protein_coding"; transcript_name "DENND1A-202"; transcript_source "ensembl"; transcript_biotype "protein_coding";
1	ensembl	transcript	264300995	264823285	.	-	.	gene_id "ENSSSCG00000005585"; gene_version "3"; transcript_id "ENSSSCT00000006138"; transcript_version "3"; gene_name "DENND1A"; gene_source "ensembl"; gene_biotype "protein_coding"; transcript_name "DENND1A-203"; transcript_source "ensembl"; transcript_biotype "protein_coding";
1	ensembl	transcript	264300995	264823281	.	-	.	gene_id "ENSSSCG00000005585"; gene_version "3"; transcript_id "ENSSSCT00000056935"; transcript_version "1"; gene_name "DENND1A"; gene_source "ensembl"; gene_biotype "protein_coding"; transcript_name "DENND1A-204"; transcript_source "ensembl"; transcript_biotype "protein_coding";
1	ensembl	transcript	264300995	264823277	.	-	.	gene_id "ENSSSCG00000005585"; gene_version "3"; transcript_id "ENSSSCT00000026950"; transcript_version "2"; gene_name "DENND1A"; gene_source "ensembl"; gene_biotype "protein_coding"; transcript_name "DENND1A-205"; transcript_source "ensembl"; transcript_biotype "protein_coding";
1	ensembl	transcript	264300998	264823258	.	-	.	gene_id "ENSSSCG00000005585"; gene_version "3"; transcript_id "ENSSSCT00000060293"; transcript_version "1"; gene_name "DENND1A"; gene_source "ensembl"; gene_biotype "protein_coding"; transcript_name "DENND1A-206"; transcript_source "ensembl"; transcript_biotype "protein_coding";
1	ensembl	transcript	264302852	264824193	.	-	.	gene_id "ENSSSCG00000005585"; gene_version "3"; transcript_id "ENSSSCT00000053295"; transcript_version "1"; gene_name "DENND1A"; gene_source "ensembl"; gene_biotype "protein_coding"; transcript_name "DENND1A-207"; transcript_source "ensembl"; transcript_biotype "protein_coding";
1	ensembl	transcript	264302852	264823484	.	-	.	gene_id "ENSSSCG00000005585"; gene_version "3"; transcript_id "ENSSSCT00000050622"; transcript_version "1"; gene_name "DENND1A"; gene_source "ensembl"; gene_biotype "protein_coding"; transcript_name "DENND1A-208"; transcript_source "ensembl"; transcript_biotype "protein_coding";
1	ensembl	transcript	264302852	264823484	.	-	.	gene_id "ENSSSCG00000005585"; gene_version "3"; transcript_id "ENSSSCT00000045610"; transcript_version "1"; gene_name "DENND1A"; gene_source "ensembl"; gene_biotype "protein_coding"; transcript_name "DENND1A-209"; transcript_source "ensembl"; transcript_biotype "protein_coding";
1	ensembl	transcript	264626363	264823484	.	-	.	gene_id "ENSSSCG00000005585"; gene_version "3"; transcript_id "ENSSSCT00000006139"; transcript_version "3"; gene_name "DENND1A"; gene_source "ensembl"; gene_biotype "protein_coding"; transcript_name "DENND1A-210"; transcript_source "ensembl"; transcript_biotype "protein_coding";
1	ensembl	transcript	264900591	264920886	.	+	.	gene_id "ENSSSCG00000005586"; gene_version "3"; transcript_id "ENSSSCT00000064877"; transcript_version "1"; gene_name "LHX2"; gene_source "ensembl"; gene_biotype "protein_coding"; transcript_name "LHX2-202"; transcript_source "ensembl"; transcript_biotype "protein_coding";
1	ensembl	transcript	264900931	264921219	.	+	.	gene_id "ENSSSCG00000005586"; gene_version "3"; transcript_id "ENSSSCT00000006141"; transcript_version "3"; gene_name "LHX2"; gene_source "ensembl"; gene_biotype "protein_coding"; transcript_name "LHX2-201"; transcript_source "ensembl"; transcript_biotype "protein_coding";
1	ensembl	transcript	265897980	265929040	.	+	.	gene_id "ENSSSCG00000005599"; gene_version "3"; transcript_id "ENSSSCT00000058637"; transcript_version "1"; gene_name "RABEPK"; gene_source "ensembl"; gene_biotype "protein_coding"; transcript_name "RABEPK-201"; transcript_source "ensembl"; transcript_biotype "protein_coding";
1	ensembl	transcript	265905210	265929061	.	+	.	gene_id "ENSSSCG00000005599"; gene_version "3"; transcript_id "ENSSSCT00000063390"; transcript_version "1"; gene_name "RABEPK"; gene_source "ensembl"; gene_biotype "protein_coding"; transcript_name "RABEPK-202"; transcript_source "ensembl"; transcript_biotype "protein_coding";
1	ensembl	transcript	265905381	265929058	.	+	.	gene_id "ENSSSCG00000005599"; gene_version "3"; transcript_id "ENSSSCT00000006157"; transcript_version "3"; gene_name "RABEPK"; gene_source "ensembl"; gene_biotype "protein_coding"; transcript_name "RABEPK-203"; transcript_source "ensembl"; transcript_biotype "protein_coding";
1	ensembl	transcript	265930042	265947997	.	-	.	gene_id "ENSSSCG00000005601"; gene_version "3"; transcript_id "ENSSSCT00000048425"; transcript_version "1"; gene_name "HSPA5"; gene_source "ensembl"; gene_biotype "protein_coding"; transcript_name "HSPA5-201"; transcript_source "ensembl"; transcript_biotype "protein_coding";
1	ensembl	transcript	265930394	265934768	.	-	.	gene_id "ENSSSCG00000005601"; gene_version "3"; transcript_id "ENSSSCT00000006159"; transcript_version "3"; gene_name "HSPA5"; gene_source "ensembl"; gene_biotype "protein_coding"; transcript_name "HSPA5-202"; transcript_source "ensembl"; transcript_biotype "protein_coding";
1	ensembl	transcript	265933340	265933475	.	-	.	gene_id "ENSSSCG00000019358"; gene_version "2"; transcript_id "ENSSSCT00000020953"; transcript_version "2"; gene_name "SNORA21"; gene_source "ensembl"; gene_biotype "snoRNA"; transcript_name "SNORA21.2-201"; transcript_source "ensembl"; transcript_biotype "snoRNA";
1	ensembl	transcript	265948072	266025756	.	+	.	gene_id "ENSSSCG00000005602"; gene_version "3"; transcript_id "ENSSSCT00000047655"; transcript_version "1"; gene_name "GAPVD1"; gene_source "ensembl"; gene_biotype "protein_coding"; transcript_name "GAPVD1-201"; transcript_source "ensembl"; transcript_biotype "protein_coding";
1	ensembl	transcript	265948104	266024940	.	+	.	gene_id "ENSSSCG00000005602"; gene_version "3"; transcript_id "ENSSSCT00000006160"; transcript_version "3"; gene_name "GAPVD1"; gene_source "ensembl"; gene_biotype "protein_coding"; transcript_name "GAPVD1-204"; transcript_source "ensembl"; transcript_biotype "protein_coding";
1	ensembl	transcript	265950992	266024592	.	+	.	gene_id "ENSSSCG00000005602"; gene_version "3"; transcript_id "ENSSSCT00000044899"; transcript_version "1"; gene_name "GAPVD1"; gene_source "ensembl"; gene_biotype "protein_coding"; transcript_name "GAPVD1-206"; transcript_source "ensembl"; transcript_biotype "protein_coding";
1	ensembl	transcript	266083684	266083797	.	+	.	gene_id "ENSSSCG00000029098"; gene_version "2"; transcript_id "ENSSSCT00000030925"; transcript_version "2"; gene_name "U5"; gene_source "ensembl"; gene_biotype "snRNA"; transcript_name "U5.9-201"; transcript_source "ensembl"; transcript_biotype "snRNA";
1	ensembl	transcript	266096194	266346194	.	-	.	gene_id "ENSSSCG00000029169"; gene_version "2"; transcript_id "ENSSSCT00000038614"; transcript_version "1"; gene_name "MAPKAP1"; gene_source "ensembl"; gene_biotype "protein_coding"; transcript_name "MAPKAP1-201"; transcript_source "ensembl"; transcript_biotype "protein_coding";
1	ensembl	transcript	266096194	266346186	.	-	.	gene_id "ENSSSCG00000029169"; gene_version "2"; transcript_id "ENSSSCT00000060966"; transcript_version "1"; gene_name "MAPKAP1"; gene_source "ensembl"; gene_biotype "protein_coding"; transcript_name "MAPKAP1-202"; transcript_source "ensembl"; transcript_biotype "protein_coding";
1	ensembl	transcript	266096195	266346186	.	-	.	gene_id "ENSSSCG00000029169"; gene_version "2"; transcript_id "ENSSSCT00000042358"; transcript_version "1"; gene_name "MAPKAP1"; gene_source "ensembl"; gene_biotype "protein_coding"; transcript_name "MAPKAP1-203"; transcript_source "ensembl"; transcript_biotype "protein_coding";
1	ensembl	transcript	266096200	266346187	.	-	.	gene_id "ENSSSCG00000029169"; gene_version "2"; transcript_id "ENSSSCT00000040313"; transcript_version "1"; gene_name "MAPKAP1"; gene_source "ensembl"; gene_biotype "protein_coding"; transcript_name "MAPKAP1-204"; transcript_source "ensembl"; transcript_biotype "protein_coding";
1	ensembl	transcript	266096201	266346187	.	-	.	gene_id "ENSSSCG00000029169"; gene_version "2"; transcript_id "ENSSSCT00000047467"; transcript_version "1"; gene_name "MAPKAP1"; gene_source "ensembl"; gene_biotype "protein_coding"; transcript_name "MAPKAP1-205"; transcript_source "ensembl"; transcript_biotype "protein_coding";
1	ensembl	transcript	266097257	266312623	.	-	.	gene_id "ENSSSCG00000029169"; gene_version "2"; transcript_id "ENSSSCT00000030373"; transcript_version "2"; gene_name "MAPKAP1"; gene_source "ensembl"; gene_biotype "protein_coding"; transcript_name "MAPKAP1-206"; transcript_source "ensembl"; transcript_biotype "protein_coding";
1	ensembl	transcript	266122554	266346296	.	-	.	gene_id "ENSSSCG00000029169"; gene_version "2"; transcript_id "ENSSSCT00000027058"; transcript_version "2"; gene_name "MAPKAP1"; gene_source "ensembl"; gene_biotype "protein_coding"; transcript_name "MAPKAP1-207"; transcript_source "ensembl"; transcript_biotype "protein_coding";
1	ensembl	transcript	267151718	267151851	.	+	.	gene_id "ENSSSCG00000038881"; gene_version "1"; transcript_id "ENSSSCT00000027553"; transcript_version "2"; gene_name "SNORA31"; gene_source "ensembl"; gene_biotype "snoRNA"; transcript_name "SNORA31.27-201"; transcript_source "ensembl"; transcript_biotype "snoRNA";
1	ensembl	transcript	267207561	267291145	.	+	.	gene_id "ENSSSCG00000035968"; gene_version "1"; transcript_id "ENSSSCT00000065968"; transcript_version "1"; gene_name "LMX1B"; gene_source "ensembl"; gene_biotype "protein_coding"; transcript_name "LMX1B-201"; transcript_source "ensembl"; transcript_biotype "protein_coding";
1	ensembl	transcript	267964929	268008828	.	+	.	gene_id "ENSSSCG00000005613"; gene_version "3"; transcript_id "ENSSSCT00000030046"; transcript_version "2"; gene_name "LRSAM1"; gene_source "ensembl"; gene_biotype "protein_coding"; transcript_name "LRSAM1-201"; transcript_source "ensembl"; transcript_biotype "protein_coding";
1	ensembl	transcript	267964951	268008830	.	+	.	gene_id "ENSSSCG00000005613"; gene_version "3"; transcript_id "ENSSSCT00000006172"; transcript_version "3"; gene_name "LRSAM1"; gene_source "ensembl"; gene_biotype "protein_coding"; transcript_name "LRSAM1-202"; transcript_source "ensembl"; transcript_biotype "protein_coding";
1	ensembl	transcript	268010307	268066016	.	-	.	gene_id "ENSSSCG00000005614"; gene_version "3"; transcript_id "ENSSSCT00000060150"; transcript_version "1"; gene_name "FAM129B"; gene_source "ensembl"; gene_biotype "protein_coding"; transcript_name "FAM129B-201"; transcript_source "ensembl"; transcript_biotype "protein_coding";
1	ensembl	transcript	268010310	268044197	.	-	.	gene_id "ENSSSCG00000005614"; gene_version "3"; transcript_id "ENSSSCT00000006173"; transcript_version "3"; gene_name "FAM129B"; gene_source "ensembl"; gene_biotype "protein_coding"; transcript_name "FAM129B-202"; transcript_source "ensembl"; transcript_biotype "protein_coding";
1	ensembl	transcript	268116124	268205801	.	+	.	gene_id "ENSSSCG00000005617"; gene_version "3"; transcript_id "ENSSSCT00000060687"; transcript_version "1"; gene_name "STXBP1"; gene_source "ensembl"; gene_biotype "protein_coding"; transcript_name "STXBP1-201"; transcript_source "ensembl"; transcript_biotype "protein_coding";
1	ensembl	transcript	268116125	268205801	.	+	.	gene_id "ENSSSCG00000005617"; gene_version "3"; transcript_id "ENSSSCT00000006177"; transcript_version "3"; gene_name "STXBP1"; gene_source "ensembl"; gene_biotype "protein_coding"; transcript_name "STXBP1-202"; transcript_source "ensembl"; transcript_biotype "protein_coding";
1	ensembl	transcript	268408129	268439109	.	+	.	gene_id "ENSSSCG00000031500"; gene_version "1"; transcript_id "ENSSSCT00000037819"; transcript_version "1"; gene_source "ensembl"; gene_biotype "protein_coding"; transcript_source "ensembl"; transcript_biotype "protein_coding";
1	ensembl	transcript	268409449	268417562	.	-	.	gene_id "ENSSSCG00000005629"; gene_version "3"; transcript_id "ENSSSCT00000006190"; transcript_version "3"; gene_name "PIP5KL1"; gene_source "ensembl"; gene_biotype "protein_coding"; transcript_name "PIP5KL1-201"; transcript_source "ensembl"; transcript_biotype "protein_coding";
1	ensembl	transcript	268418445	268423560	.	-	.	gene_id "ENSSSCG00000032481"; gene_version "1"; transcript_id "ENSSSCT00000049749"; transcript_version "1"; gene_name "DPM2"; gene_source "ensembl"; gene_biotype "protein_coding"; transcript_name "DPM2-201"; transcript_source "ensembl"; transcript_biotype "protein_coding";
1	ensembl	transcript	268427708	268465717	.	-	.	gene_id "ENSSSCG00000005631"; gene_version "3"; transcript_id "ENSSSCT00000006192"; transcript_version "3"; gene_name "FAM102A"; gene_source "ensembl"; gene_biotype "protein_coding"; transcript_name "FAM102A-201"; transcript_source "ensembl"; transcript_biotype "protein_coding";
1	ensembl	transcript	268430385	268465802	.	-	.	gene_id "ENSSSCG00000005631"; gene_version "3"; transcript_id "ENSSSCT00000062690"; transcript_version "1"; gene_name "FAM102A"; gene_source "ensembl"; gene_biotype "protein_coding"; transcript_name "FAM102A-202"; transcript_source "ensembl"; transcript_biotype "protein_coding";
1	ensembl	transcript	268527327	268530563	.	-	.	gene_id "ENSSSCG00000005630"; gene_version "2"; transcript_id "ENSSSCT00000036818"; transcript_version "1"; gene_name "NAIF1"; gene_source "ensembl"; gene_biotype "protein_coding"; transcript_name "NAIF1-201"; transcript_source "ensembl"; transcript_biotype "protein_coding";
1	ensembl	transcript	268527327	268530563	.	-	.	gene_id "ENSSSCG00000005630"; gene_version "2"; transcript_id "ENSSSCT00000006191"; transcript_version "2"; gene_name "NAIF1"; gene_source "ensembl"; gene_biotype "protein_coding"; transcript_name "NAIF1-202"; transcript_source "ensembl"; transcript_biotype "protein_coding";
1	ensembl	transcript	268531752	268575195	.	+	.	gene_id "ENSSSCG00000005636"; gene_version "3"; transcript_id "ENSSSCT00000050535"; transcript_version "1"; gene_name "SLC25A25"; gene_source "ensembl"; gene_biotype "protein_coding"; transcript_name "SLC25A25-202"; transcript_source "ensembl"; transcript_biotype "protein_coding";
1	ensembl	transcript	268558325	268576994	.	+	.	gene_id "ENSSSCG00000005636"; gene_version "3"; transcript_id "ENSSSCT00000059502"; transcript_version "1"; gene_name "SLC25A25"; gene_source "ensembl"; gene_biotype "protein_coding"; transcript_name "SLC25A25-203"; transcript_source "ensembl"; transcript_biotype "protein_coding";
1	ensembl	transcript	268558376	268576994	.	+	.	gene_id "ENSSSCG00000005636"; gene_version "3"; transcript_id "ENSSSCT00000006198"; transcript_version "3"; gene_name "SLC25A25"; gene_source "ensembl"; gene_biotype "protein_coding"; transcript_name "SLC25A25-201"; transcript_source "ensembl"; transcript_biotype "protein_coding";
1	ensembl	transcript	268581835	268590836	.	-	.	gene_id "ENSSSCG00000022655"; gene_version "2"; transcript_id "ENSSSCT00000006195"; transcript_version "3"; gene_name "PTGES2"; gene_source "ensembl"; gene_biotype "protein_coding"; transcript_name "PTGES2-201"; transcript_source "ensembl"; transcript_biotype "protein_coding";
1	ensembl	transcript	268609633	268621997	.	+	.	gene_id "ENSSSCG00000005638"; gene_version "3"; transcript_id "ENSSSCT00000065649"; transcript_version "1"; gene_name "LCN2"; gene_source "ensembl"; gene_biotype "protein_coding"; transcript_name "LCN2-201"; transcript_source "ensembl"; transcript_biotype "protein_coding";
1	ensembl	transcript	268609633	268615961	.	+	.	gene_id "ENSSSCG00000005638"; gene_version "3"; transcript_id "ENSSSCT00000006200"; transcript_version "3"; gene_name "LCN2"; gene_source "ensembl"; gene_biotype "protein_coding"; transcript_name "LCN2-202"; transcript_source "ensembl"; transcript_biotype "protein_coding";
1	ensembl	transcript	268616034	268619637	.	+	.	gene_id "ENSSSCG00000022295"; gene_version "2"; transcript_id "ENSSSCT00000026071"; transcript_version "2"; gene_source "ensembl"; gene_biotype "protein_coding"; transcript_source "ensembl"; transcript_biotype "protein_coding";
1	ensembl	transcript	269209655	269238518	.	+	.	gene_id "ENSSSCG00000005664"; gene_version "3"; transcript_id "ENSSSCT00000006227"; transcript_version "3"; gene_name "LRRC8A"; gene_source "ensembl"; gene_biotype "protein_coding"; transcript_name "LRRC8A-201"; transcript_source "ensembl"; transcript_biotype "protein_coding";
1	ensembl	transcript	269212880	269254573	.	+	.	gene_id "ENSSSCG00000005664"; gene_version "3"; transcript_id "ENSSSCT00000045865"; transcript_version "1"; gene_name "LRRC8A"; gene_source "ensembl"; gene_biotype "protein_coding"; transcript_name "LRRC8A-202"; transcript_source "ensembl"; transcript_biotype "protein_coding";
1	ensembl	transcript	269213011	269238518	.	+	.	gene_id "ENSSSCG00000005664"; gene_version "3"; transcript_id "ENSSSCT00000064548"; transcript_version "1"; gene_name "LRRC8A"; gene_source "ensembl"; gene_biotype "protein_coding"; transcript_name "LRRC8A-203"; transcript_source "ensembl"; transcript_biotype "protein_coding";
1	ensembl	transcript	269229615	269266897	.	+	.	gene_id "ENSSSCG00000005665"; gene_version "3"; transcript_id "ENSSSCT00000006228"; transcript_version "3"; gene_name "PHYHD1"; gene_source "ensembl"; gene_biotype "protein_coding"; transcript_name "PHYHD1-201"; transcript_source "ensembl"; transcript_biotype "protein_coding";
1	ensembl	transcript	269251106	269251193	.	-	.	gene_id "ENSSSCG00000020404"; gene_version "2"; transcript_id "ENSSSCT00000021999"; transcript_version "2"; gene_name "U5"; gene_source "ensembl"; gene_biotype "snRNA"; transcript_name "U5.4-201"; transcript_source "ensembl"; transcript_biotype "snRNA";
1	ensembl	transcript	269257540	269259156	.	-	.	gene_id "ENSSSCG00000005666"; gene_version "2"; transcript_id "ENSSSCT00000006229"; transcript_version "2"; gene_name "DOLK"; gene_source "ensembl"; gene_biotype "protein_coding"; transcript_name "DOLK-201"; transcript_source "ensembl"; transcript_biotype "protein_coding";
1	ensembl	transcript	269259556	269312862	.	+	.	gene_id "ENSSSCG00000005667"; gene_version "3"; transcript_id "ENSSSCT00000006230"; transcript_version "3"; gene_source "ensembl"; gene_biotype "protein_coding"; transcript_source "ensembl"; transcript_biotype "protein_coding";
1	ensembl	transcript	269259563	269313650	.	+	.	gene_id "ENSSSCG00000005667"; gene_version "3"; transcript_id "ENSSSCT00000060976"; transcript_version "1"; gene_source "ensembl"; gene_biotype "protein_coding"; transcript_source "ensembl"; transcript_biotype "protein_coding";
1	ensembl	transcript	269259563	269313650	.	+	.	gene_id "ENSSSCG00000005667"; gene_version "3"; transcript_id "ENSSSCT00000059166"; transcript_version "1"; gene_source "ensembl"; gene_biotype "protein_coding"; transcript_source "ensembl"; transcript_biotype "protein_coding";
1	ensembl	transcript	269259563	269313650	.	+	.	gene_id "ENSSSCG00000005667"; gene_version "3"; transcript_id "ENSSSCT00000051186"; transcript_version "1"; gene_source "ensembl"; gene_biotype "protein_coding"; transcript_source "ensembl"; transcript_biotype "protein_coding";
1	ensembl	transcript	269313789	269332343	.	-	.	gene_id "ENSSSCG00000005668"; gene_version "3"; transcript_id "ENSSSCT00000006231"; transcript_version "3"; gene_name "SH3GLB2"; gene_source "ensembl"; gene_biotype "protein_coding"; transcript_name "SH3GLB2-201"; transcript_source "ensembl"; transcript_biotype "protein_coding";
1	ensembl	transcript	269313796	269332299	.	-	.	gene_id "ENSSSCG00000005668"; gene_version "3"; transcript_id "ENSSSCT00000039170"; transcript_version "1"; gene_name "SH3GLB2"; gene_source "ensembl"; gene_biotype "protein_coding"; transcript_name "SH3GLB2-202"; transcript_source "ensembl"; transcript_biotype "protein_coding";
1	ensembl	transcript	269313797	269332270	.	-	.	gene_id "ENSSSCG00000005668"; gene_version "3"; transcript_id "ENSSSCT00000025290"; transcript_version "2"; gene_name "SH3GLB2"; gene_source "ensembl"; gene_biotype "protein_coding"; transcript_name "SH3GLB2-203"; transcript_source "ensembl"; transcript_biotype "protein_coding";
1	ensembl	transcript	269314465	269332368	.	-	.	gene_id "ENSSSCG00000005668"; gene_version "3"; transcript_id "ENSSSCT00000044111"; transcript_version "1"; gene_name "SH3GLB2"; gene_source "ensembl"; gene_biotype "protein_coding"; transcript_name "SH3GLB2-204"; transcript_source "ensembl"; transcript_biotype "protein_coding";
[truncated: 13,103 more rows]

## Sheet: Table S9
Table S7 Gene ontology and pathway analysis of protein-coding neighbors
Term	Count	%	PValue	Genes	List Total	Pop Hits	Pop Total	Fold Enrichment	Bonferroni	Benjamini	FDR
[truncated: 145 more rows]

## Sheet: Table S10
Table S8 Gene ontology and pathway analysis of protein-coding genes in six modules
[truncated: 349 more rows]
